# Supplementary material for: Integrated single-cell transcriptomics of cerebrospinal fluid cells in treatment-naïve multiple sclerosis
Source: J Neuroinflammation. 2022 Dec 19;19:306. doi: 10.1186/s12974-022-02667-9 (PMC9764586; doi:10.1186/s12974-022-02667-9)
Supplement: Supplementary file 5 — Additional file 5: Table S1. Subject demographics and technical information on scRNA-Seq. (Table 1.1) Composition of the three datasets, subject demographics of included multiple sclerosis (MS, n = 20) and control (IIH/HC = Ctrl, n = 11) patients, MRI features and CSF findings are listed. For dataset 3, non-included samples from Ramesh et al. [13] are listed (grayed out) and their exclusion criteria are shown. See methods for the primary source of the three datasets. Column legend: IIH = idiopathic intracranial hypertension, MS = multiple sclerosis, CIS = clinically isolated syndrome, f = female, m = male, rel_gd = relapse, lesions with gadolinium enhancement detected on magnetic resonance imaging (MRI), rel_nogd = relapse, no lesion with gadolinium enhancement on MRI, MS-typical MRI = MS-typical lesion pattern in characteristic locations (ovoid periventricular lesions/Dawson fingers, cortical or juxtacortical, infratentorial and spinal cord) (1) / no Ms-typical lesion pattern (0), active = active relapse, Gd + = gadolinium detected (1) or not detected (0) in MRI lesion, months from onset = months from first symptoms until sample collection, cell = cell count/µL obtained via lumbar puncture, lympho = lymphocytes/µL of cerebrospinal fluid (CSF), granulo = granulocytes/µL of CSF, rbc = red blood cell count/µL CSF, protein = obtained protein concentration in mg/L CSF, lactate = CSF lactate in nmol/L, glucose = CSF glucose in mg/dL, OCB + = any oligoclonal bands (OCB) detected in CSF (1) or not detectable (0). Barrier disruption = no barrier disruption (0) or present barrier disruption (1). CSF index = derived from the Reiber scheme [54] (IgG CSF/IgG serum index compared to the albumin CSF/albumin serum index), no barrier disruption (none), intrathecal immunoglobulin synthesis (Ig only), intrathecal immunoglobulin synthesis plus barrier disruption (barrier_and_Ig). IgG-index > 0.7 = IgG synthesis in the CSF. All parameters were obtained within 24 h of CSF sampling. (Tab [file 12974_2022_2667_MOESM5_ESM.xlsx]

## Sheet: patient infos
Patient	group	cohort	age	sex	treatment	ms features	relapse	MS-typical MRI	Gd+	months from onset	cell	lympho	granulo	rbc	protein	lactate	glucose	OCB+	barrier disruption	CSF/IgG index
41540	dataset 1	IIH	31.6	f							2	2	0	18	329	1.38	67		0	CSF-index none
85037	dataset 1	IIH	24.7	f							1	1	0	5	317	1.46	55.4	0	0	CSF-index none
32190	dataset 1	IIH	32.7	m							1	1	0	0	447	1.66	81.7	0	0	CSF-index none
45044	dataset 1	IIH	25.3	f							5	5	0	0	276	1.98	57.7	0	0	CSF-index none
58637	dataset 1	MS	22.4	m	untreated	rel_gd	1	1	1	0	5	5	0	0	429	1.9	54	1	0	CSF-index Igonly
19270	dataset 1	MS	34.6	f	untreated	rel_nogd	1	1	0	NA	3	3	0	0	410	2.1	75	1	NA	NA
71658	dataset 1	MS	47.3	f	untreated	rel_gd	1	1	1	48	0	0	0	0	368	1.53	58.9	1	0	CSF-index Igonly
49131	dataset 1	MS	46.6	f	untreated	rel_gd	1	1	1	12	0	0	0	2	521	1.96	69	1	0	CSF-index Igonly
47578	dataset 2	IIH	33.5	m							2	2	0	0	217	NA	NA	0	0	CSF-index none
68490	dataset 2	IIH	20.3	f							2	2	0	0	340	NA	NA	0	0	CSF-index none
10999	dataset 2	IIH	45.3	f							1	1	0	0	433	1.48	82	0	0	CSF-index none
53423	dataset 2	IIH	38.2	f							0	0	0	0	678	NA	NA		NA	NA
91012	dataset 2	IIH	34.5	f							0	0	0	0	471	1.61	74.2	0	0	CSF-index none
79670	dataset 2	MS	51.1	m	untreated	rel_gd	1	1	1	0	27	27	0	0	645	NA	NA	1	1	CSF-indexbarrier_and_Ig
76177	dataset 2	MS	25	f	untreated	rel_gd	1	1	1	39	7	7	0	0	392	2.14	66	1	0	CSF-index Igonly
90896	dataset 2	MS	22.2	m	untreated	rel_gd	1	1	1	38	5	5	0	0	424	1.97	121	1	0	CSF-index none
77654	dataset 2	MS	54.9	m	untreated	rel_nogd	1	1	0	0	2	2	0	0	605	2.27	81	1	0	CSF-index Igonly
25719	dataset 2	MS	43.8	f	untreated	rel_nogd	1	1	0	0	1	1	0	0	349	1.85	72	1	0	CSF-index Igonly
HC00002	dataset 3	HC	33	m	untreated			0	N/A		0				N/A			0		IgG-index 0,58
HC00003	dataset 3	HC	27	f	untreated			0	N/A		0				N/A			0		IgG-index 0,51
HC00032	dataset 3	HC	not included: corrupted file
MS0001	dataset 3	MS	not included: sample collected, library failure
MS0006	dataset 3	MS	not included: 99 out of 4331 cells have percent.mito <0.1
MS0007	dataset 3	MS	37	m	untreated	active			1	14	4 (WBC)	N/A	N/A	N/A	N/A	N/A	N/A	1		IgG-index 0,6
MS0008	dataset 3	MS	not included: all 2891 cells have nFeature>2500
MS0009	dataset 3	MS	not included: all 2696 cells have nFeature>2500
MS0010	dataset 3	MS	45	f	untreated	active			1	3	1 (WBC)	0.86	N/A	N/A	N/A	N/A	N/A	1		IgG-index 0,6
MS0016	dataset 3	MS	22	m	untreated	active			0	0	13 (WBC)	0.91	N/A	N/A	N/A	N/A	N/A	1		IgG-index 1,58
MS0018	dataset 3	MS	29	f	Steroids	active			1	32	2 (WBC)	0.89	N/A	N/A	N/A	N/A	N/A	1		IgG-index 0,6
MS0021	datadet3	Uveitis	not included: Uveititis
MS0022	dataset 3	CIS	35	f	untreated	active			0	1	2 (WBC)	N/A	N/A	N/A	N/A	N/A	N/A	0		IgG-index 0,51
MS0023	dataset 3	MS	not included: no library made
MS0024	dataset 3	MS	45	f	untreated	active			0	11	1 (WBC)	N/A	N/A	N/A	N/A	N/A	N/A	1		IgG-index 1,59
MS0025	dataset 3	MS	42	f	untreated	active			0	4	0	N/A	N/A	N/A	N/A	N/A	N/A	0		IgG-index 0,62
MS0026	dataset 3	MS	not included: sample collected, library failure
MS0027	dataset 3	MS	37	f	untreated	active			0	166	2 (WBC)	N/A	N/A	N/A	N/A	N/A	N/A	1		IgG-index 0,89
MS0028	dataset 3	MS	50	f	untreated	active			1	9	1 (WBC)	N/A	N/A	N/A	N/A	N/A	N/A	1		IgG-index 1,1
MS0029	dataset 3	MS	54	m	untreated	active			1	49	4 (WBC)	N/A	N/A	N/A	N/A	N/A	N/A	1		IgG-index 0,9
MS0030	dataset 3	MS	not included: sample collected, library failure
MS0031	dataset 3	CIS	53	f	untreated	active			1	3	11 (WBC)	N/A	N/A	N/A	N/A	N/A	N/A	1		IgG-index 0,47

## Sheet: scRNA-seq
Patient	10x Genomics scRNA-seq kit version	total cells per sample	average gene per cell
41540	10x3' kit v2	1083	1031
85037	10x3' kit v2	1063	945
32190	10x3' kit v2	3566	1004
45044	10x3' kit v2	8518	1016
58637	10x3' kit v2	2592	791
19270	10x3' kit v2	4258	1089
71658	10x3' kit v2	3042	1022
49131	10x3' kit v2	1423	1064
47578	10x3' kit v2	968	803
68490	10x3' kit v2	1499	555
10999	10x3' kit v2	1217	579
53423	10x3' kit v2	1715	826
91012	10x3' kit v3	3230	1495
79670	10x3' kit v2	5422	647
76177	10x3' kit v2	5384	281
90896	10x3' kit v2	7391	1178
77654	10x3' kit v2	4235	957
25719	10x3' kit v2	3880	891
HC00002	10x5' kit	614	1061
HC00003	10x5' kit	2291	947
MS0007	10x5' kit	2364	1255
MS0010	10x5' kit	2470	1264
MS0022	10x5' kit	903	1557
MS0024	10x5' kit	3826	1044
MS0025	10x5' kit	3269	994
MS0027	10x5' kit	2574	917
MS0028	10x5' kit	5299	829
MS0029	10x5' kit	4821	573
MS0031	10x5' kit	4844	1522
MS0016	10x3' kit	6360	1272
MS0018	10x3' kit	5830	1102
