# Supplementary material for: Integrated single-cell transcriptomics of cerebrospinal fluid cells in treatment-naïve multiple sclerosis
Source: J Neuroinflammation. 2022 Dec 19;19:306. doi: 10.1186/s12974-022-02667-9 (PMC9764586; doi:10.1186/s12974-022-02667-9)
Supplement: Supplementary file 6 — Additional file 6: Table S2. Marker genes / differentially expressed genes_cell type level 1. (Table 2.1) Overview of marker genes and references used to annotate and specify the respective clusters. (Table 2.2–2.10) Depicted are the differentially expressed genes in each cluster compared to the remaining clusters of the cell type level 1 (marker genes). Listed for each gene is the Log fold change (log2-fold change), the p-value und the adjusted p-value (false discovery rate). We used the Welch’s t-test (cellxgene or diffxpy) for the discovery of differentially expressed genes between two groups of cells. A minimum of 10 cells in each group was required for calculation. [file 12974_2022_2667_MOESM6_ESM.xlsx]

## Sheet: marker genes
	cell type	marker genes	PMID
	Bc	CD79A MS4A1	32859762
	CD4 Tc	IL7R	32948672
	CD8 Tc	CCL5 CD8b	32948672
	DC	HLA-DBP1 CD74 CD1C	33774873 32371549
	Mono	HLA-DBP1 CD74 CD14	30679343 35245085
	NK	GNLY	31937773

## Sheet: Bc
Bc	gene	log2FC	Pvalue	FDR
	CD2	-3.33716	0	0
	S100A11	-1.83897	0	0
	S100A6	-1.53951	0	0
	S100A4	-1.8217	0	0
	FCRL2	6.88831	0	0
	AIM2	4.25734	0	0
	FCRLA	7.94701	0	0
	RALGPS2	5.55752	0	0
	TMSB10	-0.717605	0	0
	IGKC	7.19828	0	0
	IGKV4-1	6.52833	0	0
	EAF2	3.22768	0	0
	SEL1L3	2.68471	0	0
	TLR10	4.78492	0	0
	SMIM14	2.99696	0	0
	JCHAIN	5.48194	0	0
	ARHGAP24	4.41058	0	0
	BANK1	6.92058	0	0
	SUB1	1.05348	0	0
	IL7R	-3.50727	0	0
	FYB1	-3.07698	0	0
	MEF2C	3.18761	0	0
	MZB1	4.73647	0	0
	CD74	2.65108	0	0
	TXNDC5	3.79166	0	0
	CPNE5	7.5002	0	0
	UBE2J1	2.40759	0	0
	CD24	9.96422	0	0
	GIMAP7	-3.46322	0	0
	GIMAP4	-3.28399	0	0
	BLK	6.29302	0	0
	ADAM28	3.71736	0	0
	PNOC	5.80842	0	0
	TPD52	2.12451	0	0
	PKHD1L1	5.74505	0	0
	PDLIM1	4.20371	0	0
	IFITM1	-2.60543	0	0
	SWAP70	3.8389	0	0
	MS4A1	7.34869	0	0
	POU2AF1	6.5217	0	0
	CD3E	-3.19089	0	0
	CD3D	-3.25181	0	0
	LDHB	-1.56443	0	0
	LINC02397	5.25822	0	0
	HSP90B1	1.52484	0	0
	ITM2B	-2.06015	0	0
	TRAC	-2.60025	0	0
	IGHG4	6.07138	0	0
	IGHG2	7.58331	0	0
	IGHGP	6.13176	0	0
	IGHA1	7.49412	0	0
	IGHG1	7.11471	0	0
	IGHG3	7.05594	0	0
	IGHM	7.25268	0	0
	FAM30A	6.47852	0	0
	LINC00926	8.25727	0	0
	IL32	-3.30069	0	0
	TNFRSF17	5.00872	0	0
	CD19	7.56027	0	0
	P2RX5	3.86631	0	0
	PFN1	-0.814793	0	0
	TNFRSF13B	7.85164	0	0
	EIF1	-0.714672	0	0
	CD79B	4.05893	0	0
	SEC11C	1.9318	0	0
	GNG7	3.46769	0	0
	CD22	6.50597	0	0
	HCST	-1.46629	0	0
	CD79A	7.22383	0	0
	CD37	1.14794	0	0
	PKIG	5.78772	0	0
	IGLC1	6.64211	0	0
	IGLC2	7.78811	0	0
	IGLC3	7.68841	0	0
	VPREB3	9.78889	0	0
	XBP1	1.48969	0	0
	TNFRSF13C	5.6465	0	0
	TMSB4X	-0.661273	0	0
	PRDX4	2.02127	0	0
	SSR4	1.04352	0	0
	SARAF	-1.18699	6.91691904177745e-323	1.02073962430802e-320
	MYDGF	1.43999	6.3861443184502e-319	9.3081947913865e-317
	DERL3	4.48443	6.85535846230563e-319	9.87171618572011e-317
	ANXA1	-3.54421	2.79825442032044e-318	3.9815162965426e-316
	CD40	4.00243	3.72483995450049e-318	5.23756318261161e-316
	CXXC5	3.4472	2.82908672034689e-315	3.93177261412068e-313
	CCL5	-2.869	4.0355304282845e-312	5.54398387113292e-310
	CALM1	-1.16947	1.05189986657159e-310	0
	LCK	-2.77002	0	9.21e-307
	BLNK	3.46025	1.03e-306	1.36e-304
	CXCR4	1.61868	5.86e-302	7.7e-300
	PAX5	8.8289	4.28e-301	5.56e-299
	HSH2D	2.73053	7.86e-299	1.01e-296
	COBLL1	5.91877	5.47e-296	6.95e-294
	TRBC1	-3.3067	1.38e-295	1.74e-293
	LINC01781	9.64018	2.27e-290	2.83e-288
	S100A10	-1.63999	2.27e-288	2.8e-286
	TPT1	-0.624018	3.93e-287	4.8e-285
	MYL12A	-0.961681	1.49e-286	1.8e-284
	SPCS2	0.942749	1.98e-282	2.36e-280
	IGHA2	7.90378	3.63e-282	4.3e-280
	CD38	3.52743	1.47e-274	1.72e-272
	CD3G	-3.20801	1.52e-272	1.77e-270
	SH3BGRL3	-0.863074	2.2e-270	2.53e-268
	B2M	-0.404405	3.05e-268	3.47e-266
	FXYD5	-1.12215	3.24e-268	3.65e-266
	1-Mar	2.87614	3.95e-268	4.42e-266
	ORAI2	2.04798	1.74e-267	1.92e-265
	HLA-DRA	3.03775	1.06e-264	1.17e-262
	SPIB	5.15988	1.82e-264	1.98e-262
	BTF3	-0.746789	9.3e-264	1e-261
	PDIA4	1.6553	4.8e-261	5.12e-259
	PTPRC	-1.25605	1.88e-260	1.99e-258
	IGKV1-5	8.70043	2.3e-256	2.41e-254
	SPCS3	1.48222	3.31e-256	3.44e-254
	KLRB1	-3.7743	4.8e-256	4.94e-254
	CFL1	-0.80721	3.17e-254	3.24e-252
	HVCN1	2.7163	1.94e-253	1.96e-251
	TMA7	-0.770963	2.45e-253	2.46e-251
	GMFG	-1.2518	1.9e-252	1.89e-250
	HERPUD1	1.49846	2.52e-244	2.49e-242
	POU2F2	1.79794	1.73e-242	1.7e-240
	SSPN	4.63017	5.7e-231	5.54e-229
	GZMA	-2.87571	1.22e-227	1.18e-225
	SCIMP	3.23819	2.56e-227	2.45e-225
	COMMD6	-0.833163	9.74e-226	9.24e-224
	SYK	2.93939	1.36e-225	1.28e-223
	EVL	-1.53062	3.26e-225	3.04e-223
	SMARCB1	1.63218	1.97e-224	1.83e-222
	OSBPL10	4.10181	3.67e-223	3.38e-221
	ITGB2	-1.72623	9.2e-223	8.4e-221
	ACP5	2.30771	6.24e-222	5.65e-220
	GIMAP5	-3.47216	6.85e-218	6.15e-216
	PLCG2	2.93456	1.06e-216	9.42e-215
	LINC00861	-3.22934	2.84e-213	2.52e-211
	VIM	-1.03876	2.57e-210	2.26e-208
	NOSIP	-1.98946	1.97e-207	1.72e-205
	PALM2-AKAP2	2.73313	4.34e-207	3.75e-205
	IGKV3-20	6.89788	5.07e-207	4.36e-205
	HLA-DOB	4.64997	1.15e-206	9.8e-205
	BTK	2.86897	9.14e-206	7.74e-204
	TENT5C	2.76675	2.94e-202	2.48e-200
	CLECL1	2.52059	2.62e-201	2.19e-199
	CAV1	5.53873	4.95e-200	4.11e-198
	GZMK	-3.11869	2.82e-198	2.32e-196
	RGS10	-1.93788	1.29e-196	1.05e-194
	LAT	-3.01117	7.98e-195	6.49e-193
	LEPROTL1	-2.065	1.08e-194	8.71e-193
	HLA-DQB1	2.33601	1.89e-194	1.51e-192
	LMAN1	1.44278	7.06e-194	5.62e-192
	TCF4	3.15017	2.23e-192	1.77e-190
	BTG2	1.40914	6.04e-192	4.75e-190
	BCL11B	-3.22105	2.87e-191	2.24e-189
	CD82	1.79931	3.69e-191	2.87e-189
	PLAAT4	-2.10776	8e-191	6.17e-189
	CTSH	1.85172	3.36e-189	2.57e-187
	VAMP8	-1.3055	4.82e-188	3.67e-186
	PPIB	0.793524	6.51e-187	4.92e-185
	SPCS1	0.790445	1.3e-186	9.75e-185
	HHEX	2.96775	6.88e-185	5.14e-183
	TLE1	3.52109	8.02e-184	5.95e-182
	TSPO	-1.47718	2.63e-183	1.94e-181
	TRBC2	-1.53984	4.18e-182	3.07e-180
	HSPA8	-0.875984	2.65e-181	1.93e-179
	AAK1	-2.78216	4.12e-181	2.98e-179
	HNRNPA1	-0.688801	1.86e-177	1.34e-175
	PCED1B-AS1	-1.29063	2.61e-177	1.87e-175
	AFF3	3.33193	8.39e-174	5.97e-172
	MYL12B	-0.955619	2.04e-173	1.44e-171
	CD7	-3.25054	2.6e-173	1.83e-171
	IGLV2-14	5.23515	5.81e-172	4.06e-170
	UQCR11	-0.767175	5.94e-172	4.13e-170
	FKBP11	1.3718	4.32e-170	2.99e-168
	TFEB	3.05348	5.37e-170	3.69e-168
	ABRACL	-1.55143	3.6e-168	2.46e-166
	ID3	2.09648	1.95e-167	1.33e-165
	RASGRP3	2.94482	1.25e-166	8.41e-165
	ISG20	0.942677	2.03e-166	1.36e-164
	GSTK1	-1.27421	1.83e-165	1.22e-163
	DENND5B	4.04781	4.75e-165	3.15e-163
	SPATS2	2.27723	3.21e-164	2.12e-162
	MYL6	-0.632205	1.01e-162	6.61e-161
	SRGN	-1.34076	1.11e-162	7.24e-161
	TMEM123	-1.7281	5.42e-162	3.52e-160
	RUBCNL	4.08696	1.23e-160	7.92e-159
	STX7	1.68217	9.26e-159	5.95e-157
	CD180	3.18371	1.96e-156	1.25e-154
	SAMHD1	-2.99325	2.55e-156	1.62e-154
	IFT57	2.0967	2.92e-156	1.84e-154
	IFI30	2.51043	1.69e-155	1.06e-153
	TLE5	-1.2697	1.98e-155	1.24e-153
	GZMM	-2.71912	1.65e-154	1.02e-152
	HLA-DRB1	1.92378	2.19e-154	1.36e-152
	PLPP5	1.81458	1.3e-152	7.99e-151
	GIMAP1	-3.05641	4.24e-150	2.6e-148
	CST7	-2.6338	1.14e-149	6.94e-148
	CCDC50	2.38747	5.99e-149	3.64e-147
	HLA-DPA1	1.96091	1.81e-146	1.09e-144
	ATP5MG	-0.567071	2.32e-146	1.39e-144
	QRSL1	2.21429	1.75e-145	1.05e-143
	LAT2	2.26382	6.23e-145	3.71e-143
	CTSW	-2.75656	9.64e-145	5.7e-143
	APRT	-0.962309	7.15e-144	4.21e-142
	DOK2	-2.71342	8.24e-144	4.83e-142
	LY86	2.00167	1.14e-142	6.63e-141
	SKP1	-0.837744	3.92e-142	2.28e-140
	HLA-DMA	1.7354	5.27e-142	3.05e-140
	EIF3E	-0.756986	6.59e-142	3.79e-140
	BCL11A	4.35035	9.13e-142	5.22e-140
	BIN2	-1.67847	2.37e-140	1.35e-138
	IFITM2	-1.24473	2.67e-140	1.51e-138
	FCER1G	-2.9721	1.46e-138	8.22e-137
	LYAR	-2.36031	2.67e-138	1.5e-136
	NIBAN3	5.05044	1.09e-136	6.11e-135
	MT2A	-2.37682	1.61e-136	8.92e-135
	HLA-DQA1	2.49073	5.97e-136	3.3e-134
	FGD2	2.77511	9.11e-136	5.02e-134
	STAP1	3.74498	1.77e-135	9.68e-134
	CST3	-3.2196	9.85e-135	5.37e-133
	DOK3	3.64338	2.37e-134	1.29e-132
	EMP3	-0.811079	3.02e-134	1.63e-132
	COCH	4.28133	6.65e-134	3.58e-132
	GAPT	2.76758	9.01e-134	4.83e-132
	ARRB2	-2.04296	2.22e-133	1.19e-131
	EEF1D	-0.471406	5.08e-133	2.7e-131
	HLA-DPB1	1.81233	2.85e-132	1.51e-130
	ALOX5AP	-1.57877	3.15e-132	1.66e-130
	FLT3LG	-2.62221	6.73e-132	3.53e-130
	SNX22	3.61569	1.13e-130	5.92e-129
	TCF7	-2.33899	1.42e-130	7.38e-129
	FAM3C	1.65929	2.36e-130	1.22e-128
	TMEM154	1.51644	1.44e-129	7.39e-128
	KDELR2	0.997078	3.13e-129	1.61e-127
	SDCBP	-1.94815	1.03e-127	5.28e-126
	TRAT1	-3.80938	1.72e-127	8.73e-126
	PRKCQ-AS1	-3.85842	2.46e-125	1.25e-123
	CD247	-2.84646	6.92e-125	3.49e-123
	E2F5	3.6931	2.57e-124	1.29e-122
	UQCRB	-0.627778	8.1e-124	4.05e-122
	TRAF3IP3	-1.08497	1.88e-123	9.38e-122
	SLC2A6	3.09603	1.91e-123	9.49e-122
	COX7C	-0.5407	2.24e-123	1.1e-121
	FYN	-2.65902	4.94e-123	2.43e-121
	ARL4C	-1.89771	1.87e-122	9.14e-121
	CSTB	-1.03033	1.09e-121	5.3e-120
	TXNDC11	1.65095	1.8e-121	8.75e-120
	BCAS4	2.12881	1.88e-121	9.1e-120
	SLFN5	-2.85758	1.93e-121	9.29e-120
	ID2	-2.62761	2.78e-121	1.33e-119
	JSRP1	3.85753	1.19e-120	5.69e-119
	SNHG6	-0.902795	2.32e-120	1.1e-118
	CCR10	3.9724	4.82e-120	2.29e-118
	VOPP1	1.30189	7.7e-120	3.64e-118
	NKG7	-2.69089	8.9e-120	4.19e-118
	IGKV1-39	4.37488	1.09e-118	5.09e-117
	ATP5F1E	-0.425731	2.19e-118	1.02e-116
	STRBP	2.2728	1.05e-117	4.9e-116
	SETBP1	4.04546	7.77e-117	3.6e-115
	SPOCK2	-2.1339	7.63e-116	3.52e-114
	SEMA4A	2.46292	3.85e-115	1.77e-113
	TIMP1	-1.94447	2.32e-114	1.06e-112
	PLEKHG1	4.0785	3.27e-113	1.49e-111
	ITM2A	-1.71128	5.01e-113	2.28e-111
	EIF4A1	-0.762884	8.56e-113	3.88e-111
	PPP2R5C	-1.49233	8.76e-112	3.95e-110
	NCOA3	1.36744	1.92e-111	8.62e-110
	UBE2D3	-0.761069	3.77e-111	1.69e-109
	ZBP1	1.6515	6.43e-111	2.87e-109
	LIMS1	-2.0714	1.3e-110	5.76e-109
	FKBP5	-2.25731	2.39e-110	1.06e-108
	LPAR6	-3.7074	6.7e-110	2.96e-108
	SYNE2	-2.00419	8.51e-110	3.74e-108
	NEAT1	-1.05331	2.87e-109	1.26e-107
	DAPP1	1.89716	4.74e-109	2.07e-107
	TC2N	-2.91576	4.83e-109	2.1e-107
	CKLF	-1.13222	6.41e-109	2.78e-107
	SEMA4B	3.21717	6.48e-109	2.79e-107
	CRELD2	1.37608	5.32e-108	2.29e-106
	ARHGDIB	-0.560715	1.3e-107	5.55e-106
	BASP1	2.50611	2.16e-107	9.23e-106
	CNR2	3.71758	3.96e-107	1.68e-105
	AIF1	-2.92601	1.33e-106	5.62e-105
	PIM1	-2.27014	3.29e-106	1.39e-104
	ATP5MC2	-0.562893	1.67e-105	7.03e-104
	WDR34	3.38344	2.01e-105	8.43e-104
	C12orf57	-1.13405	2.75e-105	1.15e-103
	SKAP1	-2.59571	3.24e-105	1.35e-103
	ITGB1	-1.18333	3.67e-105	1.52e-103
	CLEC2B	-1.81805	9.99e-105	4.13e-103
	CD163	-2.83102	1.86e-104	7.66e-103
	RAB30	2.87805	3.61e-104	1.48e-102
	ATP5PD	-1.15318	7.34e-104	3e-102
	SP140	1.48041	1.46e-103	5.95e-102
	RORA	-2.36882	1.65e-103	6.7e-102
	NDFIP1	-1.42674	8.97e-102	3.64e-100
	LST1	-2.58887	1.08e-101	4.35e-100
	SNX2	1.14008	1.26e-101	5.06e-100
	PIK3IP1	-2.19508	1.38e-101	5.54e-100
	CCND3	-1.49063	1.56e-101	6.25e-100
	HLA-DMB	1.6228	3.48e-101	1.38e-99
	COX4I1	-0.466612	4.21e-101	1.67e-99
	CLIC4	2.84543	1.16e-100	4.61e-99
	TYROBP	-2.57976	1.68e-100	6.61e-99
	RSL24D1	-0.893119	2.24e-100	8.82e-99
	SIGLEC10	3.39909	7.63e-100	2.99e-98
	EZR	0.93702	1.51e-99	5.9e-98
	VAMP2	-0.843089	5.34e-99	2.08e-97
	DDX5	-0.582368	5.71e-99	2.22e-97
	GMPPB	1.67295	7.09e-98	2.74e-96
	CAPZB	-0.844271	1.33e-97	5.14e-96
	PRMT2	-1.33283	1.46e-97	5.62e-96
	PRKCH	-3.07521	1.71e-97	6.57e-96
	TOMM7	-0.472204	2.16e-97	8.23e-96
	SPN	-2.68309	1.42e-96	5.4e-95
	SOD1	-0.844786	1.56e-96	5.93e-95
	PHACTR1	2.77285	1.95e-96	7.36e-95
	CD83	2.63725	9.49e-96	3.58e-94
	SEC61B	0.614925	1.03e-95	3.87e-94
	RACK1	-0.339182	4.93e-95	1.85e-93
	PFDN5	-0.387552	4.09e-94	1.53e-92
	CELF2	-1.15582	4.77e-94	1.78e-92
	PABPC1	-0.465875	9.08e-94	3.37e-92
	GBP2	-2.42591	2.25e-93	8.31e-92
	PAXX	-1.38203	2.57e-93	9.47e-92
	IGKV3-11	7.12604	3.55e-93	1.3e-91
	PTGER2	-3.38336	5.71e-92	2.09e-90
	SNRPD2	-0.649138	3.27e-91	1.19e-89
	SORL1	-2.38934	4.18e-91	1.52e-89
	MORF4L1	-0.6773	4.96e-91	1.8e-89
	VSIR	-1.4663	5.01e-91	1.82e-89
	CYB561A3	1.73483	5.52e-91	1.99e-89
	HSPB1	-1.62827	1.3e-90	4.68e-89
	HSD17B11	-1.27778	1.35e-90	4.84e-89
	IRF4	2.58312	1.96e-90	7e-89
	MAF	-3.10904	2.1e-90	7.49e-89
	GPX4	-0.750248	3.05e-90	1.09e-88
	LMAN2	0.757134	7.58e-90	2.69e-88
	TMEM173	-3.51659	8.05e-90	2.85e-88
	SNHG29	-0.548741	1.13e-89	3.97e-88
	VSIG4	-2.79629	1.45e-89	5.09e-88
	LRRFIP1	-0.972553	1.47e-89	5.16e-88
	CEBPB	-2.11657	2.08e-89	7.28e-88
	MYO1F	-1.34953	5.11e-89	1.78e-87
	SYVN1	1.77841	5.27e-89	1.83e-87
	CD99	-0.749956	1.81e-88	6.27e-87
	LYZ	-3.43195	4.81e-88	1.66e-86
	NPM1	-0.491726	7.41e-88	2.55e-86
	CTSC	-1.42404	8.62e-88	2.96e-86
	EEF1A1	-0.270327	1.53e-87	5.23e-86
	CORO1B	-1.36189	2.41e-87	8.24e-86
	CIITA	2.16724	3.01e-87	1.03e-85
	MS4A6A	-3.24041	3.71e-87	1.26e-85
	SELPLG	-2.51057	4.37e-87	1.48e-85
	KLRG1	-2.70699	4.91e-87	1.66e-85
	SSR3	0.813916	5.03e-87	1.69e-85
	CHURC1	-0.983111	2.31e-86	7.77e-85
	EIF3K	-0.582017	4.63e-86	1.55e-84
	SNHG5	-0.658868	5.2e-86	1.74e-84
	NEDD8	-0.717705	6.88e-86	2.29e-84
	CHPF	2.37384	2.47e-85	8.2e-84
	LDHA	-0.931287	1.07e-84	3.55e-83
	C1orf162	-1.89458	1.35e-84	4.46e-83
	SRM	1.23731	2.03e-84	6.7e-83
	RAC1	-1.36815	2.48e-84	8.14e-83
	LEF1	-3.82456	6.67e-84	2.19e-82
	GAS5	-0.606146	6.72e-84	2.19e-82
	OAZ1	0.385262	7.91e-84	2.58e-82
	SIGIRR	-1.52723	3.29e-83	1.07e-81
	ZYX	-2.02528	5.49e-83	1.78e-81
	DNAJB11	1.19066	6.2e-83	2e-81
	UBL5	-0.579586	1.26e-82	4.06e-81
	GNG10	-1.75991	1.77e-82	5.68e-81
	AQP3	-1.97375	1.89e-82	6.06e-81
	SUMO2	-0.517893	2.04e-82	6.52e-81
	PXK	1.72146	2.46e-82	7.85e-81
	JAML	-3.49684	2.29e-81	7.27e-80
	DNAJC10	1.40642	2.92e-81	9.26e-80
	PDIA6	0.721374	3.47e-81	1.1e-79
	KLF6	-1.01251	3.92e-81	1.24e-79
	ZAP70	-3.18638	1.45e-80	4.56e-79
	GIMAP2	-2.40426	1.49e-80	4.69e-79
	SH2D1A	-3.08853	1.66e-80	5.18e-79
	OTULINL	-3.36352	1.74e-80	5.44e-79
	PPP1R14A	4.55096	1.88e-80	5.84e-79
	FCGR2B	2.03042	2.26e-80	7.01e-79
	RBL2	-1.66769	3.31e-80	1.02e-78
	DERL1	1.11791	9e-80	2.78e-78
	GGH	2.67628	2.58e-79	7.95e-78
	CAP1	-0.762316	9.5e-79	2.92e-77
	ARHGAP15	-1.14829	1.09e-78	3.35e-77
	SDF2L1	0.869661	1.93e-78	5.9e-77
	PTPRE	-2.39468	2.91e-78	8.87e-77
	TNFRSF25	-3.52163	3.3e-78	1e-76
	MAL	-3.21482	4.1e-78	1.24e-76
	DAZAP2	-0.808416	5.34e-78	1.62e-76
	CEBPD	-2.75926	5.73e-78	1.73e-76
	PA2G4	-1.0562	1.06e-77	3.19e-76
	DENND2D	-1.95491	1.38e-77	4.15e-76
	NAPSA	3.10994	1.87e-77	5.6e-76
	NDUFS5	-0.711219	2.3e-77	6.89e-76
	CD4	-3.05772	3.63e-77	1.08e-75
	CDCA7L	2.71276	4.7e-77	1.4e-75
	UBA52	-0.298555	6.5e-77	1.93e-75
	TBC1D9	2.39049	1.72e-76	5.07e-75
	CAPZA2	-1.05514	2.04e-76	6.01e-75
	RABAC1	0.676397	3.02e-76	8.89e-75
	CLEC2D	-0.971692	3.35e-76	9.85e-75
	HLA-DRB5	1.5967	4.02e-76	1.18e-74
	CD70	2.7995	4.47e-76	1.3e-74
	IRF8	3.04496	5.94e-76	1.73e-74
	CD72	2.96364	9.17e-76	2.67e-74
	TSPAN13	4.5553	9.69e-76	2.81e-74
	CDC25B	-2.36094	1.08e-75	3.14e-74
	GPR171	-3.23262	1.74e-75	5.01e-74
	RAP1B	-0.861092	1.94e-75	5.58e-74
	CSDE1	-0.818977	2.71e-75	7.78e-74
	IL10RA	-1.21147	3.84e-75	1.1e-73
	CD96	-2.54178	4.5e-75	1.29e-73
	MGAT4A	-2.22102	5.28e-75	1.51e-73
	STOM	-2.77249	1.05e-74	2.99e-73
	TMEM35B	-1.39099	2.43e-74	6.9e-73
	JUN	1.45465	2.51e-74	7.1e-73
	ITM2C	1.46474	2.8e-74	7.91e-73
	CMC1	-2.07138	1.74e-73	4.92e-72
	CASP1	-1.68035	2.31e-73	6.5e-72
	PDE4B	1.26481	3.01e-73	8.45e-72
	NCF1	0.918783	3.47e-73	9.7e-72
	LIME1	-0.777871	5.42e-73	1.51e-71
	ENO1	-0.709782	1.09e-72	3.05e-71
	CD6	-2.99372	1.22e-72	3.39e-71
	HINT1	-0.453568	1.58e-72	4.39e-71
	ATP1A1	-1.33543	1.71e-72	4.72e-71
	GGA2	1.39532	1.78e-72	4.9e-71
	GPSM3	-0.641426	2.5e-72	6.89e-71
	RTN4	-1.22204	2.9e-72	7.97e-71
	TMEM156	1.31994	3.2e-72	8.78e-71
	LCP1	-0.932538	4.33e-72	1.19e-70
	CARD16	-1.34648	4.39e-72	1.2e-70
	RNF213	-0.989516	4.53e-72	1.23e-70
	CAMK4	-2.09943	4.98e-72	1.35e-70
	LCP2	-2.3592	5.44e-72	1.47e-70
	CMTM3	-2.79732	1.25e-71	3.38e-70
	CALM2	-0.55601	2.4e-71	6.48e-70
	INPP4B	-3.05335	3.31e-71	8.9e-70
	UBXN1	-0.708675	1.36e-70	3.66e-69
	WDFY4	2.91217	1.4e-70	3.76e-69
	EIF3G	-0.694899	1.65e-70	4.41e-69
	CD14	-2.66558	1.73e-70	4.62e-69
	LILRB1	2.28661	9.1e-70	2.42e-68
	MS4A4A	-2.71281	1e-69	2.66e-68
	IFITM3	-2.06778	1.19e-69	3.16e-68
	APMAP	-1.67503	1.37e-69	3.63e-68
	EIF3H	-0.605868	1.49e-69	3.94e-68
	LAMTOR4	-0.698186	1.8e-69	4.74e-68
	ERLEC1	0.969511	5.23e-69	1.37e-67
	C9orf78	-1.1433	8.43e-69	2.21e-67
	DUS2	2.17511	8.69e-69	2.27e-67
	MTSS1	1.69316	9.12e-69	2.37e-67
	RPN2	0.721351	9.11e-69	2.37e-67
	CD40LG	-3.50514	1.13e-68	2.92e-67
	PSMA7	-0.591044	1.19e-68	3.09e-67
	SAMD3	-3.2063	1.22e-68	3.16e-67
	COX6B1	-0.482993	1.43e-68	3.7e-67
	RNF149	-1.38639	3.5e-68	9.02e-67
	ARPC5	-0.638054	3.58e-68	9.21e-67
	CLDND1	-1.41895	4.39e-68	1.13e-66
	COX6C	-0.545974	5.06e-68	1.3e-66
	PARP1	0.767106	5.6e-68	1.43e-66
	DHRS7	-0.99828	9.02e-68	2.3e-66
	RBMS1	-2.25409	1.18e-67	3.01e-66
	C1QA	-2.57804	2.28e-67	5.78e-66
	DSTN	-1.14626	2.64e-67	6.69e-66
	SYNGR2	0.911527	2.87e-67	7.25e-66
	MICOS10	-0.726195	3.06e-67	7.71e-66
	PNRC1	-0.762567	3.53e-67	8.88e-66
	RAB7A	-1.0131	4.63e-67	1.16e-65
	CRBN	-1.30979	5.12e-67	1.28e-65
	HSP90AA1	-0.590911	7.1e-67	1.78e-65
	CTSB	-1.48033	7.29e-67	1.82e-65
	H2AFY	-1.2256	7.98e-67	1.99e-65
	SLA	-1.87335	1.13e-66	2.81e-65
	UPP1	-2.31755	1.16e-66	2.87e-65
	HIGD2A	-0.662577	2.44e-66	6.03e-65
	SUN2	-1.57569	2.9e-66	7.16e-65
	TMED9	0.671496	5.05e-66	1.24e-64
	SELENOW	-1.17421	6.4e-66	1.57e-64
	N4BP2L2	-0.637615	6.96e-66	1.71e-64
	AHNAK	-1.07011	7.59e-66	1.86e-64
	C3AR1	-2.94011	7.59e-66	1.86e-64
	UAP1	1.41857	8.16e-66	1.99e-64
	C1QC	-2.85711	1.21e-65	2.95e-64
	CYBA	0.362314	1.6e-65	3.88e-64
	PCBP2	-0.525655	1.76e-65	4.26e-64
	LSP1	0.54554	1.86e-65	4.51e-64
	NACA	-0.299774	2.55e-65	6.15e-64
	POLD4	0.725342	5.51e-65	1.33e-63
	TTC39C	-2.20484	7.88e-65	1.89e-63
	KYNU	2.18139	8.54e-65	2.05e-63
	NDUFB9	-0.77497	8.78e-65	2.1e-63
	CD44	-0.816637	1.19e-64	2.85e-63
	ARPC1B	-0.511846	1.4e-64	3.33e-63
	OPTN	-1.55195	1.76e-64	4.19e-63
	TRG-AS1	-1.76501	1.78e-64	4.22e-63
	LY6E	-0.831494	1.79e-64	4.24e-63
	ST6GALNAC4	1.70421	2.22e-64	5.24e-63
	PYURF	-0.819045	2.58e-64	6.09e-63
	ZNF296	2.10743	2.83e-64	6.67e-63
	TMBIM6	0.436931	3.25e-64	7.64e-63
	PARM1	3.00638	4.49e-64	1.06e-62
	CORO1A	-0.460807	5.81e-64	1.36e-62
	RCAN3	-1.80538	6.22e-64	1.45e-62
	CAPG	1.11229	6.38e-64	1.49e-62
	MCUB	-1.03784	7.62e-64	1.78e-62
	H3F3B	-0.36899	7.98e-64	1.86e-62
	TNFRSF1A	-3.16809	8.88e-64	2.06e-62
	NINJ1	-2.28786	8.92e-64	2.07e-62
	DRAP1	-0.732508	1e-63	2.32e-62
	SELENOS	0.782252	2.41e-63	5.57e-62
	TOB1	-2.10651	3.05e-63	7.03e-62
	CDC42	-0.635728	3.06e-63	7.04e-62
	RSL1D1	-0.780798	3.85e-63	8.83e-62
	RAP1A	-0.786899	4.54e-63	1.04e-61
	SRP14	-0.396593	6.51e-63	1.49e-61
	KCNN4	1.64932	6.69e-63	1.53e-61
	UQCR10	-0.561224	9.04e-63	2.06e-61
	GSTO1	-1.12449	1.39e-62	3.16e-61
	EIF3M	-0.747514	1.7e-62	3.86e-61
	CBFA2T3	2.61723	2.35e-62	5.33e-61
	IKZF1	-0.876331	2.36e-62	5.33e-61
	SAR1B	1.06187	3.06e-62	6.9e-61
	OXNAD1	-2.7608	3.98e-62	8.96e-61
	DGKZ	-2.22988	4.08e-62	9.16e-61
	ARL6IP1	-0.841598	5.86e-62	1.31e-60
	SYNGR1	2.21332	7.18e-62	1.61e-60
	ITK	-3.20302	1.05e-61	2.34e-60
	SERINC5	-2.94846	1.59e-61	3.53e-60
	MEF2B	2.1331	1.59e-61	3.53e-60
	UGP2	-1.07752	1.84e-61	4.09e-60
	MYH9	-1.09507	2.36e-61	5.23e-60
	SRSF5	-0.536706	2.62e-61	5.79e-60
	C11orf58	-0.659137	3.01e-61	6.65e-60
	SRP9	-0.753839	3.06e-61	6.75e-60
	BIN1	-1.06793	3.35e-61	7.37e-60
	PPDPF	-0.556362	3.83e-61	8.41e-60
	CDC42SE1	-1.08828	4.38e-61	9.6e-60
	GRAP2	-2.74578	4.67e-61	1.02e-59
	ACTB	-0.320492	5.42e-61	1.18e-59
	GATA3	-3.45632	8.45e-61	1.84e-59
	OCIAD2	-0.986138	1.05e-60	2.28e-59
	CKAP4	2.23634	2.38e-60	5.17e-59
	ARF4	0.812734	4.1e-60	8.89e-59
	LDLRAP1	-2.1057	5.27e-60	1.14e-58
	ANXA5	-0.95415	8.43e-60	1.82e-58
	EIF3F	-0.508489	9.55e-60	2.06e-58
	DBI	-0.670251	1.45e-59	3.13e-58
	ATP6AP2	-0.988516	1.68e-59	3.61e-58
	MARCKS	1.70863	2.02e-59	4.34e-58
	FAM177B	3.72981	2.1e-59	4.5e-58
	IL2RG	-0.711185	3.26e-59	6.98e-58
	ANXA2R	-1.79153	3.83e-59	8.17e-58
	ARID3A	1.29065	6.28e-59	1.34e-57
	C1QB	-2.61826	7.14e-59	1.52e-57
	ESD	-1.15526	7.57e-59	1.61e-57
	MT1X	-1.94432	1.06e-58	2.24e-57
	PTPN1	1.04932	1.07e-58	2.26e-57
	GIMAP6	-3.00075	1.3e-58	2.74e-57
	KDM4B	1.71649	1.72e-58	3.63e-57
	EID1	-0.776801	1.91e-58	4.02e-57
	FOXP1	-0.836472	2.67e-58	5.61e-57
	RNF130	-2.42614	4.31e-58	9.04e-57
	CLPTM1L	1.4732	4.42e-58	9.25e-57
	CNBP	-0.559172	7.54e-58	1.58e-56
	UQCRH	0.445829	7.56e-58	1.58e-56
	MTDH	0.546226	8.58e-58	1.79e-56
	NOP53	-0.430996	9.05e-58	1.88e-56
	PRF1	-2.78695	1.01e-57	2.09e-56
	PIM2	0.977898	1.18e-57	2.43e-56
	TXNIP	-0.475905	1.68e-57	3.46e-56
	SEM1	-0.733099	1.88e-57	3.88e-56
	SNX6	-1.09809	2.09e-57	4.31e-56
	RBPJ	-1.29936	3.03e-57	6.24e-56
	GLIPR2	-1.67384	3.55e-57	7.29e-56
	AC245297.3	-1.28457	4.9e-57	1e-55
	ADAM19	1.50469	5.16e-57	1.06e-55
	COX5B	-0.512543	6.62e-57	1.35e-55
	SON	-0.53529	9.81e-57	2e-55
	ETS1	-1.25986	1.33e-56	2.7e-55
	HMGB2	-0.921548	1.58e-56	3.22e-55
	PRDX5	0.542212	1.86e-56	3.77e-55
	TSPAN14	-1.9531	2.45e-56	4.97e-55
	LINC00623	-1.53698	4.99e-56	1.01e-54
	ARF5	-0.970196	6.57e-56	1.33e-54
	PCBP1	-0.594621	7.35e-56	1.48e-54
	CCL4	-2.48302	1.21e-55	2.44e-54
	SAP18	-0.570375	1.3e-55	2.61e-54
	TUBA1B	-0.917599	1.45e-55	2.9e-54
	LYN	1.68889	1.82e-55	3.64e-54
	HNRNPF	-0.681393	1.97e-55	3.95e-54
	MYC	-1.51932	2.22e-55	4.42e-54
	DYNLT1	-1.0406	2.6e-55	5.17e-54
	CXCR5	2.57447	3.17e-55	6.31e-54
	GNAQ	-3.29473	3.54e-55	7.02e-54
	IQGAP2	-1.69887	6.2e-55	1.23e-53
	GNLY	-3.79429	1.12e-54	2.22e-53
	METTL7A	1.70189	1.15e-54	2.28e-53
	PTPN4	-1.77687	1.19e-54	2.35e-53
	CCSER2	-1.75241	1.98e-54	3.9e-53
	SCPEP1	1.3868	2.81e-54	5.53e-53
	EDEM1	1.23444	3.2e-54	6.27e-53
	HNRNPK	-0.51747	3.51e-54	6.87e-53
	LITAF	-0.760084	4.15e-54	8.12e-53
	VMP1	-1.3517	4.81e-54	9.39e-53
	PAWR	2.74501	5.39e-54	1.05e-52
	MGST3	-0.939041	5.56e-54	1.08e-52
	TCF3	1.6674	9.76e-54	1.9e-52
	SH3KBP1	-1.00921	1.18e-53	2.28e-52
	REL	1.05623	1.47e-53	2.84e-52
	UXS1	-2.17167	2.16e-53	4.18e-52
	COPS9	-0.700613	2.8e-53	5.41e-52
	CCDC107	-1.12033	3.74e-53	7.21e-52
	HLA-DOA	1.8802	1.18e-52	2.28e-51
	CLEC4E	-3.08364	1.26e-52	2.43e-51
	ATP5MPL	-0.506023	1.39e-52	2.66e-51
	MFNG	-1.25108	1.46e-52	2.79e-51
	PIP4K2A	-1.3178	1.56e-52	2.99e-51
	CD84	-1.66901	2e-52	3.82e-51
	RNF125	-2.62613	2.22e-52	4.23e-51
	THEM4	-1.69795	2.29e-52	4.35e-51
	TMEM50A	-0.745672	2.94e-52	5.59e-51
	PBXIP1	-1.47397	3.23e-52	6.12e-51
	ARL6IP5	-0.606339	3.37e-52	6.38e-51
	CYSLTR1	1.4097	4.35e-52	8.23e-51
	ARL6IP4	-0.543265	4.86e-52	9.17e-51
	DEK	-0.804876	6.82e-52	1.29e-50
	RASGRP1	-1.7734	6.85e-52	1.29e-50
	ZDHHC21	1.58147	8.84e-52	1.66e-50
	IER2	-0.857542	1.41e-51	2.65e-50
	TPM3	-0.553131	1.44e-51	2.69e-50
	DENND6B	1.76194	1.45e-51	2.72e-50
	LSM4	-1.01173	1.58e-51	2.95e-50
	PRPF38B	-0.793289	2.4e-51	4.48e-50
	SLC1A3	-2.89644	3.61e-51	6.72e-50
	ACAP1	-0.678814	8.21e-51	1.53e-49
	CSF1R	-2.528	1.06e-50	1.97e-49
	ZC3HAV1	-1.12049	1.44e-50	2.67e-49
	SATB1	-2.95455	1.64e-50	3.04e-49
	RHEB	-0.975071	1.79e-50	3.31e-49
	OSBPL8	-1.14618	2.43e-50	4.47e-49
	DNAJB1	-1.67576	2.45e-50	4.5e-49
	APOE	-2.22227	2.83e-50	5.21e-49
	CLEC7A	-3.3058	5.57e-50	1.02e-48
	TUBB6	3.13745	5.92e-50	1.09e-48
	SYF2	-0.706544	6.2e-50	1.13e-48
	PPP1R2	-0.805396	6.43e-50	1.17e-48
	CISH	-3.63787	8.93e-50	1.63e-48
	WIPF1	-0.898235	1.03e-49	1.88e-48
	PAG1	-1.32438	1.23e-49	2.24e-48
	RRAS2	1.97839	1.41e-49	2.55e-48
	STK4	-0.590737	1.53e-49	2.77e-48
	SP110	0.742682	1.83e-49	3.32e-48
	PASK	-2.2866	2.02e-49	3.64e-48
	BEX4	-1.56746	2.1e-49	3.8e-48
	PTPN7	-1.20392	2.19e-49	3.94e-48
	BRK1	-0.517861	3.22e-49	5.8e-48
	IFNGR1	-1.31035	3.32e-49	5.96e-48
	ALOX5	1.61583	3.76e-49	6.75e-48
	DGKA	-1.68365	4.24e-49	7.59e-48
	PAIP2	-0.701703	7.18e-49	1.29e-47
	KIF2A	-1.44318	8.23e-49	1.47e-47
	LRRC59	1.0562	8.33e-49	1.49e-47
	ATP5MF	-0.523604	8.52e-49	1.52e-47
	PYHIN1	-1.61938	9.75e-49	1.73e-47
	ELOB	-0.435561	1.56e-48	2.77e-47
	SLC9A3R1	-1.0339	3.27e-48	5.79e-47
	PLEKHF2	1.14228	4.9e-48	8.67e-47
	SEC61G	0.447556	5.32e-48	9.4e-47
	GCC2	-0.910085	5.41e-48	9.55e-47
	SIL1	1.4112	5.7e-48	1.01e-46
	HNRNPA0	-0.656765	5.73e-48	1.01e-46
	RAP2B	-1.69638	5.96e-48	1.05e-46
	ETHE1	-1.52865	6.5e-48	1.14e-46
	PPT1	-1.31065	7.96e-48	1.39e-46
	TNFAIP8L2	-2.1607	9.11e-48	1.59e-46
	CD8B	-2.37002	9.24e-48	1.61e-46
	LINC00649	-2.27943	9.27e-48	1.62e-46
	SLC25A4	1.50223	1.08e-47	1.89e-46
	YWHAB	-0.47577	1.44e-47	2.5e-46
	SYPL1	0.769399	1.57e-47	2.73e-46
	TIGIT	-2.62423	1.7e-47	2.95e-46
	RHOC	-1.60956	2e-47	3.47e-46
	GOLGA7	-1.17359	2.34e-47	4.04e-46
	CCDC66	-1.35071	2.42e-47	4.18e-46
	SOWAHD	2.477	2.46e-47	4.25e-46
	BIRC3	0.947791	2.57e-47	4.43e-46
	HACD4	-1.52	2.95e-47	5.08e-46
	CD302	-2.90097	2.99e-47	5.13e-46
	NDUFB2	-0.517084	3e-47	5.14e-46
	KLRK1	-2.52964	3.33e-47	5.69e-46
	M6PR	-0.876324	3.54e-47	6.06e-46
	FCGRT	-1.45679	5.08e-47	8.67e-46
	RWDD1	-0.780721	5.1e-47	8.69e-46
	DDX24	-0.714333	7.58e-47	1.29e-45
	TREM2	-2.8993	7.64e-47	1.3e-45
	MANF	0.716371	9.67e-47	1.64e-45
	CMPK1	-0.881062	9.76e-47	1.65e-45
	SNHG16	-1.23484	1.05e-46	1.78e-45
	COX7B	-0.593455	1.07e-46	1.81e-45
	CD48	-0.544099	1.07e-46	1.81e-45
	SNHG8	-0.647235	1.18e-46	1.99e-45
	S1PR4	-0.874404	1.22e-46	2.05e-45
	TMEM219	-0.8401	1.31e-46	2.21e-45
	DCPS	1.10098	1.41e-46	2.36e-45
	KLF3	-1.56884	1.71e-46	2.87e-45
	TESPA1	-2.15941	1.8e-46	3.02e-45
	SIT1	-0.961313	2.58e-46	4.32e-45
	SMC6	1.24099	3.15e-46	5.26e-45
	TMEM14B	-0.803885	3.44e-46	5.74e-45
	POLR1D	-0.80178	4.03e-46	6.72e-45
	CCNI	-0.375934	4.09e-46	6.79e-45
	MGST2	-2.76021	5.07e-46	8.42e-45
	TBC1D4	-3.21514	6.42e-46	1.06e-44
	TMEM204	-3.12988	7.6e-46	1.26e-44
	HCLS1	-0.652243	7.68e-46	1.27e-44
	MALAT1	-0.198949	9.07e-46	1.5e-44
	PIK3R1	-1.38515	9.76e-46	1.61e-44
	SEC11A	-0.780688	1.07e-45	1.76e-44
	ARHGAP45	-0.942853	1.07e-45	1.76e-44
	LINC01871	-3.21903	1.09e-45	1.8e-44
	ADGRG5	2.28471	1.34e-45	2.19e-44
	TNFRSF1B	-1.35651	1.6e-45	2.62e-44
	GYPC	-0.68354	1.69e-45	2.77e-44
	NDUFA12	-0.755934	1.75e-45	2.85e-44
	BTN2A2	1.76875	1.76e-45	2.87e-44
	EIF4A2	-0.485876	1.83e-45	2.99e-44
	VAPA	-0.643677	1.92e-45	3.13e-44
	SIGLEC6	4.04199	1.93e-45	3.14e-44
	GPR155	-1.96491	1.99e-45	3.23e-44
	IL17RA	-1.83798	2.34e-45	3.79e-44
	STAT4	-2.65298	3.06e-45	4.95e-44
	MARCKSL1	1.01833	3.12e-45	5.04e-44
	RHOG	-0.833248	3.47e-45	5.6e-44
	WAS	-0.933546	3.66e-45	5.9e-44
	IL6ST	-2.48652	3.78e-45	6.08e-44
	CD5	-3.24218	4.33e-45	6.96e-44
	CLTA	-0.804665	5.74e-45	9.21e-44
	C7orf50	0.967664	5.87e-45	9.4e-44
	AC025164.1	1.12286	6.24e-45	9.99e-44
	APLP2	-1.71838	6.33e-45	1.01e-43
	BLOC1S1	-0.669232	6.59e-45	1.05e-43
	LYVE1	-2.7082	7.66e-45	1.22e-43
	TPI1	-0.542454	8.06e-45	1.28e-43
	CCDC85B	-0.772327	8.26e-45	1.31e-43
	HMOX2	-1.10962	1.2e-44	1.9e-43
	MID1IP1	-2.02851	1.24e-44	1.96e-43
	ANXA11	-0.753617	1.26e-44	1.99e-43
	ATP6V1G1	-0.43157	1.38e-44	2.18e-43
	DNAJB9	0.781787	1.56e-44	2.46e-43
	REX1BD	-0.793955	1.7e-44	2.68e-43
	SSB	-0.767994	1.72e-44	2.71e-43
	PLSCR3	-1.76307	1.74e-44	2.73e-43
	MATK	-2.56403	2.04e-44	3.2e-43
	ADD3	-0.88982	2.07e-44	3.25e-43
	MAX	-0.957364	2.09e-44	3.28e-43
	DNAJB6	-0.778221	2.36e-44	3.69e-43
	SLC17A9	2.2241	2.72e-44	4.24e-43
	YBX1	-0.386494	2.78e-44	4.34e-43
	C1orf56	-1.18225	2.85e-44	4.44e-43
	CNN2	-0.768193	3.43e-44	5.34e-43
	COX7A2L	-0.599524	4.03e-44	6.27e-43
	HIST1H1C	1.28103	5.23e-44	8.12e-43
	PSME1	-0.465036	5.42e-44	8.41e-43
	SERPINA1	-2.74562	5.49e-44	8.5e-43
	TSPAN3	1.142	5.72e-44	8.84e-43
	PARP8	-1.95529	6.23e-44	9.62e-43
	NMT2	-2.01141	7.07e-44	1.09e-42
	MEAF6	-0.726125	9.37e-44	1.44e-42
	PDLIM2	-1.2738	1.03e-43	1.58e-42
	LPIN2	-1.89974	1.4e-43	2.15e-42
	KLF2	-0.807128	1.44e-43	2.21e-42
	MBNL1	-0.780176	1.55e-43	2.38e-42
	MICOS13	-0.766538	2.17e-43	3.31e-42
	TGFBI	-2.69358	2.68e-43	4.1e-42
	VPS29	-0.73101	2.77e-43	4.22e-42
	PDIA5	2.1856	3.35e-43	5.1e-42
	C9orf16	-0.632612	5.61e-43	8.54e-42
	TEX264	-1.05388	6.25e-43	9.51e-42
	CD28	-2.92805	7.81e-43	1.19e-41
	FAM118A	-1.20245	9.37e-43	1.42e-41
	ARHGEF1	-0.901525	1.3e-42	1.97e-41
	GLOD4	-1.15385	1.8e-42	2.73e-41
	PPM1K	0.813116	2.3e-42	3.47e-41
	TWF2	-1.00581	2.36e-42	3.56e-41
	BZW1	-0.906776	2.46e-42	3.71e-41
	MCM5	1.27353	2.95e-42	4.44e-41
	TNFRSF4	-3.1136	3.06e-42	4.6e-41
	PRR13	-0.501151	4.27e-42	6.41e-41
	ATP5MD	-0.453198	5.53e-42	8.29e-41
	ANP32B	-0.568981	8.26e-42	1.24e-40
	TGFB1	-0.955115	8.27e-42	1.24e-40
	PILRA	-3.37869	8.32e-42	1.24e-40
	MACF1	-1.24287	8.68e-42	1.29e-40
	GBP1	-2.53616	8.86e-42	1.32e-40
	TBCB	-0.74599	9.5e-42	1.41e-40
	STMN3	-1.6965	1.04e-41	1.54e-40
	NCK1	-1.12749	1.16e-41	1.73e-40
	CYTH1	-0.938915	1.23e-41	1.83e-40
	EDEM2	1.13798	1.31e-41	1.94e-40
	SMIM26	-0.697754	1.55e-41	2.29e-40
	ESYT1	-1.24053	1.59e-41	2.35e-40
	NSMCE1	-1.27901	1.6e-41	2.36e-40
	IFNGR2	1.21403	1.77e-41	2.61e-40
	CISD3	-1.32201	1.95e-41	2.88e-40
	MSN	-0.706263	2.49e-41	3.65e-40
	ELF1	-0.699919	2.58e-41	3.79e-40
	GPR65	-1.1912	4.68e-41	6.87e-40
	FOXN3	-1.17345	5.2e-41	7.61e-40
	DCK	-0.853143	5.34e-41	7.82e-40
	NAP1L1	-0.418071	5.56e-41	8.13e-40
	DDOST	0.631619	6.57e-41	9.59e-40
	CIRBP	-0.441223	9.7e-41	1.41e-39
	CCND2	-1.28553	1.1e-40	1.6e-39
	PXN	-2.87979	1.91e-40	2.78e-39
	ITGA4	-0.856395	1.96e-40	2.85e-39
	PLEKHA1	-1.76935	2e-40	2.9e-39
	TNFSF10	-1.54324	2.17e-40	3.14e-39
	FPR1	-3.10482	3.04e-40	4.4e-39
	LPCAT2	-3.53497	3.16e-40	4.57e-39
	LINC02422	2.65316	3.17e-40	4.58e-39
	AXL	-3.09082	3.71e-40	5.35e-39
	KCTD12	-2.27139	3.72e-40	5.36e-39
	CSF2RA	-3.13741	4.06e-40	5.83e-39
	FLNA	-1.02683	4.34e-40	6.24e-39
	TRGC2	-2.6787	4.82e-40	6.92e-39
	DEF8	1.18292	5.73e-40	8.21e-39
	EVI2A	-0.751297	6.24e-40	8.94e-39
	RASSF5	-1.01459	6.53e-40	9.34e-39
	RNF166	-1.33497	6.74e-40	9.62e-39
	SPATA13	-2.51527	6.97e-40	9.94e-39
	HNRNPA2B1	-0.419928	8.2e-40	1.17e-38
	PDE3B	-2.69773	8.8e-40	1.25e-38
	ATP6V0E2	-1.87961	9.09e-40	1.29e-38
	PLAUR	-3.38382	1.16e-39	1.65e-38
	ARHGDIA	-0.674929	1.2e-39	1.7e-38
	OGFRL1	-2.31318	1.22e-39	1.73e-38
	ARHGAP30	-0.794622	1.86e-39	2.63e-38
	CD63	-0.68369	2.36e-39	3.34e-38
	ODC1	1.22121	2.42e-39	3.41e-38
	NECAP2	-1.10813	2.63e-39	3.7e-38
	EDF1	-0.394905	3.03e-39	4.27e-38
	TECR	-0.706258	3.07e-39	4.32e-38
	UFM1	0.692579	3.1e-39	4.36e-38
	FAM200B	-1.56481	3.28e-39	4.6e-38
	AP1S2	-0.997488	3.35e-39	4.69e-38
	DGCR6L	-1.18027	3.35e-39	4.69e-38
	COX8A	-0.480083	3.7e-39	5.18e-38
	SLC4A7	-1.67036	3.85e-39	5.38e-38
	SNHG32	-0.581073	4.66e-39	6.49e-38
	CD8A	-2.19763	5.24e-39	7.3e-38
	CYLD	-0.981973	5.31e-39	7.38e-38
	SNX8	1.7332	6.33e-39	8.79e-38
	S1PR1	-1.25567	6.63e-39	9.2e-38
	ATP6V1B2	-1.55346	8.38e-39	1.16e-37
	TRADD	-0.988097	8.49e-39	1.18e-37
	RGL4	-2.81293	8.96e-39	1.24e-37
	USP6NL	2.02665	9.08e-39	1.25e-37
	ENTPD1	1.3756	9.51e-39	1.31e-37
	TMEM63A	-1.45544	9.73e-39	1.34e-37
	SMS	-1.04571	1.01e-38	1.39e-37
	CDC42SE2	-0.631442	1.07e-38	1.47e-37
	ADAMTS6	2.39258	1.12e-38	1.54e-37
	ETS2	-3.4241	1.13e-38	1.55e-37
	DUSP23	-1.40246	1.16e-38	1.59e-37
	FAM49A	1.68621	1.38e-38	1.89e-37
	SELENOP	-2.50083	1.46e-38	2e-37
	DENND3	1.58842	1.83e-38	2.5e-37
	MED4	-0.878201	2.02e-38	2.76e-37
	HOXB2	-3.17414	2.22e-38	3.02e-37
	H2AFZ	-0.46947	2.57e-38	3.49e-37
	BEX3	-2.78122	2.58e-38	3.51e-37
	DNMT1	-1.23311	3.16e-38	4.3e-37
	AKTIP	-2.02991	3.19e-38	4.33e-37
	TUBB	-0.624859	4.51e-38	6.11e-37
	BUB3	-0.720501	4.64e-38	6.28e-37
	SEC24A	1.5496	6.04e-38	8.16e-37
	VAMP5	-1.00837	6.3e-38	8.51e-37
	TOR3A	1.02835	7.53e-38	1.02e-36
	NUCKS1	-0.743777	8.68e-38	1.17e-36
	MRPS21	-0.599691	8.71e-38	1.17e-36
	MICAL3	1.77795	1.01e-37	1.36e-36
	PARK7	-0.490382	1.06e-37	1.42e-36
	PTTG1IP	-1.70195	1.1e-37	1.47e-36
	SUMO1	-0.527746	1.22e-37	1.63e-36
	RAB27A	-1.43587	1.25e-37	1.68e-36
	NDUFC1	-0.683148	1.3e-37	1.74e-36
	RAB32	-3.37789	1.31e-37	1.75e-36
	C11orf24	1.43786	1.46e-37	1.94e-36
	LRMP	1.20828	1.46e-37	1.95e-36
	PPP1R18	-0.732691	1.76e-37	2.35e-36
	FUS	-0.578389	1.95e-37	2.59e-36
	IL18	-2.94269	2.65e-37	3.52e-36
	KLRD1	-3.29775	2.67e-37	3.54e-36
	FNTA	-0.871142	2.68e-37	3.55e-36
	MAP7D1	-1.57021	2.81e-37	3.72e-36
	IPCEF1	-3.25263	2.93e-37	3.88e-36
	TMEM9B	-0.805723	2.94e-37	3.89e-36
	RNF167	-0.917162	3.08e-37	4.07e-36
	NCF4	0.947658	3.1e-37	4.08e-36
	EIF4B	-0.530159	3.49e-37	4.6e-36
	LINC02273	-3.07242	3.76e-37	4.94e-36
	DRAM2	0.733764	4.26e-37	5.59e-36
	PAOX	1.61688	4.47e-37	5.87e-36
	SKIL	1.0905	5.04e-37	6.6e-36
	GNG2	-1.19784	5.05e-37	6.61e-36
	PCNP	-0.689999	5.34e-37	6.99e-36
	AIFM2	2.37299	6.88e-37	8.99e-36
	CFD	-1.88966	6.98e-37	9.11e-36
	MBD4	0.788642	7.31e-37	9.53e-36
	CCDC32	1.04867	7.45e-37	9.7e-36
	CTSD	-1.18468	7.51e-37	9.77e-36
	MTLN	-1.14154	7.96e-37	1.03e-35
	TNFSF13B	-3.13692	8.06e-37	1.05e-35
	HIP1R	1.81397	8.36e-37	1.08e-35
	PSTPIP1	-1.63879	8.6e-37	1.11e-35
	UBE2V1	-0.603703	8.61e-37	1.11e-35
	SCML4	-1.90281	9.23e-37	1.19e-35
	ATP2B4	-2.02946	9.46e-37	1.22e-35
	SH2D2A	-2.5454	1.02e-36	1.31e-35
	IFI27L1	1.58181	1.04e-36	1.34e-35
	COMT	-1.18495	1.2e-36	1.55e-35
	GALM	-1.90088	1.25e-36	1.6e-35
	ODF2L	-1.12014	1.41e-36	1.82e-35
	ELL2	1.60195	1.7e-36	2.18e-35
	AC007384.1	1.9476	1.78e-36	2.29e-35
	CARD19	-1.47662	2.04e-36	2.61e-35
	F13A1	-3.20033	2.14e-36	2.74e-35
	CPVL	-3.53261	2.37e-36	3.02e-35
	METTL9	-0.819562	2.47e-36	3.16e-35
	CBX3	-0.694825	2.88e-36	3.68e-35
	C11orf80	1.60108	3.02e-36	3.84e-35
	HELB	-1.83767	3.13e-36	3.98e-35
	ST13	-0.521758	3.43e-36	4.35e-35
	HNRNPLL	-2.13976	3.45e-36	4.37e-35
	IL7	2.64845	3.76e-36	4.76e-35
	GLUL	-1.72791	4.1e-36	5.2e-35
	SELENOK	0.483457	4.25e-36	5.37e-35
	TBCA	-0.52449	5.04e-36	6.37e-35
	STK10	-1.12369	5.79e-36	7.31e-35
	FBLN5	-2.74264	6.37e-36	8.04e-35
	SEC61A1	0.887317	6.68e-36	8.41e-35
	EMB	-0.869331	7.14e-36	8.98e-35
	HNMT	-3.17179	7.44e-36	9.35e-35
	FOS	-1.93898	8.13e-36	1.02e-34
	SRI	-0.637151	8.49e-36	1.06e-34
	RABEP2	1.34703	9.55e-36	1.2e-34
	HLA-E	-0.281552	1.02e-35	1.27e-34
	FKBP1A	-0.532811	1.02e-35	1.27e-34
	PPP1CA	-0.448332	1.15e-35	1.44e-34
	FRMD4B	-3.11538	1.18e-35	1.47e-34
	RNH1	-0.775816	1.32e-35	1.64e-34
	VCP	0.6226	1.32e-35	1.65e-34
	APOL6	-1.70034	1.33e-35	1.66e-34
	TMED10	0.547004	1.37e-35	1.7e-34
	CLEC10A	-3.63093	1.4e-35	1.74e-34
	SIRPG	-3.02481	1.48e-35	1.84e-34
	MCRIP1	-1.18572	1.5e-35	1.86e-34
	SEPTIN9	-0.697194	1.81e-35	2.24e-34
	FAM43A	1.8888	2.07e-35	2.56e-34
	TRAPPC1	-0.490859	2.14e-35	2.65e-34
	LINC01138	-1.58716	2.16e-35	2.67e-34
	UBL3	-1.53936	2.54e-35	3.13e-34
	THYN1	-1.08329	3.29e-35	4.05e-34
	CTSL	-3.15048	3.38e-35	4.16e-34
	TUBA1A	-1.05461	4.45e-35	5.47e-34
	EIF3D	-0.52031	4.79e-35	5.88e-34
	AL050309.1	1.74013	6.49e-35	7.95e-34
	HSPA1A	-1.85832	6.6e-35	8.09e-34
	HDAC9	1.56469	7.42e-35	9.07e-34
	GM2A	1.59231	7.63e-35	9.32e-34
	ST3GAL1	-1.2482	8.17e-35	9.97e-34
	MAD1L1	-1.19919	8.19e-35	9.98e-34
	A2M	-2.62992	9.78e-35	1.19e-33
	C5AR1	-3.19139	1.16e-34	1.42e-33
	JAK1	-0.600641	1.17e-34	1.42e-33
	TSC22D4	-0.763824	1.88e-34	2.29e-33
	MAP2K1	-1.12521	1.89e-34	2.3e-33
	UBAC2	-1.2741	1.94e-34	2.35e-33
	RAB5C	-0.737757	2.08e-34	2.52e-33
	ASXL1	0.954463	2.53e-34	3.06e-33
	AP2S1	-0.705716	2.59e-34	3.14e-33
	IL2RB	-2.35076	2.92e-34	3.52e-33
	IL6R	-1.82912	2.97e-34	3.58e-33
	PLEKHF1	-2.26112	3.05e-34	3.67e-33
	HPRT1	-1.21874	3.19e-34	3.84e-33
	CCNL1	-0.737514	3.32e-34	4e-33
	TRAF1	-2.14252	4.06e-34	4.88e-33
	PIP5K1B	2.13795	4.28e-34	5.14e-33
	FBXL5	-1.36075	4.77e-34	5.71e-33
	NCMAP-DT	-2.33884	5.5e-34	6.59e-33
	TNIK	-2.38339	5.6e-34	6.7e-33
	ORMDL1	-0.629021	5.64e-34	6.74e-33
	MAT2B	-0.78056	5.71e-34	6.82e-33
	DNAJC8	-0.662469	6e-34	7.16e-33
	DBNDD2	-2.5645	6.4e-34	7.63e-33
	CHD3	-1.71195	6.51e-34	7.75e-33
	HSPA5	0.573194	7.4e-34	8.8e-33
	SNRNP25	1.06258	8.12e-34	9.65e-33
	FAM49B	-0.559793	8.69e-34	1.03e-32
	THEMIS	-2.69048	9.25e-34	1.1e-32
	RHOA	-0.460804	9.75e-34	1.15e-32
	PSMC5	-0.705656	9.98e-34	1.18e-32
	SLIRP	-0.637334	1.03e-33	1.22e-32
	GPRIN3	-2.81142	1.15e-33	1.36e-32
	TCEAL8	-0.893898	1.19e-33	1.41e-32
	DNAJA1	-0.740962	1.22e-33	1.43e-32
	MAPKAPK3	-2.02079	1.26e-33	1.49e-32
	BCAP31	-0.635969	1.4e-33	1.65e-32
	AC008555.4	-1.77259	1.61e-33	1.89e-32
	RNASE2	-3.20565	1.62e-33	1.91e-32
	GUK1	-0.428158	1.68e-33	1.97e-32
	COPE	0.396129	1.76e-33	2.07e-32
	NKTR	-0.691803	1.83e-33	2.14e-32
	SSBP1	-0.589213	2.09e-33	2.44e-32
	LARGE2	2.39208	2.25e-33	2.63e-32
	BRI3	-1.54577	2.34e-33	2.73e-32
	LAIR1	-1.75648	2.63e-33	3.06e-32
	SNCA	-3.91882	3.09e-33	3.6e-32
	PIK3AP1	1.55951	3.37e-33	3.92e-32
	CNFN	2.65233	3.4e-33	3.95e-32
	DAP3	-0.912334	3.45e-33	4.01e-32
	YWHAQ	-0.686112	3.81e-33	4.42e-32
	ATP6V0E1	-0.375741	3.95e-33	4.58e-32
	DAAM1	1.18881	4.1e-33	4.75e-32
	CD226	-2.37137	4.13e-33	4.77e-32
	DDX18	-0.615002	5.38e-33	6.21e-32
	ASF1A	-1.04408	5.71e-33	6.59e-32
	PPP1CB	-0.732944	6.09e-33	7.02e-32
	DUSP1	1.02683	6.38e-33	7.35e-32
	SCIN	-2.86409	6.41e-33	7.38e-32
	ATP5PB	-0.574606	7.11e-33	8.17e-32
	CXorf21	1.658	7.81e-33	8.97e-32
	RNASE1	-2.08998	8.17e-33	9.38e-32
	NDUFB1	-0.501331	9.78e-33	1.12e-31
	PSMB10	-0.564999	1.2e-32	1.37e-31
	APOC1	-2.12125	1.27e-32	1.45e-31
	SNRPB2	-0.626499	1.33e-32	1.53e-31
	SGK3	-1.51951	1.73e-32	1.98e-31
	ADORA3	-3.14982	1.79e-32	2.04e-31
	EIF3L	-0.430659	2.21e-32	2.52e-31
	PHACTR2	-2.18612	2.26e-32	2.58e-31
	RRBP1	0.969008	2.41e-32	2.74e-31
	FCGR1A	-2.72478	2.77e-32	3.15e-31
	CSTA	-3.40958	3e-32	3.41e-31
	MSR1	-2.91005	3.02e-32	3.42e-31
	TMC8	-1.089	3.45e-32	3.91e-31
	SUMO3	-0.802294	3.58e-32	4.05e-31
	PLK3	-1.84198	4.02e-32	4.55e-31
	GABARAP	-0.391026	4.07e-32	4.6e-31
	LINC01550	-3.12845	4.94e-32	5.58e-31
	HIST1H4C	0.463874	5.09e-32	5.74e-31
	GBP5	-1.80249	5.2e-32	5.87e-31
	FADS3	1.87148	5.73e-32	6.45e-31
	ACTR2	-0.590015	7.23e-32	8.14e-31
	NDUFA4	-0.323004	7.59e-32	8.53e-31
	ZNF276	-1.50183	7.7e-32	8.64e-31
	AC016745.2	2.46528	8.03e-32	9.02e-31
	TXNDC15	0.804566	8.32e-32	9.33e-31
	RHBDF2	1.04608	1.06e-31	1.18e-30
	LINC00892	-3.33962	1.11e-31	1.24e-30
	SVIP	-0.933069	1.29e-31	1.44e-30
	AP2M1	-0.563596	1.3e-31	1.45e-30
	CXCL16	-2.03545	1.37e-31	1.53e-30
	DDIT4	-0.833678	1.4e-31	1.57e-30
	PTPN6	0.573783	1.45e-31	1.61e-30
	TMBIM4	-0.454683	1.89e-31	2.1e-30
	CDC37	-0.670622	2e-31	2.22e-30
	CD300A	-2.96872	2.09e-31	2.32e-30
	MBP	-0.796326	2.38e-31	2.64e-30
	SPSB3	-0.840064	2.96e-31	3.28e-30
	PLSCR1	-1.60653	3.17e-31	3.51e-30
	GTF3A	-0.456811	3.18e-31	3.52e-30
	DPYD	-2.48286	3.25e-31	3.59e-30
	LRRK1	1.59551	3.29e-31	3.63e-30
	DDX39B	-0.812933	4.31e-31	4.76e-30
	SLC66A3	-1.01659	5e-31	5.51e-30
	YWHAH	-1.03532	5.28e-31	5.81e-30
	NIBAN1	-1.771	6.14e-31	6.76e-30
	LSM6	-0.64055	7e-31	7.7e-30
	AKR1B1	-0.773892	7.52e-31	8.26e-30
	DYNLT3	-1.19038	7.83e-31	8.59e-30
	PLXDC2	-3.48004	8.15e-31	8.93e-30
	SLC2A4RG	-1.80566	8.86e-31	9.7e-30
	CREBL2	-1.62496	8.95e-31	9.8e-30
	ARHGEF3	-1.48432	9.68e-31	1.06e-29
	SERPINB1	-0.784579	9.68e-31	1.06e-29
	HM13	0.595707	9.75e-31	1.06e-29
	ARID5A	-1.02758	1.01e-30	1.11e-29
	EIF2AK3	1.69005	1.25e-30	1.36e-29
	IMP3	-0.65338	1.29e-30	1.4e-29
	INPP5D	0.688242	1.33e-30	1.45e-29
	PDCD6	-0.613538	1.53e-30	1.66e-29
	SRSF8	-0.773037	1.56e-30	1.69e-29
	ORAI1	-1.13164	1.78e-30	1.93e-29
	RAD23A	-0.587019	1.78e-30	1.93e-29
	NFIC	-1.99305	2e-30	2.17e-29
	INKA1	1.6132	2.23e-30	2.41e-29
	EPC1	-0.664188	2.28e-30	2.47e-29
	POLR2L	-0.432252	2.46e-30	2.66e-29
	LAPTM5	0.302943	2.48e-30	2.68e-29
	HNRNPU	-0.506118	2.52e-30	2.72e-29
	METTL26	-0.79157	2.64e-30	2.84e-29
	FCGR3A	-2.84079	2.74e-30	2.95e-29
	PARP15	1.17121	2.83e-30	3.04e-29
	PCSK7	-0.617397	2.97e-30	3.19e-29
	CNIH1	-0.781156	3.06e-30	3.28e-29
	PITPNC1	-1.81795	3.13e-30	3.36e-29
	PRKCB	0.670557	3.44e-30	3.68e-29
	RNASEK	-0.357834	4.29e-30	4.59e-29
	CASP4	-0.695687	4.36e-30	4.66e-29
	KCNAB2	-1.24978	6.36e-30	6.79e-29
	ABI3	-1.25577	6.44e-30	6.87e-29
	ATP2B1-AS1	1.2073	6.54e-30	6.97e-29
	TRABD2A	-2.25287	7.04e-30	7.5e-29
	TAX1BP1	-0.607494	1.03e-29	1.1e-28
	UVRAG	0.940897	1.06e-29	1.13e-28
	SUPT3H	-1.99712	1.1e-29	1.17e-28
	MRFAP1	-0.778355	1.13e-29	1.2e-28
	GNB2	-0.738988	1.13e-29	1.2e-28
	CHST2	2.37363	1.35e-29	1.43e-28
	GPR160	1.86262	2e-29	2.11e-28
	NSG1	-3.4966	2.02e-29	2.13e-28
	VPS26A	-1.13407	2.42e-29	2.56e-28
	USP15	-0.756325	2.63e-29	2.77e-28
	PTGER4	-2.58922	2.69e-29	2.83e-28
	SCP2	-0.654825	2.94e-29	3.1e-28
	HNRNPDL	-0.426535	3e-29	3.16e-28
	TBC1D10C	-0.59091	3.14e-29	3.3e-28
	RNF7	-0.624054	3.57e-29	3.75e-28
	TMEM19	0.982592	4.43e-29	4.65e-28
	DIP2A	-1.7111	4.54e-29	4.76e-28
	UBE2B	-0.581889	4.8e-29	5.03e-28
	NBDY	-0.763791	4.93e-29	5.16e-28
	CRTAP	-1.25924	4.98e-29	5.21e-28
	SLC11A1	-2.13917	5.25e-29	5.49e-28
	AC007952.4	1.31049	6.27e-29	6.55e-28
	ATM	-0.652846	6.99e-29	7.29e-28
	ATP5PO	-0.395508	7.29e-29	7.61e-28
	TXK	-3.97907	7.9e-29	8.23e-28
	SLC38A5	1.32588	8.33e-29	8.68e-28
	OSTC	0.433515	9.62e-29	1e-27
	TMEM14C	-0.861641	9.71e-29	1.01e-27
	WASF2	-0.568072	1.24e-28	1.29e-27
	IL13RA1	-1.85431	1.7e-28	1.76e-27
	IGSF6	-3.47291	1.73e-28	1.79e-27
	TSEN54	-1.27877	1.83e-28	1.89e-27
	CLNS1A	-0.685182	1.85e-28	1.91e-27
	CNIH4	-1.01192	1.99e-28	2.06e-27
	CDKN1A	1.57236	2.24e-28	2.31e-27
	SRGAP2B	-1.64657	2.4e-28	2.48e-27
	TMX1	-0.842412	2.71e-28	2.8e-27
	N4BP3	2.54544	2.83e-28	2.92e-27
	RASSF7	-1.23078	2.93e-28	3.01e-27
	TMEM59	-0.364813	2.94e-28	3.02e-27
	AKIRIN1	-0.871482	2.98e-28	3.06e-27
	CLIC3	-1.98562	3.26e-28	3.34e-27
	SFXN1	-1.12671	3.4e-28	3.49e-27
	TLE3	1.04496	3.98e-28	4.08e-27
	GRB2	0.544286	4.08e-28	4.18e-27
	ITPR1	1.01519	4.13e-28	4.23e-27
	CFDP1	-0.945916	4.29e-28	4.39e-27
	UBASH3A	-3.7805	4.37e-28	4.46e-27
	MED10	-0.662733	4.54e-28	4.63e-27
	DHRS3	-3.37439	4.61e-28	4.7e-27
	ZBTB16	-2.43145	4.94e-28	5.03e-27
	SCRN1	1.84579	5.02e-28	5.11e-27
	CASP8	-1.04255	5.1e-28	5.19e-27
	DDX6	-0.653671	5.22e-28	5.3e-27
	SUSD3	-0.848975	5.31e-28	5.39e-27
	RASA3	-1.43327	5.49e-28	5.57e-27
	MAGOH	-0.671408	5.5e-28	5.58e-27
	COMMD7	-0.86086	5.89e-28	5.97e-27
	BNIP3	-1.46561	5.95e-28	6.02e-27
	KDSR	-1.43636	6.04e-28	6.1e-27
	SRSF7	-0.444243	6.05e-28	6.11e-27
	ZNF428	-0.844549	6.26e-28	6.32e-27
	SMDT1	-0.370965	6.31e-28	6.37e-27
	TIFA	0.909485	6.41e-28	6.46e-27
	FEZ2	-1.24318	7.16e-28	7.21e-27
	ADSL	-1.10142	7.3e-28	7.34e-27
	STK38	-1.14342	7.49e-28	7.53e-27
	FCER1A	-4.54571	8.42e-28	8.46e-27
	LAPTM4A	-0.604606	8.53e-28	8.56e-27
	AP1S3	1.73266	9.1e-28	9.12e-27
	AGO2	-1.60781	9.39e-28	9.41e-27
	SMAP1	-0.962538	9.54e-28	9.55e-27
	PSIP1	-0.787425	9.98e-28	9.98e-27
	SEPTIN1	-0.60412	1.12e-27	1.12e-26
	DUT	-0.620051	1.25e-27	1.25e-26
	TRDC	-3.99877	1.3e-27	1.3e-26
	CARD8	-0.939883	1.36e-27	1.35e-26
	VPS28	-0.554914	1.36e-27	1.36e-26
	ATP1B3	-0.821617	1.37e-27	1.36e-26
	MEI1	0.844162	1.43e-27	1.42e-26
	PDK1	1.19462	1.67e-27	1.66e-26
	USP53	-1.9215	1.72e-27	1.71e-26
	ACTG1	-0.271829	1.76e-27	1.74e-26
	KANSL1	-0.726387	1.79e-27	1.78e-26
	MPHOSPH8	-0.515575	1.94e-27	1.93e-26
	AL121933.2	-1.5721	2.01e-27	1.99e-26
	HNRNPA3	-0.469873	2.08e-27	2.05e-26
	BICD1	1.50062	2.29e-27	2.26e-26
	RESF1	-0.660014	2.49e-27	2.45e-26
	ZFAND1	-0.91603	2.63e-27	2.59e-26
	GRAMD1A	-1.32648	2.67e-27	2.63e-26
	PPIA	-0.270765	3.17e-27	3.12e-26
	UBQLN2	-1.18732	3.48e-27	3.42e-26
	GZMH	-2.15474	3.79e-27	3.72e-26
	HAVCR2	-2.80786	3.84e-27	3.78e-26
	FKBP8	-0.48693	3.96e-27	3.89e-26
	EOMES	-2.53171	3.97e-27	3.89e-26
	CYP27A1	-2.50772	4.13e-27	4.04e-26
	RANBP1	-0.534728	4.59e-27	4.49e-26
	SHISA5	-0.835525	4.64e-27	4.53e-26
	DPP4	-4.22149	5.73e-27	5.6e-26
	ATP6V0C	-0.471867	5.79e-27	5.65e-26
	COX14	-0.597341	5.89e-27	5.75e-26
	XRN2	-0.797601	6.32e-27	6.16e-26
	CERS4	1.21655	6.74e-27	6.56e-26
	NT5E	2.22595	7.54e-27	7.34e-26
	LINS1	-1.51639	7.76e-27	7.55e-26
	IFI44	-2.85265	7.99e-27	7.77e-26
	MFSD1	-1.19483	8.69e-27	8.43e-26
	CSF3R	-3.11141	9.02e-27	8.75e-26
	SLC40A1	-3.79439	9.67e-27	9.38e-26
	BTF3L4	-0.868457	9.75e-27	9.45e-26
	CDC42EP3	-0.926399	1.06e-26	1.03e-25
	NAP1L4	-0.753386	1.13e-26	1.09e-25
	VMO1	-2.34224	1.21e-26	1.17e-25
	TAGAP	-0.897548	1.24e-26	1.2e-25
	PHF11	-0.900772	1.24e-26	1.2e-25
	SHCBP1	2.06388	1.26e-26	1.22e-25
	ATP5ME	-0.355873	1.38e-26	1.33e-25
	FAU	-0.149658	1.41e-26	1.35e-25
	TMEM71	-2.76957	1.58e-26	1.52e-25
	PSMG2	-0.674528	1.76e-26	1.69e-25
	FGD3	-1.09467	1.9e-26	1.82e-25
	DCXR	-0.716245	1.92e-26	1.84e-25
	TOMM6	-0.392659	2.24e-26	2.15e-25
	NFKB2	1.06631	2.27e-26	2.18e-25
	TLR9	2.42573	2.3e-26	2.2e-25
	MLLT3	-1.99202	2.77e-26	2.65e-25
	TSPAN32	-2.22265	2.84e-26	2.71e-25
	NBPF19	-1.67636	2.97e-26	2.84e-25
	BST2	-0.536287	3.97e-26	3.78e-25
	ZFP36L2	-0.375071	4.1e-26	3.91e-25
	FAIM	1.27685	4.43e-26	4.21e-25
	TRIR	-0.337453	4.53e-26	4.32e-25
	SIVA1	-0.588286	4.6e-26	4.37e-25
	LDLR	-1.73289	4.79e-26	4.55e-25
	CFAP36	-1.61557	4.85e-26	4.61e-25
	NFE2L2	-0.852385	5.32e-26	5.04e-25
	FBXW5	-0.740878	6.54e-26	6.2e-25
	TNFSF14	-2.99931	6.64e-26	6.29e-25
	SDHD	-0.694244	6.65e-26	6.29e-25
	FGL2	-1.47058	7.58e-26	7.17e-25
	EPB41	-0.753385	7.79e-26	7.36e-25
	KIF5B	-0.657647	7.97e-26	7.53e-25
	RNF13	-0.885514	8.41e-26	7.93e-25
	NCBP2AS2	-1.01964	8.8e-26	8.29e-25
	RASAL3	-1.20308	8.92e-26	8.4e-25
	TMEM258	0.271076	8.95e-26	8.42e-25
	RAN	-0.364724	9.22e-26	8.67e-25
	GNG5	-0.44157	9.42e-26	8.85e-25
	CPM	-2.29714	9.63e-26	9.04e-25
	GAS6	-2.68008	9.71e-26	9.11e-25
	RNPS1	-0.5409	9.81e-26	9.2e-25
	LTC4S	-2.73964	1e-25	9.37e-25
	LIPA	-1.18312	1e-25	9.4e-25
	RNGTT	1.12382	1.06e-25	9.95e-25
	AGTRAP	-1.47711	1.08e-25	1.01e-24
	DIAPH1	-0.963065	1.08e-25	1.01e-24
	ARL11	1.77633	1.09e-25	1.02e-24
	MYL6B	1.24191	1.12e-25	1.05e-24
	HP1BP3	-0.587671	1.24e-25	1.16e-24
	TATDN1	-1.08417	1.34e-25	1.25e-24
	PDCD10	-0.689362	1.4e-25	1.3e-24
	DDX3X	-0.767769	1.41e-25	1.31e-24
	SLA2	-2.90841	1.47e-25	1.36e-24
	SESN1	-1.66224	1.48e-25	1.37e-24
	APBB1IP	-0.657657	1.48e-25	1.38e-24
	MRC1	-2.53967	1.52e-25	1.41e-24
	NDUFA1	-0.348576	1.52e-25	1.41e-24
	ACTR6	-1.29963	1.6e-25	1.48e-24
	STX16	-0.973926	1.98e-25	1.83e-24
	PFDN2	-0.598283	2.13e-25	1.97e-24
	CASP6	-1.71409	2.27e-25	2.09e-24
	UTRN	-1.06899	2.32e-25	2.14e-24
	SLAMF1	-1.46223	2.38e-25	2.19e-24
	C20orf27	-1.1637	2.43e-25	2.23e-24
	MGAT1	-0.767405	2.47e-25	2.27e-24
	PRNP	-1.153	2.49e-25	2.29e-24
	LEPROT	-1.16681	2.7e-25	2.48e-24
	MAFB	-3.1147	2.71e-25	2.49e-24
	BCAR3	2.11498	2.82e-25	2.59e-24
	ARAP2	-1.46829	2.91e-25	2.66e-24
	BIK	1.57258	2.91e-25	2.66e-24
	CD58	-1.0731	3.13e-25	2.86e-24
	LAMP1	-0.973453	3.55e-25	3.24e-24
	C16orf54	-0.770549	3.64e-25	3.33e-24
	PLAAT3	-1.12977	3.78e-25	3.45e-24
	AL121839.2	-2.61101	3.87e-25	3.54e-24
	TRIM14	-1.72378	4.08e-25	3.72e-24
	ACTR3	-0.415672	4.27e-25	3.89e-24
	DPP7	-0.534415	4.32e-25	3.93e-24
	CCT4	-0.570574	4.37e-25	3.98e-24
	SKAP2	0.853354	4.45e-25	4.05e-24
	SNX27	-1.49127	4.64e-25	4.21e-24
	MED15	-1.39979	4.65e-25	4.22e-24
	CHMP3	-0.772246	4.85e-25	4.4e-24
	CACYBP	-0.570743	5.09e-25	4.61e-24
	C14orf119	-0.771365	5.74e-25	5.2e-24
	KHDRBS1	-0.649693	5.88e-25	5.32e-24
	ITGB2-AS1	-1.21517	6.28e-25	5.67e-24
	COX6A1	-0.311927	7.11e-25	6.42e-24
	FAM162A	-0.810292	7.2e-25	6.5e-24
	CFP	-3.2682	7.24e-25	6.53e-24
	RTRAF	-0.456629	7.32e-25	6.6e-24
	NPC2	-0.659781	7.91e-25	7.13e-24
	AKAP7	-2.37552	8.01e-25	7.21e-24
	GPR174	-1.45089	8.41e-25	7.56e-24
	IK	-0.661462	9.04e-25	8.13e-24
	NELL2	-2.86576	9.17e-25	8.23e-24
	RGS14	-1.06721	1.01e-24	9.08e-24
	TMEM126B	-0.938567	1.13e-24	1.02e-23
	SLC38A1	-0.704903	1.15e-24	1.03e-23
	ZNF706	0.355731	1.16e-24	1.04e-23
	SERINC1	-0.912133	1.21e-24	1.08e-23
	CD69	-0.772431	1.24e-24	1.11e-23
	TCEAL4	-1.40705	1.25e-24	1.12e-23
	HIPK2	1.10363	1.28e-24	1.14e-23
	CTTNBP2NL	-2.93072	1.33e-24	1.19e-23
	CBX6	-0.875231	1.4e-24	1.25e-23
	TRAF3	1.22896	1.47e-24	1.31e-23
	PMAIP1	1.32676	1.56e-24	1.39e-23
	HNRNPUL1	-0.714209	1.59e-24	1.41e-23
	SYNE1	-1.0209	1.59e-24	1.41e-23
	MIEN1	-0.700966	1.74e-24	1.54e-23
	TRAPPC6A	-0.698116	1.77e-24	1.57e-23
	LHPP	1.18797	1.87e-24	1.66e-23
	FUT8	0.942329	1.88e-24	1.66e-23
	SUPT4H1	-0.642982	1.88e-24	1.66e-23
	LINC01588	1.33919	1.95e-24	1.72e-23
	UBE2F	-1.03144	2.08e-24	1.84e-23
	TLN1	-0.684407	2.2e-24	1.94e-23
	ACADM	0.671519	2.24e-24	1.98e-23
	SF1	-0.475525	2.27e-24	2.01e-23
	EPS8	-2.12442	2.5e-24	2.2e-23
	MAPKAPK5-AS1	-1.01075	2.68e-24	2.36e-23
	KTN1	-0.484626	2.76e-24	2.43e-23
	HECA	-1.62223	2.77e-24	2.44e-23
	PRDM2	0.757196	3.01e-24	2.64e-23
	HLA-DQA2	1.26946	3.24e-24	2.84e-23
	TRIB2	-1.77802	3.39e-24	2.97e-23
	MAPRE1	-0.883055	3.51e-24	3.08e-23
	ATP5F1D	-0.405561	3.57e-24	3.13e-23
	TRAPPC4	-0.847307	3.75e-24	3.28e-23
	NEK6	1.56527	3.96e-24	3.46e-23
	RELB	1.47389	3.98e-24	3.48e-23
	ARF6	-0.420464	4.16e-24	3.63e-23
	TPR	-0.619672	4.22e-24	3.69e-23
	S100A9	-2.31109	4.66e-24	4.06e-23
	TNRC6C	-1.29663	4.71e-24	4.11e-23
	PLPBP	-1.03105	5.02e-24	4.37e-23
	FKBP2	0.711535	5.51e-24	4.79e-23
	RAPGEF6	-1.04958	5.6e-24	4.87e-23
	THUMPD3-AS1	-0.64727	5.61e-24	4.88e-23
	WDR1	-0.627421	6.02e-24	5.23e-23
	FAM214A	1.04272	6.16e-24	5.35e-23
	CDC14A	-1.91369	6.3e-24	5.46e-23
	NSD3	-0.580332	6.35e-24	5.5e-23
	PGK1	-0.452969	7.08e-24	6.14e-23
	C6orf62	-0.713741	7.27e-24	6.29e-23
	VAMP3	-1.57446	7.3e-24	6.32e-23
	CLK1	-0.688641	7.34e-24	6.35e-23
	SMIM3	-2.89889	7.87e-24	6.8e-23
	RELL1	-3.01	7.95e-24	6.86e-23
	PRDX2	-0.49332	7.98e-24	6.88e-23
	B3GAT2	-1.32224	8.22e-24	7.08e-23
	METAP2	-0.661851	8.56e-24	7.37e-23
	RCBTB2	-2.31989	8.74e-24	7.52e-23
	PLEKHB2	-1.07011	8.78e-24	7.55e-23
	IDH2	0.494535	8.99e-24	7.72e-23
	CCDC88A	-1.54493	9.21e-24	7.91e-23
	WWP1	-1.68613	9.26e-24	7.95e-23
	SH3BP1	-0.937485	9.39e-24	8.05e-23
	RAB11A	-0.707244	9.49e-24	8.13e-23
	GLG1	-0.722852	1.05e-23	9.01e-23
	ICAM2	-0.697805	1.1e-23	9.4e-23
	NDUFA3	-0.408931	1.11e-23	9.52e-23
	NUDT16	-1.3626	1.26e-23	1.08e-22
	MAZ	-1.11641	1.26e-23	1.08e-22
	H1FX	-1.01847	1.3e-23	1.11e-22
	SMIM30	-0.876635	1.43e-23	1.22e-22
	ARRDC1	-0.956354	1.47e-23	1.25e-22
	RIN2	-3.28148	1.47e-23	1.25e-22
	LRRC8C	-1.9699	1.57e-23	1.34e-22
	LGALS9	-1.24672	1.62e-23	1.38e-22
	BCL7A	1.82972	1.69e-23	1.44e-22
	MARCO	-2.30281	1.72e-23	1.46e-22
	NAE1	-1.01001	1.75e-23	1.49e-22
	FCGR2A	-1.69568	1.81e-23	1.54e-22
	SNRPE	-0.485766	1.83e-23	1.55e-22
	UBC	-0.293148	1.86e-23	1.57e-22
	RAB6A	-0.812842	1.98e-23	1.67e-22
	CD164	-0.451489	2.02e-23	1.71e-22
	MAGED1	1.22739	2.19e-23	1.85e-22
	RSU1	-0.830259	2.5e-23	2.11e-22
	SRSF3	-0.389662	2.65e-23	2.23e-22
	B3GAT3	-1.06728	2.88e-23	2.43e-22
	LUZP1	-1.59746	3.36e-23	2.83e-22
	ACY3	2.82032	3.84e-23	3.23e-22
	HADHA	-0.581792	4.15e-23	3.49e-22
	RAB18	-0.751704	4.24e-23	3.56e-22
	MMP25-AS1	-2.25714	4.9e-23	4.12e-22
	SLF1	-1.48439	5.36e-23	4.5e-22
	RSRP1	-0.479102	5.55e-23	4.65e-22
	CLN3	-1.19485	5.55e-23	4.65e-22
	AL359220.1	-3.15628	6e-23	5.02e-22
	MPHOSPH6	-1.34861	6.89e-23	5.77e-22
	ZNF101	-1.28863	6.94e-23	5.8e-22
	POLR2G	-0.722743	7.38e-23	6.16e-22
	TLR6	1.84702	7.47e-23	6.24e-22
	SRRM1	-0.42755	7.59e-23	6.33e-22
	GSN	-1.17487	7.61e-23	6.35e-22
	SNX29	1.06552	7.74e-23	6.45e-22
	PRKCQ	-3.06449	8.17e-23	6.8e-22
	TMEM230	-0.477325	8.33e-23	6.93e-22
	ITGA6	-2.30045	9.19e-23	7.64e-22
	PRKY	-1.80813	9.18e-23	7.64e-22
	ALG5	0.585683	9.22e-23	7.66e-22
	STN1	-1.1499	9.36e-23	7.77e-22
	XRCC5	-0.495987	9.82e-23	8.14e-22
	RSBN1	-0.895878	1.01e-22	8.38e-22
	CD33	-2.39389	1.01e-22	8.4e-22
	AOAH	-2.44667	1.03e-22	8.54e-22
	PIN1	-0.640534	1.08e-22	8.9e-22
	ITGB1BP1	-0.685062	1.09e-22	9.01e-22
	SNHG25	-1.01684	1.11e-22	9.14e-22
	GPBP1L1	-0.922875	1.12e-22	9.28e-22
	NCOA4	-0.911675	1.14e-22	9.41e-22
	PSMA1	-0.498112	1.2e-22	9.87e-22
	MIB2	-1.42381	1.2e-22	9.9e-22
	RAB10	-0.720836	1.23e-22	1.02e-21
	AC245407.2	-1.50235	1.24e-22	1.02e-21
	TOMM20	-0.462419	1.27e-22	1.04e-21
	SULF2	0.950617	1.27e-22	1.04e-21
	XCL2	-3.03909	1.35e-22	1.11e-21
	POLR3GL	-0.601674	1.49e-22	1.22e-21
	DEF6	-0.760847	1.6e-22	1.31e-21
	TBCC	-0.749503	1.85e-22	1.52e-21
	INPP4A	-1.22235	1.9e-22	1.56e-21
	RHOF	-0.642346	1.91e-22	1.56e-21
	DYNC1H1	-0.792122	2.08e-22	1.7e-21
	SH3YL1	-1.18975	2.17e-22	1.77e-21
	FCHSD2	1.10673	2.29e-22	1.87e-21
	TNFSF12	-1.34117	2.34e-22	1.91e-21
	MPZL1	1.26626	2.35e-22	1.92e-21
	RFLNB	-2.30381	2.37e-22	1.93e-21
	CD47	-0.458581	2.56e-22	2.08e-21
	CHMP2A	-0.60234	2.64e-22	2.15e-21
	C12orf75	-0.653245	2.73e-22	2.22e-21
	MPRIP	-1.34009	2.83e-22	2.3e-21
	MYBL1	-3.0034	2.86e-22	2.32e-21
	OSTF1	-0.505577	3.04e-22	2.47e-21
	PPP4C	-0.486885	3.15e-22	2.55e-21
	BTN3A2	-0.644303	3.39e-22	2.75e-21
	HNRNPH2	-0.777444	3.48e-22	2.82e-21
	CAST	-0.56967	3.5e-22	2.83e-21
	GRSF1	-1.02626	3.5e-22	2.83e-21
	SLCO3A1	-2.84999	3.67e-22	2.97e-21
	GPR82	-1.46959	3.7e-22	2.99e-21
	MRPL41	-0.498021	3.72e-22	3e-21
	UBE2G1	0.609086	3.76e-22	3.04e-21
	AC020656.1	-2.52986	4.04e-22	3.25e-21
	CCT5	-0.693528	4.25e-22	3.43e-21
	PLD4	1.36275	4.31e-22	3.47e-21
	PCM1	-0.669419	4.59e-22	3.7e-21
	ANAPC16	-0.316192	4.64e-22	3.73e-21
	MVP	-0.954654	4.79e-22	3.85e-21
	NAA20	-0.725261	4.89e-22	3.92e-21
	SRSF11	-0.465227	5.22e-22	4.19e-21
	HTATSF1	-1.03293	5.23e-22	4.19e-21
	CIAO2B	-0.456367	6.43e-22	5.15e-21
	SEL1L	0.800421	6.54e-22	5.23e-21
	IFI44L	-2.03089	6.67e-22	5.34e-21
	NUDT1	-1.12046	6.81e-22	5.44e-21
	SYTL3	-1.76781	6.93e-22	5.54e-21
	BANF1	-0.538497	7.21e-22	5.76e-21
	DPYSL2	-1.2717	7.28e-22	5.8e-21
	PTP4A2	-0.471867	7.93e-22	6.33e-21
	LBR	-0.714364	8.14e-22	6.49e-21
	HELZ	-1.11223	8.25e-22	6.57e-21
	CTDSP1	-0.791702	8.52e-22	6.78e-21
	GNAI3	-0.717846	8.56e-22	6.8e-21
	PRORP	-1.24816	8.64e-22	6.86e-21
	CUTA	-0.38009	9.13e-22	7.25e-21
	AC006369.1	-1.89611	9.63e-22	7.64e-21
	LINC00963	-1.59896	9.71e-22	7.7e-21
	PYGL	-2.86371	1e-21	7.93e-21
	NME1	0.677817	1.04e-21	8.24e-21
	FCGBP	-2.19308	1.05e-21	8.28e-21
	CTDSP2	-1.03738	1.06e-21	8.35e-21
	RNF214	-1.60889	1.08e-21	8.57e-21
	SDHC	-0.591889	1.09e-21	8.58e-21
	AKNA	-0.66297	1.09e-21	8.58e-21
	SNRPG	-0.363123	1.12e-21	8.83e-21
	LGALS3BP	-2.31869	1.2e-21	9.47e-21
	SLAMF7	1.1274	1.36e-21	1.07e-20
	CCDC115	-0.733025	1.38e-21	1.09e-20
	SERINC3	-0.804511	1.42e-21	1.11e-20
	A2M-AS1	-2.70509	1.47e-21	1.16e-20
	CLUAP1	-1.70754	1.5e-21	1.18e-20
	C19orf53	-0.358686	1.51e-21	1.19e-20
	SPP1	-2.79729	1.56e-21	1.22e-20
	TADA3	-0.798121	1.67e-21	1.31e-20
	RGS2	1.05509	1.7e-21	1.33e-20
	CD1D	1.86635	1.72e-21	1.34e-20
	FTX	-0.725151	1.72e-21	1.35e-20
	ILF3-DT	-0.943119	1.75e-21	1.37e-20
	CAMK2G	-1.32396	1.95e-21	1.53e-20
	STUB1	-0.5525	2.02e-21	1.58e-20
	STX8	-0.839409	2.03e-21	1.59e-20
	VDAC2	-0.47805	2.22e-21	1.73e-20
	MRPL33	-0.535679	2.22e-21	1.73e-20
	ADGRE5	-0.884644	2.24e-21	1.74e-20
	RBX1	-0.345965	2.32e-21	1.81e-20
	AP002387.2	-1.30002	2.37e-21	1.84e-20
	NEK8	1.59078	2.46e-21	1.92e-20
	SNRPF	-0.488642	2.81e-21	2.18e-20
	COPZ1	0.520845	2.86e-21	2.22e-20
	FBH1	0.861229	2.9e-21	2.25e-20
	ILK	-0.744544	3.09e-21	2.39e-20
	TMED8	1.29209	3.09e-21	2.39e-20
	BLOC1S4	-1.0396	3.26e-21	2.53e-20
	PSMA4	-0.446813	3.26e-21	2.53e-20
	TACC3	-1.36187	3.39e-21	2.62e-20
	PTGES3	-0.365718	3.53e-21	2.73e-20
	AZI2	-1.17755	3.62e-21	2.8e-20
	RAB14	-0.726104	3.65e-21	2.82e-20
	TAOK3	-0.552341	3.85e-21	2.97e-20
	STMP1	-0.589204	3.91e-21	3.02e-20
	ATXN7	-1.13901	3.93e-21	3.03e-20
	PRKACB	-0.924705	3.96e-21	3.05e-20
	ECH1	0.437222	4.24e-21	3.27e-20
	ANXA2	-0.4658	4.41e-21	3.39e-20
	SLC20A1	-1.43618	4.5e-21	3.46e-20
	DYNC1I2	-0.767356	4.65e-21	3.57e-20
	ARID4B	-0.531772	4.78e-21	3.67e-20
	NGLY1	0.657748	4.79e-21	3.67e-20
	PGLS	-0.615028	5.02e-21	3.85e-20
	TLR2	-2.65257	5.06e-21	3.88e-20
	SEC62	0.294069	5.49e-21	4.2e-20
	MRPL57	-0.461143	5.57e-21	4.26e-20
	FCMR	0.509897	5.91e-21	4.52e-20
	HNRNPM	-0.446427	6.07e-21	4.64e-20
	MRPL34	-0.579355	6.28e-21	4.8e-20
	SURF2	-1.11013	6.56e-21	5.01e-20
	MAPK1	-1.13488	6.63e-21	5.06e-20
	CPQ	-1.82742	6.74e-21	5.13e-20
	GRK3	1.43509	6.76e-21	5.15e-20
	OXLD1	-0.836417	6.77e-21	5.16e-20
	CCDC191	1.88196	6.82e-21	5.19e-20
	PIF1	2.02578	7.62e-21	5.79e-20
	GAPDH	-0.217822	7.64e-21	5.81e-20
	MLEC	0.587776	7.67e-21	5.82e-20
	TBXAS1	-1.40007	7.78e-21	5.91e-20
	CENPX	-0.814902	8.09e-21	6.14e-20
	CXCR6	-3.33892	8.42e-21	6.38e-20
	TUBA4A	-0.595758	8.58e-21	6.5e-20
	CLEC9A	-3.4649	8.77e-21	6.64e-20
	RUNX3	-0.98932	9.16e-21	6.93e-20
	TTC19	-0.683144	9.43e-21	7.13e-20
	SEMA4D	-0.973443	9.81e-21	7.41e-20
	DDAH2	0.769489	1e-20	7.58e-20
	ARPC4	-0.49269	1.15e-20	8.7e-20
	GMPPA	0.923534	1.18e-20	8.91e-20
	NARS	-0.863034	1.24e-20	9.31e-20
	DYRK2	-1.38241	1.24e-20	9.37e-20
	SNRK	-1.31598	1.32e-20	9.95e-20
	VMA21	-0.849582	1.33e-20	1e-19
	SLC25A3	-0.341885	1.34e-20	1.01e-19
	CEP68	-1.97704	1.36e-20	1.02e-19
	EIF2A	-0.612509	1.4e-20	1.05e-19
	TMEM134	0.524897	1.41e-20	1.05e-19
	SREK1IP1	-0.824864	1.51e-20	1.13e-19
	FERMT3	-0.646317	1.52e-20	1.14e-19
	CHRM3-AS2	-3.79724	1.53e-20	1.15e-19
	GBP4	-1.50673	1.63e-20	1.22e-19
	LINC01736	-2.84026	1.68e-20	1.26e-19
	SERPINB6	-0.910848	1.79e-20	1.34e-19
	ROCK1	-0.572258	1.79e-20	1.34e-19
	CCNG1	-0.631002	1.79e-20	1.34e-19
	SND1	0.653267	1.86e-20	1.39e-19
	HAMP	-2.59743	1.87e-20	1.39e-19
	CYFIP1	-2.04827	1.88e-20	1.4e-19
	RASSF4	-2.39773	1.89e-20	1.41e-19
	SSU72	-0.531061	1.92e-20	1.43e-19
	COMMD8	-0.763121	2.06e-20	1.53e-19
	SEPTIN7	-0.343379	2.26e-20	1.68e-19
	ARHGAP9	-0.827562	2.28e-20	1.69e-19
	TMX4	-0.900342	2.3e-20	1.71e-19
	AC026979.2	-1.68861	2.38e-20	1.76e-19
	SBDS	-0.676541	2.44e-20	1.81e-19
	TPM1	-1.68599	2.53e-20	1.87e-19
	ABR	-2.00697	2.58e-20	1.91e-19
	SS18L2	-0.479453	2.73e-20	2.02e-19
	TM6SF1	-2.37079	2.82e-20	2.08e-19
	GCHFR	-0.997761	2.9e-20	2.15e-19
	THOC3	-0.957685	2.96e-20	2.19e-19
	GALT	-1.03527	2.99e-20	2.21e-19
	LAMTOR1	-0.489203	3.05e-20	2.25e-19
	CHMP4A	-0.445932	3.06e-20	2.26e-19
	CORO7	-1.06684	3.13e-20	2.3e-19
	SPTAN1	-0.894186	3.33e-20	2.45e-19
	EIF4EBP2	-0.936208	3.54e-20	2.61e-19
	TCEA1	0.357218	3.78e-20	2.78e-19
	POLR2J3	-0.459495	3.84e-20	2.82e-19
	TACC1	-0.927507	4.03e-20	2.96e-19
	PRKCA	-3.59237	4.1e-20	3.01e-19
	TAB2	-1.18774	4.12e-20	3.02e-19
	APBB1	-2.02961	4.18e-20	3.07e-19
	FBXL3	-1.01355	4.22e-20	3.1e-19
	PSMA3-AS1	-0.577646	4.29e-20	3.14e-19
	IRS2	-1.76	4.35e-20	3.18e-19
	SYNJ2BP	-1.09972	4.38e-20	3.2e-19
	SRGAP2C	-1.3395	4.46e-20	3.26e-19
	ARMH1	-1.80065	4.6e-20	3.36e-19
	SELENOF	-0.39019	4.62e-20	3.37e-19
	EAPP	-0.595448	4.89e-20	3.57e-19
	LIMA1	-2.22682	5.5e-20	4.01e-19
	PFDN4	-0.702279	5.5e-20	4.01e-19
	AC092338.3	-0.779402	5.53e-20	4.03e-19
	PRRC2C	-0.427885	5.67e-20	4.13e-19
	PICALM	-1.06119	5.93e-20	4.32e-19
	MRPS18C	-0.565505	5.96e-20	4.34e-19
	GPR183	-0.461872	6.27e-20	4.56e-19
	MRPL52	0.437162	6.33e-20	4.6e-19
	CWC15	-0.579076	6.34e-20	4.6e-19
	SQOR	-0.865723	6.42e-20	4.66e-19
	CHMP5	-0.690869	6.5e-20	4.71e-19
	NDUFB5	-0.51834	6.91e-20	5.01e-19
	CALCOCO2	-0.855751	6.94e-20	5.02e-19
	FAM153CP	-0.839817	7.31e-20	5.29e-19
	GGNBP2	-0.585983	7.41e-20	5.36e-19
	MT1F	-1.44373	7.57e-20	5.47e-19
	RAD17	0.965775	7.81e-20	5.64e-19
	SNW1	-0.693417	8.38e-20	6.05e-19
	UXT	-0.346878	8.76e-20	6.32e-19
	MCL1	-0.491061	8.81e-20	6.35e-19
	NPDC1	-3.47684	9.14e-20	6.58e-19
	TSNAX	-0.888875	9.21e-20	6.63e-19
	HEXB	-0.76747	9.28e-20	6.67e-19
	CAMLG	-0.597763	9.28e-20	6.67e-19
	SHTN1	-3.81143	9.37e-20	6.74e-19
	C1orf54	-3.46638	9.94e-20	7.14e-19
	NME3	-0.641859	9.99e-20	7.17e-19
	CSNK1A1	-0.498963	1.01e-19	7.26e-19
	FSCN1	-2.15145	1.01e-19	7.27e-19
	HENMT1	-1.89686	1.05e-19	7.51e-19
	ARHGEF6	-1.32947	1.08e-19	7.73e-19
	CENPK	-1.66696	1.09e-19	7.83e-19
	TRIB1	1.33577	1.09e-19	7.83e-19
	3-Mar	1.54969	1.15e-19	8.23e-19
	LINC01934	-1.55534	1.18e-19	8.43e-19
	PTMS	-1.56	1.26e-19	9.02e-19
	ISCA2	-0.708417	1.34e-19	9.58e-19
	PRR5	-1.89041	1.38e-19	9.83e-19
	TGOLN2	-0.589037	1.44e-19	1.03e-18
	DAB2	-3.81819	1.46e-19	1.04e-18
	NDUFS2	-0.62137	1.48e-19	1.06e-18
	AIP	-0.568745	1.58e-19	1.12e-18
	NFKBIA	-0.571844	1.59e-19	1.13e-18
	NFATC3	-1.18074	1.66e-19	1.18e-18
	EGLN2	-0.629959	1.73e-19	1.23e-18
	MORC2	-2.1291	1.77e-19	1.25e-18
	RASSF3	-0.997454	1.82e-19	1.29e-18
	ASB2	1.57774	1.91e-19	1.36e-18
	PAQR8	-1.96091	1.99e-19	1.41e-18
	ITGA5	-3.1038	2.02e-19	1.43e-18
	TRAF4	1.39255	2.09e-19	1.48e-18
	DUSP2	-1.11854	2.25e-19	1.59e-18
	BAZ1A	-0.614676	2.27e-19	1.6e-18
	CYBB	1.07294	2.33e-19	1.64e-18
	UBA5	0.853012	2.34e-19	1.65e-18
	IL27RA	-0.724803	2.4e-19	1.7e-18
	KLF8	1.64978	2.41e-19	1.7e-18
	SERF2	-0.14887	2.47e-19	1.74e-18
	IER3	-2.33626	2.48e-19	1.75e-18
	SNRPD1	-0.484768	2.64e-19	1.86e-18
	LAX1	0.867687	2.69e-19	1.9e-18
	SPART	-1.57236	2.79e-19	1.96e-18
	FBL	-0.493896	2.84e-19	1.99e-18
	AC013264.1	-3.09255	2.96e-19	2.08e-18
	AC243960.1	-0.887179	3.11e-19	2.18e-18
	PLBD1	-2.73013	3.22e-19	2.26e-18
	EPB41L3	-2.64898	3.23e-19	2.27e-18
	STX10	-0.735279	3.35e-19	2.34e-18
	BAX	-0.523653	3.36e-19	2.35e-18
	AL158071.4	-2.46313	3.4e-19	2.38e-18
	BHLHE41	1.34442	3.51e-19	2.45e-18
	AKIP1	-1.78274	3.6e-19	2.52e-18
	ABTB1	-0.98999	3.77e-19	2.63e-18
	CEP85L	-1.40879	4.06e-19	2.84e-18
	GIMAP8	-3.3846	4.24e-19	2.96e-18
	MRFAP1L1	-0.842262	4.67e-19	3.26e-18
	BNIP3L	-0.707192	4.8e-19	3.35e-18
	TCL1A	6.58876	5.1e-19	3.55e-18
	APEX1	-0.589747	5.26e-19	3.66e-18
	PHGDH	1.78913	5.31e-19	3.69e-18
	PTBP3	-0.906444	5.37e-19	3.73e-18
	TPMT	-1.42493	5.49e-19	3.81e-18
	PYM1	-0.810681	6.27e-19	4.35e-18
	ARPC2	-0.198138	6.31e-19	4.38e-18
	GMPS	-1.10617	6.34e-19	4.4e-18
	PLIN2	-0.990276	6.62e-19	4.59e-18
	ACTN1	-3.75443	6.83e-19	4.73e-18
	GABPB1-IT1	-0.860625	6.86e-19	4.75e-18
	NCK2	-1.44426	7e-19	4.84e-18
	RAB4A	-0.672526	7.12e-19	4.93e-18
	PEPD	-0.87224	7.21e-19	4.98e-18
	RBMX	-0.429132	7.28e-19	5.03e-18
	PRDX6	-0.525076	7.66e-19	5.29e-18
	SCNM1	-0.756378	7.92e-19	5.46e-18
	ANKRD12	-0.359097	8.11e-19	5.59e-18
	C18orf32	-0.426299	8.73e-19	6.01e-18
	ECI2	-0.943062	8.88e-19	6.12e-18
	TNFAIP3	-1.35033	8.98e-19	6.18e-18
	PSMA6	-0.427371	9.07e-19	6.24e-18
	CREG1	-1.61216	1.01e-18	6.91e-18
	HAPLN3	-3.90181	1.03e-18	7.1e-18
	S100A8	-2.42102	1.03e-18	7.1e-18
	FGFR1OP2	-0.523149	1.04e-18	7.12e-18
	CHIC2	-0.9002	1.11e-18	7.61e-18
	CCNH	-0.87644	1.14e-18	7.82e-18
	TBC1D2B	-2.2019	1.14e-18	7.82e-18
	STAG2	-0.736515	1.15e-18	7.85e-18
	PIN4	-0.678794	1.22e-18	8.33e-18
	NUTF2	-0.575233	1.27e-18	8.71e-18
	KMT2A	-0.622997	1.29e-18	8.82e-18
	SRSF6	-0.657115	1.32e-18	9.03e-18
	CRYL1	-1.36313	1.33e-18	9.06e-18
	MED28	-0.594387	1.33e-18	9.1e-18
	SOAT1	-1.25821	1.39e-18	9.5e-18
	ARHGAP4	-0.717097	1.41e-18	9.59e-18
	PKIB	-3.74819	1.44e-18	9.81e-18
	DEGS1	-0.759178	1.44e-18	9.83e-18
	SLC35F6	-1.43516	1.51e-18	1.03e-17
	TFPT	-1.1075	1.63e-18	1.11e-17
	PPP1R12A	-0.564303	1.65e-18	1.12e-17
	NFIA	-2.13566	1.69e-18	1.15e-17
	SEC24D	0.962868	1.7e-18	1.16e-17
	HK1	-1.13153	1.71e-18	1.16e-17
	RHOT2	-0.907922	1.8e-18	1.22e-17
	ANKH	-1.19912	1.83e-18	1.24e-17
	CDK2AP1	-1.95984	1.94e-18	1.32e-17
	CCR5	-1.89002	1.99e-18	1.35e-17
	RBM39	-0.310601	2.03e-18	1.38e-17
	EMG1	-0.859737	2.1e-18	1.42e-17
	H1F0	-2.35062	2.1e-18	1.42e-17
	MOB3B	1.79889	2.13e-18	1.44e-17
	SLC25A37	-0.994812	2.16e-18	1.46e-17
	ICOS	-3.86558	2.19e-18	1.48e-17
	RBM4	-0.492719	2.2e-18	1.49e-17
	SNRPN	-0.446877	2.23e-18	1.5e-17
	WNT10A	2.07588	2.35e-18	1.58e-17
	SERPINB9	-0.846283	2.43e-18	1.64e-17
	LGALS8	-1.09085	2.44e-18	1.64e-17
	MIAT	-1.26396	2.5e-18	1.68e-17
	SEC14L1	0.815054	2.5e-18	1.68e-17
	CX3CR1	-3.49512	2.52e-18	1.69e-17
	HSPE1	-0.381109	2.55e-18	1.71e-17
	PLGRKT	-0.896576	2.61e-18	1.75e-17
	GNAI2	-0.506986	2.67e-18	1.79e-17
	MLX	-0.719512	2.67e-18	1.79e-17
	TPRKB	-0.750469	2.68e-18	1.79e-17
	ITGB7	0.533203	2.7e-18	1.81e-17
	CREBRF	-0.798102	2.85e-18	1.91e-17
	NDUFB8	-0.32625	2.96e-18	1.98e-17
	GPR108	-0.836047	3e-18	2e-17
	ERGIC1	0.760355	3.11e-18	2.08e-17
	DNAJC15	0.495319	3.13e-18	2.09e-17
	MAT2A	-0.801184	3.32e-18	2.22e-17
	THOC7	-0.584836	3.33e-18	2.22e-17
	ZFHX3	-2.12464	3.39e-18	2.26e-17
	COX19	-0.814394	3.49e-18	2.32e-17
	TMEM50B	-0.739432	3.62e-18	2.41e-17
	POLR2J	-0.469575	3.68e-18	2.45e-17
	AL354707.1	1.83146	3.75e-18	2.5e-17
	UBE2L6	-0.582458	3.79e-18	2.52e-17
	GNA13	-1.0139	3.9e-18	2.59e-17
	TMEM273	1.15601	4.08e-18	2.71e-17
	LIMD1	1.10196	4.1e-18	2.72e-17
	CGGBP1	-0.657683	4.13e-18	2.74e-17
	HSBP1L1	-2.231	4.21e-18	2.79e-17
	PERP	-2.04713	4.42e-18	2.93e-17
	ARGLU1	-0.380302	4.46e-18	2.96e-17
	KARS	-0.647406	4.54e-18	3e-17
	LINC01094	-3.38432	4.73e-18	3.13e-17
	STAT5B	-1.26039	4.85e-18	3.2e-17
	ATP6AP1	-0.719209	4.87e-18	3.22e-17
	NIPSNAP2	-0.85571	4.87e-18	3.22e-17
	SPNS3	-2.05158	4.9e-18	3.24e-17
	NCL	-0.367429	4.98e-18	3.28e-17
	ARRB1	-2.92444	5.01e-18	3.31e-17
	SMIM27	-0.835777	5.12e-18	3.38e-17
	ZNHIT1	-0.498817	5.39e-18	3.55e-17
	CHAC2	1.29519	5.75e-18	3.78e-17
	TRA2B	-0.458025	5.88e-18	3.87e-17
	HPGDS	-2.96517	5.93e-18	3.9e-17
	TMEM106B	-0.967247	5.99e-18	3.93e-17
	TMEM176B	-2.39792	5.99e-18	3.93e-17
	MPC1	-0.691581	6.03e-18	3.95e-17
	XRCC6	-0.421945	6.03e-18	3.95e-17
	ALDOA	-0.626658	6.11e-18	4.01e-17
	CASP8AP2	-0.966177	6.28e-18	4.11e-17
	SH3BGRL	-0.397968	6.28e-18	4.11e-17
	LASP1	-0.846409	6.38e-18	4.18e-17
	TAF15	-0.765785	6.81e-18	4.45e-17
	BROX	-0.900513	7.01e-18	4.58e-17
	CNOT8	-0.836018	7.21e-18	4.71e-17
	RHOQ	1.08546	7.34e-18	4.79e-17
	CA5B	-1.53657	7.46e-18	4.87e-17
	ARL2	-0.688082	7.58e-18	4.94e-17
	HPCAL1	-0.805278	7.62e-18	4.97e-17
	NDRG2	-2.73488	7.74e-18	5.04e-17
	GIPC1	-2.03061	7.86e-18	5.12e-17
	ANKRD13A	0.848322	8.04e-18	5.24e-17
	LPP	-1.03328	8.05e-18	5.24e-17
	WNK1	-0.701315	8.19e-18	5.32e-17
	ENG	-2.68525	8.37e-18	5.44e-17
	SGTB	-2.03134	8.39e-18	5.45e-17
	FIS1	-0.47113	8.52e-18	5.53e-17
	PLCB2	-1.6675	8.62e-18	5.59e-17
	RHOBTB2	2.07203	9.11e-18	5.91e-17
	HMOX1	1.31407	9.11e-18	5.91e-17
	AIMP1	-0.587172	9.21e-18	5.97e-17
	OLFM2	-3.77386	9.39e-18	6.08e-17
	ARSA	0.821658	9.48e-18	6.13e-17
	SFI1	-1.0798	1.01e-17	6.52e-17
	TRGC1	-2.99012	1.01e-17	6.55e-17
	FGD5-AS1	-0.999701	1.03e-17	6.65e-17
	EIF4E3	-2.75404	1.03e-17	6.65e-17
	IQGAP1	-0.62464	1.09e-17	7.01e-17
	YY1	-0.617456	1.12e-17	7.24e-17
	CNOT6L	-0.881404	1.13e-17	7.31e-17
	RBM7	-0.977084	1.17e-17	7.53e-17
	TRIM22	-0.746195	1.17e-17	7.55e-17
	POMP	-0.329225	1.28e-17	8.25e-17
	IMPDH2	-0.672587	1.33e-17	8.56e-17
	CBR1	-0.904562	1.35e-17	8.67e-17
	BID	-0.809921	1.37e-17	8.79e-17
	ZNF831	-2.43261	1.38e-17	8.87e-17
	TERF2IP	-0.455942	1.41e-17	9.04e-17
	CCT6A	-0.525744	1.42e-17	9.13e-17
	EFHC1	1.1053	1.43e-17	9.17e-17
	DUSP16	-3.03544	1.46e-17	9.33e-17
	SOCS2	-2.79811	1.47e-17	9.39e-17
	GBP3	-1.3818	1.47e-17	9.4e-17
	ITGAL	-0.883973	1.47e-17	9.42e-17
	RNF5	-0.641325	1.55e-17	9.88e-17
	IVNS1ABP	-0.970748	1.59e-17	1.02e-16
	PDXK	0.753942	1.6e-17	1.02e-16
	WDR83OS	-0.367946	1.61e-17	1.03e-16
	PCID2	-0.85343	1.66e-17	1.06e-16
	SOCS3	-1.74446	1.73e-17	1.1e-16
	SPTLC2	-1.09534	1.74e-17	1.11e-16
	GEN1	1.74046	1.82e-17	1.16e-16
	DDX46	-0.494042	1.82e-17	1.16e-16
	SAP30	-2.0601	1.84e-17	1.17e-16
	GTF2H5	-0.683587	1.86e-17	1.19e-16
	SLC35B1	0.684059	1.87e-17	1.19e-16
	MT1E	-3.0838	1.92e-17	1.22e-16
	HRH2	-3.32801	1.97e-17	1.25e-16
	IGBP1	-0.517009	2.03e-17	1.29e-16
	NMRK1	-0.816084	2.07e-17	1.31e-16
	PMFBP1	-3.56023	2.07e-17	1.32e-16
	SLC9A9	-1.6029	2.2e-17	1.4e-16
	PDCD1	-2.83266	2.28e-17	1.44e-16
	HEBP1	-1.59854	2.43e-17	1.54e-16
	PRKAR1A	-0.58043	2.48e-17	1.57e-16
	AL035446.1	-3.01081	2.51e-17	1.59e-16
	CCL3	-2.64536	2.52e-17	1.6e-16
	RFX5	0.932099	2.59e-17	1.64e-16
	SH3BP2	-1.54815	2.59e-17	1.64e-16
	TNFSF8	-2.21265	2.59e-17	1.64e-16
	LILRA2	-3.26706	2.6e-17	1.64e-16
	AC246785.3	-2.13556	2.72e-17	1.71e-16
	CAPRIN1	-0.891149	2.77e-17	1.75e-16
	MZT2A	-0.41392	2.86e-17	1.8e-16
	TBC1D10A	-1.02572	2.91e-17	1.83e-16
	PTGDR	-2.57654	3.07e-17	1.93e-16
	HS3ST3B1	-3.32539	3.12e-17	1.96e-16
	IL12RB1	-1.25306	3.2e-17	2.01e-16
	PDIA3	-0.352528	3.24e-17	2.04e-16
	NDRG1	-1.61564	3.35e-17	2.1e-16
	PIK3CD	-1.05822	3.36e-17	2.11e-16
	EGR1	-1.72294	3.4e-17	2.13e-16
	SFXN3	-1.65145	3.4e-17	2.13e-16
	CCDC28A	-0.825819	3.46e-17	2.17e-16
	PDCL3	-0.815973	3.47e-17	2.17e-16
	PPM1G	-0.592771	3.57e-17	2.23e-16
	GLUD1	-0.921421	3.61e-17	2.26e-16
	CBLB	-1.0023	3.63e-17	2.27e-16
	TM2D2	-1.17348	3.64e-17	2.27e-16
	BCL2	-0.890684	3.68e-17	2.3e-16
	SNX20	-1.00676	3.69e-17	2.31e-16
	ARNTL	-1.70467	3.94e-17	2.45e-16
	SORBS3	-2.42549	3.97e-17	2.48e-16
	UQCRC2	-0.470707	4.04e-17	2.52e-16
	CERK	-1.33821	4.09e-17	2.55e-16
	HSPA9	-0.575234	4.15e-17	2.58e-16
	CRYZL1	-0.832496	4.52e-17	2.81e-16
	PET100	-0.360046	4.64e-17	2.89e-16
	KANSL1-AS1	-1.21746	4.86e-17	3.02e-16
	RTF2	-0.554915	5.16e-17	3.21e-16
	ANP32A	-0.47574	5.25e-17	3.26e-16
	SARS	-0.555962	5.74e-17	3.56e-16
	STAB1	-1.79413	5.91e-17	3.67e-16
	TRIO	1.5937	6.02e-17	3.73e-16
	CERS2	-0.906533	6.1e-17	3.78e-16
	YTHDC1	-0.586406	6.16e-17	3.81e-16
	ECHDC2	-1.06915	6.41e-17	3.97e-16
	PLCG1	-2.61343	6.41e-17	3.97e-16
	SPATS2L	-3.4071	6.85e-17	4.23e-16
	TSTD1	-0.389006	6.86e-17	4.24e-16
	STXBP3	-1.07001	6.95e-17	4.29e-16
	DHRS4L2	-1.00089	7.12e-17	4.4e-16
	MECP2	-0.711589	7.44e-17	4.59e-16
	AP3M2	-1.6191	7.97e-17	4.91e-16
	BCL9L	-1.44404	8.26e-17	5.09e-16
	SERBP1	-0.335124	8.49e-17	5.23e-16
	ZNF532	1.74213	8.55e-17	5.27e-16
	SUCLG2	-0.779319	8.96e-17	5.51e-16
	RBM3	-0.305289	9.04e-17	5.56e-16
	LINC-PINT	-0.593125	9.08e-17	5.58e-16
	DNAJC19	-0.534903	9.19e-17	5.65e-16
	NHP2	-0.463748	9.38e-17	5.76e-16
	TSPYL1	-0.631247	9.57e-17	5.87e-16
	RNF157	-3.07005	9.73e-17	5.97e-16
	FBLN7	-2.82431	9.77e-17	5.99e-16
	ATP8B2	-1.6572	1.06e-16	6.51e-16
	PPP1R11	-0.607657	1.09e-16	6.66e-16
	WTAP	-0.530525	1.12e-16	6.83e-16
	RPA2	-0.575098	1.13e-16	6.93e-16
	GDI1	-0.875623	1.17e-16	7.15e-16
	HIPK1	-1.48121	1.17e-16	7.17e-16
	SLFN12L	-2.27935	1.19e-16	7.25e-16
	NUDC	-0.50317	1.23e-16	7.51e-16
	RNASET2	-0.360241	1.25e-16	7.63e-16
	CDIPT	-0.941027	1.29e-16	7.88e-16
	PSMG4	-0.946869	1.29e-16	7.89e-16
	TSEN34	-0.861196	1.3e-16	7.93e-16
	BSCL2	0.786725	1.36e-16	8.28e-16
	WDR82	-0.756037	1.41e-16	8.56e-16
	SRPRB	0.64348	1.44e-16	8.73e-16
	OTUD6B-AS1	-0.550366	1.51e-16	9.2e-16
	PTPRA	-0.987091	1.57e-16	9.56e-16
	IQCB1	0.836826	1.6e-16	9.7e-16
	ELF2	-0.812151	1.6e-16	9.73e-16
	NAAA	-0.70927	1.61e-16	9.79e-16
	XCL1	-4.52893	1.62e-16	9.8e-16
	HSPA4	0.708165	1.71e-16	1.03e-15
	NFATC2	-0.858786	1.74e-16	1.06e-15
	HNRNPH1	-0.467251	1.78e-16	1.08e-15
	CRLF3	-0.691919	1.79e-16	1.08e-15
	CHD7	0.928467	1.82e-16	1.1e-15
	NPM3	-1.11724	1.84e-16	1.11e-15
	C11orf21	-1.957	1.92e-16	1.16e-15
	TMEM208	0.494214	1.95e-16	1.18e-15
	FBXL15	-0.734844	1.99e-16	1.2e-15
	ATP1B1	-1.98099	2e-16	1.21e-15
	TOM1	-1.54111	2.02e-16	1.22e-15
	ESYT2	-1.67163	2.05e-16	1.23e-15
	KLHDC3	-0.85329	2.11e-16	1.27e-15
	TMEM116	-1.61646	2.12e-16	1.28e-15
	HGSNAT	-1.45682	2.15e-16	1.29e-15
	RIF1	-0.915848	2.16e-16	1.3e-15
	SLC7A6	-1.23369	2.18e-16	1.31e-15
	ACSL6	-2.0653	2.26e-16	1.36e-15
	OTUB1	-0.557434	2.33e-16	1.4e-15
	ARHGAP26	-1.72937	2.36e-16	1.42e-15
	DENND10	-0.845658	2.46e-16	1.48e-15
	RAD21	-0.571719	2.5e-16	1.5e-15
	CCL4L2	-2.58811	2.5e-16	1.5e-15
	NPL	-2.47255	2.51e-16	1.5e-15
	ZFAND2B	-0.81806	2.55e-16	1.53e-15
	TRAM2	1.17513	2.59e-16	1.55e-15
	FNIP2	-3.65164	2.59e-16	1.55e-15
	NGRN	-0.68005	2.63e-16	1.58e-15
	PLEK	0.721805	2.82e-16	1.69e-15
[truncated: 9,953 more rows]

## Sheet: CD4 Tc
CD4 Tc	gene	log2FC	Pvalue	FDR
	TNFRSF4	2.18395	0	0
	TNFRSF25	1.80154	0	0
	EFHD2	-1.17766	0	0
	C1QA	-4.05754	0	0
	C1QC	-4.44248	0	0
	C1QB	-4.35487	0	0
	RCAN3	1.28784	0	0
	NCMAP-DT	1.63958	0	0
	LDLRAP1	0.976408	0	0
	CD52	0.811474	0	0
	LCK	0.582353	0	0
	ATP6V0B	-0.789943	0	0
	C1orf162	-1.10382	0	0
	RHOC	-1.00967	0	0
	CD2	0.466089	0	0
	TXNIP	0.357565	0	0
	FCGR1A	-4.80981	0	0
	CTSS	-1.20592	0	0
	THEM4	1.16827	0	0
	S100A9	-3.56983	0	0
	S100A4	0.376225	0	0
	PBXIP1	0.924372	0	0
	SSR2	0.432231	0	0
	MNDA	-5.27947	0	0
	CD48	0.49033	0	0
	FCER1G	-4.35022	0	0
	FCGR2A	-5.25239	0	0
	FCGR3A	-5.14279	0	0
	FCGR2B	-4.95493	0	0
	GAS5	0.630654	0	0
	GLUL	-1.312	0	0
	RGS1	-2.14576	0	0
	RGS2	-3.08563	0	0
	TRAF3IP3	0.662815	0	0
	LYST	-1.5477	0	0
	SH3YL1	1.36118	0	0
	ID2	-1.22856	0	0
	RHOB	-3.80595	0	0
	CALM2	-0.485356	0	0
	CCDC88A	-2.02044	0	0
	REL	-1.12389	0	0
	PLEK	-4.1082	0	0
	TRABD2A	1.62101	0	0
	TMSB10	0.231523	0	0
	GNLY	-3.42333	0	0
	CD8A	-5.00925	0	0
	CD8B	-5.09359	0	0
	IGKC	-3.38341	0	0
	MAL	2.7606	0	0
	DUSP2	-1.54766	0	0
	HNMT	-4.67558	0	0
	ARHGAP15	0.956966	0	0
	ZEB2	-4.55078	0	0
	CD302	-4.25966	0	0
	DPP4	1.62286	0	0
	EEF1B2	0.386389	0	0
	SLC11A1	-2.99151	0	0
	TUBA4A	0.736074	0	0
	ITM2C	-1.30648	0	0
	PTMA	0.172378	0	0
	OXNAD1	1.20322	0	0
	EOMES	-3.35435	0	0
	CMC1	-3.10655	0	0
	CISH	1.84948	0	0
	TRAT1	1.11206	0	0
	CD86	-5.1654	0	0
	CSTA	-5.39601	0	0
	ATP1B3	-0.947394	0	0
	PLSCR1	-1.6717	0	0
	CCDC50	-2.43503	0	0
	OCIAD2	0.82586	0	0
	JCHAIN	-3.75936	0	0
	LEF1	1.68356	0	0
	SNHG8	0.55544	0	0
	ANXA5	-0.67475	0	0
	MGST2	-2.07665	0	0
	INPP4B	1.38902	0	0
	1-Mar	-5.2968	0	0
	OTULINL	-1.35241	0	0
	IL7R	1.51104	0	0
	FYB1	0.487973	0	0
	SELENOP	-4.24884	0	0
	GZMK	-2.11103	0	0
	GZMA	-1.49475	0	0
	BTF3	0.246462	0	0
	SERINC5	1.27849	0	0
	COX7C	0.374165	0	0
	MEF2C	-5.60077	0	0
	CAMK4	0.925709	0	0
	TNFAIP8	0.608327	0	0
	HINT1	0.494277	0	0
	TCF7	0.9371	0	0
	TGFBI	-4.24928	0	0
	CD14	-4.1764	0	0
	CSF1R	-4.80519	0	0
	CD74	-3.50395	0	0
	NPM1	0.583046	0	0
	DUSP1	-1.82419	0	0
	THOC3	1.08359	0	0
	RNF130	-2.90345	0	0
	RACK1	0.340172	0	0
	LY86	-4.62564	0	0
	LTB	1.74574	0	0
	LST1	-2.3931	0	0
	AIF1	-3.70829	0	0
	DDAH2	-1.59438	0	0
	HLA-DRA	-4.66139	0	0
	HLA-DRB5	-4.04712	0	0
	HLA-DRB1	-3.96494	0	0
	HLA-DQA1	-5.12747	0	0
	HLA-DQB1	-3.96315	0	0
	HLA-DQA2	-4.35952	0	0
	HLA-DMB	-4.14454	0	0
	HLA-DMA	-3.77088	0	0
	HLA-DPA1	-4.09205	0	0
	HLA-DPB1	-4.08131	0	0
	PIM1	1.30182	0	0
	TREM2	-4.43293	0	0
	CNPY3	-0.972176	0	0
	OGFRL1	-2.54464	0	0
	EEF1A1	0.429077	0	0
	SNX3	-0.647215	0	0
	MARCKS	-4.79316	0	0
	CALHM6	-2.01458	0	0
	ARHGAP18	-1.85722	0	0
	STX7	-1.39054	0	0
	IFNGR1	-1.21176	0	0
	ABRACL	0.647147	0	0
	RAB32	-4.86679	0	0
	ACTB	-0.239543	0	0
	RAC1	-1.03051	0	0
	TOMM7	0.450771	0	0
	SKAP2	-2.18302	0	0
	CPVL	-5.23043	0	0
	TRGC2	-2.03536	0	0
	LAT2	-3.49118	0	0
	FGL2	-3.26441	0	0
	PILRA	-4.79972	0	0
	TRBC1	0.86583	0	0
	TRBC2	0.592732	0	0
	GSTK1	0.632434	0	0
	GIMAP7	0.63693	0	0
	GIMAP5	0.825948	0	0
	CTSB	-1.00404	0	0
	MSR1	-5.04491	0	0
	ASAH1	-0.957327	0	0
	DPYSL2	-1.76776	0	0
	SARAF	0.452927	0	0
	LEPROTL1	0.616002	0	0
	NSD3	0.71683	0	0
	CEBPD	-3.64471	0	0
	SNHG6	0.547557	0	0
	LY96	-1.40815	0	0
	FABP5	-2.03895	0	0
	PABPC1	0.325459	0	0
	EIF3E	0.565038	0	0
	LINC00861	0.82141	0	0
	MYC	1.34693	0	0
	EEF1D	0.350283	0	0
	AQP3	1.99567	0	0
	SIT1	0.737452	0	0
	GSN	-3.82026	0	0
	PRKCQ-AS1	1.84351	0	0
	PLXDC2	-4.96618	0	0
	MAP3K8	-3.38704	0	0
	ITGB1	0.897165	0	0
	SRGN	-1.41764	0	0
	PRF1	-1.56851	0	0
	PSAP	-1.6646	0	0
	SPOCK2	1.04018	0	0
	ADD3	0.866418	0	0
	PTPRE	-1.73515	0	0
	IFITM1	0.822391	0	0
	IFITM3	-2.05643	0	0
	CD81	-1.33433	0	0
	LYVE1	-4.25351	0	0
	SPI1	-4.95181	0	0
	MS4A6A	-4.38931	0	0
	MS4A4A	-3.90715	0	0
	MS4A7	-4.74142	0	0
	FTH1	-0.932901	0	0
	EEF1G	0.383862	0	0
	PLAAT3	-1.87695	0	0
	FAU	0.272142	0	0
	MALAT1	0.170533	0	0
	CTSW	-1.65251	0	0
	CORO1B	0.912067	0	0
	GSTP1	-1.17696	0	0
	FOLR2	-3.62438	0	0
	BIRC3	1.27915	0	0
	TMEM123	1.03193	0	0
	IL18	-4.34107	0	0
	CD3E	0.608661	0	0
	CD3D	0.631969	0	0
	CD3G	0.641696	0	0
	HSPA8	0.503341	0	0
	APLP2	-1.3421	0	0
	CD9	-4.48546	0	0
	PTMS	-2.85068	0	0
	C12orf57	0.57261	0	0
	CD163	-3.70669	0	0
	C3AR1	-2.4251	0	0
	A2M	-3.30501	0	0
	KLRB1	1.51892	0	0
	CD69	0.851827	0	0
	CLEC7A	-5.09386	0	0
	KLRD1	-5.63191	0	0
	KLRK1	-4.49263	0	0
	YBX3	-3.97886	0	0
	LDHB	1.15056	0	0
	PCED1B-AS1	0.687179	0	0
	TUBA1B	-0.76216	0	0
	PFDN5	0.230977	0	0
	HNRNPA1	0.354567	0	0
	TESPA1	1.44542	0	0
	CD63	-1.32713	0	0
	DGKA	1.0569	0	0
	NACA	0.283982	0	0
	LYZ	-4.99468	0	0
	ARPC3	-0.435749	0	0
	ALDH2	-4.28195	0	0
	ALOX5AP	-0.771194	0	0
	TPT1	0.426722	0	0
	KCTD12	-3.66122	0	0
	TNFSF13B	-1.50772	0	0
	RNASE6	-3.51359	0	0
	RNASE1	-3.46554	0	0
	TRAC	0.879197	0	0
	GZMH	-4.58031	0	0
	PTGER2	1.4241	0	0
	NPC2	-1.56269	0	0
	FOS	-3.54441	0	0
	CALM1	0.362037	0	0
	FBLN5	1.76214	0	0
	SERPINA1	-4.59902	0	0
	BCL11B	0.829666	0	0
	EVL	0.501619	0	0
	CRIP1	0.692568	0	0
	IGHG1	-2.85011	0	0
	B2M	0.159627	0	0
	RORA	1.05047	0	0
	CTSH	-1.62159	0	0
	SEC11A	-0.715783	0	0
	MEF2A	-1.30538	0	0
	TMEM204	1.13886	0	0
	IL32	0.519554	0	0
	LAT	0.713503	0	0
	PYCARD	-1.05985	0	0
	CYLD	0.831045	0	0
	MT2A	-0.846679	0	0
	HERPUD1	-1.62339	0	0
	TRADD	1.16628	0	0
	COTL1	-0.706781	0	0
	CYBA	-0.599025	0	0
	APRT	0.422047	0	0
	CXCL16	-4.03556	0	0
	VMO1	-4.23962	0	0
	CLEC10A	-5.50543	0	0
	GABARAP	-0.665023	0	0
	PLSCR3	1.03394	0	0
	CD68	-4.05092	0	0
	SNHG29	0.33431	0	0
	LGALS9	-1.64842	0	0
	CCL5	-2.35891	0	0
	CCL4	-5.024	0	0
	CCR7	1.30338	0	0
	GRN	-2.4197	0	0
	ABI3	-2.14544	0	0
	MYL12A	0.383125	0	0
	ANKRD12	0.517507	0	0
	RAB31	-5.00051	0	0
	TTC39C	1.00965	0	0
	TCF4	-5.42644	0	0
	BCL2	1.16148	0	0
	GZMM	-0.756572	0	0
	CFD	-2.62091	0	0
	OAZ1	-0.499966	0	0
	TLE5	0.797251	0	0
	S1PR4	0.707241	0	0
	MATK	-1.57793	0	0
	EEF2	0.411071	0	0
	PRDX2	0.746051	0	0
	IFI30	-4.0759	0	0
	UBA52	0.276228	0	0
	FXYD5	0.608543	0	0
	HCST	-0.549424	0	0
	TYROBP	-4.7432	0	0
	AXL	-4.9548	0	0
	PLAUR	-2.73078	0	0
	APOE	-3.76877	0	0
	APOC1	-3.90654	0	0
	SNRPD2	0.379004	0	0
	AP2S1	-0.828633	0	0
	C5AR1	-4.78521	0	0
	NOP53	0.561209	0	0
	FTL	-0.873292	0	0
	FLT3LG	1.48882	0	0
	FCGRT	-2.26398	0	0
	NOSIP	1.29209	0	0
	NKG7	-5.01126	0	0
	CST3	-4.69509	0	0
	CST7	-2.58547	0	0
	APMAP	-1.24087	0	0
	CTSZ	-2.5732	0	0
	LIME1	0.47705	0	0
	SOD1	0.500692	0	0
	IFNGR2	-1.86813	0	0
	ETS2	-2.30438	0	0
	ITGB2	-0.722773	0	0
	IGLC2	-3.61366	0	0
	TPST2	-1.0645	0	0
	PIK3IP1	1.11515	0	0
	YWHAH	-1.16644	0	0
	LGALS1	-0.637937	0	0
	TYMP	-1.63611	0	0
	CSF2RA	-4.77941	0	0
	TMSB4X	-0.145313	0	0
	AP1S2	-1.15076	0	0
	SAT1	-1.2677	0	0
	CYBB	-4.82481	0	0
	GPR34	-4.2944	0	0
	PIM2	1.12422	0	0
	PLP2	0.643789	0	0
	VSIG4	-4.28392	0	0
	IL2RG	0.528031	0	0
	IL13RA1	-4.82262	0	0
	CD40LG	2.31406	0	0
	DBI	-0.473555	9.88131291682493e-324	9.38724727098368e-323
	CFAP36	1.32288	2.47032822920623e-323	2.37151510003798e-322
	EIF4EBP1	-1.52328	1.04988949741265e-320	1.00532477615777e-319
	SRSF5	0.369077	2.38426199370069e-319	2.27621477761167e-318
	DDIT4	0.721762	5.29668016280567e-319	5.04141620622533e-318
	TUBA1A	-0.785005	5.2341802064401e-315	4.96696980528965e-314
	PASK	1.22869	1.77872232999985e-314	1.68286304274903e-313
	LPCAT2	-4.87327	1.81162283056834e-313	1.70887407301165e-312
	CD6	0.906473	2.1846074339827e-313	2.05457127719625e-312
	CD247	0.673752	1.05322642791596e-312	9.8759510748184e-312
	CLIC3	-1.51144	4.86883011930582e-312	4.55192401686579e-311
	SH3BGRL	-0.551686	0	0
	ISG20	0.533548	0	2.39e-308
	ICAM2	0.812601	0	1.17e-307
	SERPINB6	-1.15004	1.93e-307	1.78e-306
	ODF2L	0.854612	1.96e-307	1.8e-306
	C12orf75	-0.738579	2.96e-307	2.72e-306
	EIF3F	0.346437	1.47e-304	1.35e-303
	RHOA	-0.40611	5.62e-299	5.13e-298
	ARHGDIB	0.270084	3.35e-296	3.05e-295
	AAK1	0.487594	2.22e-291	2.01e-290
	RB1	-1.15041	5.24e-291	4.75e-290
	CUTA	0.472539	1.51e-290	1.36e-289
	UPP1	0.874159	6.06e-290	5.45e-289
	GAPDH	-0.252493	3.44e-289	3.09e-288
	VIM	0.29679	2.24e-288	2e-287
	USP10	1.07222	2.74e-288	2.44e-287
	CKLF	-0.520905	4.74e-288	4.22e-287
	GNG5	-0.47167	8.02e-287	7.12e-286
	ITM2A	0.682298	8.67e-286	7.67e-285
	CREM	-1.12638	1.8e-283	1.59e-282
	ID3	1.21522	1.12e-282	9.89e-282
	EIF4A2	0.383058	1.71e-281	1.5e-280
	TMA7	0.22692	7.38e-281	6.46e-280
	FAM49B	-0.525763	4.9e-280	4.28e-279
	COMT	-0.952791	2.65e-276	2.31e-275
	SMDT1	0.383751	1.05e-274	9.12e-274
	GIMAP1	0.572239	1.69e-274	1.46e-273
	SLC16A3	-1.31272	2.91e-274	2.52e-273
	CTSC	-0.62757	4.23e-274	3.64e-273
	SKP1	0.354714	1.63e-273	1.4e-272
	ARPC1B	-0.308729	2.19e-271	1.88e-270
	ANP32B	0.417701	4.06e-271	3.47e-270
	BST2	-0.579435	6.72e-271	5.73e-270
	NSG1	1.32928	2.34e-270	1.99e-269
	CLIC1	-0.340581	1.37e-267	1.16e-266
	LINC02273	1.23545	3.24e-266	2.74e-265
	MCUB	0.54885	5.97e-265	5.03e-264
	JAML	-0.936863	1.22e-262	1.02e-261
	VAMP8	-0.408071	2.45e-262	2.05e-261
	SOCS1	1.25579	6.66e-260	5.56e-259
	SEPTIN9	0.538065	9.52e-257	7.94e-256
	IL6R	1.05289	1.41e-255	1.17e-254
	CEBPB	-0.894619	5.52e-255	4.58e-254
	CHURC1	0.460473	6.75e-255	5.58e-254
	MZT2A	0.524933	2.74e-254	2.26e-253
	AC243960.1	0.883332	4.72e-252	3.88e-251
	PPP1R2	0.505884	5.04e-251	4.14e-250
	BEX3	1.33225	1.64e-250	1.34e-249
	AC008555.4	1.0701	5.74e-250	4.69e-249
	GMFG	0.335189	1.89e-249	1.54e-248
	MIF	0.265657	2.25e-248	1.83e-247
	GLIPR1	-0.646568	7.38e-247	5.98e-246
	C20orf27	-0.983791	1.38e-246	1.11e-245
	SFT2D1	-0.671101	3.54e-246	2.86e-245
	ACAP1	0.419504	1.56e-245	1.26e-244
	MFSD1	-1.12984	2.47e-242	1.98e-241
	FOXP1	0.47152	7.62e-242	6.1e-241
	ATP1A1	0.627826	4.02e-241	3.21e-240
	MPST	-1.24817	1.55e-240	1.23e-239
	SDCBP	-0.650999	3.03e-240	2.41e-239
	PPDPF	0.302203	3.54e-240	2.8e-239
	SLAMF1	0.991999	7.56e-240	5.97e-239
	IKZF1	0.459776	4.85e-239	3.82e-238
	GIMAP4	0.39626	2.01e-238	1.58e-237
	HLA-E	0.222711	1.4e-237	1.1e-236
	FAM153CP	0.839583	1.33e-236	1.04e-235
	ATP6V0C	-0.463702	2.33e-236	1.82e-235
	SMIM14	-1.16839	5.08e-236	3.96e-235
	RASGRP2	0.665272	1.06e-235	8.25e-235
	NDFIP1	0.526924	1.05e-233	8.12e-233
	BID	-0.948216	1.93e-233	1.49e-232
	TNFSF10	0.849396	6.65e-233	5.13e-232
	TSTD1	0.476961	1.2e-232	9.23e-232
	DSTN	0.561653	2.48e-232	1.9e-231
	GPSM3	0.325835	1.01e-231	7.75e-231
	POMP	-0.481664	4.66e-231	3.56e-230
	DUSP23	-0.924956	7.2e-231	5.48e-230
	EIF3H	0.325657	3.38e-228	2.57e-227
	RAN	0.371892	3.57e-226	2.7e-225
	TAGAP	0.69992	3.02e-224	2.29e-223
	CHMP7	0.939777	4.15e-224	3.13e-223
	EIF4B	0.373808	4.44e-222	3.34e-221
	LINS1	1.01665	1.01e-221	7.56e-221
	LAP3	-1.07611	6.44e-221	4.82e-220
	CCND3	0.477772	1.05e-217	7.81e-217
	LINC00892	1.31505	2.32e-217	1.73e-216
	PVT1	1.12287	2.62e-217	1.94e-216
	CD47	0.469849	2.72e-217	2.02e-216
	ITK	0.75269	6.73e-216	4.98e-215
	LAPTM4A	-0.60186	1.67e-215	1.23e-214
	QKI	-1.25275	4.81e-215	3.54e-214
	UXS1	0.871763	5.1e-215	3.75e-214
	YBX1	-0.267845	2.65e-214	1.94e-213
	EIF2S3	0.455086	2.62e-213	1.92e-212
	CAPG	-0.814543	3.32e-213	2.42e-212
	MPRIP	1.04902	8.46e-213	6.16e-212
	ZC3HAV1	0.586645	9.78e-213	7.1e-212
	ANXA2R	0.72393	2.98e-212	2.16e-211
	ARL6IP5	0.378088	4.26e-212	3.08e-211
	SELL	0.534879	6.09e-212	4.39e-211
	PARVG	-0.874486	1.03e-211	7.39e-211
	STMN3	0.841695	1.25e-211	8.98e-211
	ICAM3	0.4502	2.65e-211	1.9e-210
	ATP5F1E	-0.170574	2e-210	1.43e-209
	PICALM	-1.0372	2.88e-210	2.05e-209
	CIAO2A	-0.691966	3.9e-210	2.78e-209
	LITAF	-0.418079	4.73e-210	3.36e-209
	NDUFS5	0.353247	4.9e-210	3.47e-209
	AC119396.1	0.887413	5.11e-210	3.61e-209
	H2AFY	-0.593694	3.24e-209	2.28e-208
	C16orf54	0.688229	5.3e-208	3.73e-207
	GNAI2	-0.501822	4.97e-207	3.49e-206
	LSP1	-0.372337	4.84e-206	3.39e-205
	H3F3A	-0.204655	3.21e-205	2.24e-204
	PRCP	-1.19073	1.45e-204	1.01e-203
	PAG1	0.656025	1.99e-204	1.39e-203
	SNX10	-1.16433	2.33e-204	1.62e-203
	CDC25B	0.661846	3.08e-204	2.14e-203
	CYTOR	-0.810525	1.84e-202	1.27e-201
	SRGAP2B	-1.31673	2.59e-202	1.79e-201
	SH2D1A	-0.756391	2.05e-201	1.41e-200
	GRINA	-1.173	2.56e-201	1.76e-200
	RIPOR2	0.458461	9.11e-201	6.25e-200
	S1PR1	0.661954	1.32e-199	9.03e-199
	CD226	1.05098	2.4e-199	1.64e-198
	APOBEC3G	-0.646364	6.17e-199	4.2e-198
	SVIP	0.641969	1.36e-198	9.26e-198
	SYNGR2	-0.63555	2.26e-198	1.53e-197
	CYTH1	0.556644	6.86e-198	4.64e-197
	ITGA4	0.480838	1.2e-197	8.1e-197
	IL27RA	0.691647	1.55e-195	1.05e-194
	ARRB2	-0.507153	2.77e-195	1.86e-194
	PSIP1	0.581646	5.09e-195	3.41e-194
	FEZ2	-0.949075	1.25e-194	8.37e-194
	FLOT1	-0.782526	2.24e-194	1.49e-193
	GATA3	0.793141	1.16e-193	7.76e-193
	ETS1	0.516412	4.42e-192	2.94e-191
	HIF1A	-0.836021	4.57e-191	3.03e-190
	DYNLL1	-0.384678	5.76e-191	3.81e-190
	ZFP36L1	-0.427833	7.16e-190	4.73e-189
	RGCC	0.691649	3.31e-189	2.18e-188
	TBC1D4	0.987479	4.29e-187	2.83e-186
	SYNE2	0.497508	7.97e-187	5.23e-186
	FAM102A	0.806995	1.76e-185	1.15e-184
	BLVRB	-1.16685	3.04e-185	1.99e-184
	RHOH	0.495232	9.16e-184	5.98e-183
	CMPK1	0.547478	1.23e-183	8.04e-183
	DRAM2	-0.720428	2.89e-183	1.88e-182
	BEX2	0.947001	3.82e-183	2.48e-182
	BIN2	0.424744	6.97e-183	4.51e-182
	ERCC1	-0.879042	2.29e-181	1.48e-180
	ANAPC16	0.308052	1.54e-180	9.93e-180
	TPP1	-0.789636	1.59e-180	1.02e-179
	UXT	0.335913	4.98e-180	3.2e-179
	RSL1D1	0.386526	1.08e-178	6.9e-178
	ABLIM1	0.826346	1.91e-177	1.22e-176
	PLK3	0.912439	2.04e-177	1.3e-176
	TMEM173	0.613192	3.13e-177	1.99e-176
	NMRK1	0.764232	6.11e-177	3.88e-176
	CAPZA2	-0.528355	1.05e-176	6.65e-176
	VAMP2	0.30997	4.6e-176	2.91e-175
	ZFAS1	0.28275	3.37e-175	2.13e-174
	SEPTIN1	0.4689	4.35e-175	2.75e-174
	NECAP2	0.634077	4e-174	2.52e-173
	CD320	0.846106	3.82e-173	2.4e-172
	ATP6V1G1	0.289715	4.01e-173	2.51e-172
	FKBP11	0.644164	2.72e-172	1.7e-171
	NAP1L1	0.262904	9.34e-172	5.83e-171
	RSL24D1	0.352731	1.6e-171	9.97e-171
	IRF7	-0.889327	3.04e-170	1.89e-169
	PPA1	0.462174	6.19e-169	3.84e-168
	TMEM63A	0.726332	8.59e-169	5.32e-168
	MDFIC	0.818009	5.27e-168	3.26e-167
	EIF3D	0.367058	7.88e-168	4.87e-167
	CD44	0.347447	1.58e-167	9.71e-167
	CLEC2D	0.397341	2.45e-167	1.51e-166
	MED10	0.496978	4.17e-167	2.56e-166
	CHP1	-0.971148	5.05e-166	3.09e-165
	LIPA	-0.85976	9.76e-166	5.96e-165
	SH3BP5	0.679382	9.97e-166	6.08e-165
	CRBN	0.532048	1.31e-165	7.98e-165
	NDUFB9	0.376602	1.49e-165	9.05e-165
	OPTN	0.539391	5.73e-165	3.48e-164
	GCA	-1.12513	2.18e-164	1.32e-163
	LTA4H	-0.684825	4.23e-164	2.56e-163
	LAMTOR1	-0.462801	1.37e-163	8.28e-163
	LINC01871	-0.897579	1.64e-163	9.89e-163
	CD84	-0.664915	3.82e-163	2.29e-162
	CD5	0.776935	7.74e-163	4.64e-162
	PRORP	0.877451	1.4e-162	8.36e-162
	MAN2B1	-0.666478	2.7e-162	1.61e-161
	SYTL1	0.600144	1.03e-161	6.13e-161
	CHCHD10	-0.587198	2.34e-161	1.39e-160
	LBH	0.48017	8.97e-161	5.33e-160
	CLEC2B	-0.502887	9.15e-161	5.43e-160
	ZFP36	-0.428104	1.82e-160	1.08e-159
	GALT	0.81643	2.44e-160	1.44e-159
	CCND2	0.60593	1.32e-159	7.79e-159
	BRI3	-0.954593	1.37e-159	8.06e-159
	CD28	0.831103	1.6e-159	9.37e-159
	ARPC2	-0.195991	1.16e-158	6.8e-158
	CYTH4	-0.664077	1.67e-158	9.76e-158
	STN1	0.810496	2.09e-158	1.22e-157
	B4GALT1	-0.813377	3.71e-158	2.16e-157
	RNASEK	-0.262955	5.91e-158	3.44e-157
	HSP90B1	-0.402437	1.05e-157	6.1e-157
	ITGA6	1.01391	1.67e-157	9.69e-157
	EPC1	0.402905	1.72e-156	9.94e-156
	THEMIS2	-0.864502	2.26e-156	1.3e-155
	BAZ2B	-1.00105	1.98e-155	1.14e-154
	NKTR	0.430936	2.63e-155	1.51e-154
	ADSL	0.69957	5.17e-155	2.97e-154
	LIMS1	0.507812	2.59e-154	1.48e-153
	SUSD3	0.57959	1.09e-153	6.21e-153
	CCNI	0.202843	5.11e-153	2.92e-152
	RBPJ	-0.551801	6.95e-153	3.96e-152
	SNHG5	0.266168	1.37e-152	7.81e-152
	GTF3A	0.316792	3.13e-151	1.78e-150
	PGLS	-0.475635	5.77e-151	3.27e-150
	ANTKMT	-0.832841	1.23e-149	6.99e-149
	TLN1	-0.486263	1.9e-149	1.07e-148
	IDH2	-0.536613	2.53e-149	1.43e-148
	CDC14A	0.876479	1.12e-148	6.32e-148
	LIMD2	0.257864	3.51e-148	1.97e-147
	GIMAP2	0.587349	4.87e-148	2.73e-147
	CRTAP	-0.691946	9.21e-148	5.16e-147
	HSPB1	-0.461917	9.54e-148	5.34e-147
	PLEKHO1	-0.761221	8.86e-147	4.95e-146
	SNHG32	0.364667	1.36e-146	7.58e-146
	CCNG1	0.559249	3.51e-146	1.95e-145
	ARID5B	0.600296	4.8e-146	2.67e-145
	LAIR1	-0.865835	1.9e-145	1.05e-144
	MAPKAPK5-AS1	0.65483	1.3e-144	7.19e-144
	TNFRSF1B	-0.563904	2.43e-144	1.34e-143
	MOB1A	-0.519289	3.24e-144	1.78e-143
	TMEM14C	-0.558402	1.27e-143	7.02e-143
	UGP2	0.47083	1.47e-141	8.1e-141
	UBQLN2	0.763829	1.64e-141	9e-141
	TOB1	0.651897	1.68e-141	9.22e-141
	STK4	0.28806	2.31e-141	1.26e-140
	HSBP1	-0.566682	3.7e-141	2.02e-140
	UQCRB	0.194463	5.5e-141	3e-140
	MARCKSL1	0.665028	5.91e-141	3.22e-140
	FCMR	0.491888	9.87e-141	5.36e-140
	SMAP1	0.566041	1.06e-140	5.73e-140
	PCED1B	0.710612	4.2e-140	2.27e-139
	MPHOSPH8	0.355054	7.9e-140	4.27e-139
	NSA2	0.32785	1.08e-139	5.83e-139
	FAM107B	0.513333	2.44e-139	1.31e-138
	SPTSSA	-0.992841	1.16e-138	6.25e-138
	TSC22D3	0.333163	1.76e-137	9.46e-137
	CORO1A	0.20178	2.36e-137	1.26e-136
	CYTIP	0.392476	7.35e-137	3.93e-136
	PDCD5	0.461143	3.04e-136	1.62e-135
	STK17B	0.386483	6.14e-135	3.27e-134
	TNIK	0.736206	7.21e-135	3.83e-134
	TC2N	0.453526	8.64e-135	4.59e-134
	RAC2	0.267795	1.8e-134	9.53e-134
	SFXN1	0.61844	2.66e-134	1.41e-133
	GPR183	0.364231	4.62e-134	2.44e-133
	NIPAL3	0.7618	4.67e-134	2.47e-133
	PTPN6	-0.47199	4.92e-134	2.59e-133
	SERF2	-0.136077	3.73e-133	1.96e-132
	WSB1	-0.444048	4.98e-133	2.61e-132
	CD4	0.57545	1.41e-132	7.41e-132
	CHST12	-0.544815	4.66e-132	2.44e-131
	SNHG3	0.636579	6.64e-131	3.47e-130
	ARL5A	-0.409606	2.11e-130	1.1e-129
	CNBP	0.255861	2.39e-130	1.25e-129
	CHD9	-0.610397	3.41e-130	1.77e-129
	AGTRAP	-0.82321	1.06e-129	5.49e-129
	NAGK	-0.748991	1.89e-129	9.79e-129
	IER2	0.343112	2.37e-129	1.23e-128
	CNST	0.770376	3.42e-129	1.77e-128
	BNIP3	0.74594	5.3e-129	2.73e-128
	NMT2	0.700974	1.16e-128	5.97e-128
	CD27	0.374889	1.19e-128	6.1e-128
	MYO1F	-0.391644	1.77e-128	9.09e-128
	FKBP1A	-0.344078	4.73e-128	2.42e-127
	REXO2	0.585039	2.12e-127	1.08e-126
	UBXN11	0.746835	2.44e-127	1.24e-126
	SH2D3A	0.889403	3.12e-127	1.59e-126
	SPG21	-0.601811	9.94e-127	5.06e-126
	TNRC6B	0.368815	1.65e-126	8.4e-126
	NME2	-0.248534	1.84e-126	9.33e-126
	SKAP1	0.442704	3.91e-126	1.98e-125
	TRAF1	0.727973	8.07e-126	4.08e-125
	HMGN3	-0.382537	3.35e-125	1.69e-124
	TBC1D10C	0.363879	1.2e-124	6.06e-124
	HEXB	-0.676695	1.75e-124	8.79e-124
	PA2G4	0.34494	4.34e-124	2.18e-123
	HNRNPF	0.316027	1.51e-123	7.57e-123
	TOMM20	0.311757	3.28e-123	1.64e-122
	SELENOM	0.544106	3.7e-123	1.85e-122
	CXCR4	-0.370417	1.57e-122	7.82e-122
	RBL2	0.425929	9.95e-122	4.96e-121
	MGAT4A	0.496544	1.39e-121	6.9e-121
	SAMD3	-0.569148	1.92e-121	9.56e-121
	DDX24	0.326716	3.01e-121	1.49e-120
	IL2RB	-0.796807	4.46e-121	2.21e-120
	RASA3	0.659675	5.5e-121	2.72e-120
	SNHG25	0.712656	7.89e-121	3.9e-120
	SRSF8	0.461064	1.13e-120	5.58e-120
	N4BP2L2	0.258562	1.4e-120	6.87e-120
	NUCB2	-0.600478	1.81e-120	8.92e-120
	MAP3K1	0.744983	5.39e-120	2.64e-119
	TNFRSF1A	-0.639114	1.28e-119	6.27e-119
	ZYX	-0.457683	3.53e-119	1.73e-118
	MTDH	-0.310844	6.43e-119	3.14e-118
	EPB41	0.440609	6.8e-119	3.32e-118
	CTSD	-0.558161	8.85e-119	4.31e-118
	CBLL1	0.805832	1.76e-118	8.56e-118
	TRAPPC6A	0.508453	2.89e-118	1.41e-117
	PPP1CC	0.414612	6.44e-118	3.12e-117
	KLF2	0.336708	8.12e-118	3.93e-117
	R3HDM4	0.545643	2.94e-117	1.42e-116
	RTN4	-0.411975	5.24e-117	2.53e-116
	PTGES3	0.273143	2.08e-115	1e-114
	BUB3	0.395374	3.52e-115	1.69e-114
	PCSK7	0.359772	4.86e-115	2.34e-114
	ATP5PD	0.31864	5.49e-114	2.63e-113
	HOPX	-0.611497	9.89e-114	4.74e-113
	GRB2	-0.431732	6.75e-113	3.23e-112
	SPTAN1	0.532733	5.32e-112	2.54e-111
	JAK3	0.716444	6.94e-112	3.31e-111
	SATB1	0.632413	1.69e-111	8.04e-111
	CYFIP2	0.490296	6.32e-111	3e-110
	TMEM106B	0.684707	1.13e-110	5.36e-110
	SLC25A5	-0.289095	1.5e-110	7.13e-110
	COX4I1	0.151516	2.1e-110	9.92e-110
	RUNX3	-0.579742	1.08e-109	5.08e-109
	OST4	0.17149	8.01e-109	3.78e-108
	SF1	0.289923	8.17e-109	3.85e-108
	NEAT1	-0.285882	1.6e-108	7.53e-108
	GOLGA8B	0.690064	2.49e-108	1.17e-107
	LAMTOR2	-0.466904	2.57e-108	1.21e-107
	CAT	-0.72368	9.49e-108	4.44e-107
	AKR1B1	-0.49805	1.02e-107	4.78e-107
	FGFR1OP2	0.400084	1.26e-107	5.88e-107
	SLC7A6	0.750842	2.1e-107	9.8e-107
	CDC42SE2	0.334038	5.12e-107	2.38e-106
	SMIM27	0.597857	1.02e-106	4.73e-106
	ABHD14B	0.473923	1.09e-106	5.06e-106
	ASF1A	0.553437	1.39e-106	6.42e-106
	SLFN5	0.401136	2.54e-106	1.18e-105
	SCML4	0.633422	2.64e-106	1.22e-105
	RGS14	0.585059	5.02e-106	2.31e-105
	GUK1	-0.25139	1.32e-105	6.1e-105
	SRP9	0.30787	1.42e-105	6.55e-105
	MTHFD2	-0.743581	2.63e-105	1.21e-104
	SIRPG	0.799775	4.03e-105	1.85e-104
	MIS18BP1	-0.561481	1.56e-104	7.15e-104
	PPT1	-0.511992	3.65e-104	1.67e-103
	GNAS	-0.342709	1.18e-103	5.4e-103
	HTATSF1	0.630432	2.83e-103	1.29e-102
	GNG10	-0.451289	3.72e-103	1.7e-102
	SNRPN	0.357439	4.08e-103	1.86e-102
	FGD3	0.548084	4.15e-103	1.88e-102
	RGS10	-0.283089	6.19e-103	2.81e-102
	LYAR	-0.386279	1.08e-102	4.87e-102
	UBE2J1	-0.648282	1.86e-102	8.39e-102
	MLLT3	0.739789	3.78e-102	1.71e-101
	POLR1D	0.32185	8.87e-102	4e-101
	TAF1D	0.364841	1.77e-101	7.98e-101
	UBXN1	0.249693	6.8e-101	3.06e-100
	THUMPD3-AS1	0.414011	1.18e-100	5.31e-100
	SPINT2	-0.603702	1.82e-100	8.16e-100
	FRMD4B	-0.794643	1.04e-99	4.67e-99
	C9orf78	0.356927	1.18e-99	5.28e-99
	ATP6V0D1	-0.591333	2.76e-99	1.23e-98
	RNF13	-0.529407	2.96e-99	1.32e-98
	COMMD6	0.152054	5.01e-99	2.23e-98
	RASSF7	0.585933	6e-99	2.67e-98
	HEXA	-0.605572	1.18e-98	5.25e-98
	STAT5B	0.684716	3.68e-98	1.63e-97
	ESYT1	0.492923	1.09e-97	4.82e-97
	SELENOW	0.331251	1.75e-97	7.72e-97
	CACUL1	-0.643264	1.87e-97	8.25e-97
	HACD4	-0.51236	4.26e-97	1.88e-96
	C12orf65	0.559735	5.88e-97	2.59e-96
	EIF3G	0.23227	3.29e-96	1.45e-95
	ORAI1	0.483575	6.9e-96	3.03e-95
	STMN1	-0.711192	1.29e-95	5.66e-95
	PNISR	0.224185	1.33e-95	5.81e-95
	MFNG	0.42409	4.49e-95	1.96e-94
	BLOC1S6	-0.600971	1.02e-94	4.47e-94
	EIF3K	0.177602	1.91e-94	8.33e-94
	GABARAPL2	-0.291346	2.53e-94	1.1e-93
	SFT2D2	-0.667232	3.54e-94	1.54e-93
	COX6C	0.21675	4.33e-94	1.88e-93
	ZNF101	0.637237	3.51e-93	1.52e-92
	WDR83OS	-0.311126	3.82e-93	1.65e-92
	TNFRSF14	0.427283	4.58e-93	1.98e-92
	HELB	0.595545	7.12e-93	3.07e-92
	ANXA1	0.277538	1.8e-92	7.77e-92
	SHISAL2A	0.667206	2.13e-92	9.19e-92
	CCDC66	0.482475	3.04e-92	1.31e-91
	SKIL	-0.714117	4.61e-92	1.98e-91
	HAX1	0.369425	1.01e-91	4.34e-91
	ATP6V1B2	-0.715979	4.02e-91	1.72e-90
	STT3B	0.527606	5.13e-91	2.19e-90
	ATOX1	-0.562733	7.06e-91	3.02e-90
	ZC3H8	0.651168	1.45e-90	6.2e-90
	CCDC107	0.375248	3.28e-90	1.4e-89
	ARHGEF1	0.357466	5.4e-90	2.29e-89
	PCNP	0.342966	9.05e-90	3.85e-89
	ATF7IP2	0.639527	1.1e-89	4.65e-89
	STARD3NL	-0.708179	1.29e-89	5.45e-89
	LY6E	0.26985	1.29e-89	5.45e-89
	ATP6V0E2	0.561465	2.05e-89	8.66e-89
	SBDS	0.432644	3.28e-89	1.39e-88
	ANP32E	0.454862	5.26e-89	2.21e-88
	EGLN2	0.419016	5.89e-89	2.48e-88
	KIF2A	0.412877	6.17e-89	2.59e-88
	MYL6	-0.145713	6.17e-89	2.59e-88
	MZT2B	0.248613	8.97e-89	3.76e-88
	HMOX2	0.419604	9.36e-89	3.92e-88
	AC114760.2	0.51761	1.01e-88	4.21e-88
	IFI27L2	-0.431092	1.26e-88	5.26e-88
	AKIRIN1	0.429513	1.38e-88	5.75e-88
	TSPO	-0.249815	4.04e-88	1.68e-87
	RAB27A	-0.538464	9.41e-88	3.91e-87
	C19orf53	0.238998	9.55e-88	3.97e-87
	CIB1	0.293328	2.04e-87	8.47e-87
	NIN	-0.605014	1.67e-86	6.93e-86
	TMEM243	0.337804	8.08e-85	3.34e-84
	CDKN1B	0.385938	8.43e-85	3.48e-84
	IGBP1	0.366792	1.42e-84	5.87e-84
	RASSF3	0.599447	2.31e-84	9.53e-84
	MBP	-0.324606	2.98e-84	1.23e-83
	UBE2Q2	0.613916	1.04e-83	4.27e-83
	PRDM1	0.497434	1.09e-83	4.48e-83
	SSR3	-0.355645	1.25e-83	5.13e-83
	NDUFA12	0.325957	1.61e-83	6.6e-83
	TMEM35B	0.392052	3.71e-83	1.52e-82
	ATP5PO	0.231646	4.37e-83	1.78e-82
	SPTLC2	-0.726877	7.01e-83	2.86e-82
	UBALD2	0.582031	1.23e-82	5.01e-82
	RAB5C	-0.368164	1.43e-82	5.8e-82
	TLK1	0.483393	1.43e-82	5.81e-82
	NOL7	0.324454	2.65e-82	1.07e-81
	CD82	0.557904	3.51e-82	1.42e-81
	YWHAE	-0.352984	4.24e-82	1.72e-81
	CD96	0.428686	6.72e-82	2.72e-81
	TMC8	0.434847	7.48e-82	3.02e-81
	ZAP70	0.416474	1.08e-81	4.35e-81
	ILF3-DT	0.49431	1.18e-81	4.75e-81
	CALM3	0.301796	2.56e-81	1.03e-80
	PSMB8-AS1	0.351941	3.24e-81	1.3e-80
	ATP6V0E1	-0.207647	1.23e-80	4.91e-80
	GPR171	0.505609	2e-80	8.03e-80
	PHF1	0.463101	8.37e-80	3.35e-79
	CFAP97	0.481193	8.98e-80	3.59e-79
	AC092338.3	0.530473	2.93e-79	1.17e-78
	SMS	-0.433442	3.67e-79	1.46e-78
	ENO1	0.23321	6.77e-79	2.69e-78
	KDELR2	-0.375826	9.15e-79	3.64e-78
	EPB41L4A-AS1	0.44349	1.32e-78	5.24e-78
	ZNF106	-0.488542	2.16e-78	8.57e-78
	IMP3	0.313315	2.23e-78	8.81e-78
	SLC38A1	0.355888	4.28e-78	1.69e-77
	EML4	0.338541	4.88e-78	1.93e-77
	PHPT1	-0.390841	5.17e-78	2.04e-77
	PEBP1	0.243448	1.03e-77	4.06e-77
	ACTR3	0.237958	1.15e-77	4.53e-77
	CASP8AP2	0.537757	1.37e-77	5.37e-77
	USF2	-0.501839	3.87e-77	1.52e-76
	ARF3	-0.551963	1.95e-76	7.66e-76
	HNRNPDL	0.207984	3e-76	1.18e-75
	PLD3	-0.538691	3.6e-76	1.41e-75
	MGAT1	-0.410666	4.89e-76	1.91e-75
	ANXA6	0.329475	1.36e-75	5.32e-75
	SELENOS	-0.369762	1.67e-75	6.52e-75
	ACTG1	0.13186	3.57e-75	1.39e-74
	POLR2J3	0.287352	3.8e-75	1.48e-74
	ATP6AP2	-0.342426	4.02e-75	1.56e-74
	RNF214	0.631566	7.39e-75	2.86e-74
	SS18L2	0.318511	3.26e-74	1.26e-73
	KIAA0040	0.540604	4.65e-74	1.8e-73
	GCC2	0.301625	4.77e-74	1.84e-73
	RHOF	0.336415	7.33e-74	2.83e-73
	CCDC85B	0.263751	1.24e-73	4.79e-73
	UBE2D3	0.191238	2.62e-73	1.01e-72
	HIST1H1D	0.548445	3.17e-73	1.22e-72
	SMCHD1	0.306723	3.68e-73	1.41e-72
	PARK7	-0.226353	4.8e-73	1.84e-72
	CSDE1	0.243531	5e-73	1.91e-72
	SSB	0.296537	6.03e-73	2.31e-72
	SYF2	0.257287	9.05e-73	3.46e-72
	SAMHD1	-0.292636	1.73e-72	6.58e-72
	IL6ST	0.590815	3.4e-72	1.3e-71
	DNAJC19	0.350209	4.9e-72	1.87e-71
	PYHIN1	-0.439913	5.87e-72	2.23e-71
	SELPLG	0.355517	5.99e-72	2.27e-71
	LINC00649	0.493076	9.25e-72	3.51e-71
	COX8A	-0.20836	9.96e-72	3.77e-71
	RWDD1	0.275914	1.23e-71	4.66e-71
	INPP5D	-0.432554	2.11e-71	7.99e-71
	DDX18	0.276016	2.13e-71	8.05e-71
	GYG1	-0.578319	2.29e-71	8.64e-71
	ERGIC2	0.395337	2.48e-71	9.35e-71
	UBE2D2	0.216822	2.65e-71	9.99e-71
	DANCR	0.391687	3.38e-71	1.27e-70
	APPL1	-0.453009	3.47e-71	1.3e-70
	NBEAL1	0.349737	4.56e-71	1.71e-70
	LDLR	0.577926	5.9e-71	2.21e-70
	LPIN2	0.441103	6.87e-71	2.57e-70
	HNRNPA0	0.250894	8.67e-71	3.24e-70
	GPBP1	0.290388	1.94e-70	7.25e-70
	PTPN22	-0.555849	4.24e-70	1.58e-69
	ERP29	0.196799	7.68e-70	2.86e-69
	NINJ1	-0.501341	3.63e-69	1.35e-68
	MAPK1	-0.549976	3.85e-69	1.43e-68
	ATP5MG	0.122217	3.96e-69	1.47e-68
	RASGRP1	0.421939	4.3e-69	1.59e-68
	SYNE1	-0.429057	1.07e-68	3.94e-68
	PRMT2	0.258048	1.62e-68	5.99e-68
	TACC1	-0.462431	2.51e-68	9.27e-68
	IQGAP1	-0.362054	3.83e-68	1.41e-67
	CRTC3	0.562094	3.91e-68	1.44e-67
	GLG1	0.352386	4.37e-68	1.61e-67
	ARHGAP45	0.3303	1.16e-67	4.28e-67
	CLTC	-0.521016	2.64e-67	9.7e-67
	ITGB7	0.440925	2.96e-67	1.09e-66
	OTUD6B-AS1	0.349343	3.03e-67	1.11e-66
	ANAPC11	-0.291007	1.04e-66	3.8e-66
	SNHG7	0.354191	1.28e-66	4.68e-66
	ATP6V1F	-0.266422	3.3e-66	1.21e-65
	ZFAND1	0.431854	6.52e-66	2.37e-65
	ERO1A	0.53627	6.52e-66	2.37e-65
	IK	0.333714	8.02e-66	2.92e-65
	CCT4	0.298545	8.59e-66	3.12e-65
	SPN	0.337554	1.03e-65	3.74e-65
	CHD3	0.438793	1.2e-65	4.36e-65
	AKR1A1	-0.37541	1.44e-65	5.2e-65
	RASSF1	-0.465557	1.66e-65	5.99e-65
	DUT	0.295042	1.89e-65	6.81e-65
	RAPGEF6	0.443732	2.86e-65	1.03e-64
	CYC1	-0.404821	6.93e-65	2.5e-64
	TIMP1	0.31867	1.11e-64	4.01e-64
	AP002387.2	0.528625	1.62e-64	5.82e-64
	CLPP	0.389857	2.5e-64	8.96e-64
	SNX2	-0.404681	3.3e-64	1.18e-63
	DNAJC4	-0.460325	4.4e-64	1.58e-63
	SIPA1	-0.577193	7.34e-64	2.63e-63
	GBP2	0.376566	8.41e-64	3e-63
	NSMCE1	0.41089	9.23e-64	3.3e-63
	COX5A	-0.255442	1.01e-63	3.6e-63
	TCEAL4	-0.603966	4.57e-63	1.63e-62
	LETMD1	0.49061	7.49e-63	2.67e-62
	ZBTB25	0.568304	7.64e-63	2.72e-62
	OXLD1	0.398673	9.91e-63	3.52e-62
	FKBP5	0.40644	1.02e-62	3.63e-62
	LMO4	-0.526226	1.39e-62	4.93e-62
	UVRAG	-0.537109	5.39e-62	1.91e-61
	MSN	-0.250582	6.3e-62	2.23e-61
	STK17A	-0.260455	6.89e-62	2.43e-61
	DNAJB9	0.43836	8.46e-62	2.98e-61
	TTC19	0.376158	1.82e-61	6.42e-61
	NAE1	0.468788	3.45e-61	1.21e-60
	ABT1	0.392858	3.59e-61	1.26e-60
	SPSB3	0.323787	7.36e-61	2.58e-60
	MICOS10	0.214554	1.93e-60	6.75e-60
	BRK1	-0.188116	2.6e-60	9.12e-60
	IGFLR1	-0.361923	2.93e-60	1.03e-59
	DDX5	0.134791	5.28e-60	1.84e-59
	G3BP1	0.371226	6.13e-60	2.14e-59
	YWHAQ	0.282642	1.11e-59	3.88e-59
	SDCCAG8	-0.520992	1.49e-59	5.19e-59
	RSBN1	0.392001	3.79e-59	1.32e-58
	TARSL2	0.50424	4.51e-59	1.57e-58
	PCBD1	-0.531369	4.53e-59	1.57e-58
	ST13	0.205377	4.97e-59	1.72e-58
	SON	0.161368	6.91e-59	2.4e-58
	C1orf56	0.39015	9.42e-59	3.26e-58
	NOP58	0.372485	1.78e-58	6.16e-58
	STAT3	0.317641	1.99e-58	6.88e-58
	DHPS	0.393347	2.1e-58	7.25e-58
	KARS	0.393384	6.18e-58	2.13e-57
	BNIP3L	-0.374335	6.38e-58	2.2e-57
	C1QBP	0.281932	7.14e-58	2.46e-57
	ENY2	-0.304003	8.66e-58	2.98e-57
	GABPB1-AS1	0.335804	1.66e-57	5.7e-57
	LRP10	0.35726	2.01e-57	6.89e-57
	ARHGEF3	0.470499	2.16e-57	7.39e-57
	S100A10	0.153786	5.29e-57	1.81e-56
	KDSR	0.4746	6.42e-57	2.19e-56
	RESF1	0.257968	7.76e-57	2.65e-56
	TPR	0.278021	1.42e-56	4.83e-56
	UQCRQ	-0.211696	1.52e-56	5.19e-56
	MAX	0.302546	1.91e-56	6.5e-56
	PDE3B	0.473144	2.01e-56	6.85e-56
	PCNX1	0.521347	2.05e-56	6.97e-56
	PDE7A	0.425612	2.34e-56	7.94e-56
	CANX	-0.28679	7.2e-56	2.44e-55
	MIF4GD	-0.48103	8.11e-56	2.74e-55
	EIF4A1	-0.168866	1.11e-55	3.75e-55
	AKIRIN2	-0.434776	1.41e-55	4.76e-55
	TNFAIP3	-0.518483	1.98e-55	6.67e-55
	PSMC5	0.278314	2.07e-55	6.96e-55
	RNH1	-0.296541	2.5e-55	8.41e-55
	PTPN7	0.321482	2.56e-55	8.61e-55
	THAP7	0.444328	2.68e-55	9e-55
	AKTIP	0.49453	2.88e-55	9.65e-55
	PRRC2C	0.20955	3.59e-55	1.2e-54
	TMC6	0.328019	3.8e-55	1.27e-54
	PLIN2	0.502031	4.59e-55	1.53e-54
	ECHDC2	0.509065	5.69e-55	1.9e-54
	CNN2	0.222449	8.04e-55	2.68e-54
	ZNF706	-0.22435	9.14e-55	3.05e-54
	TOMM5	0.246982	1.51e-54	5.02e-54
	SNHG16	0.329347	1.73e-54	5.76e-54
	HSPD1	0.287595	2.12e-54	7.03e-54
	HAUS4	-0.534889	2.4e-54	7.98e-54
	RHOG	-0.24392	2.41e-54	7.98e-54
	SUMO3	-0.317977	5.58e-54	1.85e-53
	PLEKHA1	0.426265	6.15e-54	2.04e-53
	SNHG12	0.439627	8.25e-54	2.73e-53
	HMGN4	0.301071	8.52e-54	2.81e-53
	STX16	0.377248	8.82e-54	2.91e-53
	CDC42SE1	0.267625	9.74e-54	3.21e-53
	ERN1	0.450517	1.31e-53	4.33e-53
	POLR2C	0.421235	1.42e-53	4.67e-53
	NUDT3	-0.492749	1.51e-53	4.96e-53
	SUMO2	0.129085	1.52e-53	5e-53
	BEX4	-0.402984	1.76e-53	5.77e-53
	GRAP2	0.418592	1.82e-53	5.94e-53
	ANKRD49	0.369181	2.11e-53	6.9e-53
	COX11	0.485117	3.05e-53	9.98e-53
	PRDX5	-0.236718	5.24e-53	1.71e-52
	TXNDC17	-0.376061	7.79e-53	2.54e-52
	NCKAP1L	-0.355605	1.75e-52	5.69e-52
	TMEM70	-0.488638	2.06e-52	6.71e-52
	SF3B2	0.241154	2.42e-52	7.88e-52
	SSR1	-0.282538	2.47e-52	8.04e-52
	SRSF9	-0.275384	2.85e-52	9.26e-52
	PTPN4	0.350595	3.14e-52	1.02e-51
	BTG1	0.131585	3.48e-52	1.13e-51
	CWF19L2	0.377915	4.12e-52	1.33e-51
	JUNB	-0.19851	5.33e-52	1.72e-51
	USP3	0.406255	6.54e-52	2.11e-51
	IFITM2	-0.182029	7.67e-52	2.47e-51
	DAD1	0.208151	8.18e-52	2.63e-51
	HNRNPK	0.168427	1.23e-51	3.95e-51
	ARAP2	-0.465242	2.18e-51	7.01e-51
	LINC01138	0.394485	2.48e-51	7.97e-51
	GPAA1	-0.452861	2.61e-51	8.37e-51
	EIF2A	0.310695	3.51e-51	1.13e-50
	CIRBP	0.152128	4.87e-51	1.56e-50
	DPY30	0.318894	5.43e-51	1.74e-50
	UBE2N	0.284124	8.79e-51	2.81e-50
	ANXA2	-0.226376	1.01e-50	3.23e-50
	TMEM109	-0.395279	1.03e-50	3.3e-50
	PTRHD1	-0.37072	1.17e-50	3.73e-50
	TIGIT	-0.481451	3.43e-50	1.09e-49
	TGIF1	-0.447846	4.07e-50	1.3e-49
	HNRNPUL1	0.285994	4.76e-50	1.51e-49
	RNF34	0.464754	5.41e-50	1.72e-49
	PPWD1	0.452025	6.58e-50	2.08e-49
	ATP6AP1	-0.431972	8.56e-50	2.71e-49
	POU2F2	-0.358876	9.85e-50	3.12e-49
	PTPN18	-0.426035	1.13e-49	3.57e-49
	GRK6	0.415371	1.13e-49	3.57e-49
	SLF1	-0.494542	1.28e-49	4.04e-49
	USP15	0.281104	1.73e-49	5.46e-49
	AKNA	-0.281584	3.55e-49	1.12e-48
	ZFAND5	-0.432238	3.59e-49	1.13e-48
	GLOD4	0.359154	3.79e-49	1.19e-48
	SIGIRR	0.253068	3.92e-49	1.23e-48
	CAP1	-0.181795	4.21e-49	1.32e-48
	PDCD10	0.308186	4.89e-49	1.53e-48
	SUPT3H	0.486194	6.34e-49	1.98e-48
	PSMG4	0.450725	7.22e-49	2.26e-48
	CASP8	0.36724	7.73e-49	2.41e-48
	MLEC	-0.394213	8.24e-49	2.57e-48
	ASH1L	0.289698	9.04e-49	2.82e-48
	NT5C	-0.350949	9.74e-49	3.03e-48
	SLC2A3	0.337124	1.2e-48	3.73e-48
	CBX3	0.249481	1.39e-48	4.33e-48
	PCID2	0.433031	1.46e-48	4.54e-48
	BOLA3	0.399198	1.94e-48	6.02e-48
	NUDT1	-0.451226	4.87e-48	1.51e-47
	ABHD14A	0.397416	5.64e-48	1.75e-47
	NCBP2AS2	0.377201	6.47e-48	2e-47
	H2AFZ	0.169582	9.92e-48	3.06e-47
	IFI16	-0.230535	9.99e-48	3.08e-47
	CDC26	0.298386	1.03e-47	3.17e-47
	RPP21	0.324113	1.49e-47	4.59e-47
	NRROS	-0.504536	1.56e-47	4.8e-47
	SRSF10	0.25892	1.56e-47	4.8e-47
	FOXN3	-0.324655	2.12e-47	6.52e-47
	SNRPF	0.226499	3.64e-47	1.12e-46
	RNF126	0.350852	4.48e-47	1.37e-46
	C19orf25	0.337701	8.17e-47	2.5e-46
	CMTM6	-0.27556	1.24e-46	3.79e-46
	LINC-PINT	0.306717	1.49e-46	4.54e-46
	MED4	0.306799	1.6e-46	4.87e-46
	NANS	-0.496404	2.11e-46	6.43e-46
	GMPS	0.4653	2.44e-46	7.43e-46
	UBE2A	-0.391971	3e-46	9.14e-46
	BIN1	0.23831	5.27e-46	1.6e-45
	NENF	-0.431229	7.32e-46	2.22e-45
	GNB5	0.480283	9.92e-46	3.01e-45
	BLOC1S4	0.42249	1.08e-45	3.26e-45
	SUN2	0.2765	1.29e-45	3.91e-45
	ZNHIT3	0.347795	1.66e-45	5.03e-45
	SRA1	-0.440835	1.7e-45	5.15e-45
	FBL	0.240631	1.95e-45	5.88e-45
	NIFK	0.353612	3.45e-45	1.04e-44
	GTF2I	-0.345695	3.89e-45	1.17e-44
	MTPN	-0.284944	5.23e-45	1.58e-44
	CHMP4B	-0.36076	6.64e-45	2e-44
	NAP1L4	0.278964	7.36e-45	2.21e-44
	CNIH4	0.382028	7.62e-45	2.29e-44
	ZFP36L2	-0.1347	8.14e-45	2.44e-44
	NCBP2	0.353752	9.29e-45	2.78e-44
	STARD7	-0.430975	1.05e-44	3.13e-44
	JUN	-0.379407	1.07e-44	3.19e-44
	EBLN3P	0.372384	1.17e-44	3.49e-44
	SUPT4H1	-0.276962	1.18e-44	3.52e-44
	FDFT1	0.264188	1.4e-44	4.17e-44
	CACYBP	0.248979	1.68e-44	5.01e-44
	RBMX	0.215765	1.8e-44	5.38e-44
	SSBP1	0.221502	1.96e-44	5.82e-44
	LAMP2	-0.500468	2.07e-44	6.15e-44
	TCEAL8	0.329169	2.13e-44	6.33e-44
	MRPL34	0.273047	2.3e-44	6.81e-44
	TSR2	0.394425	6.32e-44	1.87e-43
	GNB2	-0.266999	7.32e-44	2.17e-43
	PRELID1	-0.183672	9.14e-44	2.7e-43
	MOB2	0.406565	1.1e-43	3.25e-43
	MLF2	-0.316522	1.16e-43	3.42e-43
	DNAJC15	-0.325869	1.3e-43	3.82e-43
	CDC42EP3	0.303266	1.74e-43	5.12e-43
	TMEM223	0.393965	2.32e-43	6.82e-43
	DYNLT3	0.370904	2.85e-43	8.37e-43
	DNAJB11	-0.467972	2.95e-43	8.68e-43
	TRMT1	-0.42334	4.74e-43	1.39e-42
	VASP	-0.30197	5.36e-43	1.57e-42
	HSP90AA1	-0.133529	7.68e-43	2.25e-42
	LINC00623	0.30954	9.96e-43	2.92e-42
	RBM4	0.245636	1.06e-42	3.11e-42
	C7orf50	-0.387863	1.29e-42	3.77e-42
	FBXO21	0.442807	1.31e-42	3.84e-42
	CALR	-0.206253	1.35e-42	3.94e-42
	SNX20	0.428323	2.35e-42	6.86e-42
	STMP1	-0.264358	2.6e-42	7.56e-42
	U2AF1L4	0.404677	3.02e-42	8.79e-42
	ADIPOR1	-0.354804	3.14e-42	9.13e-42
	GGNBP2	0.267379	3.24e-42	9.42e-42
	CHD2	0.257288	3.36e-42	9.74e-42
	CD59	0.400794	3.47e-42	1.01e-41
	CYB5A	0.428758	3.78e-42	1.1e-41
	ZNF131	0.369104	3.88e-42	1.12e-41
	EMB	0.241433	3.99e-42	1.15e-41
	GNAQ	-0.418775	8.93e-42	2.58e-41
	TAF7	0.255286	1.07e-41	3.08e-41
	LIX1L	0.420476	1.11e-41	3.2e-41
	PRKCB	-0.304837	1.21e-41	3.5e-41
	VPS51	0.301657	1.24e-41	3.56e-41
	RASSF5	0.269564	1.31e-41	3.77e-41
	KLRG1	-0.312873	1.91e-41	5.49e-41
	UBE2E3	-0.379845	2.58e-41	7.42e-41
	GALM	0.419525	2.6e-41	7.45e-41
	TUT4	0.297986	3.24e-41	9.28e-41
	HIST1H4C	0.181931	5.66e-41	1.62e-40
	PPIG	0.207241	5.76e-41	1.65e-40
	NDUFB11	0.168672	6.6e-41	1.89e-40
	BSDC1	0.373996	7.02e-41	2e-40
	SEPTIN6	0.184931	7.02e-41	2e-40
	STXBP2	-0.342895	1.24e-40	3.53e-40
	TRAM1	0.214503	1.58e-40	4.5e-40
	HDAC1	0.289181	1.74e-40	4.96e-40
	PSENEN	-0.402215	1.78e-40	5.06e-40
	BRIX1	0.39256	1.84e-40	5.24e-40
	ZNRD1	0.317118	2.03e-40	5.77e-40
	TGFB1	-0.232526	2.3e-40	6.52e-40
	SLC44A2	0.438658	2.95e-40	8.35e-40
	SEC62	0.168022	3.14e-40	8.89e-40
	RAD51-AS1	0.434251	4.72e-40	1.33e-39
	EIF3J-DT	0.444722	5.16e-40	1.46e-39
	COX14	0.226763	5.71e-40	1.61e-39
	DNAJC1	-0.366371	6.19e-40	1.74e-39
	SLC2A4RG	0.418498	6.23e-40	1.76e-39
	NLRC3	0.372	7.27e-40	2.05e-39
	MAT2B	0.257384	7.32e-40	2.06e-39
	MRPS21	0.191803	8.11e-40	2.28e-39
	TSPAN14	0.322758	9.16e-40	2.57e-39
	ARID4B	0.217331	1.04e-39	2.9e-39
	MID1IP1	0.37845	1.09e-39	3.06e-39
	MAT2A	-0.337531	1.09e-39	3.06e-39
	NDUFB4	0.185769	1.12e-39	3.14e-39
	MRFAP1L1	0.342428	1.25e-39	3.49e-39
	ANXA7	0.274994	1.59e-39	4.44e-39
	LCMT1	0.425604	1.8e-39	5.03e-39
	XRCC6	0.223003	1.85e-39	5.17e-39
	TPI1	-0.164991	2.03e-39	5.65e-39
	SMARCB1	-0.360229	2.3e-39	6.4e-39
	SNAP23	-0.341745	2.84e-39	7.89e-39
	SNHG1	0.375667	3.19e-39	8.86e-39
	RAB7A	-0.240562	3.61e-39	1e-38
	MTRNR2L1	-0.2634	5.21e-39	1.44e-38
	SAP18	0.16173	6.77e-39	1.87e-38
	ADI1	0.338864	6.88e-39	1.9e-38
	ZRANB2	0.24672	8.18e-39	2.26e-38
	CNOT7	0.239531	8.88e-39	2.45e-38
	WTAP	0.265699	9.47e-39	2.61e-38
	CLK1	0.267264	9.67e-39	2.67e-38
	CNDP2	-0.397902	1.14e-38	3.15e-38
	NCOA4	-0.353181	1.39e-38	3.82e-38
	EXOSC8	0.377388	1.71e-38	4.7e-38
	RNF145	0.307374	2.25e-38	6.19e-38
	SNRPA1	0.333126	3.45e-38	9.47e-38
	MRPS34	0.24183	3.5e-38	9.59e-38
	COA6	0.383131	3.85e-38	1.06e-37
	CNIH1	0.267815	5.23e-38	1.43e-37
	UBA2	0.300883	6.91e-38	1.89e-37
	DENND2D	0.258789	1.01e-37	2.77e-37
	CXCR3	0.264243	1.07e-37	2.93e-37
	PRKAR1A	-0.302438	1.09e-37	2.98e-37
	MYO9B	-0.409465	1.35e-37	3.69e-37
	RCSD1	0.181935	1.53e-37	4.16e-37
	NT5DC1	0.421791	1.64e-37	4.46e-37
	ADH5	0.313498	2.18e-37	5.94e-37
	ZBTB20	0.319382	2.23e-37	6.06e-37
	NGDN	0.350502	2.55e-37	6.92e-37
	ARL2BP	0.310288	2.81e-37	7.63e-37
	FIBP	-0.321159	2.9e-37	7.85e-37
	CMTM3	-0.310735	3e-37	8.13e-37
	TRIM8	-0.374043	3.52e-37	9.53e-37
	EIF3M	0.173444	3.85e-37	1.04e-36
	RAB9A	-0.416664	3.97e-37	1.07e-36
	HCLS1	-0.183965	4.44e-37	1.2e-36
	TP53TG1	0.379245	5.92e-37	1.6e-36
	GOLGA7	0.269978	6.52e-37	1.76e-36
	CD99	-0.134697	6.72e-37	1.81e-36
	NT5C3A	0.367029	7.52e-37	2.02e-36
	TUBB	0.184051	8.51e-37	2.29e-36
	MRPL32	0.366236	8.67e-37	2.33e-36
	ARL2	-0.332726	1.25e-36	3.35e-36
	MYDGF	-0.266922	1.37e-36	3.67e-36
	LSM3	-0.246103	1.47e-36	3.93e-36
	EIF5A	0.190625	1.5e-36	4.02e-36
	MRPL57	0.198151	2.5e-36	6.68e-36
	SLC25A39	-0.318284	2.74e-36	7.32e-36
	ERAP2	0.333278	3.92e-36	1.05e-35
	NGRN	0.30578	4e-36	1.07e-35
	TMEM179B	-0.271835	4.55e-36	1.21e-35
	CTSA	0.363763	4.7e-36	1.25e-35
	PACS1	0.3937	5.66e-36	1.5e-35
	CYP20A1	0.364728	6.4e-36	1.7e-35
	MESD	0.263748	8.31e-36	2.21e-35
	ATP5MC3	-0.164527	9.36e-36	2.48e-35
	TAZ	0.390788	9.85e-36	2.61e-35
	GNA13	-0.389559	1.03e-35	2.73e-35
	ERG28	0.298939	1.12e-35	2.97e-35
	BAG1	-0.318823	1.25e-35	3.3e-35
	IRF9	0.243233	1.34e-35	3.54e-35
	IFNAR2	0.317014	1.36e-35	3.59e-35
	IRF3	0.26324	1.6e-35	4.22e-35
	RPA2	0.274698	1.64e-35	4.33e-35
	COPA	-0.340186	2.15e-35	5.67e-35
	STK38	0.295398	2.97e-35	7.81e-35
	MRPL17	0.395702	3.32e-35	8.74e-35
	POLR2L	-0.154765	3.56e-35	9.36e-35
	METTL5	0.287043	4.08e-35	1.07e-34
	GDI2	-0.201477	4.81e-35	1.26e-34
	EAPP	0.254792	5.18e-35	1.36e-34
	PSMD12	0.352649	5.25e-35	1.37e-34
	MYH9	0.184927	6.34e-35	1.66e-34
	FNBP4	0.242145	6.51e-35	1.7e-34
	CLTA	-0.209164	1.03e-34	2.69e-34
	MIDN	-0.40188	1.08e-34	2.82e-34
	NUDT16L1	0.365462	1.09e-34	2.84e-34
	SEMA4D	0.326627	1.2e-34	3.13e-34
	MRPS33	0.282317	1.26e-34	3.29e-34
	CCSER2	0.288203	1.33e-34	3.45e-34
	SLC25A37	-0.391899	2.2e-34	5.71e-34
	CD46	0.286512	2.24e-34	5.82e-34
	LEPROT	-0.364041	2.56e-34	6.64e-34
	STX4	-0.387563	2.66e-34	6.89e-34
	KLF12	0.413126	3.03e-34	7.85e-34
	SORL1	0.242657	3.28e-34	8.48e-34
	ZNF430	0.334625	3.29e-34	8.52e-34
	EIF5B	0.213828	3.41e-34	8.81e-34
	ACTN4	-0.306903	3.67e-34	9.46e-34
	PABPC4	-0.323116	4.17e-34	1.08e-33
	INTS10	0.327469	4.41e-34	1.14e-33
	SECISBP2	0.272583	4.83e-34	1.24e-33
	YIPF5	0.368644	4.87e-34	1.25e-33
	SNRPG	0.159859	4.89e-34	1.26e-33
	SNRPB2	0.210952	5.04e-34	1.3e-33
	LSM5	0.215343	5.82e-34	1.5e-33
	CBLB	-0.346158	6.89e-34	1.77e-33
	DENND10	0.35295	9.66e-34	2.48e-33
	DPM1	0.362553	9.73e-34	2.49e-33
	CRLF3	0.300066	1.19e-33	3.06e-33
	ARGLU1	0.163985	1.41e-33	3.6e-33
	SMAP2	-0.251023	1.6e-33	4.08e-33
	PMPCB	0.290261	1.78e-33	4.54e-33
	SRPK1	0.391985	1.82e-33	4.64e-33
	CCZ1	0.347508	1.91e-33	4.86e-33
	IKZF3	-0.256098	1.97e-33	5.02e-33
	CHMP1B	-0.368082	2.57e-33	6.55e-33
	PDIA6	-0.205994	3.39e-33	8.63e-33
	ZNF292	0.260882	4.01e-33	1.02e-32
	VTI1B	-0.289694	4.36e-33	1.11e-32
	SRSF1	0.255717	6.87e-33	1.74e-32
	CCDC59	0.283028	7.11e-33	1.8e-32
	DNAJC9	0.368997	8.35e-33	2.11e-32
	TES	0.262885	9.85e-33	2.49e-32
	CCDC167	0.298057	1.1e-32	2.77e-32
	LGALS3	-0.356242	1.13e-32	2.86e-32
	SRSF11	0.176019	1.15e-32	2.89e-32
	TRAPPC5	-0.207501	1.16e-32	2.92e-32
	COX7A2L	0.162666	1.22e-32	3.07e-32
	NDUFA5	0.240842	1.29e-32	3.25e-32
	HMGB2	0.200048	1.54e-32	3.87e-32
	APOBEC3C	-0.290856	1.69e-32	4.25e-32
	REEP5	-0.208216	1.82e-32	4.57e-32
	GPX4	-0.12556	2.06e-32	5.17e-32
	SNU13	0.160032	2.46e-32	6.17e-32
	TPD52	0.385338	2.54e-32	6.35e-32
	MFSD14A	0.347202	2.63e-32	6.59e-32
	SNHG14	0.347125	2.65e-32	6.63e-32
	CEP57	0.294503	2.88e-32	7.2e-32
	SRSF7	0.143294	3.39e-32	8.46e-32
	NAA50	-0.371802	3.43e-32	8.56e-32
	FAM104A	0.360258	3.95e-32	9.84e-32
	EIF2S2	0.18125	5.34e-32	1.33e-31
	EDF1	0.116617	9.18e-32	2.29e-31
	CAMLG	0.228792	9.45e-32	2.35e-31
	DNAJA2	0.27078	9.47e-32	2.35e-31
	BLOC1S1	-0.169785	1.22e-31	3.04e-31
	HNRNPM	0.185589	1.68e-31	4.17e-31
	NDUFB7	-0.178326	1.75e-31	4.34e-31
	PNRC1	-0.130154	2.04e-31	5.05e-31
	CFAP298	0.364103	2.21e-31	5.48e-31
	SAT2	-0.271766	2.4e-31	5.94e-31
	PTPRC	0.104836	2.57e-31	6.34e-31
	WDR43	0.369696	2.63e-31	6.51e-31
	NOP56	0.286492	2.84e-31	7.02e-31
	ARPC5	-0.134923	3.24e-31	7.99e-31
	KRTCAP2	0.137569	3.69e-31	9.09e-31
	C15orf40	0.341276	4.15e-31	1.02e-30
	IPCEF1	0.369708	4.58e-31	1.13e-30
	MITD1	0.319606	4.71e-31	1.16e-30
	EIF3I	0.214056	4.83e-31	1.19e-30
	NME1	-0.378537	5.28e-31	1.3e-30
	POLR2I	0.237054	5.5e-31	1.35e-30
	SNHG15	0.347996	8.74e-31	2.14e-30
	DNPH1	0.304025	9.28e-31	2.27e-30
	GBP1	0.382149	1.55e-30	3.8e-30
	ORMDL1	0.19128	1.64e-30	4.01e-30
	PPP4R3B	0.306043	2e-30	4.88e-30
	RNF113A	0.348235	2.34e-30	5.72e-30
	TRAPPC4	0.3075	2.59e-30	6.32e-30
	POLR3GL	0.215418	2.78e-30	6.78e-30
	RWDD3	0.34761	3e-30	7.31e-30
	NCOA7	0.296365	3.16e-30	7.69e-30
	HSP90AB1	0.122134	3.66e-30	8.91e-30
	EIF1	0.0583614	4.45e-30	1.08e-29
	CRYBG1	0.345628	4.55e-30	1.1e-29
	SUCLG2	0.326009	4.56e-30	1.11e-29
	M6PR	0.19637	4.86e-30	1.18e-29
	FAM215B	0.323323	4.93e-30	1.2e-29
	DEF6	0.24918	5.93e-30	1.44e-29
	GNB1	-0.29808	6.22e-30	1.5e-29
	CCPG1	-0.380353	6.56e-30	1.59e-29
	FUS	0.14413	7.57e-30	1.83e-29
	ARRDC3	-0.382635	8.28e-30	2e-29
	THUMPD1	0.295771	1.09e-29	2.62e-29
	NDE1	0.359289	1.32e-29	3.19e-29
	EXOSC1	0.292769	1.56e-29	3.75e-29
	CBFB	0.347531	2.39e-29	5.76e-29
	RNF181	-0.222893	2.77e-29	6.66e-29
	RHOT2	0.331543	3.34e-29	8.03e-29
	FNTA	0.219378	3.38e-29	8.11e-29
	TECR	0.186918	3.42e-29	8.2e-29
	CCT3	0.210672	3.6e-29	8.63e-29
	TIMM8B	-0.244865	5.38e-29	1.29e-28
	EIF3L	0.126628	5.65e-29	1.35e-28
	NUDCD2	0.256352	7.25e-29	1.74e-28
	JADE1	0.355531	7.71e-29	1.84e-28
	CISD3	-0.278883	8.11e-29	1.94e-28
	PPAN	0.351408	8.76e-29	2.09e-28
	NDUFV2	0.181509	9.35e-29	2.23e-28
	TAB2	0.348915	1.07e-28	2.55e-28
	JAGN1	0.294148	1.09e-28	2.6e-28
	TRIM4	0.362335	1.31e-28	3.11e-28
	DAP3	0.232021	1.52e-28	3.61e-28
	AC008875.3	0.315485	1.61e-28	3.83e-28
	XPC	0.338695	1.66e-28	3.95e-28
	CAND1	0.311674	1.69e-28	4.01e-28
	OAZ2	-0.357806	1.76e-28	4.16e-28
	EBP	0.297917	1.8e-28	4.26e-28
	TRG-AS1	-0.255605	1.81e-28	4.28e-28
	SP140L	0.341461	1.92e-28	4.55e-28
	PLGRKT	0.327848	2.03e-28	4.8e-28
	PTTG1IP	-0.313	2.3e-28	5.42e-28
	TRAF5	0.33899	2.46e-28	5.81e-28
	SERPINB1	-0.211599	2.5e-28	5.9e-28
	CAPN2	0.239238	2.59e-28	6.1e-28
	PIGC	0.339345	2.62e-28	6.17e-28
	MALT1	0.359949	2.66e-28	6.25e-28
	CLK3	0.336833	3.03e-28	7.12e-28
	EHD1	0.324397	3.68e-28	8.65e-28
	UQCRH	-0.121412	3.85e-28	9.05e-28
	ACTR2	-0.168468	3.86e-28	9.05e-28
	ARL14EP	0.302042	4.8e-28	1.12e-27
	PPP1R11	0.244465	4.9e-28	1.15e-27
	MRPS26	0.281785	4.91e-28	1.15e-27
	MRPL42	0.317182	5.07e-28	1.19e-27
	CCNDBP1	0.208403	5.12e-28	1.2e-27
	TSC22D4	0.198953	5.35e-28	1.25e-27
	C11orf58	0.138992	5.67e-28	1.32e-27
	RNPS1	0.17793	6.34e-28	1.48e-27
	TRMT112	0.130469	6.51e-28	1.52e-27
	TMCO1	0.201737	7.74e-28	1.8e-27
	BAZ1A	0.215827	7.74e-28	1.8e-27
	SERBP1	0.140943	8.8e-28	2.05e-27
	FAM120A	-0.32243	1e-27	2.33e-27
	DDX39B	0.202231	1.06e-27	2.45e-27
	MCL1	0.179963	1.1e-27	2.55e-27
	RSRP1	0.161827	1.11e-27	2.56e-27
	USP1	0.286147	1.25e-27	2.89e-27
	GIMAP6	0.298468	1.38e-27	3.2e-27
	NAAA	0.264413	1.4e-27	3.24e-27
	CHORDC1	0.310418	1.44e-27	3.33e-27
	LPAR6	0.255572	2.01e-27	4.65e-27
	DNMT1	0.249654	2.2e-27	5.08e-27
	AKAP13	-0.178151	2.27e-27	5.23e-27
	SINHCAF	0.314284	2.54e-27	5.84e-27
	CAST	0.176033	2.94e-27	6.78e-27
	ZBTB38	-0.268762	3.07e-27	7.07e-27
	H3F3B	-0.0683225	3.2e-27	7.35e-27
	SNF8	-0.257804	3.57e-27	8.2e-27
	UBE2R2	-0.342488	3.82e-27	8.76e-27
	ISCA2	0.267124	3.96e-27	9.09e-27
	ERH	0.145718	4.03e-27	9.24e-27
	GDI1	0.318842	4.05e-27	9.29e-27
	ZNF75A	0.285883	5.85e-27	1.34e-26
	EIF3A	0.174873	6.18e-27	1.41e-26
	TERF2IP	0.186902	6.18e-27	1.41e-26
	DMAC1	0.284844	7.43e-27	1.7e-26
	IMPDH2	0.253358	7.98e-27	1.82e-26
	MRPS31	0.300133	8.58e-27	1.96e-26
	SCAMP2	-0.215392	9.52e-27	2.17e-26
	PSMA3-AS1	0.211418	1.15e-26	2.61e-26
	TBCB	0.181007	1.16e-26	2.64e-26
	SLC38A2	-0.284055	1.2e-26	2.72e-26
	IRF2BP2	-0.30505	1.82e-26	4.13e-26
	DUSP11	0.315018	1.86e-26	4.22e-26
	ELF1	0.166497	2.04e-26	4.63e-26
	VBP1	0.259111	2.78e-26	6.31e-26
	ATG12	0.232354	3.47e-26	7.86e-26
	PRPF38A	0.27656	3.72e-26	8.44e-26
	SARS	0.229064	4.04e-26	9.14e-26
	SDF2L1	-0.233478	4.3e-26	9.72e-26
	SF3A3	0.286804	5e-26	1.13e-25
	ECHS1	-0.273061	5.22e-26	1.18e-25
	DDX21	0.20365	5.29e-26	1.19e-25
	ISCA1	0.320922	5.6e-26	1.26e-25
	SSU72	0.190423	5.7e-26	1.29e-25
	PYM1	0.291235	5.75e-26	1.3e-25
	KMT2E	0.133049	5.88e-26	1.32e-25
	TALDO1	-0.193103	7.46e-26	1.68e-25
	PRPF6	0.247261	7.58e-26	1.7e-25
	BCAS2	0.275577	9.01e-26	2.02e-25
	MSMO1	0.307102	1.02e-25	2.29e-25
	CBX5	0.325248	1.05e-25	2.35e-25
	ATF1	0.334267	1.2e-25	2.69e-25
	TAF3	0.299354	1.24e-25	2.79e-25
	GABPB1-IT1	0.281576	1.3e-25	2.92e-25
	ATG3	-0.260008	1.39e-25	3.12e-25
	MTRNR2L10	-0.282949	1.46e-25	3.27e-25
	NLRP1	0.310392	1.5e-25	3.36e-25
	MTRNR2L12	0.136775	1.6e-25	3.56e-25
	PITHD1	0.271189	1.65e-25	3.68e-25
	MRPL50	0.315065	1.71e-25	3.81e-25
	TXNDC9	0.285301	1.93e-25	4.3e-25
	ZNF224	0.305855	2e-25	4.46e-25
	RPA3	0.272625	2.61e-25	5.81e-25
	SH2D2A	0.323895	2.65e-25	5.88e-25
	NDUFA2	-0.176429	2.67e-25	5.93e-25
	TMBIM1	0.296511	2.93e-25	6.5e-25
	SYAP1	-0.292608	3.3e-25	7.31e-25
	ATXN7	0.307335	3.76e-25	8.33e-25
	PHAX	0.298457	3.8e-25	8.41e-25
	PPP3CC	0.249148	3.8e-25	8.41e-25
	EID1	0.150784	3.9e-25	8.63e-25
	CDK2AP2	-0.181873	3.95e-25	8.74e-25
	SPCS3	-0.236145	4.21e-25	9.29e-25
	MRPS5	0.23546	4.25e-25	9.38e-25
	PSMB3	-0.180347	4.7e-25	1.04e-24
	BFAR	0.298374	6.37e-25	1.4e-24
	CD55	-0.26912	6.84e-25	1.51e-24
	OGA	0.202066	8.42e-25	1.85e-24
	WIPF1	-0.166356	9.38e-25	2.06e-24
	ZNF276	0.287199	9.43e-25	2.07e-24
	C6orf62	-0.227207	9.66e-25	2.12e-24
	SH3GLB1	-0.233026	1.14e-24	2.51e-24
	LASP1	-0.272676	1.2e-24	2.63e-24
	TCIRG1	-0.304678	1.24e-24	2.73e-24
	DDX50	0.287814	1.34e-24	2.93e-24
	MYL12B	0.0972716	1.36e-24	2.98e-24
	BTN3A2	0.192531	1.48e-24	3.23e-24
	NUP210	0.285404	1.49e-24	3.25e-24
	CLNS1A	0.189043	1.58e-24	3.46e-24
	SBNO1	0.254306	1.58e-24	3.46e-24
	POLE3	0.284803	1.75e-24	3.82e-24
	NFATC2	-0.266319	1.91e-24	4.16e-24
	CCT7	0.20867	2.12e-24	4.61e-24
	HSD17B11	-0.174213	2.41e-24	5.24e-24
	JPX	0.201387	2.45e-24	5.32e-24
	DOCK2	-0.294977	2.73e-24	5.94e-24
	ACAT2	0.277529	3.22e-24	6.98e-24
	CEBPZOS	0.2973	3.27e-24	7.1e-24
	ITSN2	-0.195517	3.39e-24	7.36e-24
	VMA21	-0.279878	3.54e-24	7.67e-24
	ZNFX1	0.321686	3.91e-24	8.48e-24
	TRMT10C	0.278393	3.93e-24	8.5e-24
	AP1G2	0.320299	3.97e-24	8.59e-24
	PSME1	0.106989	4.37e-24	9.44e-24
	RNF216	0.258906	4.37e-24	9.45e-24
	DRAP1	-0.134396	5.42e-24	1.17e-23
	PIH1D1	0.241224	5.48e-24	1.18e-23
	TTF1	0.332067	5.6e-24	1.21e-23
	XRN2	0.206436	5.9e-24	1.27e-23
	SHFL	0.219059	7.33e-24	1.58e-23
	DGCR6L	0.229141	7.7e-24	1.66e-23
	ABHD3	0.311985	7.86e-24	1.69e-23
	CDK11A	0.261157	7.88e-24	1.69e-23
	AIMP1	0.208031	9.97e-24	2.14e-23
	RANGRF	0.293286	1.13e-23	2.43e-23
	THYN1	0.246572	1.26e-23	2.7e-23
	WDR82	0.246704	1.5e-23	3.22e-23
	CCT8	0.182511	1.55e-23	3.32e-23
	ATP5F1A	0.135798	1.68e-23	3.59e-23
	DNAJB6	-0.175928	1.9e-23	4.05e-23
	SDAD1	0.261195	1.97e-23	4.22e-23
	GPATCH8	0.232995	2.03e-23	4.33e-23
	SDHAF2	0.250022	2.22e-23	4.73e-23
	MEAF6	0.163543	2.43e-23	5.19e-23
	CAMK2G	0.313478	2.72e-23	5.8e-23
	INSIG1	-0.222025	3.57e-23	7.59e-23
	RIF1	0.301441	3.59e-23	7.64e-23
	COQ10B	0.284063	3.6e-23	7.67e-23
	SLC25A11	-0.286755	3.67e-23	7.79e-23
	TCEA1	0.14798	3.76e-23	7.99e-23
	JAK1	0.132209	3.82e-23	8.1e-23
	COPS6	0.187302	4.39e-23	9.32e-23
	PXN	0.302268	4.9e-23	1.04e-22
	LUC7L2	0.226108	5.12e-23	1.08e-22
	LUC7L3	0.140959	5.42e-23	1.15e-22
	DOK2	0.175898	6.11e-23	1.29e-22
	PDCD2	0.242843	6.67e-23	1.41e-22
	MACF1	0.197236	7.34e-23	1.55e-22
	NABP1	0.266749	8.82e-23	1.86e-22
	CNPY2	0.179354	9.2e-23	1.94e-22
	MRPL9	0.250987	1.05e-22	2.22e-22
	SLC25A45	0.285823	1.06e-22	2.23e-22
	CLK4	0.31226	1.07e-22	2.26e-22
	DCXR	0.192423	1.24e-22	2.6e-22
	HNRNPLL	0.314682	1.24e-22	2.61e-22
	G3BP2	0.222947	1.43e-22	3.01e-22
	RTRAF	0.139375	1.43e-22	3.01e-22
	SRP19	0.185183	1.44e-22	3.03e-22
	CEBPZ	0.228972	1.5e-22	3.14e-22
	PPP6C	0.257026	1.97e-22	4.13e-22
	NUP50	0.279405	2.08e-22	4.36e-22
	HNRNPH3	0.19204	2.1e-22	4.39e-22
	PHF14	0.204998	2.19e-22	4.58e-22
	ESF1	0.247869	2.19e-22	4.58e-22
	ATP5MPL	-0.110487	2.27e-22	4.73e-22
	TMEM60	0.298887	2.34e-22	4.89e-22
	NDUFB2	-0.116134	2.38e-22	4.97e-22
	FTX	0.225647	2.46e-22	5.13e-22
	NSUN5	0.282351	2.5e-22	5.22e-22
	ACTR6	0.309708	2.59e-22	5.4e-22
	MRPS24	0.172382	2.64e-22	5.49e-22
	PSMD6	0.254198	2.7e-22	5.62e-22
	PRPF38B	0.145866	2.94e-22	6.11e-22
	RAB4B	-0.31131	3.2e-22	6.65e-22
	EEF1E1	0.279885	3.22e-22	6.68e-22
	RNASET2	-0.12385	3.67e-22	7.62e-22
	TLE4	0.252968	3.69e-22	7.64e-22
	ANP32A	-0.181954	4.49e-22	9.3e-22
	C1orf131	0.304252	4.99e-22	1.03e-21
	HDLBP	-0.302144	5.31e-22	1.1e-21
	ATP5MC2	0.0737547	5.36e-22	1.11e-21
	GORASP2	0.257485	5.43e-22	1.12e-21
	TMEM50B	0.239021	5.46e-22	1.13e-21
	C12orf10	0.289459	5.63e-22	1.16e-21
	SHISA5	0.190213	6.44e-22	1.33e-21
	FNBP1	0.147243	6.46e-22	1.33e-21
	NIPSNAP2	-0.290332	8.41e-22	1.73e-21
	PRELID3B	0.269071	9.15e-22	1.88e-21
	MTMR14	-0.285263	1.11e-21	2.28e-21
	URI1	0.264674	1.2e-21	2.46e-21
	PPHLN1	0.220557	1.36e-21	2.79e-21
	DDX6	0.165845	1.38e-21	2.83e-21
	LDHA	0.128404	1.38e-21	2.83e-21
	KLHDC2	0.238168	1.46e-21	3e-21
	SEPTIN2	-0.193043	1.57e-21	3.22e-21
	CCNL1	0.159233	1.57e-21	3.22e-21
	RANBP1	0.165168	1.78e-21	3.64e-21
	ARPC1A	-0.241295	1.92e-21	3.92e-21
	SPPL2A	-0.27123	2.42e-21	4.95e-21
	ANKRD36C	0.301192	2.87e-21	5.87e-21
	SAFB	0.249026	3.04e-21	6.19e-21
	TGS1	0.282176	3.4e-21	6.93e-21
	TMED4	0.204659	3.72e-21	7.57e-21
	NHLRC3	-0.257114	3.83e-21	7.8e-21
	WNK1	-0.204441	4.26e-21	8.66e-21
	NDUFS7	-0.169084	4.41e-21	8.97e-21
	CAMTA1	-0.218261	4.48e-21	9.11e-21
	POLD4	-0.156816	4.55e-21	9.25e-21
	SMARCC2	0.227788	5.45e-21	1.11e-20
	HSPB11	-0.217363	5.87e-21	1.19e-20
	RHEB	-0.184259	5.99e-21	1.21e-20
	ARF5	-0.160456	6.43e-21	1.3e-20
	HNRNPH1	0.166791	6.8e-21	1.38e-20
	METAP2	0.183209	7.46e-21	1.51e-20
	SNRNP40	0.242037	9.86e-21	1.99e-20
	C4orf3	0.11484	1.07e-20	2.16e-20
	GLRX	0.165761	1.15e-20	2.31e-20
	YDJC	0.274224	1.22e-20	2.47e-20
	TMEM167A	-0.224872	1.34e-20	2.69e-20
	DOCK10	0.23871	1.48e-20	2.97e-20
	ATP5MF	-0.119055	1.52e-20	3.06e-20
	6-Mar	0.229589	1.59e-20	3.19e-20
	MTRNR2L8	-0.173267	1.68e-20	3.39e-20
	UBL3	0.266162	1.75e-20	3.52e-20
	PTP4A2	-0.137462	1.75e-20	3.52e-20
	CBX6	-0.245216	1.79e-20	3.59e-20
	TAF9	0.231746	2.06e-20	4.13e-20
	AIP	0.182791	2.12e-20	4.26e-20
	PSMA2	0.140275	2.4e-20	4.8e-20
	STAT4	0.251554	2.58e-20	5.17e-20
	POLE4	0.195466	2.61e-20	5.23e-20
	TTC3	0.155586	2.7e-20	5.4e-20
	UBQLN1	0.272337	2.72e-20	5.43e-20
	NOC2L	0.253723	2.81e-20	5.61e-20
	KMT2A	0.178064	2.84e-20	5.67e-20
	LENG1	0.267256	3.64e-20	7.27e-20
	ZSWIM7	-0.26616	3.77e-20	7.51e-20
	LYRM2	0.23131	3.8e-20	7.58e-20
	NUCB1	0.220226	3.85e-20	7.67e-20
	GRPEL1	0.287422	3.9e-20	7.77e-20
	UBE2I	0.129824	3.96e-20	7.87e-20
	GSDMD	0.24734	4.49e-20	8.92e-20
	TGFBR2	-0.234773	5.04e-20	1e-19
	NAPA	-0.251715	5.76e-20	1.14e-19
	SP100	0.143125	6.39e-20	1.27e-19
	RNF149	-0.176478	6.39e-20	1.27e-19
	TRABD	0.174741	6.72e-20	1.33e-19
	MVP	0.26757	6.91e-20	1.37e-19
	RAB18	0.226864	7.73e-20	1.53e-19
	SPTBN1	0.305187	8.26e-20	1.63e-19
	C9orf16	0.122637	8.83e-20	1.74e-19
	ANKZF1	0.294056	9.22e-20	1.82e-19
	P2RY10	0.271656	9.49e-20	1.87e-19
	UBA3	0.283841	9.59e-20	1.89e-19
	GCHFR	0.262105	1.09e-19	2.14e-19
	OARD1	0.259856	1.18e-19	2.33e-19
	POLR2E	-0.205361	1.2e-19	2.37e-19
	SPG7	0.227792	1.28e-19	2.52e-19
	TMUB1	0.263686	1.29e-19	2.53e-19
	SUPT20H	0.266573	1.37e-19	2.69e-19
	USE1	0.255326	1.54e-19	3.02e-19
	UBAC2	0.214542	1.58e-19	3.1e-19
	PDCD6	0.151677	1.95e-19	3.82e-19
	FAAP20	-0.188737	1.97e-19	3.86e-19
	MRPS36	-0.203962	1.98e-19	3.89e-19
	MED28	0.19535	2.01e-19	3.94e-19
	ACAT1	0.265809	2.02e-19	3.95e-19
	TSPYL1	0.222747	2.09e-19	4.08e-19
	TRIR	0.090293	2.16e-19	4.22e-19
	GTF2F1	0.262687	2.17e-19	4.23e-19
	KHDRBS1	0.163419	2.28e-19	4.45e-19
	HSPE1	0.130435	2.33e-19	4.54e-19
	TNIP1	0.234649	2.36e-19	4.61e-19
	YIPF4	0.192755	2.46e-19	4.79e-19
	SYPL1	0.198707	2.95e-19	5.74e-19
	MPLKIP	0.213833	3.34e-19	6.5e-19
	WBP2	0.215306	3.45e-19	6.71e-19
	PSMB9	-0.110189	3.55e-19	6.91e-19
	APH1A	-0.177039	3.59e-19	6.98e-19
	OS9	-0.22398	3.73e-19	7.24e-19
	WDR33	0.227008	4.29e-19	8.32e-19
	ANXA11	0.13712	4.38e-19	8.49e-19
	DGUOK	0.167136	4.49e-19	8.69e-19
	LAMTOR5	-0.147783	5.12e-19	9.92e-19
	IFT20	-0.255934	5.48e-19	1.06e-18
	MAP7D1	0.252005	5.74e-19	1.11e-18
	NIBAN1	-0.267609	5.99e-19	1.16e-18
	LYPLA2	0.265928	6.32e-19	1.22e-18
	MECP2	0.208268	8.82e-19	1.7e-18
	MPHOSPH10	0.261679	1.09e-18	2.11e-18
	RFC1	0.217616	1.32e-18	2.54e-18
	SAMD9	0.211915	1.53e-18	2.95e-18
	ZFAND6	-0.191874	1.76e-18	3.38e-18
	ZNF302	0.225679	1.77e-18	3.41e-18
	CAPNS1	-0.248697	1.8e-18	3.46e-18
	UFD1	0.216904	1.83e-18	3.53e-18
	POLR3K	0.258063	1.85e-18	3.56e-18
	ACTR1B	0.274235	2e-18	3.85e-18
	PABPN1	-0.21815	2.23e-18	4.28e-18
	ROMO1	-0.152481	2.53e-18	4.85e-18
	SNX5	-0.216808	2.65e-18	5.08e-18
	NDUFS8	-0.163587	2.8e-18	5.35e-18
	SIRT7	0.243704	3.22e-18	6.16e-18
	MRFAP1	0.166945	3.32e-18	6.35e-18
	SUB1	0.0850139	3.34e-18	6.39e-18
	ZNF277	0.264408	3.38e-18	6.45e-18
	LPIN1	0.238986	3.78e-18	7.22e-18
	PTPMT1	-0.264552	3.93e-18	7.5e-18
	PSMA5	0.173676	4.11e-18	7.84e-18
	SRPK2	0.192303	4.26e-18	8.12e-18
	PRDX3	-0.209881	4.9e-18	9.34e-18
	CYP51A1	-0.26366	5.15e-18	9.8e-18
	ATXN7L3B	0.284636	5.87e-18	1.12e-17
	SUMF2	0.204665	7.43e-18	1.41e-17
	CCNL2	0.241809	8.34e-18	1.58e-17
	ARL6IP6	0.25847	9.02e-18	1.71e-17
	PREX1	-0.235369	1.01e-17	1.91e-17
	KAT6A	0.223535	1.02e-17	1.94e-17
	RBX1	-0.113759	1.03e-17	1.96e-17
	CHMP4A	0.139911	1.08e-17	2.05e-17
	MIER1	0.209584	1.16e-17	2.19e-17
	NFE2L2	-0.19101	1.19e-17	2.24e-17
	SASH3	-0.221976	1.3e-17	2.46e-17
	ACP1	0.165681	1.59e-17	3.01e-17
	KRT10	0.126731	1.64e-17	3.1e-17
	NXT1	0.248206	1.68e-17	3.17e-17
	DEDD2	0.250736	1.73e-17	3.27e-17
	TUBB4B	0.243186	1.87e-17	3.53e-17
	PITPNB	0.251227	1.99e-17	3.75e-17
	PQBP1	0.214884	2.38e-17	4.48e-17
	PDLIM2	0.191947	2.6e-17	4.9e-17
	CCDC88C	0.207807	2.72e-17	5.11e-17
	EIF2S1	0.237147	2.91e-17	5.47e-17
	MAPKAPK3	0.260821	2.97e-17	5.58e-17
	GET3	-0.239347	3.45e-17	6.48e-17
	MLLT6	0.215428	3.84e-17	7.2e-17
	RNMT	0.181947	3.99e-17	7.48e-17
	TANK	0.210978	4.33e-17	8.12e-17
	SRSF3	0.105705	4.44e-17	8.31e-17
	CFDP1	0.193747	4.62e-17	8.64e-17
	ZBTB7A	-0.20254	5.76e-17	1.08e-16
	CYB5R3	-0.239441	5.77e-17	1.08e-16
	ADK	0.264309	5.95e-17	1.11e-16
	NCOR1	0.127928	5.97e-17	1.12e-16
	HPCAL1	0.226988	6.19e-17	1.15e-16
	CAPZB	0.0995548	6.5e-17	1.21e-16
	NR3C1	0.168108	7.53e-17	1.4e-16
	U2SURP	0.160665	7.58e-17	1.41e-16
	ELP2	0.24213	7.79e-17	1.45e-16
	PEX16	0.259749	7.87e-17	1.47e-16
	ITM2B	0.0696989	8.14e-17	1.51e-16
	TAOK3	-0.145495	8.21e-17	1.53e-16
	TM9SF2	-0.221887	9.26e-17	1.72e-16
	PLEKHB2	-0.254539	9.9e-17	1.84e-16
	TNRC6C	0.246805	1.07e-16	1.98e-16
	LGALS8	0.263396	1.15e-16	2.13e-16
	PSMC6	0.206211	1.3e-16	2.41e-16
	CDKN2D	0.219279	1.34e-16	2.48e-16
	SRSF4	0.159173	1.53e-16	2.83e-16
	ZFAND2B	0.234206	1.53e-16	2.84e-16
	PHF11	0.188628	1.7e-16	3.15e-16
	PRKCH	0.169506	1.95e-16	3.61e-16
	TRIM44	-0.230622	1.97e-16	3.64e-16
	PHF5A	0.220141	2.04e-16	3.76e-16
	H1FX	0.211862	2.07e-16	3.81e-16
	ITGAL	-0.208017	2.14e-16	3.95e-16
	CGGBP1	0.185242	2.23e-16	4.1e-16
	HERC2	-0.237191	2.29e-16	4.22e-16
	AC009950.1	0.254626	2.39e-16	4.4e-16
	XPA	0.216759	2.55e-16	4.69e-16
	TMBIM4	-0.110863	2.61e-16	4.8e-16
	SLBP	0.212705	2.65e-16	4.87e-16
	CYB5B	0.216447	2.74e-16	5.03e-16
	MFSD10	-0.194746	2.78e-16	5.1e-16
	COX19	0.212198	2.82e-16	5.16e-16
	PDE4B	-0.228617	3.25e-16	5.95e-16
	ZC3H15	0.140705	3.32e-16	6.07e-16
	ARFRP1	0.252908	3.85e-16	7.04e-16
	MRPS18B	0.195188	4.08e-16	7.47e-16
	HP1BP3	0.129765	4.47e-16	8.17e-16
	INTS6	0.252793	4.73e-16	8.65e-16
	TRIM22	0.194414	4.95e-16	9.05e-16
	PSMB6	-0.150187	4.97e-16	9.07e-16
	ILF2	0.172679	5.2e-16	9.48e-16
	ZNF207	0.155857	5.2e-16	9.48e-16
	TNFSF12	0.242822	5.25e-16	9.57e-16
	CFL1	-0.054823	5.37e-16	9.78e-16
	LCP1	-0.108113	5.44e-16	9.91e-16
	ANKRD36	0.246344	5.98e-16	1.09e-15
	IAH1	0.181797	6.4e-16	1.16e-15
	KRR1	0.22632	6.77e-16	1.23e-15
	PTCD3	0.259664	7.21e-16	1.31e-15
	EZR	-0.137724	8.51e-16	1.54e-15
	NUBP2	0.224853	9.18e-16	1.66e-15
	MGAT2	0.238925	9.52e-16	1.73e-15
	RTF2	-0.174254	1.07e-15	1.95e-15
	DBNL	-0.169919	1.1e-15	1.99e-15
	NDUFS6	-0.138191	1.13e-15	2.05e-15
	XIST	-0.13093	1.16e-15	2.09e-15
	OSTC	-0.136471	1.19e-15	2.16e-15
	HAGH	0.209986	1.26e-15	2.27e-15
	CMTM7	-0.180129	1.35e-15	2.44e-15
	HIKESHI	0.19501	1.5e-15	2.71e-15
	USP16	0.16727	1.65e-15	2.97e-15
	UQCRC1	-0.202657	1.68e-15	3.03e-15
	PPP2R2A	0.231731	1.72e-15	3.1e-15
	LRRFIP1	0.102025	1.93e-15	3.47e-15
	GMCL1	0.24325	2.05e-15	3.69e-15
	MAF	0.200798	2.19e-15	3.95e-15
	PIK3R1	-0.166616	2.4e-15	4.32e-15
	LINC00342	0.26045	2.41e-15	4.33e-15
	PHF3	0.178165	2.46e-15	4.42e-15
	NCL	0.101409	2.52e-15	4.52e-15
	AP3S1	-0.155384	2.59e-15	4.65e-15
	MPC1	-0.194881	2.61e-15	4.69e-15
	CCDC174	0.233462	2.67e-15	4.78e-15
	ANKHD1	0.176929	3e-15	5.36e-15
	PIK3CD	0.235314	3.11e-15	5.56e-15
	ANAPC5	0.160473	3.16e-15	5.64e-15
	PBDC1	0.227817	3.36e-15	6e-15
	RAB1B	-0.233774	3.38e-15	6.04e-15
	ATP2B1	-0.163112	3.4e-15	6.07e-15
	CWC25	0.222348	3.57e-15	6.37e-15
	ADSS	0.208332	3.67e-15	6.54e-15
	HBP1	0.219245	4.17e-15	7.43e-15
	CCM2	0.186483	4.22e-15	7.51e-15
	LRBA	0.228549	4.23e-15	7.52e-15
	STIM2	0.253668	4.26e-15	7.59e-15
	PLPBP	0.212617	5.82e-15	1.03e-14
	WBP11	0.199261	5.83e-15	1.04e-14
	ARHGAP25	-0.19136	6.27e-15	1.11e-14
	PFN1	-0.0445186	6.42e-15	1.14e-14
	SF3A2	0.200653	6.56e-15	1.16e-14
	SAMD9L	-0.244642	6.68e-15	1.18e-14
	LSM6	0.139185	7.14e-15	1.27e-14
	COPS2	0.237744	7.3e-15	1.29e-14
	GNL3	0.231116	7.38e-15	1.31e-14
	THOC2	0.177729	7.61e-15	1.35e-14
	HLA-A	0.050653	8.15e-15	1.44e-14
	IL16	0.139062	8.15e-15	1.44e-14
	BRD9	0.235252	8.17e-15	1.44e-14
	NSD1	0.16503	8.39e-15	1.48e-14
	INTS11	0.239436	8.67e-15	1.53e-14
	SDF2	0.205727	8.7e-15	1.53e-14
	SSRP1	0.224264	9.17e-15	1.62e-14
	AATF	0.217751	9.65e-15	1.7e-14
	RPF1	0.22924	9.79e-15	1.72e-14
	CTNNB1	-0.212435	1.1e-14	1.93e-14
	TMEM219	-0.129653	1.12e-14	1.97e-14
	PYURF	0.112952	1.17e-14	2.06e-14
	PPP4R2	0.210306	1.31e-14	2.31e-14
	TDG	0.219342	1.48e-14	2.61e-14
	S100A11	-0.0709697	1.58e-14	2.78e-14
	KAT6B	0.21636	1.62e-14	2.84e-14
	PSMC4	-0.20896	1.62e-14	2.84e-14
	SMC3	0.173699	1.66e-14	2.91e-14
	SNW1	0.179866	1.9e-14	3.33e-14
	ST3GAL1	0.177169	2.03e-14	3.55e-14
	CRYZL1	0.232935	2.11e-14	3.69e-14
	YIF1A	-0.206809	2.13e-14	3.72e-14
	NUDT5	0.189722	2.15e-14	3.75e-14
	RNF168	0.211278	2.26e-14	3.95e-14
	S100A6	-0.0600441	2.28e-14	3.98e-14
	TNRC6A	0.199037	2.49e-14	4.33e-14
	DEGS1	0.202922	2.52e-14	4.39e-14
	SEC61B	-0.093233	2.7e-14	4.7e-14
	TSEN54	-0.210946	2.83e-14	4.92e-14
	DNTTIP2	0.188765	2.86e-14	4.97e-14
	SLA	0.178947	3.05e-14	5.3e-14
	TRIM56	0.181841	3.61e-14	6.27e-14
	TBCC	0.179682	3.66e-14	6.35e-14
	PRNP	0.215394	4.54e-14	7.89e-14
	CENPC	0.218519	4.68e-14	8.13e-14
	COPE	-0.114971	4.81e-14	8.35e-14
	PHC3	0.238603	4.92e-14	8.52e-14
	EPS15	-0.218461	5e-14	8.67e-14
	CSTB	-0.0875758	5.17e-14	8.95e-14
	RBM39	0.084977	5.19e-14	8.98e-14
	ZCCHC7	0.239906	5.37e-14	9.28e-14
	FAM192A	-0.238255	5.92e-14	1.02e-13
	PFDN1	0.184946	6.11e-14	1.06e-13
	SPAG7	-0.169062	6.35e-14	1.1e-13
	FIP1L1	0.214617	6.36e-14	1.1e-13
	OCIAD1	0.135593	6.6e-14	1.14e-13
	GPS2	0.146582	6.6e-14	1.14e-13
	CORO7	0.22013	7.2e-14	1.24e-13
	EMG1	0.225598	7.21e-14	1.24e-13
	TAX1BP1	0.124459	7.31e-14	1.26e-13
	FAM200B	0.201579	7.32e-14	1.26e-13
	MRPS18C	0.156277	7.55e-14	1.3e-13
	MAD1L1	0.179414	7.56e-14	1.3e-13
	BANF1	-0.139223	7.98e-14	1.37e-13
	PGAM1	0.134659	8.25e-14	1.42e-13
	IDI1	0.154047	8.52e-14	1.46e-13
	ARHGDIA	0.116066	8.59e-14	1.47e-13
	ABCE1	0.21208	8.98e-14	1.54e-13
	ARPC5L	-0.140827	1.07e-13	1.83e-13
	KANSL1	0.143387	1.29e-13	2.21e-13
	SMIM26	0.116881	1.35e-13	2.31e-13
	NDUFB8	0.099204	1.36e-13	2.32e-13
	PPP3CA	-0.208679	1.91e-13	3.27e-13
	ARL6IP1	-0.113835	2e-13	3.42e-13
	YPEL5	-0.170307	2.03e-13	3.46e-13
	PLAAT4	0.102062	2.03e-13	3.47e-13
	CHTOP	0.198599	2.06e-13	3.52e-13
	DCK	0.147069	2.09e-13	3.56e-13
	HMGB1	0.0598026	2.6e-13	4.43e-13
	TMEM161B-AS1	0.233654	2.66e-13	4.53e-13
	DNAJB14	0.17779	2.72e-13	4.62e-13
	CNOT4	0.187424	2.73e-13	4.64e-13
	IDH3G	-0.192402	2.97e-13	5.04e-13
	SAFB2	0.186342	2.97e-13	5.05e-13
	ZNF524	0.215575	3.21e-13	5.45e-13
	ETFA	-0.208605	3.43e-13	5.83e-13
	MPC2	-0.150866	3.5e-13	5.94e-13
	ENSA	-0.133474	4.26e-13	7.23e-13
	FXR1	0.170858	4.4e-13	7.45e-13
	ZNF638	0.178805	4.41e-13	7.47e-13
	TBPL1	0.21176	4.63e-13	7.84e-13
	MTLN	0.171618	4.82e-13	8.15e-13
	UBE2V1	0.112912	4.84e-13	8.19e-13
	PNRC2	0.137475	5.04e-13	8.51e-13
	ERCC5	0.213644	5.28e-13	8.92e-13
	APOL6	0.20526	5.56e-13	9.38e-13
	MOB4	0.198127	5.65e-13	9.53e-13
	SNHG9	0.22536	5.99e-13	1.01e-12
	ARF6	0.0995876	6.39e-13	1.08e-12
	CDV3	-0.193017	6.49e-13	1.09e-12
	PURA	0.204066	6.75e-13	1.14e-12
	TRIM38	-0.175853	7.23e-13	1.22e-12
	COX7A2	0.0711078	7.7e-13	1.29e-12
	TTC1	0.182261	7.99e-13	1.34e-12
	STX17	0.227165	9.98e-13	1.68e-12
	ATP5F1C	-0.121562	1.02e-12	1.7e-12
	SCAMP3	0.218641	1.02e-12	1.72e-12
	ARHGAP9	-0.176691	1.03e-12	1.72e-12
	IRAK4	0.19715	1.07e-12	1.8e-12
	EIF6	-0.17223	1.1e-12	1.84e-12
	HTATIP2	0.205739	1.23e-12	2.05e-12
	RBM17	0.148823	1.25e-12	2.09e-12
	ILF3	0.144504	1.37e-12	2.3e-12
	NONO	0.149461	1.39e-12	2.32e-12
	NAA20	-0.17964	1.4e-12	2.34e-12
	RPN1	-0.167814	1.46e-12	2.43e-12
	EIF4G2	0.10068	1.5e-12	2.51e-12
	TAGLN2	0.115283	1.51e-12	2.52e-12
	C1orf35	0.211074	1.59e-12	2.65e-12
	SCP2	-0.141292	1.62e-12	2.7e-12
	GTF2B	0.206357	1.69e-12	2.82e-12
	CCDC18-AS1	0.144849	1.7e-12	2.83e-12
	AP2M1	-0.119848	1.79e-12	2.98e-12
	PTDSS1	0.196765	1.83e-12	3.05e-12
	LSM2	-0.141377	1.84e-12	3.07e-12
	RICTOR	0.180196	1.85e-12	3.08e-12
	VKORC1	-0.162517	1.86e-12	3.09e-12
	FLI1	0.175806	1.99e-12	3.3e-12
	CTDNEP1	-0.211513	2.03e-12	3.37e-12
	RAB29	-0.161516	2.04e-12	3.38e-12
	TM2D1	0.168415	2.24e-12	3.71e-12
	RBMS1	0.16235	2.28e-12	3.77e-12
	UBE2F	-0.183431	2.28e-12	3.77e-12
	ADPGK	-0.195412	2.3e-12	3.8e-12
	FBXL15	0.195235	2.3e-12	3.8e-12
	VAMP5	-0.150996	2.37e-12	3.92e-12
	ITGAE	-0.222762	2.4e-12	3.97e-12
	TFAM	0.206556	2.9e-12	4.8e-12
	ATF6B	0.14214	2.94e-12	4.86e-12
	TOX4	0.170854	2.95e-12	4.86e-12
	SMIM29	-0.199711	3.21e-12	5.3e-12
	SLC4A7	-0.192144	3.29e-12	5.42e-12
	OFD1	-0.13897	3.38e-12	5.56e-12
	PRPF8	0.16654	3.49e-12	5.75e-12
	BAX	-0.12385	3.49e-12	5.75e-12
	METTL23	0.165184	3.51e-12	5.78e-12
	RAB8A	-0.166456	3.63e-12	5.97e-12
	PSMB8	0.10134	3.85e-12	6.33e-12
	EIF1AX	0.113944	3.86e-12	6.34e-12
	MAP2K1	-0.190282	3.93e-12	6.45e-12
	PAIP1	-0.209916	4.08e-12	6.69e-12
	SLIRP	-0.129526	4.4e-12	7.22e-12
	CCNC	0.19456	4.61e-12	7.55e-12
	RSBN1L	0.134404	4.75e-12	7.78e-12
	CNOT8	0.19771	4.79e-12	7.83e-12
	ITFG2	0.191288	4.8e-12	7.86e-12
	NUDT21	0.19589	4.89e-12	7.99e-12
	RPAIN	0.167044	4.91e-12	8.03e-12
	EIF4H	0.144838	5.07e-12	8.27e-12
	DAZAP2	0.0833711	5.59e-12	9.13e-12
	TMEM248	0.185159	5.67e-12	9.25e-12
	UTRN	-0.164872	5.72e-12	9.33e-12
	SNAPC5	0.213105	5.74e-12	9.36e-12
	RAD21	0.143948	5.91e-12	9.62e-12
	XRCC5	0.112228	6.07e-12	9.88e-12
	SNRK	0.221183	6.08e-12	9.89e-12
	LCP2	0.142686	7.17e-12	1.17e-11
	XBP1	0.112111	8.26e-12	1.34e-11
	EIF4EBP2	0.182441	8.33e-12	1.35e-11
	ZNF22	-0.169574	8.75e-12	1.42e-11
	RAP1A	0.0951365	9.02e-12	1.46e-11
	IRF1	-0.125154	9.33e-12	1.51e-11
	DDT	0.114633	9.51e-12	1.54e-11
	PSTPIP1	-0.178463	9.86e-12	1.6e-11
	SMIM20	-0.193433	1.04e-11	1.68e-11
	TARDBP	0.186705	1.08e-11	1.75e-11
	FMNL1	-0.139883	1.09e-11	1.76e-11
	PDIA4	-0.195112	1.15e-11	1.86e-11
	DNAJC8	0.118542	1.19e-11	1.92e-11
	PPM1B	0.196362	1.19e-11	1.93e-11
	NARF	0.17703	1.27e-11	2.06e-11
	PFDN4	0.166763	1.37e-11	2.22e-11
	YTHDC1	0.137243	1.48e-11	2.38e-11
	EVI2B	-0.0945199	1.59e-11	2.57e-11
	HNRNPAB	-0.20269	1.61e-11	2.59e-11
	MRPL38	0.187971	1.68e-11	2.71e-11
	MAGOH	0.13631	1.71e-11	2.75e-11
	NUDT22	-0.194201	1.73e-11	2.78e-11
	ORAI2	-0.20314	1.82e-11	2.93e-11
	NME3	0.141806	1.84e-11	2.96e-11
	TPM3	-0.0732251	1.84e-11	2.96e-11
	RSRC2	0.130756	2.08e-11	3.34e-11
	COX5B	-0.0735683	2.09e-11	3.36e-11
	DNAJC7	-0.13339	2.27e-11	3.64e-11
	PCBP2	0.0591536	2.81e-11	4.51e-11
	PSMC2	0.185572	2.91e-11	4.66e-11
	NDUFS4	-0.170156	3.07e-11	4.92e-11
	SEPHS2	0.170485	3.17e-11	5.08e-11
	RAB1A	-0.177991	3.19e-11	5.11e-11
	OIP5-AS1	0.147833	3.23e-11	5.17e-11
	ARHGEF2	0.192885	3.4e-11	5.44e-11
	ILK	-0.160511	3.6e-11	5.75e-11
	IL10RB	-0.185796	3.62e-11	5.78e-11
	AC245297.3	0.139134	3.7e-11	5.91e-11
	CCDC91	0.174609	3.88e-11	6.18e-11
	CNOT2	0.172897	4.05e-11	6.45e-11
	TMEM126B	0.176705	4.24e-11	6.75e-11
	MRPL28	-0.215169	4.24e-11	6.76e-11
	MAP4K1	-0.201922	4.29e-11	6.83e-11
	STUB1	0.124355	4.43e-11	7.04e-11
	DIDO1	0.212296	5.13e-11	8.16e-11
	ISG15	0.142445	5.29e-11	8.41e-11
	GBP5	0.193263	5.38e-11	8.55e-11
	MRPL3	0.174953	6.42e-11	1.02e-10
	SUMO1	0.0934044	7.17e-11	1.14e-10
	TIMM10	-0.175745	7.44e-11	1.18e-10
	VPS29	-0.115206	7.44e-11	1.18e-10
	VDAC1	-0.127289	7.76e-11	1.23e-10
	RNF167	0.129789	8.56e-11	1.36e-10
	TBRG1	0.142427	8.81e-11	1.39e-10
	ATP5F1B	-0.0968457	9.17e-11	1.45e-10
	YTHDF2	0.146895	9.27e-11	1.47e-10
	MRPL43	0.139713	9.99e-11	1.58e-10
[truncated: 1,161 more rows]

## Sheet: CD8 Tc
CD8 Tc	gene	log2FC	Pvalue	FDR
	C1QA	-3.22401	0	0
	C1QC	-3.53373	0	0
	C1QB	-3.52856	0	0
	RUNX3	1.24422	0	0
	C1orf162	-1.54453	0	0
	S100A11	-0.819485	0	0
	PYHIN1	1.41747	0	0
	SLAMF7	2.42883	0	0
	FCER1G	-3.44767	0	0
	PTPRC	0.543741	0	0
	LINC01871	1.62662	0	0
	PLEK	1.59729	0	0
	TMSB10	-0.320767	0	0
	CD8A	4.99693	0	0
	CD8B	5.20616	0	0
	CYTOR	1.54055	0	0
	IGKC	-2.29284	0	0
	MAL	-2.13838	0	0
	DUSP2	2.19848	0	0
	CXCR4	0.804452	0	0
	EEF1B2	-0.510884	0	0
	LINC02084	2.43019	0	0
	EOMES	2.99386	0	0
	CMC1	2.55042	0	0
	TIGIT	1.65658	0	0
	LYAR	1.29788	0	0
	IL7R	-0.731484	0	0
	GZMK	2.34505	0	0
	GZMA	2.01134	0	0
	F2R	2.15552	0	0
	CD14	-3.32706	0	0
	RACK1	-0.306396	0	0
	HLA-A	0.481012	0	0
	HLA-C	0.439471	0	0
	HLA-B	0.410005	0	0
	LTB	-1.32726	0	0
	LST1	-2.78193	0	0
	HLA-DRA	-2.14253	0	0
	PSMB9	0.596217	0	0
	EEF1A1	-0.386334	0	0
	SNHG5	-0.609142	0	0
	FYN	1.00528	0	0
	SAMD3	1.38968	0	0
	SYNE1	1.1903	0	0
	RNASET2	-1.05351	0	0
	CHST12	1.09954	0	0
	AOAH	1.88073	0	0
	TRGC2	2.51548	0	0
	TRG-AS1	1.05483	0	0
	STK17A	0.852302	0	0
	CTSB	-1.75462	0	0
	PABPC1	-0.536875	0	0
	EIF3E	-0.529633	0	0
	AQP3	-1.46655	0	0
	PRKCQ-AS1	-1.09043	0	0
	PRF1	1.95144	0	0
	PSAP	-1.18066	0	0
	MS4A6A	-3.80223	0	0
	FTH1	-0.764077	0	0
	EEF1G	-0.558514	0	0
	PLAAT4	0.771583	0	0
	NEAT1	-0.702387	0	0
	CTSW	1.90763	0	0
	CD3D	0.556106	0	0
	CRTAM	3.18599	0	0
	LAG3	2.36613	0	0
	CD4	-2.281	0	0
	KLRG1	1.34609	0	0
	KLRB1	-2.30598	0	0
	KLRK1	3.35587	0	0
	LDHB	-0.547763	0	0
	NACA	-0.306675	0	0
	LYZ	-4.46409	0	0
	NAP1L1	-0.545885	0	0
	C12orf75	1.08522	0	0
	TPT1	-0.655601	0	0
	GZMH	4.12452	0	0
	NPC2	-1.63366	0	0
	FOS	-3.3852	0	0
	PPP2R5C	0.924856	0	0
	PATL2	1.88488	0	0
	B2M	0.29252	0	0
	IL32	0.563976	0	0
	LITAF	0.761888	0	0
	PFN1	0.314876	0	0
	SNHG29	-0.561054	0	0
	CCL5	2.92734	0	0
	CCL4	3.33542	0	0
	CCL4L2	2.71759	0	0
	IKZF3	0.978673	0	0
	GZMM	1.69696	0	0
	MATK	1.71536	0	0
	EEF2	-0.468161	0	0
	IFI30	-3.02585	0	0
	FXYD5	-0.631666	0	0
	HCST	0.757139	0	0
	TYROBP	-3.4398	0	0
	FTL	-0.482328	0	0
	NKG7	3.33904	0	0
	CST3	-3.53091	0	0
	CST7	2.67182	0	0
	APOBEC3G	1.26718	0	0
	CD99	0.496903	0	0
	AP1S2	-1.32008	0	0
	SAT1	-0.949703	0	0
	TIMP1	-1.4773	0	0
	SH2D1A	1.84352	0	0
	CD40LG	-2.35854	0	0
	CLEC2B	0.807831	4.38335040990354e-320	3.27826389853751e-318
	NME2	-0.584413	4.74513491972725e-318	3.5165763639959e-316
	AIF1	-1.77959	3.52727920926863e-316	2.59048469487104e-314
	UBA52	-0.247029	7.14906265298844e-316	5.20349631681674e-314
	APOE	-2.88879	3.6803831186552e-313	2.65508700736974e-311
	TPST2	1.081	4.84289055063892e-313	3.46309155866736e-311
	SLF1	1.32695	0	3.41e-307
	RAB27A	1.08432	2.06e-304	1.45e-302
	CTSH	-2.84081	2.48e-293	1.73e-291
	TMEM123	-0.807875	3.23e-293	2.23e-291
	PTMA	-0.216021	2.29e-290	1.57e-288
	TUBA1B	-0.829547	4.89e-287	3.32e-285
	PECAM1	1.77326	1.57e-286	1.06e-284
	CCR5	1.76078	7.29e-285	4.87e-283
	RNASE6	-2.62927	1.05e-281	6.97e-280
	CD27	0.657319	1.98e-278	1.3e-276
	GRN	-1.91858	4.39e-277	2.86e-275
	NPM1	-0.347468	2.01e-275	1.3e-273
	AKNA	0.758835	4.48e-274	2.88e-272
	NOSIP	-0.701556	1.84e-269	1.17e-267
	NUCB2	1.00228	3.05e-268	1.93e-266
	CD74	-0.81774	5.03e-266	3.15e-264
	MEF2C	-4.69882	2.18e-261	1.36e-259
	ZFP36L2	0.409643	4.41e-261	2.73e-259
	CEBPD	-2.53141	3.28e-260	2.01e-258
	PRKCH	0.802909	8.11e-259	4.93e-257
	WIPF1	0.639856	2.06e-258	1.25e-256
	CD3E	0.41653	1.12e-257	6.69e-256
	LYST	1.18002	4.79e-254	2.85e-252
	GUK1	0.470822	2.29e-253	1.35e-251
	CD68	-2.87224	1.33e-251	7.8e-250
	HLA-DQA1	-1.70579	9.11e-251	5.31e-249
	CLEC2D	0.576724	1.29e-250	7.44e-249
	CD2	0.487183	3.59e-250	2.06e-248
	IL6R	-2.39111	6.7e-250	3.82e-248
	MT2A	0.762885	1.97e-248	1.12e-246
	PPP2R2B	1.75768	6.12e-245	3.44e-243
	THEMIS	1.19508	5.9e-243	3.29e-241
	HLA-DPA1	-1.06413	4.72e-240	2.62e-238
	SH3BGRL3	0.267539	1.07e-239	5.87e-238
	APOC1	-3.10308	1.65e-239	9.04e-238
	LCK	0.500277	9.15e-237	4.97e-235
	SLC9A3R1	0.678242	1.59e-236	8.6e-235
	VIM	-0.359994	3.54e-235	1.9e-233
	GAS5	-0.422728	1.44e-234	7.66e-233
	TNFRSF4	-2.52734	1.01e-233	5.36e-232
	RNF130	-2.05108	2.56e-232	1.34e-230
	APMAP	0.892417	5.75e-232	3e-230
	SELENOP	-3.38272	7.23e-232	3.75e-230
	PTGDR	1.5886	3.04e-231	1.57e-229
	VSIG4	-3.20529	8.3e-230	4.26e-228
	ATP8A1	1.46518	8.72e-228	4.44e-226
	PILRB	1.21481	1.18e-227	5.98e-226
	EIF3L	-0.550811	1.21e-226	6.1e-225
	CD3G	0.506571	7.9e-226	3.95e-224
	CD84	0.866711	2.55e-225	1.27e-223
	CTSC	0.657827	2.58e-222	1.27e-220
	CBLB	0.986729	8.99e-222	4.41e-220
	LIME1	0.45692	9e-220	4.39e-218
	MT1F	1.27664	2.4e-219	1.17e-217
	RNF213	0.486935	2.63e-217	1.27e-215
	CXCL16	-3.21747	2.16e-215	1.04e-213
	RHOB	-2.39062	1.16e-212	5.53e-211
	TRBC2	0.509661	5.36e-212	2.54e-210
	TSEN54	0.947451	3.27e-209	1.54e-207
	PPDPF	0.346047	6.42e-207	3.01e-205
	S100A4	-0.323047	3.4e-206	1.58e-204
	SLC25A6	-0.319472	2.83e-205	1.31e-203
	HLA-DMB	-1.56139	3.67e-205	1.69e-203
	LIMS1	-0.937379	2.14e-204	9.81e-203
	HLA-DPB1	-0.941755	1.06e-203	4.81e-202
	AC022706.1	1.64123	1.51e-203	6.83e-202
	ADRB2	1.2813	1.04e-202	4.69e-201
	BTF3	-0.253049	1.46e-202	6.53e-201
	LPAR6	-1.26184	4.22e-202	1.88e-200
	FCGRT	-1.49319	5.59e-202	2.47e-200
	ID3	-1.85332	3.62e-201	1.59e-199
	IRF1	0.643049	1.7e-199	7.46e-198
	SPI1	-3.92016	4.26e-199	1.86e-197
	IGHG1	-1.94259	5.67e-199	2.46e-197
	SEPTIN7	0.444892	4.08e-198	1.76e-196
	IDH2	0.71048	2.65e-195	1.14e-193
	ARPC5L	0.655739	3.18e-195	1.36e-193
	SERP1	-0.444114	4.73e-195	2.01e-193
	IFITM3	-1.26484	6.69e-195	2.83e-193
	LY86	-3.80907	2.18e-193	9.17e-192
	TNFRSF25	-1.21633	6.9e-193	2.89e-191
	GABARAP	-0.410621	4.92e-192	2.05e-190
	CALHM6	-2.39382	1.25e-191	5.19e-190
	TMEM14C	-1.13078	2.18e-191	8.97e-190
	SPINT2	-1.71633	3.95e-191	1.62e-189
	MBP	0.571989	1.95e-190	7.94e-189
	HLA-DQB1	-1.12329	2.6e-188	1.05e-186
	USP28	1.68038	4.38e-188	1.77e-186
	TYMP	-1.22397	1.03e-187	4.13e-186
	MFSD10	0.78389	1.8e-187	7.18e-186
	MS4A7	-3.82905	4.51e-187	1.79e-185
	TNFSF13B	-3.58712	6.43e-187	2.55e-185
	SLAMF6	1.1761	7.56e-187	2.98e-185
	TMSB4X	0.131354	6.09e-186	2.39e-184
	PIP4K2A	0.766087	6.03e-183	2.35e-181
	RNASE1	-3.09544	3.93e-182	1.52e-180
	ARL4C	0.51883	3.09e-181	1.2e-179
	ZBTB38	0.810065	1.68e-180	6.46e-179
	PAXX	0.509761	1.99e-180	7.63e-179
	CLEC7A	-4.01997	2.49e-180	9.49e-179
	ZFP36L1	-0.598698	6.41e-180	2.43e-178
	FAU	-0.155615	7.26e-180	2.74e-178
	TOX	1.52729	4.49e-179	1.69e-177
	LY96	-2.24461	1.99e-178	7.44e-177
	OASL	1.54493	5.83e-176	2.17e-174
	GSN	-2.51687	3.48e-174	1.29e-172
	S100A9	-3.50233	7.73e-174	2.85e-172
	FGL2	-2.46951	5.08e-173	1.86e-171
	PTP4A2	0.501769	6.39e-173	2.34e-171
	MNDA	-3.0873	2.47e-172	9e-171
	CXCR6	1.76704	7.11e-172	2.58e-170
	PIK3R1	0.679799	7.65e-172	2.76e-170
	MYO1F	0.530165	2.9e-171	1.04e-169
	RGS1	1.22056	6.24e-171	2.23e-169
	ARHGAP25	0.77787	6.47e-171	2.3e-169
	BTG2	-0.737934	2.44e-170	8.66e-169
	CYBB	-3.94818	2.94e-170	1.04e-168
	RAB37	1.2528	1.87e-169	6.58e-168
	SPP1	-3.33236	1.83e-168	6.41e-167
	CMTM6	-0.858377	2.27e-167	7.92e-166
	HLA-DMA	-1.02603	1.99e-166	6.9e-165
	GRAP2	0.834777	1.83e-164	6.33e-163
	GNAQ	-1.69788	2.86e-164	9.85e-163
	DDIT4	-0.752595	2.37e-163	8.1e-162
	CD163	-3.17513	6.79e-163	2.31e-161
	CTSZ	-1.88036	2.95e-161	1e-159
	TGFBI	-2.95251	1.8e-160	6.1e-159
	TREM2	-3.47029	1.06e-159	3.55e-158
	KCTD12	-3.87548	2.47e-158	8.29e-157
	FLT3LG	-0.645311	4.97e-158	1.66e-156
	KIF21A	1.30007	2.31e-157	7.69e-156
	TMA7	0.216265	3.14e-156	1.04e-154
	IFNGR2	-3.24058	3.77e-155	1.24e-153
	CLDND1	0.605729	5.88e-155	1.93e-153
	TRDC	-3.6108	3.08e-154	1.01e-152
	ITGAL	0.753113	6.01e-154	1.96e-152
	EGR1	-1.77475	8.83e-154	2.87e-152
	FABP5	1.16625	9.56e-154	3.09e-152
	CTSS	-0.761598	2.12e-153	6.82e-152
	RGS2	-1.83758	6.04e-153	1.93e-151
	CSF1R	-3.74475	6.05e-153	1.93e-151
	CCDC50	-2.60862	7.61e-153	2.42e-151
	NLRC5	0.951921	8.65e-153	2.74e-151
	JCHAIN	-2.64426	1.36e-152	4.31e-151
	CD86	-3.89496	3.23e-152	1.02e-150
	MT1E	1.31931	4.11e-152	1.29e-150
	GIMAP4	0.390234	9.05e-152	2.83e-150
	VAMP8	-0.457483	1.63e-151	5.09e-150
	NCF4	-2.05617	1.72e-151	5.32e-150
	YBX1	-0.324546	2.09e-151	6.44e-150
	POU2F2	-1.0106	2.87e-151	8.82e-150
	GPX4	-0.40053	3.17e-151	9.73e-150
	IL2RB	0.969568	1.74e-149	5.32e-148
	NOP53	-0.287681	4.59e-149	1.4e-147
	PLAUR	-3.25275	9.58e-149	2.9e-147
	IGLC2	-2.44391	1.17e-148	3.52e-147
	GPR174	0.880504	1.7e-148	5.1e-147
	LYVE1	-3.43177	7.66e-148	2.3e-146
	RAB31	-3.98399	1.27e-147	3.8e-146
	HLA-F	0.519996	2.35e-147	6.98e-146
	FCGR2A	-3.87477	7.78e-147	2.31e-145
	PITPNC1	0.835148	2.75e-146	8.11e-145
	ADI1	-1.20524	1.28e-145	3.77e-144
	TNFAIP3	0.938865	2.55e-145	7.48e-144
	LCP1	0.416735	9.95e-145	2.91e-143
	MYC	-0.909626	2e-144	5.82e-143
	SLC11A1	-2.59778	2.1e-144	6.08e-143
	SERPINA1	-3.47586	4.83e-143	1.4e-141
	ID2	0.698849	1.11e-142	3.19e-141
	EIF3H	-0.367388	1.73e-141	4.97e-140
	ITGB1	-0.470847	4.97e-141	1.42e-139
	BTG1	0.277749	9.61e-141	2.74e-139
	IER2	-0.500053	3.06e-140	8.69e-139
	S100A8	-3.83654	2.72e-139	7.7e-138
	DENND2D	0.591183	4.12e-139	1.16e-137
	1-Mar	-4.16526	4.48e-139	1.26e-137
	CD302	-3.14638	1.16e-138	3.26e-137
	CORO1B	-0.626328	3.38e-138	9.44e-137
	SNHG8	-0.450264	6.24e-138	1.74e-136
	BTN3A2	0.547312	1.03e-137	2.85e-136
	RHOH	0.5064	1.04e-137	2.87e-136
	MYO1G	0.606438	2.73e-137	7.51e-136
	KLRD1	1.54494	4.66e-137	1.28e-135
	ANTKMT	0.875755	7.88e-136	2.15e-134
	P2RY8	0.65237	4.86e-135	1.33e-133
	MIAT	0.993138	7.07e-135	1.92e-133
	TBC1D10C	0.454546	1.79e-134	4.84e-133
	AC020656.1	-2.9596	2.5e-134	6.74e-133
	CISH	-1.01376	4.35e-134	1.17e-132
	CLEC10A	-4.66923	5.58e-134	1.5e-132
	FCER1A	-4.41484	1.42e-133	3.79e-132
	CSF2RA	-3.76685	1.86e-133	4.96e-132
	LGALS9	-1.7752	1.96e-133	5.21e-132
	MARCKS	-3.81596	2.33e-133	6.16e-132
	APOBEC3C	0.702285	3.35e-133	8.83e-132
	PDCD1	1.31675	6.28e-132	1.65e-130
	IL18	-3.28948	6.43e-132	1.69e-130
	MIR4435-2HG	1.37703	9.72e-132	2.54e-130
	CYBA	0.246576	1.45e-131	3.79e-130
	HNRNPA1	-0.226843	1.52e-131	3.94e-130
	PARP8	0.716951	1.97e-131	5.11e-130
	YWHAH	-0.918389	3.85e-131	9.94e-130
	TENT5C	1.34413	6.83e-131	1.76e-129
	CYSLTR1	-2.63659	1.11e-129	2.83e-128
	SEC11A	-0.554905	5.8e-129	1.48e-127
	TRAC	0.354087	7.13e-129	1.82e-127
	TCF4	-4.44907	6.93e-128	1.76e-126
	SUSD3	-0.835175	4.98e-127	1.26e-125
	TGFBR3	1.17467	2.78e-126	7.03e-125
	SLC40A1	-2.54617	3.13e-126	7.87e-125
	DNAJB1	0.642331	3.21e-126	8.06e-125
	SYTL3	0.960831	3.56e-126	8.9e-125
	A2M-AS1	1.16223	5.51e-126	1.37e-124
	CEP78	1.04576	9.83e-126	2.44e-124
	MIB2	0.900602	1.39e-125	3.44e-124
	TSHZ2	-2.987	1.91e-124	4.72e-123
	CSTA	-4.60536	1.24e-123	3.06e-122
	MYL12B	0.283583	1.33e-123	3.26e-122
	IL13RA1	-4.01584	2.58e-123	6.32e-122
	VMO1	-3.76996	1.02e-122	2.48e-121
	FRMD4B	-1.82741	1.96e-122	4.77e-121
	SGK1	-3.04187	2.28e-122	5.54e-121
	PTPRCAP	0.51592	5.8e-122	1.4e-120
	CCR6	-2.41813	7.52e-122	1.81e-120
	MS4A4A	-3.15383	3.18e-121	7.64e-120
	FLNA	0.499386	4.37e-121	1.05e-119
	ARAP2	0.810448	6.3e-121	1.51e-119
	CCNI	-0.246728	9.12e-121	2.17e-119
	THEM4	-0.793932	7.39e-120	1.76e-118
	C5AR1	-3.77264	2.6e-119	6.16e-118
	VNN2	1.41455	5.45e-118	1.29e-116
	SERINC5	-0.941696	8.4e-117	1.98e-115
	CLIC3	1.03161	1.54e-116	3.61e-115
	RAP1B	0.375586	4.97e-116	1.16e-114
	PTPN22	0.805464	8.28e-116	1.93e-114
	GAB3	1.2948	9.85e-116	2.29e-114
	ITGB2	0.365851	1.04e-114	2.43e-113
	SKAP1	0.496654	3.82e-114	8.84e-113
	RCAN3	-0.688855	7.67e-114	1.77e-112
	IGHM	-3.03866	1.47e-113	3.38e-112
	HLA-DRB5	-0.914422	1.52e-113	3.48e-112
	E2F3	1.07971	4e-113	9.17e-112
	C3AR1	-2.03462	4.82e-113	1.1e-111
	C5orf56	0.76218	9.15e-113	2.08e-111
	CCDC88C	0.635282	1.13e-112	2.57e-111
	XCL2	1.48472	4.81e-112	1.09e-110
	TNFRSF18	-2.60963	5.87e-112	1.33e-110
	GPR171	0.691634	7.46e-112	1.68e-110
	LAT2	-3.14909	1.77e-111	3.98e-110
	GNG2	0.58025	2.12e-111	4.74e-110
	RNF167	0.536204	2.23e-111	4.99e-110
	CTSL	-3.06965	3.26e-111	7.26e-110
	VAMP2	0.305126	3.39e-111	7.52e-110
	PILRA	-3.40731	2.2e-110	4.86e-109
	DPYSL2	-1.40148	2.38e-110	5.27e-109
	FCGBP	-2.44899	5.51e-110	1.21e-108
	LPCAT1	1.16761	8.86e-110	1.95e-108
	A2M	-2.23692	6.38e-109	1.4e-107
	BIRC3	-0.796997	9.41e-109	2.06e-107
	PDCD4	0.469885	1.04e-108	2.27e-107
	CAPG	-0.927849	5.73e-107	1.25e-105
	ALDH2	-2.95621	1.31e-106	2.84e-105
	GPAT3	-3.0917	2.14e-106	4.62e-105
	PTPN4	0.587331	3.67e-106	7.92e-105
	PLXDC2	-4.19024	1.14e-105	2.44e-104
	MSR1	-3.98076	5.17e-104	1.11e-102
	TC2N	0.47186	2.59e-103	5.55e-102
	RAB32	-4.0716	5.14e-103	1.1e-101
	NELL2	0.947874	8.38e-103	1.78e-101
	MYL12A	0.196568	1.87e-102	3.96e-101
	PRR5	0.988475	2.23e-102	4.72e-101
	IGSF6	-3.13023	2.53e-102	5.34e-101
	MALAT1	0.112322	5.12e-102	1.08e-100
	GPR34	-3.10807	1.57e-101	3.3e-100
	TAP1	0.540774	1.61e-101	3.37e-100
	MAP3K1	-1.12229	1.81e-101	3.79e-100
	TBX21	1.23688	1.94e-101	4.05e-100
	LTA4H	-0.871189	5.74e-101	1.19e-99
	RBPJ	-0.683516	7.8e-101	1.62e-99
	UBB	0.279086	9.06e-101	1.87e-99
	ATXN1	0.783926	9.28e-101	1.92e-99
	HSPB1	-0.554901	1.81e-100	3.73e-99
	CD7	0.447713	2.61e-100	5.36e-99
	RAB29	0.573525	3.19e-100	6.54e-99
	TSPO	-0.384838	1.04e-99	2.13e-98
	APP	-1.73549	1.62e-99	3.31e-98
	ATP5IF1	0.35294	1.91e-99	3.88e-98
	CD79A	-2.97164	2.18e-99	4.41e-98
	NIN	0.736444	3.73e-99	7.54e-98
	PSTPIP1	0.635424	9.95e-99	2.01e-97
	SNX3	-0.41392	1.07e-98	2.15e-97
	TKT	-0.516489	1.16e-98	2.33e-97
	ZFAS1	-0.291729	1.68e-98	3.36e-97
	SLC25A5	-0.396031	3.21e-98	6.41e-97
	B3GNT2	0.914293	5.58e-98	1.11e-96
	PSMB8	0.377976	6.38e-98	1.27e-96
	AXL	-3.9383	7.11e-98	1.41e-96
	FOLR2	-2.99573	8.47e-98	1.68e-96
	CD9	-2.22814	2.36e-97	4.66e-96
	ARPC1B	-0.257636	3.98e-97	7.83e-96
	FBLN7	-2.68567	4.24e-97	8.32e-96
	FCGR2B	-3.27493	5.26e-97	1.03e-95
	ACAP1	0.317791	2.89e-96	5.65e-95
	CCDC88A	-1.29732	3.82e-96	7.45e-95
	CORO1A	0.215475	4.94e-96	9.61e-95
	PLEKHF1	0.824398	5.02e-96	9.74e-95
	AC245297.3	0.514506	2.01e-95	3.89e-94
	IL6ST	-1.18141	3.7e-95	7.15e-94
	CFL1	0.18116	4.08e-95	7.86e-94
	FCGR1A	-3.53681	7.08e-95	1.36e-93
	CPVL	-4.30289	1.06e-94	2.03e-93
	F13A1	-3.25528	1.67e-94	3.19e-93
	RASSF1	0.643357	6.61e-94	1.26e-92
	VMP1	-0.681877	7.9e-94	1.51e-92
	MED15	0.702687	1.04e-93	1.98e-92
	HSPB11	0.567331	1.63e-93	3.1e-92
	TBXAS1	-2.90116	1.77e-93	3.34e-92
	IRF8	-4.00653	4.01e-93	7.56e-92
	LYN	-3.35761	6.99e-93	1.32e-91
	CEMIP2	0.929819	1.29e-92	2.42e-91
	CD1C	-4.51023	2.12e-92	3.97e-91
	GIMAP7	0.301345	2.48e-92	4.64e-91
	CFP	-2.77625	2.85e-92	5.31e-91
	PLD4	-4.21885	2.93e-92	5.45e-91
	IER3	-1.92732	3.25e-92	6.04e-91
	OGFRL1	-1.3652	3.6e-92	6.66e-91
	TESPA1	-0.834753	9.7e-92	1.79e-90
	NDUFA3	0.333841	5.35e-91	9.88e-90
	PKIB	-4.23572	8.12e-91	1.49e-89
	NAA50	0.736999	1.1e-90	2.02e-89
	TRABD2A	-1.1484	1.49e-90	2.73e-89
	HLA-E	0.173771	2.38e-90	4.35e-89
	RAC1	-0.552197	2.62e-90	4.77e-89
	RAB9A	0.749186	3.03e-90	5.51e-89
	PRKCB	0.535161	1.31e-89	2.37e-88
	CDC42SE2	0.376402	1.98e-89	3.59e-88
	UBL5	0.241004	2.51e-89	4.53e-88
	ACTG1	-0.193207	2.62e-89	4.72e-88
	MAF	-0.762776	6e-89	1.08e-87
	ITGAM	-2.07794	1.22e-88	2.19e-87
	BTN3A1	0.72693	1.34e-88	2.41e-87
	HNMT	-3.64722	2.08e-88	3.72e-87
	PSME1	0.265662	3.17e-88	5.65e-87
	MGST2	-1.96836	4.54e-88	8.07e-87
	IL21R	1.07556	7.99e-88	1.42e-86
	CSF3R	-4.06043	1.19e-87	2.11e-86
	CCR7	-0.654431	1.86e-87	3.29e-86
	NCF2	-3.27873	2.29e-87	4.05e-86
	LINC00649	0.620923	9.87e-87	1.74e-85
	GABARAPL1	1.07854	1.13e-86	1.98e-85
	HLA-DRB1	-0.622892	1.81e-86	3.17e-85
	TNFSF10	-0.769135	2.08e-86	3.63e-85
	SEPTIN1	0.400632	2.24e-86	3.9e-85
	ADAP2	-3.72359	2.71e-86	4.71e-85
	ZBTB7A	0.561618	5.51e-86	9.59e-85
	USP11	0.892832	6.64e-86	1.15e-84
	WNK1	0.504074	1.32e-85	2.28e-84
	GYG1	0.729585	1.43e-85	2.47e-84
	RSL1D1	-0.389943	2.24e-85	3.86e-84
	GYPC	0.345573	2.35e-85	4.04e-84
	ATM	0.383662	2.96e-85	5.09e-84
	SDCBP	-0.598271	4.14e-85	7.09e-84
	BATF	0.726749	7.87e-85	1.34e-83
	HRH2	-1.9298	2.04e-84	3.47e-83
	LINC00623	0.522628	3.45e-84	5.87e-83
	PPP1CA	0.300242	7.56e-84	1.28e-82
	SERPINF1	-3.45038	1.04e-83	1.77e-82
	ANP32B	-0.320935	2.47e-83	4.18e-82
	GDI2	-0.474223	2.58e-83	4.35e-82
	ENTPD1	-2.93297	6.02e-83	1.01e-81
	SPART	-1.65014	1.07e-82	1.8e-81
	SOCS3	-1.4436	1.53e-82	2.57e-81
	AL034397.3	-2.92717	1.79e-82	2.99e-81
	YPEL1	1.23421	1.96e-82	3.28e-81
	NMRAL1	0.763477	2.03e-82	3.39e-81
	APLP2	-0.901617	3.07e-82	5.11e-81
	NFATC2	0.580982	3.09e-82	5.13e-81
	ABI3	0.712398	4.31e-82	7.14e-81
	SLA2	0.80296	4.42e-82	7.31e-81
	FPR1	-3.18861	6.6e-82	1.09e-80
	TERF2IP	0.407984	9.24e-82	1.52e-80
	LINC01138	0.585181	1.08e-81	1.77e-80
	IMPDH2	-0.717599	1.93e-81	3.16e-80
	LY9	0.6786	2.16e-81	3.54e-80
	CD83	-2.17417	2.82e-81	4.61e-80
	CRTAP	-0.798805	5.5e-81	8.97e-80
	HAMP	-2.83914	5.92e-81	9.63e-80
	PLAC8	-0.624904	8.21e-81	1.33e-79
	STAT4	0.596218	8.69e-81	1.41e-79
	ARHGAP26	0.935121	9.53e-81	1.54e-79
	RASAL3	0.637173	1.24e-80	2e-79
	LEF1	-0.696503	2.33e-80	3.76e-79
	MARCO	-2.78707	2.72e-80	4.38e-79
	CLIC1	0.236162	2.97e-80	4.77e-79
	LPCAT2	-4.03579	3.41e-80	5.47e-79
	EIF3F	-0.246408	4.12e-80	6.58e-79
	ASAH1	-0.717137	4.34e-80	6.93e-79
	ABHD17A	0.601679	9.85e-80	1.57e-78
	PLP2	-0.368294	1.22e-79	1.94e-78
	CRIP2	-1.35013	1.58e-79	2.51e-78
	CFD	-1.16463	1.83e-79	2.9e-78
	ADAM28	-4.34874	2.07e-79	3.27e-78
	IL10RA	0.364466	7.28e-79	1.15e-77
	MAD1L1	0.53472	1.04e-78	1.64e-77
	PPT1	-0.708463	1.68e-78	2.64e-77
	SMCO4	-2.82625	2.05e-78	3.21e-77
	SNX9	-1.51072	2.26e-78	3.54e-77
	PPP1R18	0.368374	2.41e-78	3.77e-77
	GAPT	-4.49607	4.61e-78	7.19e-77
	TNF	-1.60011	6.07e-78	9.44e-77
	SYK	-4.15076	8.87e-78	1.38e-76
	H2AFY	-0.543997	1.02e-77	1.59e-76
	ITM2A	0.431153	1.04e-77	1.61e-76
	DDX5	0.19597	1.4e-77	2.15e-76
	TRADD	-0.536798	1.64e-77	2.52e-76
	GNG10	-0.592546	2.12e-77	3.26e-76
	IGHA1	-2.24855	2.66e-77	4.08e-76
	TIAM1	-2.19592	2.78e-77	4.26e-76
	DPP4	-1.10685	3.49e-77	5.34e-76
	IFI44L	-1.33635	3.75e-77	5.73e-76
	COX4I1	-0.173324	1.8e-76	2.74e-75
	RAC2	0.249836	2.56e-76	3.89e-75
	ANXA6	0.401849	3.4e-76	5.16e-75
	TAPBP	0.375014	9.11e-76	1.38e-74
	ZFHX3	-3.7648	1.3e-75	1.97e-74
	HCK	-4.28552	1.43e-75	2.17e-74
	ALOX5	-3.78861	2.31e-75	3.48e-74
	CDKN1A	-2.6871	2.32e-75	3.48e-74
	ATP5MC2	-0.193238	4.33e-75	6.5e-74
	USP10	-0.819591	7.1e-75	1.06e-73
	HSP90AA1	0.225247	7.6e-75	1.14e-73
	BASP1	-4.45261	1.27e-74	1.9e-73
	EIF2S3	-0.379795	1.44e-74	2.15e-73
	CD81	0.603103	2.55e-74	3.8e-73
	SNCA	-3.75612	3.28e-74	4.87e-73
	ACTN4	0.541151	4.1e-74	6.08e-73
	CYFIP1	-2.99649	5e-74	7.4e-73
	SRSF7	0.274181	6.14e-74	9.07e-73
	RASSF4	-2.85876	1.37e-73	2.03e-72
	IFI27L2	0.470252	1.63e-73	2.4e-72
	ATP2B1	-0.551742	2.94e-73	4.31e-72
	TBC1D4	-0.951389	3.81e-73	5.58e-72
	CNOT6L	0.552757	5.29e-73	7.75e-72
	BCAS4	0.969657	5.6e-73	8.17e-72
	RESF1	0.35575	1.09e-72	1.59e-71
	AC090152.1	1.15816	3.34e-72	4.86e-71
	TBCC	0.514598	3.37e-72	4.9e-71
	MPEG1	-4.33336	5.27e-72	7.64e-71
	KLHDC4	0.88726	7.08e-72	1.03e-70
	IRS2	-1.61838	9.48e-72	1.37e-70
	ADAM19	-1.39601	2.24e-71	3.23e-70
	CD96	0.473118	2.95e-71	4.24e-70
	DUSP1	-0.785463	3.17e-71	4.56e-70
	ARHGAP5	-1.11589	3.63e-71	5.22e-70
	TNFSF13	-3.34458	4.45e-71	6.38e-70
	PPA1	-0.43368	9.74e-71	1.39e-69
	ETS2	-1.41339	1.13e-70	1.62e-69
	PSMB10	0.348199	1.27e-70	1.81e-69
	FSCN1	-3.04545	2.15e-70	3.06e-69
	SYTL2	1.00126	2.89e-70	4.1e-69
	NELFCD	0.586937	2.94e-70	4.17e-69
	SH3YL1	-0.761358	5.3e-70	7.51e-69
	HMGN1	-0.25512	6.66e-70	9.4e-69
	IGLC3	-2.63964	4.94e-69	6.96e-68
	EIF4A1	-0.271923	5.51e-69	7.76e-68
	DDX6	0.370088	7.06e-69	9.92e-68
	MEF2A	-0.908773	9.42e-69	1.32e-67
	CD33	-3.72624	1.34e-68	1.88e-67
	GCA	-1.32827	1.45e-68	2.02e-67
	MRPL10	0.692558	1.92e-68	2.68e-67
	OSM	-1.84919	2.28e-68	3.18e-67
	SYNGR2	-0.555215	2.73e-68	3.8e-67
	SMDT1	-0.264418	4.13e-68	5.73e-67
	SCIN	-2.7385	5.16e-68	7.16e-67
	PTTG1	0.936744	6.15e-68	8.51e-67
	OPTN	0.408175	7.69e-68	1.06e-66
	SRRT	0.644647	9.08e-68	1.25e-66
	ST13	-0.31534	1.08e-67	1.49e-66
	RGS10	-0.323835	1.33e-67	1.83e-66
	SNHG32	-0.348776	1.55e-67	2.13e-66
	MAN2B1	-0.6545	1.73e-67	2.38e-66
	DAPP1	-1.45305	1.8e-67	2.47e-66
	TGIF1	0.613188	1.96e-67	2.68e-66
	JUNB	-0.310253	2.75e-67	3.74e-66
	NDUFB10	0.316275	3.02e-67	4.11e-66
	LAPTM5	-0.217608	3.05e-67	4.14e-66
	RFTN1	0.687272	3.93e-67	5.33e-66
	ZAP70	0.446262	4.49e-67	6.09e-66
	UNC93B1	-1.44684	5.15e-67	6.97e-66
	HMGB1	0.181231	5.24e-67	7.07e-66
	SUN2	0.407239	6.58e-67	8.87e-66
	LBH	0.372291	9.14e-67	1.23e-65
	PLAAT3	0.636155	1.04e-66	1.4e-65
	RHOF	0.385042	1.43e-66	1.92e-65
	CD79B	-1.08879	1.47e-66	1.97e-65
	ELOB	0.22199	2.01e-66	2.69e-65
	TOMM7	-0.149538	2.58e-66	3.45e-65
	MAP4K1	0.618549	2.97e-66	3.95e-65
	GGA1	0.559235	3.1e-66	4.12e-65
	TIMP2	-3.15551	5.13e-66	6.81e-65
	TNFSF14	0.7553	5.31e-66	7.04e-65
	CIITA	-1.67203	5.35e-66	7.08e-65
	SSR3	-0.465996	5.88e-66	7.77e-65
	CDK2AP1	-1.92943	6e-66	7.92e-65
	C1orf54	-2.2044	6.45e-66	8.5e-65
	EPB41L2	-2.60396	6.67e-66	8.77e-65
	TMEM50A	0.317978	7.52e-66	9.87e-65
	FCN1	-3.81755	7.65e-66	1e-64
	CCSER2	0.480728	8.08e-66	1.06e-64
	ATP6V0B	-0.429134	1.38e-65	1.81e-64
	HAGHL	0.957584	1.53e-65	1.99e-64
	MAFB	-3.613	1.72e-65	2.24e-64
	ATP5F1E	0.122679	2.29e-65	2.97e-64
	CSGALNACT1	-1.66484	2.37e-65	3.07e-64
	GAPDH	-0.160899	2.49e-65	3.23e-64
	SESN3	-0.959327	2.58e-65	3.34e-64
	SRP14	0.17884	2.93e-65	3.78e-64
	COMMD6	-0.168705	1.02e-64	1.31e-63
	PTAFR	-3.00703	1.33e-64	1.72e-63
	CHRM3-AS2	-1.32814	2.2e-64	2.83e-63
	C20orf27	-0.760727	2.61e-64	3.35e-63
	CLN5	-1.14198	2.83e-64	3.63e-63
	PFDN5	-0.133157	2.99e-64	3.82e-63
	H1F0	-3.45495	3.03e-64	3.88e-63
	DAB2	-4.18619	3.44e-64	4.39e-63
	NSA2	-0.302707	4.86e-64	6.19e-63
	PIM1	-0.447663	4.95e-64	6.3e-63
	SHISA5	0.401646	7.02e-64	8.91e-63
	FHL1	-1.80687	7.43e-64	9.42e-63
	ETV6	-1.33574	8.99e-64	1.14e-62
	AC004865.2	0.964408	1.02e-63	1.29e-62
	GBP5	0.582418	1.36e-63	1.72e-62
	PLSCR3	-0.56385	1.49e-63	1.87e-62
	CDK2AP2	0.366539	1.64e-63	2.06e-62
	UBE2E2	-3.5378	2.38e-63	2.98e-62
	HAVCR2	-1.4869	3.59e-63	4.5e-62
	ARL6IP1	0.326756	7.71e-63	9.66e-62
	PVT1	-0.905783	8.36e-63	1.04e-61
	SASH3	0.514005	1.33e-62	1.66e-61
	TMEM219	-0.411476	1.72e-62	2.14e-61
	FGD4	-3.05729	2.38e-62	2.96e-61
	SLC7A7	-3.71176	2.41e-62	2.99e-61
	ARHGDIB	0.159093	3.37e-62	4.18e-61
	AP3S1	0.405313	5.57e-62	6.9e-61
	AC006369.1	0.717421	8.51e-62	1.05e-60
	AC133644.2	-1.35862	1.13e-61	1.4e-60
	LAT	0.311059	1.14e-61	1.4e-60
	LDHA	-0.319486	1.18e-61	1.45e-60
	INPP4B	-0.51449	1.26e-61	1.55e-60
	GALNT11	0.726569	1.29e-61	1.58e-60
	SLC1A3	-3.13286	1.53e-61	1.88e-60
	IGHG3	-2.34322	1.56e-61	1.91e-60
	ARHGAP24	-5.11852	1.74e-61	2.12e-60
	FAM13A	-2.5611	1.77e-61	2.16e-60
	FBXO32	0.896681	1.78e-61	2.17e-60
	SYNE2	0.342189	2.38e-61	2.9e-60
	SKAP2	-0.934572	3.06e-61	3.72e-60
	LTC4S	-1.44289	3.45e-61	4.18e-60
	BUB3	0.355974	3.51e-61	4.25e-60
	RASGRP1	0.463051	5.78e-61	6.99e-60
	SLC25A3	-0.260454	6.34e-61	7.66e-60
	CD1E	-4.23936	1.01e-60	1.22e-59
	PLSCR1	-0.930738	1.06e-60	1.27e-59
	UTRN	0.465682	1.34e-60	1.61e-59
	GNG7	-2.1894	2.86e-60	3.43e-59
	PABPC4	-0.686764	3e-60	3.59e-59
	PEA15	-1.14879	3e-60	3.59e-59
	EPS8	-1.63133	4.16e-60	4.97e-59
	BCL2	-0.595235	4.75e-60	5.67e-59
	NCK1	0.447787	5.04e-60	6e-59
	MDS2	-2.29404	1.07e-59	1.27e-58
	TMEM176B	-3.55506	1.12e-59	1.33e-58
	MAST4	-1.3821	1.2e-59	1.42e-58
	CH25H	-4.14461	1.46e-59	1.73e-58
	PAK1	-1.22964	1.57e-59	1.86e-58
	SLC16A3	-0.946856	2.04e-59	2.4e-58
	CD226	-0.819908	2.4e-59	2.83e-58
	APOC2	-2.81219	3.48e-59	4.1e-58
	PIM2	-0.613619	4.84e-59	5.69e-58
	LINC01934	0.711464	5.44e-59	6.39e-58
	STX7	-0.779561	6.84e-59	8.02e-58
	LINC00892	-0.981419	1.21e-58	1.41e-57
	TTC39C-AS1	-1.95662	1.67e-58	1.95e-57
	TMEM273	-1.59851	1.77e-58	2.07e-57
	SFI1	0.595448	1.79e-58	2.08e-57
	BHLHE41	-3.61074	1.85e-58	2.15e-57
	HAPLN3	-1.37883	2.6e-58	3.03e-57
	DNAJC1	0.529115	2.99e-58	3.47e-57
	ITM2B	-0.18435	4.87e-58	5.65e-57
	MTHFD2	-0.918865	6.49e-58	7.52e-57
	MAPK1	0.583577	6.88e-58	7.96e-57
	ARHGAP30	0.331384	7.06e-58	8.16e-57
	PLBD1	-4.05414	1.79e-57	2.06e-56
	HHEX	-4.2448	1.81e-57	2.08e-56
	CYP27A1	-3.40236	1.92e-57	2.2e-56
	SCIMP	-2.95631	3.19e-57	3.66e-56
	PLK3	-0.772441	3.74e-57	4.28e-56
	TM6SF1	-3.32853	4.15e-57	4.75e-56
	SATB1	-0.654597	5.12e-57	5.85e-56
	CLEC4A	-3.92537	6.04e-57	6.89e-56
	GPR18	0.952373	7.32e-57	8.34e-56
	HDAC1	0.421192	8.62e-57	9.81e-56
	KCNK6	-0.849195	9.53e-57	1.08e-55
	TMEM173	-0.496992	9.73e-57	1.11e-55
	SAMHD1	-0.364957	1.14e-56	1.29e-55
	YWHAZ	0.233526	1.33e-56	1.51e-55
	SSBP2	-1.01409	1.33e-56	1.51e-55
	BTK	-4.20333	1.71e-56	1.94e-55
	SLC43A2	-2.36576	1.77e-56	2e-55
	PARK7	0.252645	2.48e-56	2.79e-55
	QKI	-0.985995	2.52e-56	2.83e-55
	KLHL5	-1.53988	4.22e-56	4.74e-55
	CLEC4E	-3.2586	4.29e-56	4.81e-55
	SWAP70	-1.74507	4.67e-56	5.23e-55
	ITGAX	-3.94558	8.5e-56	9.5e-55
	ZNF385A	-4.05546	9.15e-56	1.02e-54
	AC026979.2	0.647933	1.58e-55	1.76e-54
	FRY	-2.79407	2.05e-55	2.29e-54
	GCC2	0.318193	3.58e-55	3.98e-54
	DZIP3	0.847675	3.74e-55	4.16e-54
	CAP1	0.247543	4.45e-55	4.93e-54
	RAB13	-3.03625	5.58e-55	6.18e-54
	HENMT1	0.770862	6.8e-55	7.52e-54
	IL17RA	-0.584834	7.32e-55	8.08e-54
	FGD2	-2.54364	1.06e-54	1.17e-53
	SH2D2A	0.566741	1.08e-54	1.19e-53
	BMP2K	-2.1761	1.71e-54	1.88e-53
	GTDC1	0.997457	2.24e-54	2.46e-53
	COX7C	-0.138455	2.74e-54	3e-53
	TSPAN18	-1.53653	4.76e-54	5.22e-53
	ADTRP	-3.09746	4.77e-54	5.22e-53
	OFD1	0.377066	6.94e-54	7.58e-53
	LRRC25	-4.40076	9.1e-54	9.93e-53
	TSC22D4	0.343085	9.3e-54	1.01e-52
	CD55	-0.594821	1.17e-53	1.28e-52
	PHACTR1	-2.10325	1.2e-53	1.31e-52
	STAB1	-3.4246	1.3e-53	1.41e-52
	RALGDS	0.652811	1.88e-53	2.04e-52
	BLNK	-4.75457	3.09e-53	3.35e-52
	IL2RG	0.245708	3.8e-53	4.11e-52
	MFSD1	-0.809548	3.85e-53	4.16e-52
	HVCN1	-1.17481	4.2e-53	4.53e-52
	CXCR3	0.386943	1.08e-52	1.16e-51
	TXK	-0.921399	1.24e-52	1.33e-51
	EPB41L3	-3.53175	1.48e-52	1.59e-51
	SHTN1	-3.75833	2.18e-52	2.34e-51
	SOX4	-2.97675	2.41e-52	2.58e-51
	SPIB	-2.86637	2.51e-52	2.68e-51
	TMX4	0.44271	2.64e-52	2.82e-51
	CD59	-0.709268	3.17e-52	3.38e-51
	RAMP1	-3.38371	3.22e-52	3.43e-51
	SIPA1	0.615521	3.41e-52	3.63e-51
	MMP25-AS1	0.66768	4.96e-52	5.27e-51
	SLC38A1	0.347709	6.16e-52	6.54e-51
	IL2RA	-1.95396	6.42e-52	6.8e-51
	OST4	0.152201	7.85e-52	8.31e-51
	AFF3	-3.25578	1.65e-51	1.75e-50
	SRSF9	0.34664	2.02e-51	2.13e-50
	ZBTB16	-1.81788	2.85e-51	3e-50
	DGKZ	0.42318	4.41e-51	4.64e-50
	SLC20A1	0.612396	4.58e-51	4.82e-50
	S100A10	-0.195367	6.63e-51	6.96e-50
	LRP1	-3.87078	7.48e-51	7.84e-50
	EIF4B	-0.241676	1.01e-50	1.06e-49
	THOC3	-0.595393	1.19e-50	1.24e-49
	CPM	-2.13091	1.3e-50	1.36e-49
	AC093010.2	0.966563	1.52e-50	1.59e-49
	THEMIS2	-0.747442	1.61e-50	1.68e-49
	OTULINL	-0.623006	1.67e-50	1.73e-49
	SON	0.187616	1.89e-50	1.96e-49
	KLF7	-1.98228	2.01e-50	2.09e-49
	BIN2	0.273835	3.44e-50	3.57e-49
	FGR	0.843134	4.08e-50	4.23e-49
	FHIT	-1.47554	4.67e-50	4.83e-49
	LILRB3	-2.43914	5.25e-50	5.42e-49
	HDDC2	0.456497	6.21e-50	6.41e-49
	PLEKHO1	-0.668744	6.73e-50	6.94e-49
	ELK3	-0.87611	1.24e-49	1.28e-48
	PGLS	-0.384971	1.34e-49	1.37e-48
	DGKA	-0.474348	1.52e-49	1.56e-48
	DSE	-1.67553	1.91e-49	1.96e-48
	AC004585.1	1.04132	1.99e-49	2.04e-48
	DRAM2	-0.550563	2.73e-49	2.79e-48
	MYH9	0.27065	2.78e-49	2.84e-48
	LINC01094	-3.50708	3.85e-49	3.93e-48
	STMN1	0.607938	4.18e-49	4.26e-48
	PELI1	-1.20743	4.32e-49	4.4e-48
	ZNF831	0.7565	4.71e-49	4.79e-48
	DST	-3.5391	4.96e-49	5.04e-48
	BCL11A	-5.12374	7.17e-49	7.27e-48
	C3	-3.51687	7.18e-49	7.27e-48
	HIF1A	-0.627148	9.92e-49	1e-47
	PRKACB	0.463965	1.03e-48	1.04e-47
	STK10	0.375149	1.11e-48	1.12e-47
	NRROS	-0.809382	1.22e-48	1.22e-47
	RGS18	-3.96875	1.43e-48	1.44e-47
	OLR1	-4.04447	1.58e-48	1.59e-47
	CLEC12A	-4.65823	1.65e-48	1.65e-47
	NR4A1	-3.00913	2.57e-48	2.58e-47
	ATP6V0A1	-2.22514	2.64e-48	2.64e-47
	SLC2A5	-3.16152	2.67e-48	2.67e-47
	AGTPBP1	0.718346	2.91e-48	2.91e-47
	RAB11FIP1	-0.808033	3.43e-48	3.42e-47
	ARHGAP15	-0.295243	3.71e-48	3.7e-47
	AKAP13	0.294813	3.71e-48	3.7e-47
	DAXX	0.456671	5.25e-48	5.22e-47
	LGMN	-2.95085	5.33e-48	5.29e-47
	CREG1	-1.25294	5.57e-48	5.52e-47
	MCOLN2	0.902748	8.75e-48	8.67e-47
	MRC1	-3.39389	9.19e-48	9.09e-47
	GSTP1	0.276315	1.15e-47	1.14e-46
	G6PD	0.689269	1.28e-47	1.26e-46
	ORMDL3	0.559749	1.35e-47	1.33e-46
	CMTM8	-1.75469	1.56e-47	1.54e-46
	GNB4	-2.00748	1.78e-47	1.75e-46
	LEPROTL1	0.254079	1.96e-47	1.93e-46
	LILRB4	-4.58768	2.61e-47	2.56e-46
	AC090559.1	-3.09847	2.67e-47	2.62e-46
	SIDT1-AS1	0.875393	2.94e-47	2.87e-46
	RNASE2	-3.53111	3e-47	2.93e-46
	IRF5	-2.24241	3.49e-47	3.41e-46
	EZR	0.309443	3.79e-47	3.7e-46
	PLTP	-2.46228	4.38e-47	4.27e-46
	RBM47	-4.03325	4.54e-47	4.42e-46
	SPNS3	0.747478	6.06e-47	5.88e-46
	PPP3CC	0.412714	6.87e-47	6.66e-46
	CCR1	-2.05946	8.12e-47	7.87e-46
	TSPAN32	0.619371	1.09e-46	1.05e-45
	CASP3	0.669115	1.31e-46	1.26e-45
	TNRC6C	0.497268	1.66e-46	1.6e-45
	TUBA1A	-0.423611	1.69e-46	1.63e-45
	STK4	0.20353	1.72e-46	1.66e-45
	RIN2	-3.82736	1.91e-46	1.84e-45
	EHD1	0.496027	3.14e-46	3.02e-45
	MT1X	0.430528	3.5e-46	3.36e-45
	VMA21	-0.611345	3.75e-46	3.6e-45
	CALM1	0.139622	3.95e-46	3.78e-45
	CHD7	-1.14936	4.5e-46	4.31e-45
	CTTNBP2NL	-2.89415	5.46e-46	5.22e-45
	SLFN5	0.316725	6.32e-46	6.04e-45
	CBR3	-1.51397	6.78e-46	6.46e-45
	HMOX2	0.364933	7.23e-46	6.88e-45
	GATM	-3.21445	7.25e-46	6.9e-45
	HLA-DQA2	-1.06105	7.64e-46	7.25e-45
	MZB1	-1.27264	8.38e-46	7.95e-45
	PCSK7	0.273747	8.4e-46	7.96e-45
	LSP1	0.221371	9.43e-46	8.93e-45
	ACTN1	-1.22213	1.04e-45	9.87e-45
	LINC02762	-1.60938	1.08e-45	1.02e-44
	NAGK	-0.687226	1.82e-45	1.71e-44
	VIPR1	-1.70896	1.84e-45	1.74e-44
	LTBR	-2.75617	2.72e-45	2.56e-44
	ZBTB7B	-1.0468	2.83e-45	2.66e-44
	SYNRG	0.343037	3.26e-45	3.06e-44
	CACNA2D4	-1.48777	3.48e-45	3.27e-44
	RGCC	-0.483608	3.63e-45	3.4e-44
	GLUL	-0.692424	4.25e-45	3.98e-44
	YWHAB	0.171951	5.11e-45	4.78e-44
	CLEC9A	-3.13401	7e-45	6.54e-44
	TRMT1	-0.661789	1e-44	9.36e-44
	BTN3A3	0.639003	1.07e-44	9.98e-44
	LILRA2	-3.27097	2.41e-44	2.24e-43
	BEX3	-0.800109	3.14e-44	2.92e-43
	FUT11	0.698842	3.23e-44	3e-43
	HIPK2	-1.16376	3.53e-44	3.28e-43
	HCP5	0.51933	3.9e-44	3.62e-43
	FXYD1	-1.01724	4.16e-44	3.85e-43
	LINC02397	-3.48762	4.2e-44	3.89e-43
	RAB20	-2.21267	5.31e-44	4.9e-43
	TMIGD2	-2.04703	5.79e-44	5.34e-43
	ARHGAP35	0.704528	6.08e-44	5.6e-43
	TRAPPC1	0.232045	8.22e-44	7.56e-43
	SRGAP2	-0.969309	9.22e-44	8.47e-43
	CYLD	-0.374519	9.65e-44	8.86e-43
	CTNND1	-2.1624	9.76e-44	8.95e-43
	SPATA13	0.476613	1.05e-43	9.61e-43
	NAP1L4	0.337645	1.45e-43	1.33e-42
	SUB1	0.173992	1.5e-43	1.37e-42
	HMOX1	-2.79946	1.66e-43	1.52e-42
	CAPN2	0.367739	1.9e-43	1.73e-42
	KYNU	-4.19349	1.93e-43	1.76e-42
	LYL1	-1.28089	1.98e-43	1.81e-42
	FAM153CP	-0.496139	2.17e-43	1.97e-42
	SH3BP1	0.428617	2.63e-43	2.39e-42
	SLC2A4RG	0.512968	2.98e-43	2.7e-42
	VSIR	-0.346243	3.13e-43	2.83e-42
	UGCG	-0.869524	3.63e-43	3.29e-42
	KLF13	0.402361	4.19e-43	3.78e-42
	TLR2	-3.6629	4.29e-43	3.87e-42
	ADAM15	-1.31326	4.31e-43	3.89e-42
	ZEB2	0.556465	5.56e-43	5.01e-42
	PRCP	-0.841941	6.33e-43	5.7e-42
	GAS6	-2.12171	6.95e-43	6.25e-42
	SNRPD2	0.163655	8.31e-43	7.46e-42
	TCEA3	-1.58348	8.35e-43	7.49e-42
	RAB3GAP1	-0.906857	1.4e-42	1.25e-41
	STOM	0.433845	1.79e-42	1.6e-41
	WDFY2	-0.821731	2.36e-42	2.11e-41
	CCNDBP1	0.32429	2.44e-42	2.18e-41
	SNHG6	-0.18757	2.5e-42	2.23e-41
	ATP2B4	0.440256	4.43e-42	3.95e-41
	FADS1	-0.971158	5.26e-42	4.68e-41
	NEK7	0.594985	7.47e-42	6.64e-41
	SEC14L1	-0.915563	7.58e-42	6.73e-41
	METTL7A	-1.63115	8.26e-42	7.32e-41
	HAUS4	-0.748874	8.46e-42	7.5e-41
	IVD	0.689469	1.24e-41	1.1e-40
	NAGA	-1.1642	1.78e-41	1.57e-40
	SOCS2	-0.981611	1.89e-41	1.66e-40
	APEX1	-0.388571	1.91e-41	1.68e-40
	YWHAE	-0.368886	2.14e-41	1.88e-40
	PRKCA	-1.00255	4.23e-41	3.72e-40
	RNF19A	0.490281	4.65e-41	4.09e-40
	PTRH1	0.695443	5.01e-41	4.4e-40
	FAM8A1	0.85149	5.72e-41	5.02e-40
	CORO1C	-1.64905	6.28e-41	5.5e-40
	COA1	0.476921	6.35e-41	5.56e-40
	RGL4	0.556479	8.56e-41	7.49e-40
	ZNF467	-2.38486	1.02e-40	8.92e-40
	COTL1	0.236414	1.15e-40	9.99e-40
	FKBP1A	-0.274605	1.26e-40	1.1e-39
	ABHD14A	0.441155	1.62e-40	1.41e-39
	ECH1	0.345304	1.65e-40	1.43e-39
	GCLM	0.69278	1.69e-40	1.47e-39
	CXXC5	-1.43203	2.08e-40	1.81e-39
	CLIP4	0.837321	2.31e-40	2e-39
	GNA15	-3.72714	2.63e-40	2.28e-39
	ATP5PO	-0.226909	3.17e-40	2.74e-39
	AUTS2	0.728494	3.81e-40	3.29e-39
	UBXN11	-0.590061	3.89e-40	3.35e-39
	HBEGF	-4.15868	3.89e-40	3.35e-39
	KCNAB2	0.410748	4.45e-40	3.84e-39
	CXorf21	-2.22621	4.76e-40	4.1e-39
	CNN2	0.235692	6.01e-40	5.17e-39
	AP2S1	-0.337551	7.69e-40	6.6e-39
	HDAC9	-1.72722	8.25e-40	7.08e-39
	SPON2	0.847179	9.65e-40	8.27e-39
	PKM	-0.26533	1.34e-39	1.15e-38
	TRBC1	0.292527	1.54e-39	1.32e-38
	SMIM14	-0.685685	1.57e-39	1.34e-38
	ATP2B1-AS1	-0.871842	1.65e-39	1.41e-38
	IGFLR1	-0.419702	1.77e-39	1.51e-38
	TNFRSF1B	-0.41059	2.01e-39	1.71e-38
	LINC02591	0.85546	2.25e-39	1.91e-38
	AC005842.1	-2.00161	3.27e-39	2.78e-38
	C19orf38	-4.25677	3.48e-39	2.95e-38
	EIF4EBP3	-1.03973	3.7e-39	3.14e-38
	GCHFR	0.45429	4.28e-39	3.63e-38
	SLC25A4	0.862973	5.37e-39	4.54e-38
	ARHGAP22	-3.11128	5.43e-39	4.59e-38
	MAT2A	-0.487899	6.22e-39	5.25e-38
	NINJ2	0.826453	8.05e-39	6.79e-38
	CLN8	-0.840575	8.18e-39	6.89e-38
	FES	-3.72135	9.22e-39	7.76e-38
	PRAM1	-3.34676	2.42e-38	2.03e-37
	BX284668.5	-0.737622	2.5e-38	2.1e-37
	CD37	-0.159212	2.55e-38	2.14e-37
	FBP1	-2.11546	3.63e-38	3.04e-37
	SNRPN	0.271272	4.19e-38	3.51e-37
	ZNF827	0.701329	4.67e-38	3.91e-37
	LINC01678	-0.904395	5.02e-38	4.2e-37
	ODF3B	-1.3022	5.09e-38	4.25e-37
	SFMBT2	0.811061	5.14e-38	4.29e-37
	CASP8	0.388928	5.4e-38	4.5e-37
	ISG20	0.232904	5.69e-38	4.74e-37
	C9orf78	0.271814	5.74e-38	4.77e-37
	RTKN2	-1.57163	6.36e-38	5.28e-37
	ATP1B1	-1.12046	7.48e-38	6.21e-37
	PTTG1IP	-0.548311	1.08e-37	8.94e-37
	WASHC4	-0.608446	1.23e-37	1.02e-36
	LINC01943	0.892317	1.24e-37	1.03e-36
	SIGIRR	0.271534	1.36e-37	1.12e-36
	MFHAS1	-0.904219	1.5e-37	1.24e-36
	CAPZA2	-0.355019	1.6e-37	1.32e-36
	SH2B3	-0.908002	1.7e-37	1.4e-36
	TECR	0.267774	1.72e-37	1.42e-36
	EAF2	-1.35705	1.82e-37	1.5e-36
	ACSL5	0.658192	2.09e-37	1.72e-36
	RABAC1	0.259566	2.42e-37	1.99e-36
	CTBP2	-1.89008	3.13e-37	2.56e-36
	PYGL	-2.91471	4.96e-37	4.06e-36
	CCDC167	0.391052	5.02e-37	4.11e-36
	ANKRD39	0.581087	5.37e-37	4.39e-36
	IRF3	0.328099	6.82e-37	5.57e-36
	AREG	-1.86836	6.88e-37	5.62e-36
	LBR	0.355559	7e-37	5.71e-36
	HOPX	0.419468	7.05e-37	5.74e-36
	CAMK1	-1.65884	7.35e-37	5.98e-36
	LINC-PINT	0.330811	9.4e-37	7.64e-36
	TRIR	0.161336	9.88e-37	8.02e-36
	ETS1	0.269771	1.18e-36	9.6e-36
	HERPUD1	-0.29925	1.27e-36	1.03e-35
	CALR	0.238504	1.87e-36	1.52e-35
	SH3BGRL	-0.261403	1.97e-36	1.6e-35
	KLHL6	-0.943548	2.06e-36	1.66e-35
	ZC2HC1A	-1.97389	2.1e-36	1.7e-35
	DBNDD2	-0.708139	2.76e-36	2.23e-35
	CEBPA	-3.08002	2.78e-36	2.24e-35
	CD93	-2.7419	2.8e-36	2.25e-35
	AHR	-0.981233	2.91e-36	2.34e-35
	EIF3D	-0.236164	2.96e-36	2.38e-35
	EVI5	-2.72318	3.11e-36	2.49e-35
	KMT2E	0.199166	3.16e-36	2.53e-35
	TBCD	0.634567	3.73e-36	2.99e-35
	PAIP2	0.241383	3.81e-36	3.05e-35
	ADORA2A	0.585621	4.1e-36	3.27e-35
	MAPKAPK3	-0.585675	5.24e-36	4.18e-35
	CDCA4	0.623181	5.83e-36	4.65e-35
	SCPEP1	-0.945752	5.9e-36	4.7e-35
	LLGL2	0.81296	7.07e-36	5.63e-35
	DLGAP1-AS1	0.61738	8.26e-36	6.57e-35
	PDLIM2	0.348064	8.34e-36	6.63e-35
	KDSR	-0.545671	1.17e-35	9.27e-35
	SLC8A1	-5.01215	1.22e-35	9.66e-35
	NFKBIA	-0.33927	1.27e-35	1.01e-34
	HLA-DOA	-1.30878	1.35e-35	1.07e-34
	VPS37B	0.60608	1.47e-35	1.16e-34
	TBC1D9	-3.95237	1.51e-35	1.2e-34
	FNBP1	0.236364	1.59e-35	1.26e-34
	EIF2A	-0.376984	1.68e-35	1.32e-34
	HPGDS	-3.21584	2.26e-35	1.78e-34
	LAIR1	-0.622732	2.27e-35	1.79e-34
	CFAP36	-0.586241	3.52e-35	2.77e-34
	OXA1L	-0.385657	3.99e-35	3.14e-34
	IL10	-2.19498	4.18e-35	3.28e-34
	NBDY	-0.350355	4.51e-35	3.53e-34
	HYI	-1.18851	4.79e-35	3.75e-34
	DPEP2	-0.80461	5.65e-35	4.42e-34
	DOCK5	-2.13469	5.77e-35	4.51e-34
	CLEC5A	-4.13351	6.49e-35	5.06e-34
	ANTXR2	-0.689226	6.54e-35	5.1e-34
	KRT10	0.233105	9.87e-35	7.69e-34
	SIT1	0.272448	1.09e-34	8.51e-34
	LSM14A	0.299762	1.17e-34	9.1e-34
	TUBA4A	0.277507	1.22e-34	9.45e-34
	SRGAP2B	-0.813902	1.34e-34	1.04e-33
	SCML1	-1.72591	1.69e-34	1.31e-33
	ATP2A3	0.523093	1.77e-34	1.37e-33
	SH3KBP1	0.272748	1.83e-34	1.42e-33
	AC008875.3	0.415478	2.16e-34	1.67e-33
	ARHGEF1	0.26868	2.45e-34	1.89e-33
	SERPINB6	-0.54279	2.62e-34	2.03e-33
	TAB2	-0.567035	2.81e-34	2.17e-33
	GRK6	0.423385	3.03e-34	2.33e-33
	GTF3C1	0.75841	3.89e-34	2.99e-33
	RBBP7	0.389577	4.37e-34	3.36e-33
	NME4	-0.655981	5.37e-34	4.13e-33
	NCOR1	0.23272	6e-34	4.61e-33
	NDRG2	-1.43231	8.3e-34	6.37e-33
	TPM4	-0.345581	8.38e-34	6.42e-33
	ATP8B4	-4.04453	9.01e-34	6.89e-33
	ICA1	-2.11966	1e-33	7.66e-33
	LMO2	-3.60685	1.07e-33	8.2e-33
	KIF2A	0.304925	1.13e-33	8.65e-33
	LIPA	-0.573968	1.14e-33	8.68e-33
	SHFL	0.318713	1.19e-33	9.07e-33
	PCED1B-AS1	0.167262	1.21e-33	9.21e-33
	ARRB1	-1.11391	1.22e-33	9.29e-33
	FAM160B1	0.674311	1.29e-33	9.82e-33
	SS18L2	0.26668	1.47e-33	1.12e-32
	SIRPA	-4.38336	1.51e-33	1.14e-32
	PPIAL4G	0.772496	1.58e-33	1.2e-32
	ARRDC3	0.486197	1.61e-33	1.22e-32
	OSBPL1A	-1.67279	1.77e-33	1.34e-32
	ORAI2	-0.533719	1.93e-33	1.46e-32
	ARPC2	0.11534	1.98e-33	1.49e-32
	LGALS3BP	-1.02596	2.17e-33	1.64e-32
	ECI2	0.433391	2.28e-33	1.72e-32
	TAP2	0.458297	2.33e-33	1.76e-32
	INF2	-1.15304	2.37e-33	1.78e-32
	GOLIM4	-1.9252	2.37e-33	1.78e-32
	MILR1	-1.97066	2.52e-33	1.89e-32
	IDS	0.302102	2.56e-33	1.92e-32
	ICAM2	-0.366524	2.71e-33	2.03e-32
	FBLN5	-0.658032	2.97e-33	2.23e-32
	ZNF655	0.365643	3.08e-33	2.3e-32
	AC012368.1	-2.50572	3.64e-33	2.72e-32
	MAZ	0.394759	3.81e-33	2.84e-32
	P2RY14	-3.57634	4.41e-33	3.29e-32
	HSPD1	-0.319777	4.98e-33	3.71e-32
	BTF3L4	-0.440374	6.75e-33	5.03e-32
	SPG21	-0.445387	6.91e-33	5.14e-32
	TRIB1	-2.38762	7.96e-33	5.92e-32
	DUSP6	-1.4684	8.17e-33	6.07e-32
	SCML4	0.407545	8.55e-33	6.34e-32
	HERPUD2	0.415384	9.03e-33	6.69e-32
	FKBP8	0.225146	9.21e-33	6.82e-32
	MAGEF1	-0.828998	9.46e-33	7e-32
	RAB1B	0.426487	9.87e-33	7.3e-32
	TSHZ1	0.668592	9.98e-33	7.37e-32
	HINT1	-0.118587	1.15e-32	8.52e-32
	EPSTI1	-0.6605	1.2e-32	8.87e-32
	UQCRH	-0.182017	1.28e-32	9.41e-32
	ATF7IP	0.379957	1.53e-32	1.13e-31
	ARHGAP9	0.360748	1.64e-32	1.2e-31
	NFKBIZ	-0.653245	1.74e-32	1.28e-31
	AIG1	-0.969381	1.87e-32	1.37e-31
	SURF4	0.395306	1.98e-32	1.45e-31
	RB1	-0.535201	2.06e-32	1.51e-31
	RNF125	0.356478	2.17e-32	1.59e-31
	LASP1	0.380914	2.27e-32	1.66e-31
	DDX24	0.207454	2.37e-32	1.73e-31
	ATG2A	0.694271	2.67e-32	1.95e-31
	RNF144B	-2.24794	3.58e-32	2.61e-31
	ATP6AP2	-0.322678	3.7e-32	2.7e-31
	SSR1	-0.316367	4e-32	2.91e-31
	TSPAN4	-1.43636	5.1e-32	3.71e-31
	PCBP2	-0.142632	5.13e-32	3.73e-31
	EMB	0.258251	5.21e-32	3.78e-31
	ETV5	-3.9273	5.94e-32	4.31e-31
	BNIP3L	-0.401807	6.88e-32	4.99e-31
	P2RY10	0.421432	7.67e-32	5.55e-31
	ELF1	0.233547	7.83e-32	5.66e-31
	HMGB2	0.248661	8.08e-32	5.84e-31
	TLR4	-3.92434	8.23e-32	5.94e-31
	ARID5A	0.367687	1.06e-31	7.63e-31
	DUSP3	-1.56739	1.12e-31	8.07e-31
	PTGER2	-0.341475	1.27e-31	9.11e-31
	DDAH2	-0.545124	1.28e-31	9.18e-31
	ZNF22	0.36043	1.36e-31	9.81e-31
	SIRT2	0.492135	1.4e-31	1.01e-30
	ARL4A	-0.685526	1.42e-31	1.02e-30
	RBM3	-0.199425	1.56e-31	1.12e-30
	PSMB8-AS1	0.268462	1.67e-31	1.19e-30
	MSRB2	-0.890562	2.12e-31	1.52e-30
	MBOAT7	-0.821347	2.37e-31	1.7e-30
	HCG18	0.396778	2.65e-31	1.89e-30
	ZNF428	0.317492	2.67e-31	1.91e-30
	APBA2	0.736114	2.95e-31	2.1e-30
	ADA	0.478961	3.45e-31	2.46e-30
	SLC7A6	-0.560203	4.7e-31	3.34e-30
	SORL1	-0.316123	4.8e-31	3.41e-30
	LRRK1	-4.34066	5.42e-31	3.85e-30
	HELZ2	0.607908	5.61e-31	3.98e-30
	ADD3	-0.264295	6.52e-31	4.63e-30
	MPRIP	-0.544176	6.78e-31	4.8e-30
	CASP10	-1.14804	6.89e-31	4.88e-30
	NUDT3	-0.542524	8.74e-31	6.18e-30
	ATP5PD	-0.227746	1.11e-30	7.82e-30
	BLVRB	-0.689745	1.2e-30	8.45e-30
	UBC	0.143533	1.2e-30	8.47e-30
	LRMDA	-4.17839	1.22e-30	8.58e-30
	IRAK3	-4.05335	1.39e-30	9.79e-30
	GBP3	0.534506	1.42e-30	9.97e-30
	BSG	0.256868	1.78e-30	1.25e-29
	TOMM20	-0.205575	1.81e-30	1.27e-29
	PIP4P2	-0.725398	1.97e-30	1.38e-29
	ATOX1	-0.470627	1.98e-30	1.39e-29
	YARS	0.490483	2.07e-30	1.45e-29
	CNIH1	-0.346848	2.11e-30	1.48e-29
	QARS	-0.456842	2.14e-30	1.5e-29
	NCMAP-DT	-0.670112	2.27e-30	1.59e-29
	FCGR1B	-3.72408	3.09e-30	2.16e-29
	PPP1R12A	0.273136	3.55e-30	2.48e-29
	BEX4	-0.441397	4.56e-30	3.18e-29
	IL16	0.25321	5.11e-30	3.56e-29
	XBP1	-0.25867	5.42e-30	3.77e-29
	CNPY3	-0.313412	5.67e-30	3.94e-29
	DRAP1	0.194757	5.94e-30	4.13e-29
	NAMPT	-0.723018	7.65e-30	5.31e-29
	CREBL2	-0.569278	7.66e-30	5.31e-29
	PSMA7	0.15833	7.77e-30	5.39e-29
	BHLHE40	-0.72474	8.31e-30	5.76e-29
	ATR	0.441064	9.42e-30	6.52e-29
	ADSL	-0.424802	9.54e-30	6.6e-29
	MICOS10	-0.210095	1e-29	6.93e-29
	BRI3	-0.618903	1.05e-29	7.27e-29
	ADORA3	-3.30215	1.24e-29	8.56e-29
	GSE1	0.694424	1.73e-29	1.19e-28
	UBE2F	-0.433255	2.38e-29	1.64e-28
	NRIP1	-1.16714	2.77e-29	1.91e-28
	GLMN	0.477318	2.79e-29	1.92e-28
	RBCK1	0.301164	4.03e-29	2.77e-28
	PHTF2	-0.629503	4.73e-29	3.24e-28
	LAPTM4A	-0.313594	5.74e-29	3.93e-28
	SERPINB9	0.388185	7.7e-29	5.27e-28
	CCDC12	0.258196	8.76e-29	5.99e-28
	CIAO2A	-0.360148	9.37e-29	6.41e-28
	CFLAR	0.247827	9.63e-29	6.58e-28
	KANSL1	0.26582	1.02e-28	6.98e-28
	LGALS3	-0.480374	1.04e-28	7.13e-28
	TRERF1	0.703647	1.17e-28	7.95e-28
	RBL2	0.249526	1.48e-28	1.01e-27
	NFATC3	0.389734	1.5e-28	1.02e-27
	EIF3M	-0.21286	1.54e-28	1.05e-27
	UBE2L3	0.247678	1.7e-28	1.16e-27
	KRAS	0.299399	1.92e-28	1.3e-27
	NABP1	-0.429774	2.33e-28	1.58e-27
	CHMP7	-0.45415	2.44e-28	1.65e-27
	YBX3	0.588526	2.57e-28	1.74e-27
	GPR137B	0.701557	2.96e-28	2e-27
	NSD3	-0.241576	3.32e-28	2.24e-27
	FUT7	-0.965303	3.86e-28	2.6e-27
	ITGB1BP1	0.288005	4.05e-28	2.73e-27
	KLF4	-6.01051	4.72e-28	3.18e-27
	IQGAP2	0.305625	4.74e-28	3.19e-27
	POLR2F	0.290126	4.87e-28	3.28e-27
	CABIN1	0.421248	5.08e-28	3.42e-27
	TFDP2	0.502691	5.25e-28	3.53e-27
	FOXP1	-0.209554	5.56e-28	3.73e-27
	NOTCH2	-0.642418	7.34e-28	4.93e-27
	CPPED1	-1.14732	7.8e-28	5.23e-27
	CRIP1	-0.150561	8.02e-28	5.37e-27
	NCF1	-0.304904	8.1e-28	5.42e-27
	SLCO2B1	-3.07921	8.51e-28	5.69e-27
	TCF25	0.19165	8.54e-28	5.71e-27
	RBM4	0.245488	9.52e-28	6.36e-27
	RAD21	0.284576	9.83e-28	6.56e-27
	SLFN12L	0.572104	1.2e-27	7.97e-27
	SFMBT1	-0.771696	1.31e-27	8.73e-27
	MEAF6	0.228489	2.47e-27	1.65e-26
	TGFB1	0.236408	2.64e-27	1.76e-26
	BCL11B	0.21151	2.64e-27	1.76e-26
	IFI44	-0.681663	2.68e-27	1.78e-26
	IFITM2	-0.173764	2.81e-27	1.86e-26
	ANXA2R	0.305607	3.21e-27	2.13e-26
	CCDC14	0.455361	3.36e-27	2.23e-26
	ANKRD36	0.394065	3.6e-27	2.38e-26
	FUCA2	-0.870845	3.93e-27	2.6e-26
	LINC00963	-0.547722	4.48e-27	2.96e-26
	LILRB2	-5.51585	4.52e-27	2.99e-26
	OXNAD1	-0.350487	4.58e-27	3.02e-26
	CNST	-0.476506	5.15e-27	3.4e-26
	DYRK2	0.429958	5.46e-27	3.6e-26
	ITK	0.30741	5.48e-27	3.61e-26
	RAB34	-1.07465	5.56e-27	3.66e-26
	NUDT16	-0.664145	6.26e-27	4.11e-26
	NLRP3	-1.48618	6.27e-27	4.11e-26
	EPHX2	-0.960523	6.28e-27	4.12e-26
	BZW1	0.269534	6.58e-27	4.31e-26
	LDLRAD4	-0.764081	6.65e-27	4.35e-26
	FNIP2	-1.16578	6.7e-27	4.38e-26
	ACSL1	-1.23532	7.21e-27	4.71e-26
	TIPARP	0.622776	7.48e-27	4.88e-26
	ADAT1	0.61809	7.61e-27	4.96e-26
	NDFIP1	-0.241557	7.64e-27	4.98e-26
	CCND1	-1.83052	8.99e-27	5.86e-26
	TLR1	-1.24361	9.69e-27	6.31e-26
	GLRX	-0.270211	1.04e-26	6.77e-26
	RCN2	0.363824	1.16e-26	7.57e-26
	BACH2	-0.794037	1.17e-26	7.6e-26
	ALKBH7	-0.244611	1.2e-26	7.79e-26
	GNG5	-0.194138	1.24e-26	8.02e-26
	CLTA	-0.257372	1.31e-26	8.49e-26
	SPOCK2	-0.239387	1.46e-26	9.46e-26
	AKTIP	0.405165	1.76e-26	1.14e-25
	DIP2B	-0.878225	1.9e-26	1.23e-25
	PET100	0.204649	2.75e-26	1.77e-25
	NANS	-0.577787	2.75e-26	1.77e-25
	FBXO6	0.766394	2.78e-26	1.79e-25
	TSPAN17	0.669898	2.83e-26	1.83e-25
	HEBP1	-0.724832	2.84e-26	1.83e-25
	GGA2	0.473208	2.95e-26	1.9e-25
	PLEKHG3	-1.13629	3.58e-26	2.3e-25
	AP002387.2	0.392041	3.67e-26	2.36e-25
	LILRB1	-1.44653	3.8e-26	2.44e-25
	AL359220.1	0.569409	3.93e-26	2.52e-25
	DGCR8	0.717087	4.03e-26	2.58e-25
	TPI1	-0.187103	4.75e-26	3.04e-25
	EIF4EBP1	-0.576456	5.92e-26	3.79e-25
	KDM5A	0.304679	6.01e-26	3.84e-25
	SOD2	-0.441031	6.47e-26	4.13e-25
	SRGAP1	-1.44926	6.65e-26	4.25e-25
	GOLGA4	0.264884	6.97e-26	4.45e-25
	SLC31A2	-1.35864	7.15e-26	4.55e-25
	SRI	0.232825	7.18e-26	4.57e-25
	ADGRE5	0.301187	8.92e-26	5.68e-25
	TBPL1	0.379817	1.06e-25	6.72e-25
	AVPI1	-1.31714	1.18e-25	7.52e-25
	VCL	-0.548037	1.19e-25	7.55e-25
	HMGA1	-0.355336	1.2e-25	7.64e-25
	SULF2	-0.77981	1.24e-25	7.88e-25
	DUSP16	-0.689112	1.31e-25	8.3e-25
	EIF3K	-0.122356	1.31e-25	8.3e-25
	LY6E	0.179232	1.43e-25	9.02e-25
	ETHE1	-0.367797	1.46e-25	9.2e-25
	MRPL41	0.227594	1.47e-25	9.3e-25
	MLLT6	0.322742	1.61e-25	1.02e-24
	PAICS	-0.689267	1.75e-25	1.1e-24
	GLCCI1	0.537372	1.91e-25	1.2e-24
	ESD	-0.307616	1.94e-25	1.22e-24
	C1orf43	-0.290468	2.05e-25	1.29e-24
	IDI1	0.271295	2.16e-25	1.36e-24
	PPP6R1	0.43279	2.25e-25	1.41e-24
	NDUFB8	0.181559	2.26e-25	1.42e-24
	GM2A	-1.45331	2.65e-25	1.66e-24
	OAS1	-0.639301	2.67e-25	1.67e-24
	ERGIC3	-0.284025	3.2e-25	2e-24
	RSBN1L	0.250039	3.21e-25	2.01e-24
	PTPN7	0.26218	3.22e-25	2.01e-24
	MCL1	-0.234247	3.4e-25	2.12e-24
	LCP2	0.264492	3.63e-25	2.27e-24
	OPN3	-1.1599	3.8e-25	2.37e-24
	CTNNA1	-0.887637	3.81e-25	2.38e-24
	DISC1	-0.947991	4e-25	2.49e-24
	AHCY	-0.744697	4.78e-25	2.97e-24
	MID1IP1	-0.431395	5.55e-25	3.45e-24
	IGBP1	-0.272911	5.83e-25	3.62e-24
	TMEM181	0.495467	7.43e-25	4.61e-24
	NPC1	0.655433	7.91e-25	4.91e-24
	ZMIZ1	-1.00747	8e-25	4.96e-24
	CERS6	-1.27232	8.16e-25	5.05e-24
	AGTRAP	0.412331	9.45e-25	5.85e-24
	VDAC2	-0.242769	9.78e-25	6.05e-24
	ALCAM	-1.03006	1.22e-24	7.52e-24
	GRINA	-0.569917	1.26e-24	7.75e-24
	VPS33A	0.438661	1.27e-24	7.81e-24
	PDE8A	-1.05957	1.57e-24	9.71e-24
	GIMAP1	0.205036	1.72e-24	1.06e-23
	LACTB	-0.783248	2.02e-24	1.24e-23
	UBE2E1	-0.426336	2.12e-24	1.31e-23
	SBK1	0.698928	2.26e-24	1.39e-23
	BST2	-0.234181	2.49e-24	1.53e-23
	ACTB	0.0745252	2.52e-24	1.55e-23
	GABARAPL2	0.185111	2.59e-24	1.59e-23
	THYN1	0.314447	2.59e-24	1.59e-23
	MECP2	0.294256	2.66e-24	1.63e-23
	PAM	0.690635	2.73e-24	1.67e-23
	TENT5A	-0.96655	3.71e-24	2.27e-23
	STARD3NL	0.4302	3.73e-24	2.28e-23
	CLECL1	-0.690071	4.02e-24	2.46e-23
	APBB1IP	0.22132	5.43e-24	3.31e-23
	ATRX	0.207337	6.09e-24	3.71e-23
	HSD17B11	-0.245214	6.18e-24	3.76e-23
	FBXL8	-0.869623	7.14e-24	4.35e-23
	ATP5F1A	-0.195381	7.41e-24	4.51e-23
	GCSAM	-1.00062	7.89e-24	4.79e-23
	ACTR6	0.395199	8.92e-24	5.42e-23
	NDUFA1	0.15473	9.37e-24	5.69e-23
	UBASH3A	0.438704	9.52e-24	5.78e-23
	KIF16B	-1.00324	9.78e-24	5.93e-23
	ARMH1	-0.56125	1.15e-23	6.95e-23
	NIPSNAP2	-0.457405	1.17e-23	7.09e-23
	SAR1A	0.325727	1.17e-23	7.09e-23
	SNN	-1.13147	1.22e-23	7.34e-23
	GPI	0.324469	1.22e-23	7.39e-23
	SELL	-0.23148	1.25e-23	7.56e-23
	POLR2K	0.258938	1.28e-23	7.73e-23
	JAK1	0.168387	1.31e-23	7.91e-23
	HEXB	-0.423628	1.35e-23	8.13e-23
	PAG1	-0.28987	1.38e-23	8.32e-23
	AC007952.4	-0.60087	1.39e-23	8.34e-23
	PGD	-0.55586	1.46e-23	8.75e-23
	TPP1	-0.386603	1.56e-23	9.39e-23
	RARG	-0.880713	1.64e-23	9.82e-23
	CDK11B	0.369326	1.68e-23	1.01e-22
	PRH1	0.341953	2.04e-23	1.22e-22
	SLAMF1	-0.397428	2.11e-23	1.26e-22
	DENND1C	0.397035	2.19e-23	1.31e-22
	AC004687.1	-0.219413	2.23e-23	1.33e-22
	SHMT2	-0.501471	2.46e-23	1.47e-22
	IGLC1	-0.942035	2.64e-23	1.58e-22
	GK5	0.651768	2.75e-23	1.64e-22
	SCCPDH	0.714041	3.16e-23	1.89e-22
	UQCR10	0.14518	3.38e-23	2.01e-22
	C11orf21	0.527171	3.46e-23	2.06e-22
	USP53	-0.630074	3.59e-23	2.13e-22
	DIP2A	0.356969	3.97e-23	2.36e-22
	CHP1	-0.515268	4.29e-23	2.55e-22
	SVIL	-0.652683	4.32e-23	2.56e-22
	CDC42EP3	0.266832	4.37e-23	2.59e-22
	ANXA1	0.17543	4.43e-23	2.62e-22
	AIP	0.246985	4.5e-23	2.66e-22
	RIPOR1	-1.22868	4.59e-23	2.72e-22
	IFT57	-0.635514	4.64e-23	2.74e-22
	EPB41	0.230646	5.21e-23	3.08e-22
	KMT2A	0.233422	6.31e-23	3.72e-22
	RNH1	-0.267897	6.53e-23	3.85e-22
	DENND3	-1.02598	6.64e-23	3.92e-22
	PRDX3	-0.357485	6.76e-23	3.98e-22
	POLR2B	0.300758	7.75e-23	4.56e-22
	SLC12A6	-0.668994	8.26e-23	4.86e-22
	IFNAR1	-0.395175	8.36e-23	4.91e-22
	CDKN2A	0.678889	9.02e-23	5.3e-22
	EVI2B	-0.19098	9.11e-23	5.34e-22
	HSBP1	-0.315182	9.13e-23	5.35e-22
	ZNF276	0.332015	1.04e-22	6.12e-22
	ANK3	-0.601617	1.06e-22	6.21e-22
	LEPROT	-0.427461	1.12e-22	6.56e-22
	TNFSF12	-0.424156	1.14e-22	6.69e-22
	SCARB2	-0.670447	1.15e-22	6.73e-22
	CTLA4	-0.871706	1.2e-22	7.03e-22
	CCND3	0.186504	1.29e-22	7.53e-22
	RUNX2	-0.746272	1.39e-22	8.12e-22
	AL121839.2	0.485808	1.57e-22	9.15e-22
	RASSF5	0.243552	1.57e-22	9.15e-22
	HIST1H4C	-0.178162	1.57e-22	9.15e-22
	MCUB	0.194597	1.68e-22	9.77e-22
	CGGBP1	0.274417	1.83e-22	1.06e-21
	SNRNP200	0.291008	1.93e-22	1.12e-21
	MTDH	-0.178474	2.31e-22	1.34e-21
	SCRN2	0.509446	2.42e-22	1.41e-21
	P2RX4	-0.623826	2.57e-22	1.49e-21
	SLC38A2	-0.364863	2.69e-22	1.56e-21
	RILP	-1.35371	2.73e-22	1.58e-21
	ARID4B	0.200804	2.74e-22	1.59e-21
	LINC01736	-2.85599	2.96e-22	1.71e-21
	NDUFB5	-0.276037	3.03e-22	1.75e-21
	RSL24D1	-0.172654	3.36e-22	1.94e-21
	OGA	0.235814	4.04e-22	2.33e-21
	HP1BP3	0.194361	4.32e-22	2.49e-21
	RASGRP2	-0.270195	4.46e-22	2.57e-21
	ARHGDIA	0.191905	5.79e-22	3.33e-21
	WDR86-AS1	-0.959017	7.04e-22	4.05e-21
	PSMA5	0.244901	7.19e-22	4.13e-21
	WWC3	0.628157	7.29e-22	4.18e-21
	NSMCE3	0.390452	7.74e-22	4.44e-21
	C1QBP	-0.24034	7.79e-22	4.47e-21
	GBP2	0.267921	7.88e-22	4.51e-21
	RNF13	-0.348228	9.04e-22	5.17e-21
	RGS19	-0.24889	9.36e-22	5.36e-21
	ABCD2	0.681763	1.02e-21	5.85e-21
	SMAP2	-0.279869	1.05e-21	6.01e-21
	AP2B1	0.28287	1.22e-21	6.95e-21
	GNPTAB	0.388268	1.25e-21	7.14e-21
	TRA2A	0.258031	1.27e-21	7.22e-21
	COPS9	0.172869	1.32e-21	7.54e-21
	NIPSNAP3A	-0.737286	1.39e-21	7.94e-21
	S1PR4	0.198812	1.4e-21	7.94e-21
	CTBS	-0.523611	1.53e-21	8.7e-21
	FKBP5	-0.340808	1.54e-21	8.76e-21
	LAP3	-0.47706	1.63e-21	9.23e-21
	VPS26B	0.451781	1.82e-21	1.03e-20
	CD53	0.173183	1.85e-21	1.05e-20
	DNAJC8	0.214223	2.05e-21	1.16e-20
	SMAP1	-0.292579	2.11e-21	1.2e-20
	XRN1	0.342241	2.12e-21	1.2e-20
	TMEM156	-0.502386	2.24e-21	1.26e-20
	HADHA	-0.241993	2.59e-21	1.46e-20
	INKA1	-1.53043	2.74e-21	1.55e-20
	TMEM150A	-0.908529	2.82e-21	1.59e-20
	PDE4DIP	-0.516156	2.84e-21	1.6e-20
	GPR183	-0.19337	2.92e-21	1.65e-20
	DOK2	0.214446	3.16e-21	1.78e-20
	CEP170	-0.696305	4.02e-21	2.26e-20
	PIN1	0.250513	4.07e-21	2.29e-20
	COX7A2	0.123374	4.12e-21	2.31e-20
	ANXA11	0.183648	4.26e-21	2.39e-20
	FUS	0.150707	4.63e-21	2.6e-20
	VDAC1	-0.262651	4.74e-21	2.66e-20
	DNAJB6	0.213822	5.12e-21	2.87e-20
	UBE2L6	0.25806	5.14e-21	2.88e-20
	WDR1	0.218972	5.63e-21	3.15e-20
	ATF5	-0.874102	5.64e-21	3.15e-20
	METTL23	0.275909	6.24e-21	3.49e-20
	M6PR	-0.226822	6.51e-21	3.63e-20
	ARF6	0.169962	6.54e-21	3.65e-20
	PCMT1	0.264068	6.56e-21	3.66e-20
	LAMTOR4	-0.162263	7.08e-21	3.94e-20
	TMBIM1	-0.380728	7.3e-21	4.07e-20
	MRPL23	-0.379284	7.67e-21	4.27e-20
	SEPTIN6	0.162534	7.68e-21	4.27e-20
	IFI16	0.191685	7.81e-21	4.34e-20
	PRPF38B	0.177662	7.94e-21	4.41e-20
	RAB5IF	0.233662	7.95e-21	4.41e-20
	DYNC1H1	0.245273	8.81e-21	4.89e-20
	POLR2L	0.151485	9.13e-21	5.06e-20
	SYNJ2	-0.796872	9.86e-21	5.46e-20
	APOBEC3D	0.565398	1.04e-20	5.73e-20
	TMEM243	-0.224419	1.09e-20	6.01e-20
	DAAM1	-0.605856	1.41e-20	7.77e-20
	PDZD8	0.616773	1.49e-20	8.21e-20
	RNF166	0.273194	1.59e-20	8.79e-20
	PPP1R14B	-0.626748	1.6e-20	8.84e-20
	PYCARD	-0.22893	1.69e-20	9.3e-20
	TNFAIP8L2	-0.433762	1.75e-20	9.65e-20
	PDIA3	0.174563	1.91e-20	1.05e-19
	PHB2	-0.216783	1.96e-20	1.08e-19
	RNASEK	-0.123909	1.96e-20	1.08e-19
	TRPV2	0.368902	2.03e-20	1.11e-19
	SVBP	-0.357743	2.09e-20	1.15e-19
	CYTH4	0.280968	2.09e-20	1.15e-19
	CYFIP2	0.247619	2.12e-20	1.16e-19
	LTA	-0.856512	2.29e-20	1.25e-19
	THRAP3	0.197966	2.87e-20	1.57e-19
	LINC02273	-0.43551	2.93e-20	1.6e-19
	SEMA4D	0.297646	2.98e-20	1.63e-19
	NIBAN1	0.338269	3.45e-20	1.88e-19
	MGAT1	-0.289107	3.8e-20	2.08e-19
	CACUL1	-0.403193	3.91e-20	2.13e-19
	LSM4	-0.239959	4.06e-20	2.21e-19
	NAIP	-0.593387	4.07e-20	2.22e-19
	SCP2	0.237778	4.16e-20	2.26e-19
	NFIC	-0.440252	4.24e-20	2.31e-19
	DGCR6L	0.261453	4.43e-20	2.41e-19
	ANKRD11	0.222854	4.54e-20	2.47e-19
	MSN	0.176143	4.7e-20	2.55e-19
	AL138963.4	-0.812087	5.11e-20	2.77e-19
	FAM49B	0.173146	5.22e-20	2.83e-19
	HSP90AB1	-0.133413	5.45e-20	2.95e-19
	NFKB1	-0.444424	5.5e-20	2.98e-19
	CIAO2B	0.190056	5.69e-20	3.08e-19
	MOB1B	-1.07155	5.86e-20	3.17e-19
	DCAF5	0.371897	5.99e-20	3.24e-19
	CAPZA1	0.188604	6.38e-20	3.45e-19
	ZNF524	-0.387201	6.74e-20	3.64e-19
	SKIL	-0.470767	6.85e-20	3.7e-19
	KLF6	0.153207	7e-20	3.78e-19
	LSM5	-0.23197	7.36e-20	3.97e-19
	AKIRIN2	0.31504	8.65e-20	4.66e-19
	MAGED2	0.351589	9.02e-20	4.85e-19
	EBP	0.309353	9.19e-20	4.94e-19
	GLTP	0.335097	9.87e-20	5.3e-19
	DERL1	0.34061	1.02e-19	5.47e-19
	CD27-AS1	-1.13992	1.09e-19	5.85e-19
	CD82	-0.362696	1.09e-19	5.87e-19
	TXNDC5	-1.16167	1.1e-19	5.87e-19
	SRGAP2C	-0.513514	1.16e-19	6.22e-19
	TSPYL2	0.399767	1.22e-19	6.51e-19
	WDR54	0.368646	1.24e-19	6.65e-19
	ASPH	-1.01096	1.25e-19	6.69e-19
	CCDC28B	0.561341	1.37e-19	7.29e-19
	GK	-0.974471	1.53e-19	8.16e-19
	JPT1	0.216516	1.63e-19	8.7e-19
	SDHA	0.276983	1.68e-19	8.95e-19
	ARID3A	-0.581231	1.96e-19	1.04e-18
	RINL	0.412992	2.41e-19	1.28e-18
	NPRL2	0.391959	2.45e-19	1.3e-18
	ZMYND11	0.412319	2.58e-19	1.37e-18
	MYL6B	-0.937958	2.59e-19	1.38e-18
	STUB1	0.217125	2.81e-19	1.49e-18
	SEC24C	0.487976	2.85e-19	1.51e-18
	HELLS	0.55841	2.86e-19	1.51e-18
	MPHOSPH8	0.159527	2.91e-19	1.54e-18
	DHX36	0.222788	3.6e-19	1.91e-18
	HMGN4	0.220009	3.83e-19	2.03e-18
	NT5C	0.26421	3.97e-19	2.1e-18
	WAKMAR2	0.535814	4.01e-19	2.12e-18
	PBXIP1	-0.268903	4.03e-19	2.13e-18
	ENG	-0.75878	4.83e-19	2.55e-18
	SH3BP5	-0.300383	4.85e-19	2.56e-18
	RBM39	0.128884	5.34e-19	2.82e-18
	TAX1BP3	-0.553524	5.42e-19	2.85e-18
	WDR37	0.412677	5.63e-19	2.97e-18
	BCLAF1	0.222801	6e-19	3.16e-18
	RNF40	0.528015	6.16e-19	3.24e-18
	GABPB2	0.43529	6.45e-19	3.39e-18
	MSRA	-0.684416	7.2e-19	3.78e-18
	ARL5A	-0.208982	7.32e-19	3.84e-18
	UNC119	-0.508245	7.53e-19	3.95e-18
	DDX21	-0.237553	7.57e-19	3.97e-18
	LRIF1	0.418039	8.03e-19	4.21e-18
	NCOA1	0.433106	8.44e-19	4.42e-18
	ITCH	0.396166	9.14e-19	4.78e-18
	EVL	0.12704	9.55e-19	5e-18
	PPP1R16B	0.525108	9.69e-19	5.06e-18
	HNRNPU	0.153468	1.05e-18	5.5e-18
	AC246785.3	0.556247	1.16e-18	6.05e-18
	CEBPB	-0.341343	1.37e-18	7.12e-18
	BACH1	-0.669697	1.37e-18	7.16e-18
	PQBP1	-0.322426	1.57e-18	8.15e-18
	SERPINB1	-0.237909	1.62e-18	8.44e-18
	POP4	0.35759	1.92e-18	9.99e-18
	RDH14	0.394122	1.93e-18	1e-17
	CHD2	0.208688	1.94e-18	1.01e-17
	LPIN1	0.292362	2.03e-18	1.05e-17
	GAA	-0.908093	2.05e-18	1.06e-17
	SP4	0.44445	2.09e-18	1.08e-17
	OSTC	-0.212091	2.13e-18	1.1e-17
	AP3M2	-0.499035	2.17e-18	1.13e-17
	RBM25	0.179961	2.23e-18	1.15e-17
	TRIM59	0.372603	2.3e-18	1.19e-17
	PRDX4	-0.434319	2.39e-18	1.24e-17
	UBE2J1	-0.380107	2.41e-18	1.25e-17
	PRNP	-0.356176	2.41e-18	1.25e-17
	LRBA	0.305908	2.55e-18	1.31e-17
	LAMTOR1	-0.207137	2.6e-18	1.34e-17
	PSMB2	0.253385	2.65e-18	1.37e-17
	ADPRM	-0.582951	2.67e-18	1.38e-17
	PPP2R5A	0.342455	2.72e-18	1.4e-17
	C9orf72	-0.801016	2.72e-18	1.4e-17
	RAB11FIP4	0.542226	2.93e-18	1.51e-17
	GIMAP6	0.292925	2.95e-18	1.51e-17
	CKLF	0.161887	3.28e-18	1.69e-17
	RRP1B	0.312891	3.58e-18	1.83e-17
	TMEM109	0.286835	3.85e-18	1.97e-17
	MBD5	0.367862	3.9e-18	2e-17
	ANKZF1	0.340253	4.08e-18	2.09e-17
	BOLA2B	0.367288	4.59e-18	2.35e-17
	EFHD2	0.312872	4.8e-18	2.46e-17
	NBPF10	-0.70511	4.89e-18	2.5e-17
	STX3	-0.879789	4.99e-18	2.55e-17
	ZNRD1	0.255426	5.06e-18	2.58e-17
	CAMK1D	-0.471209	5.41e-18	2.76e-17
	CHIC2	0.301065	5.86e-18	2.99e-17
	MDFIC	-0.347572	5.86e-18	2.99e-17
	UBE2Q2	-0.385023	6.07e-18	3.09e-17
	C6orf62	0.238452	6.61e-18	3.37e-17
	KLHDC2	0.269805	6.7e-18	3.41e-17
	TCEAL4	-0.461184	6.71e-18	3.41e-17
	RNF135	-0.856089	7.28e-18	3.7e-17
	CYB561A3	-0.502511	7.39e-18	3.75e-17
	SMIM3	-0.689306	7.5e-18	3.81e-17
	REST	0.257231	7.8e-18	3.96e-17
	CDKN2D	0.281254	8.99e-18	4.55e-17
	AC010642.2	0.412825	1.01e-17	5.09e-17
	CASP4	0.203304	1.02e-17	5.14e-17
	SUSD6	-0.589798	1.02e-17	5.15e-17
	APOBEC3F	0.629905	1.08e-17	5.47e-17
	MIDN	0.339942	1.09e-17	5.51e-17
	UQCR11	0.0961726	1.11e-17	5.61e-17
	MPHOSPH9	0.421887	1.22e-17	6.15e-17
	TAGLN2	-0.190245	1.27e-17	6.41e-17
	CD151	-0.513142	1.27e-17	6.41e-17
	FAM126B	0.400021	1.29e-17	6.47e-17
	BBX	0.224967	1.33e-17	6.68e-17
	RENBP	-0.88142	1.33e-17	6.71e-17
	WARS	-0.685296	1.37e-17	6.91e-17
	MAP2K2	0.362643	1.39e-17	7e-17
	DRAM1	-1.16232	1.44e-17	7.25e-17
	IFNAR2	-0.301059	1.52e-17	7.65e-17
	SH3TC1	-0.813117	1.69e-17	8.5e-17
	IRF2	0.26454	1.75e-17	8.78e-17
	PLEKHA1	0.288063	1.75e-17	8.78e-17
	NPL	-1.03712	1.86e-17	9.32e-17
	PFKFB3	-0.866488	2.09e-17	1.05e-16
	ZNF581	-0.419103	2.12e-17	1.06e-16
	TMEM160	0.220712	2.46e-17	1.23e-16
	SDCCAG8	-0.387699	2.5e-17	1.25e-16
	CREB3L2	-0.514001	2.53e-17	1.26e-16
	EPS15	0.303676	2.53e-17	1.26e-16
	GON4L	0.260547	2.54e-17	1.27e-16
	SRPK2	0.233819	2.6e-17	1.3e-16
	ABCA2	0.574826	2.95e-17	1.47e-16
	UBE2E3	0.298147	3.06e-17	1.52e-16
	EMC3	0.291738	3.1e-17	1.54e-16
	MYBL1	0.363361	3.15e-17	1.56e-16
	BCL2A1	0.385616	3.18e-17	1.58e-16
	ATF4	-0.254012	3.22e-17	1.6e-16
	USP34	0.241641	3.34e-17	1.66e-16
	PTP4A3	-0.726264	3.43e-17	1.7e-16
	KCNN4	-0.732806	3.44e-17	1.7e-16
	EIF4E3	0.486097	3.6e-17	1.78e-16
	AGK	0.510041	3.71e-17	1.84e-16
	SNX2	-0.293092	3.9e-17	1.93e-16
	NFKBID	-0.512926	3.96e-17	1.96e-16
	TMC6	0.219058	3.97e-17	1.96e-16
	MX2	-0.417714	4.18e-17	2.06e-16
	COQ10B	0.301646	4.72e-17	2.33e-16
	PLIN3	-0.570358	4.87e-17	2.4e-16
	PRKAG2-AS1	-0.684506	5.6e-17	2.76e-16
	RB1CC1	0.284988	5.87e-17	2.89e-16
	ACBD5	0.499028	5.96e-17	2.93e-16
	SMARCE1	0.238655	6.09e-17	2.99e-16
	SAMD9L	0.323956	6.42e-17	3.15e-16
	TCOF1	0.349915	6.62e-17	3.25e-16
	EED	0.349954	6.74e-17	3.31e-16
	RTRAF	-0.165358	6.81e-17	3.34e-16
	NBPF14	-0.480376	6.84e-17	3.35e-16
	PXN	0.313703	6.96e-17	3.41e-16
	TMEM167A	-0.290765	7.39e-17	3.62e-16
	KCNA3	0.382505	7.59e-17	3.71e-16
	HSD17B12	-0.449731	7.64e-17	3.74e-16
	IMP3	0.177082	7.85e-17	3.84e-16
	C12orf45	-0.457291	8.01e-17	3.91e-16
	SDHAF2	0.261804	8.43e-17	4.11e-16
	N4BP2L2	0.118129	8.59e-17	4.19e-16
	ESCO1	0.326035	8.62e-17	4.2e-16
	JUND	-0.234688	8.64e-17	4.21e-16
	SELENOH	-0.146941	9.26e-17	4.51e-16
	ROGDI	-0.750765	9.44e-17	4.59e-16
	AC245014.3	-0.703329	9.57e-17	4.66e-16
	HOOK3	-0.339068	9.89e-17	4.81e-16
	USP15	-0.216439	1e-16	4.86e-16
	ORAI3	-0.578917	1.05e-16	5.08e-16
	MMD	-0.640051	1.09e-16	5.3e-16
	MAD2L2	0.349454	1.1e-16	5.32e-16
	SLC44A1	-0.709852	1.14e-16	5.51e-16
	LRRFIP1	-0.143754	1.18e-16	5.73e-16
	CYB561D2	0.29803	1.35e-16	6.51e-16
	SOCS1	-0.419936	1.35e-16	6.55e-16
	AC253572.2	-0.696328	1.37e-16	6.63e-16
	GPHN	-0.800663	1.4e-16	6.75e-16
	CARHSP1	0.246054	1.4e-16	6.78e-16
	FDFT1	-0.215464	1.43e-16	6.89e-16
	LMNA	-0.749606	1.6e-16	7.73e-16
	CBLL1	-0.39491	1.6e-16	7.73e-16
	SYT11	0.593683	1.68e-16	8.09e-16
	IL27RA	-0.257393	1.68e-16	8.09e-16
	CAST	-0.182198	1.7e-16	8.18e-16
	PLD3	-0.345643	1.79e-16	8.63e-16
	HIP1	0.602119	1.81e-16	8.71e-16
	FBL	-0.193636	1.81e-16	8.71e-16
	TSEN15	0.354367	2.12e-16	1.02e-15
	CARS	0.409988	2.26e-16	1.08e-15
	SNAP47	0.370756	2.28e-16	1.09e-15
	TMED10	-0.228699	2.34e-16	1.12e-15
	FBXO44	0.424831	2.39e-16	1.15e-15
	ANKRD44	0.178774	2.44e-16	1.17e-15
	NBEAL1	-0.2189	2.52e-16	1.21e-15
	RTN3	-0.341098	2.66e-16	1.27e-15
	ST8SIA4	0.39033	2.93e-16	1.4e-15
	UNC13D	0.355396	2.98e-16	1.42e-15
	TPCN1	-0.920406	3.07e-16	1.47e-15
	SF3B1	0.182026	3.11e-16	1.48e-15
	C11orf98	0.403792	3.28e-16	1.57e-15
	IK	0.202883	3.56e-16	1.7e-15
	MRPS6	0.205127	3.56e-16	1.7e-15
	DHRS3	-0.543017	3.63e-16	1.73e-15
	C12orf65	0.267515	3.96e-16	1.88e-15
	SUPT3H	0.327254	4.04e-16	1.92e-15
	LSM8	0.175076	4.12e-16	1.96e-15
	RIPK2	-0.617837	4.37e-16	2.07e-15
	VAMP3	-0.420135	4.51e-16	2.14e-15
	RASSF2	-0.466143	4.59e-16	2.18e-15
	CASP7	0.534006	4.66e-16	2.21e-15
	PARP15	0.391402	5.37e-16	2.54e-15
	RNF141	-0.584871	6.16e-16	2.92e-15
	ASB1	0.542406	6.25e-16	2.96e-15
	ARPC5	-0.130985	6.41e-16	3.03e-15
	UPP1	-0.260312	6.58e-16	3.11e-15
	MAFG	-1.01479	6.71e-16	3.17e-15
	ADD1	0.266828	6.85e-16	3.24e-15
	KCNQ1OT1	-0.55841	7.72e-16	3.64e-15
	RHOG	-0.173306	8.6e-16	4.06e-15
	GPATCH8	0.235228	8.82e-16	4.16e-15
	DOP1B	-0.541385	1.05e-15	4.95e-15
	VSIG1	-0.724326	1.06e-15	5e-15
	PKN1	0.284805	1.15e-15	5.42e-15
	FNDC3A	-0.43653	1.17e-15	5.52e-15
	BID	-0.327453	1.19e-15	5.61e-15
	TIMM13	-0.266108	1.2e-15	5.65e-15
	ZC3H18	0.349473	1.28e-15	5.98e-15
	MAML2	-0.412803	1.32e-15	6.19e-15
	ABRAXAS1	-0.405879	1.32e-15	6.2e-15
	TRGC1	0.597366	1.33e-15	6.25e-15
	CARNMT1	0.512242	1.37e-15	6.41e-15
	ROCK1	0.18182	1.4e-15	6.54e-15
	PSD4	0.375705	1.59e-15	7.43e-15
	APOL6	0.277245	1.6e-15	7.5e-15
	TRAPPC2	0.334516	1.67e-15	7.81e-15
	DIAPH1	0.225973	1.74e-15	8.11e-15
	PRXL2A	-0.741071	1.75e-15	8.17e-15
	MRPL45	-0.441971	1.75e-15	8.17e-15
	TTN	0.602265	2.12e-15	9.87e-15
	DDT	-0.185364	2.12e-15	9.89e-15
	MAT2B	0.198171	2.15e-15	1e-14
	MXI1	-0.517056	2.27e-15	1.06e-14
	PTPRE	-0.279215	2.32e-15	1.08e-14
	TRIB3	0.592973	2.33e-15	1.08e-14
	TMEM154	-0.328125	2.76e-15	1.28e-14
	DPP8	0.345748	2.96e-15	1.37e-14
	GIMAP5	0.151829	2.96e-15	1.37e-14
	ZFAND1	-0.286154	2.98e-15	1.38e-14
	ANXA5	-0.186821	3.13e-15	1.45e-14
	PSMA6	0.176853	3.73e-15	1.73e-14
	PARVG	0.272592	3.84e-15	1.78e-14
	RUVBL1	0.368724	3.85e-15	1.78e-14
	LINC02256	-0.482517	3.9e-15	1.81e-14
	TTC7A	-0.693389	4.06e-15	1.87e-14
	CDC25B	0.208924	4.44e-15	2.05e-14
	TMEM120B	0.384361	4.58e-15	2.11e-14
	ATAD2	0.45363	4.59e-15	2.12e-14
	REEP3	-0.48342	4.79e-15	2.21e-14
	RIN3	-0.4247	4.81e-15	2.22e-14
	JADE2	0.326784	4.89e-15	2.25e-14
	KLF12	0.317577	4.97e-15	2.29e-14
	TBK1	0.378249	5.12e-15	2.36e-14
	BIRC6	0.242436	5.44e-15	2.5e-14
	SRSF5	0.098165	5.8e-15	2.67e-14
	FCGR3A	-0.520305	6.03e-15	2.77e-14
	DNAJB14	0.23768	6.07e-15	2.79e-14
	PAPOLA	0.171568	6.22e-15	2.85e-14
	BEX5	-0.686214	6.32e-15	2.9e-14
	JAK2	-0.581509	6.39e-15	2.93e-14
	TMEM99	0.557697	6.6e-15	3.02e-14
	RGS12	-0.889251	6.64e-15	3.04e-14
	SNTB2	0.4122	6.72e-15	3.07e-14
	ITGB2-AS1	0.273829	6.72e-15	3.07e-14
	GPM6B	0.383038	7.01e-15	3.2e-14
	ZBTB1	0.353813	7.07e-15	3.23e-14
	STAM	-0.60225	7.23e-15	3.3e-14
	ELL2	-0.908771	7.25e-15	3.31e-14
	MICAL1	-0.474271	7.27e-15	3.31e-14
	RAD9A	0.337692	7.74e-15	3.53e-14
	PPARD	-0.723815	7.8e-15	3.55e-14
	LINC01128	-0.636376	7.91e-15	3.6e-14
	OSBPL11	-0.532773	8.21e-15	3.73e-14
	INPP4A	0.29639	8.3e-15	3.77e-14
	SRSF2	0.138725	8.59e-15	3.9e-14
	IL12RB1	0.353575	8.69e-15	3.95e-14
	ZBTB2	0.460198	8.9e-15	4.04e-14
	VPS13A	0.319417	9.4e-15	4.26e-14
	EHD4	-0.461516	9.99e-15	4.53e-14
	SAP18	0.126606	1.01e-14	4.58e-14
	P4HA1	-0.504769	1.04e-14	4.73e-14
	HNRNPK	0.114546	1.05e-14	4.75e-14
	IRF7	-0.345821	1.2e-14	5.41e-14
	ZGPAT	0.29247	1.24e-14	5.6e-14
	TCHP	0.381587	1.35e-14	6.09e-14
	NFE2L2	-0.243802	1.35e-14	6.1e-14
	LAX1	0.380975	1.37e-14	6.19e-14
	ITGA6	-0.387082	1.51e-14	6.81e-14
	ZBP1	0.360476	1.55e-14	7e-14
	MIS18BP1	-0.275939	1.6e-14	7.2e-14
	COPRS	-0.853677	1.65e-14	7.41e-14
	RPA2	0.217028	1.65e-14	7.45e-14
	PSME2	0.147866	1.68e-14	7.57e-14
	CNNM3	0.486831	1.69e-14	7.58e-14
	ZNF394	0.286803	1.74e-14	7.8e-14
	SELENOM	0.222205	1.75e-14	7.86e-14
	RNF115	0.254147	1.78e-14	8e-14
	ARGLU1	0.132772	1.79e-14	8.04e-14
	MAPK13	0.411982	1.94e-14	8.68e-14
	AC127521.1	0.54031	1.97e-14	8.84e-14
	LYRM4	-0.347265	1.98e-14	8.86e-14
	ISCA1	0.287134	2.05e-14	9.16e-14
	SLC25A38	0.338674	2.19e-14	9.8e-14
	METTL18	0.399469	2.22e-14	9.93e-14
	PPP5C	0.494017	2.32e-14	1.04e-13
	NIP7	0.338799	2.37e-14	1.06e-13
	APOL2	0.41139	2.43e-14	1.09e-13
	EZH2	0.5688	2.44e-14	1.09e-13
	NBPF19	0.285408	2.45e-14	1.09e-13
	KIF3A	0.438346	2.5e-14	1.12e-13
	ORMDL1	0.163982	2.6e-14	1.16e-13
	VPS29	-0.192542	2.86e-14	1.27e-13
	PARVB	-0.508331	2.95e-14	1.31e-13
	MPZL1	-0.828772	3.17e-14	1.41e-13
	TERF1	0.269584	3.22e-14	1.43e-13
	UBE2V1	0.15537	3.34e-14	1.48e-13
	OSBPL8	-0.197551	3.58e-14	1.59e-13
	SELENOW	0.151676	3.83e-14	1.7e-13
	SMIM26	-0.166271	4.11e-14	1.82e-13
	VEGFB	-0.589765	4.2e-14	1.86e-13
	CDK17	0.381583	4.33e-14	1.92e-13
	ANKRD36C	0.292688	4.34e-14	1.92e-13
	FEZ2	-0.335999	4.4e-14	1.95e-13
	SMPD1	0.343297	4.55e-14	2.01e-13
	UBXN4	0.149093	4.63e-14	2.05e-13
	CALM3	0.152938	4.9e-14	2.16e-13
	EML4	0.169759	4.9e-14	2.16e-13
	NAE1	0.269916	5.11e-14	2.25e-13
	CAPZB	0.117889	5.19e-14	2.29e-13
	RABEP1	0.298318	5.37e-14	2.37e-13
	XCL1	0.587223	5.47e-14	2.41e-13
	PFKL	-0.311732	5.57e-14	2.45e-13
	SYPL1	-0.233069	5.83e-14	2.57e-13
	CCT6A	-0.210474	6.46e-14	2.84e-13
	EWSR1	0.200375	6.47e-14	2.84e-13
	MGAT5	-0.608404	6.67e-14	2.93e-13
	STK38L	-0.5401	6.68e-14	2.94e-13
	XRCC5	0.158505	6.96e-14	3.05e-13
	HNRNPA2B1	0.0957618	7.01e-14	3.08e-13
	IL18R1	-0.710956	7.04e-14	3.09e-13
	DNAJC4	-0.286588	7.14e-14	3.13e-13
	SRRM2	0.135872	7.23e-14	3.17e-13
	METRNL	-0.659832	7.25e-14	3.17e-13
	MTSS1	-0.523987	7.88e-14	3.45e-13
	TMEM65	-0.603573	8.08e-14	3.53e-13
	PGGHG	0.403628	8.19e-14	3.58e-13
	EIF1	-0.0509766	8.29e-14	3.62e-13
	ZFAND6	0.211428	8.38e-14	3.66e-13
	COLGALT1	-0.641495	8.6e-14	3.75e-13
	LINC01550	0.327413	9.08e-14	3.96e-13
	ARPC3	-0.0928747	9.11e-14	3.97e-13
	ANO6	-0.46238	9.22e-14	4.02e-13
	CD247	0.164333	9.89e-14	4.31e-13
	PSMB5	-0.307315	1.05e-13	4.58e-13
	BLOC1S4	0.282336	1.07e-13	4.64e-13
	SIRPG	0.326193	1.08e-13	4.71e-13
	CBX4	0.461385	1.1e-13	4.79e-13
	CDS2	0.299656	1.16e-13	5.05e-13
	CCR2	-0.455713	1.18e-13	5.12e-13
	GBP1	0.308323	1.24e-13	5.38e-13
	MRPL3	-0.286399	1.25e-13	5.41e-13
	RALB	-0.455399	1.28e-13	5.54e-13
	YWHAG	-0.407804	1.3e-13	5.64e-13
	CAMTA1	-0.246915	1.39e-13	6.04e-13
	LINC00861	0.139915	1.55e-13	6.71e-13
	PLEKHJ1	0.222309	1.66e-13	7.17e-13
	NAA16	0.351967	1.68e-13	7.26e-13
	ZFAND5	-0.307744	1.69e-13	7.31e-13
	C19orf12	0.367289	1.79e-13	7.72e-13
	PTK2B	0.30731	1.79e-13	7.72e-13
	JMJD6	0.343287	1.85e-13	7.96e-13
	SERF2	0.0537905	1.89e-13	8.15e-13
	ATF6B	0.190078	1.95e-13	8.42e-13
	PCNT	0.479728	1.96e-13	8.44e-13
	MTRNR2L10	-0.261827	1.97e-13	8.5e-13
	SIRT7	0.2564	2e-13	8.6e-13
	BTLA	-0.744947	2.01e-13	8.62e-13
	AKAP8L	0.364155	2.05e-13	8.79e-13
	RXRA	-0.66827	2.11e-13	9.06e-13
	MYDGF	-0.220621	2.11e-13	9.06e-13
	GGCT	-0.352899	2.13e-13	9.16e-13
	MED4	0.204991	2.23e-13	9.54e-13
	PMS1	0.362513	2.25e-13	9.66e-13
	CDC42SE1	0.161531	2.31e-13	9.88e-13
	ERCC5	0.268751	2.33e-13	9.99e-13
	MAP2K3	0.314741	2.41e-13	1.03e-12
	AC093673.1	0.502303	2.43e-13	1.04e-12
	AKR1A1	-0.228887	2.46e-13	1.05e-12
	KANSL3	0.496568	2.48e-13	1.06e-12
	SF3A2	0.233111	2.52e-13	1.07e-12
	GPKOW	0.386048	2.57e-13	1.1e-12
	IKZF1	0.128837	2.61e-13	1.11e-12
	SNAPC5	0.283659	2.63e-13	1.12e-12
	PEAK1	-0.898032	2.68e-13	1.14e-12
	EEF1D	-0.0545037	2.72e-13	1.16e-12
	SRSF3	0.119356	2.74e-13	1.17e-12
	MICU2	0.266707	3.02e-13	1.29e-12
	NLRC3	0.248388	3.11e-13	1.32e-12
	FBXO7	0.229105	3.15e-13	1.34e-12
	ANXA2	0.144507	3.2e-13	1.36e-12
	RILPL2	-0.242979	3.21e-13	1.36e-12
	CALM2	-0.0967611	3.23e-13	1.37e-12
	TIMM9	-0.294472	3.24e-13	1.37e-12
	IGF2R	0.356798	3.28e-13	1.39e-12
	LIMD2	0.0931771	3.31e-13	1.4e-12
	FAM117A	0.372196	3.31e-13	1.4e-12
	COPB1	0.227276	3.42e-13	1.45e-12
	ZNF217	0.319772	3.54e-13	1.5e-12
	ETFA	0.266816	3.61e-13	1.53e-12
	FCHSD2	-0.522889	3.67e-13	1.55e-12
	CANX	-0.183479	3.68e-13	1.55e-12
	SEC22B	0.276574	3.83e-13	1.62e-12
	UQCC2	-0.285366	3.83e-13	1.62e-12
	GADD45GIP1	0.161252	3.87e-13	1.63e-12
	ZBTB8OS	0.227663	4.08e-13	1.72e-12
	COG7	0.514543	4.2e-13	1.77e-12
	OTUD1	-0.719031	4.24e-13	1.79e-12
	TMEM147	-0.20454	4.53e-13	1.91e-12
	BUD31	0.208449	4.89e-13	2.06e-12
	SF3B2	0.147058	4.99e-13	2.1e-12
	C1orf174	0.307716	5.08e-13	2.14e-12
	MCOLN1	-0.578556	5.32e-13	2.23e-12
	PFKP	0.372199	5.64e-13	2.37e-12
	CDK13	0.220501	5.83e-13	2.45e-12
	DPYD	-0.298449	5.9e-13	2.47e-12
	CAT	-0.342259	6.18e-13	2.59e-12
	PTPN6	0.178126	6.24e-13	2.61e-12
	EMILIN2	-0.648771	6.47e-13	2.71e-12
	RAB8B	0.30169	6.64e-13	2.78e-12
	PEBP1	-0.128003	7.05e-13	2.95e-12
	AFF1	-0.45811	7.11e-13	2.97e-12
	USP47	0.264411	7.11e-13	2.97e-12
	MAP1LC3B	0.169552	7.42e-13	3.1e-12
	EMSY	0.423967	7.57e-13	3.16e-12
	MRFAP1L1	0.230904	8.23e-13	3.44e-12
	ODF2L	-0.216378	8.51e-13	3.55e-12
	FYCO1	0.462926	8.66e-13	3.61e-12
	SLC25A13	-0.524021	8.79e-13	3.66e-12
	PRKCD	-0.625013	8.85e-13	3.68e-12
	TINF2	0.225986	8.94e-13	3.72e-12
	MAN2A1	0.319197	9.09e-13	3.78e-12
	MHENCR	0.307497	9.12e-13	3.79e-12
	LINC00944	0.513794	9.32e-13	3.87e-12
	ZNF106	-0.257872	9.38e-13	3.89e-12
	SLC39A1	-0.420363	9.42e-13	3.91e-12
	GNS	-0.542312	9.86e-13	4.09e-12
	NINJ1	-0.287674	9.91e-13	4.11e-12
	DYNLT1	0.171505	1.01e-12	4.17e-12
	COMT	-0.263647	1.02e-12	4.22e-12
	POLR3GL	0.172868	1.05e-12	4.34e-12
	ODC1	0.339777	1.06e-12	4.38e-12
	MAN1A2	0.25384	1.11e-12	4.58e-12
	ADAR	0.167538	1.11e-12	4.59e-12
	DCP1B	0.473004	1.12e-12	4.62e-12
	DGLUCY	0.319965	1.21e-12	5.01e-12
	SMC3	0.205215	1.25e-12	5.16e-12
	BRWD1	0.253623	1.29e-12	5.31e-12
	CUX1	-0.362462	1.29e-12	5.31e-12
	SAFB2	0.227985	1.34e-12	5.51e-12
	IQGAP1	0.185006	1.38e-12	5.69e-12
	IVNS1ABP	-0.316125	1.41e-12	5.8e-12
	RHOA	-0.10562	1.42e-12	5.84e-12
	MAGOH	0.186249	1.43e-12	5.88e-12
	NR3C1	-0.192774	1.5e-12	6.16e-12
	TAX1BP1	0.152899	1.56e-12	6.43e-12
	RNPEPL1	0.271796	1.59e-12	6.54e-12
	REEP5	0.160364	1.61e-12	6.61e-12
	DYNLL1	-0.12801	1.61e-12	6.61e-12
	ZFYVE28	0.453787	1.64e-12	6.71e-12
	CITED2	0.243832	1.7e-12	6.95e-12
	PSMD13	0.216604	1.77e-12	7.25e-12
	PTDSS1	-0.275625	1.79e-12	7.31e-12
	TSC2	0.31659	1.83e-12	7.49e-12
	FLNB	-0.726632	1.87e-12	7.67e-12
	SMAD7	0.447665	1.91e-12	7.8e-12
	ARHGAP45	0.17196	1.91e-12	7.82e-12
	AC243960.1	-0.246724	1.98e-12	8.08e-12
	TMC8	0.196752	2.06e-12	8.39e-12
	SPN	0.172318	2.11e-12	8.61e-12
	WASF2	-0.153611	2.17e-12	8.86e-12
[truncated: 6,153 more rows]

## Sheet: DC
DC	gene	log2FC	Pvalue	FDR
	CD52	-2.59279	0	0
	LCK	-3.73336	0	0
	CSF3R	2.5757	0	0
	MYCL	4.98339	0	0
	PPT1	1.56443	0	0
	C1orf162	2.12179	0	0
	CD2	-2.71475	0	0
	C1orf54	3.09935	0	0
	CTSS	1.24003	0	0
	CD1D	4.27962	0	0
	CD1C	6.7592	0	0
	CD1E	7.21581	0	0
	MNDA	3.48728	0	0
	FCER1A	6.96278	0	0
	DUSP23	1.48479	0	0
	PEA15	2.14211	0	0
	FCER1G	3.12359	0	0
	FCGR2A	2.42076	0	0
	FCGR2B	3.02405	0	0
	ATP1B1	2.9999	0	0
	RGS18	3.38056	0	0
	RGS2	2.94801	0	0
	PTPRC	-0.975504	0	0
	TRAF3IP3	-1.84849	0	0
	BATF3	3.79698	0	0
	AC092809.2	3.8535	0	0
	H3F3A	0.49456	0	0
	OPN3	2.81654	0	0
	SLC8A1	3.0938	0	0
	CCDC88A	2.78675	0	0
	BCL11A	5.27212	0	0
	AAK1	-2.04036	0	0
	CAPG	1.54427	0	0
	VAMP8	0.851328	0	0
	AFF3	3.74467	0	0
	IL1R2	5.22508	0	0
	GYPC	-1.8418	0	0
	CD302	2.46399	0	0
	SCN9A	6.3369	0	0
	ITM2C	2.60421	0	0
	UBE2E2	2.61278	0	0
	CACNA2D3	4.40889	0	0
	DNASE1L3	7.9597	0	0
	CD86	2.43688	0	0
	P2RY14	4.53082	0	0
	CCDC50	3.62927	0	0
	JCHAIN	5.07242	0	0
	PLAC8	1.81465	0	0
	GPAT3	3.54999	0	0
	MGST2	2.08591	0	0
	1-Mar	3.08103	0	0
	OTULINL	2.0199	0	0
	BASP1	3.51818	0	0
	IL7R	-3.79647	0	0
	FYB1	-1.26113	0	0
	GZMK	-3.87499	0	0
	GZMA	-3.63213	0	0
	GAPT	3.91842	0	0
	MEF2C	3.02475	0	0
	H2AFY	1.43505	0	0
	TGFBI	2.42502	0	0
	CD74	3.48044	0	0
	RNF130	2.42287	0	0
	LY86	2.69281	0	0
	TMEM14C	1.50415	0	0
	PHACTR1	4.18064	0	0
	HLA-A	-1.12961	0	0
	HLA-E	-1.13105	0	0
	HLA-C	-0.780314	0	0
	HLA-B	-0.664571	0	0
	LTB	-2.4825	0	0
	LST1	2.88698	0	0
	AIF1	2.49289	0	0
	HLA-DRA	4.05073	0	0
	HLA-DRB5	3.42165	0	0
	HLA-DRB1	3.58568	0	0
	HLA-DQA1	4.56234	0	0
	HLA-DQB1	3.9973	0	0
	HLA-DQA2	3.53666	0	0
	HLA-DMB	2.76157	0	0
	HLA-DMA	2.94287	0	0
	HLA-DOA	3.18097	0	0
	HLA-DPA1	4.12046	0	0
	HLA-DPB1	4.31997	0	0
	FGD2	2.74436	0	0
	CNPY3	1.50019	0	0
	OGFRL1	2.22158	0	0
	SNX3	1.54803	0	0
	CALHM6	2.3007	0	0
	PKIB	4.35241	0	0
	STX7	1.66693	0	0
	RAB32	3.13283	0	0
	RAC1	1.14341	0	0
	TSPAN13	5.20339	0	0
	HDAC9	2.86708	0	0
	CPVL	3.81993	0	0
	LAT2	2.11941	0	0
	FGL2	2.72207	0	0
	ARPC1B	0.908231	0	0
	TRBC1	-3.98165	0	0
	TRBC2	-3.88839	0	0
	GIMAP7	-3.38923	0	0
	GIMAP4	-2.40589	0	0
	GIMAP5	-3.58744	0	0
	ADAM28	2.76449	0	0
	LYN	2.35335	0	0
	MTDH	1.06318	0	0
	LINC00861	-3.97322	0	0
	ENHO	4.54022	0	0
	TPM2	5.08166	0	0
	SYK	2.54879	0	0
	UGCG	3.10012	0	0
	GSN	2.55962	0	0
	NET1	3.87449	0	0
	GDI2	1.04507	0	0
	MAP3K8	2.26558	0	0
	RASSF4	2.57645	0	0
	WDFY4	3.8184	0	0
	ENTPD1	2.49137	0	0
	SHTN1	2.82245	0	0
	PTPRE	2.06866	0	0
	IFITM1	-2.70681	0	0
	IRF7	2.82877	0	0
	LSP1	1.01898	0	0
	CAT	1.89759	0	0
	SPI1	2.82532	0	0
	MPEG1	4.10776	0	0
	MS4A6A	3.95793	0	0
	MS4A4E	4.1641	0	0
	FTH1	1.11884	0	0
	PLAAT4	-2.09654	0	0
	PPP1R14B	2.52059	0	0
	MALAT1	-0.893235	0	0
	GSTP1	1.35534	0	0
	LAMTOR1	1.00613	0	0
	P2RY6	4.2015	0	0
	PAK1	2.93269	0	0
	PRCP	2.18011	0	0
	SMCO4	2.37519	0	0
	IL18	2.50777	0	0
	JAML	2.13188	0	0
	CD3E	-3.70351	0	0
	CD3D	-3.81616	0	0
	CD3G	-3.93241	0	0
	CD27	-3.85874	0	0
	C12orf57	-1.57485	0	0
	CLEC4A	3.56171	0	0
	KLRB1	-3.91857	0	0
	CLEC2D	-2.75607	0	0
	CD69	-2.86683	0	0
	PLBD1	2.69347	0	0
	LDHB	-1.3497	0	0
	PCED1B-AS1	-2.07981	0	0
	TUBA1B	1.66509	0	0
	TUBA1A	1.48815	0	0
	ZNF385A	2.99085	0	0
	GLIPR1	1.30712	0	0
	BTG1	-1.21891	0	0
	C12orf45	1.99394	0	0
	ARPC3	0.678692	0	0
	ALDH2	2.84852	0	0
	CDK2AP1	2.3912	0	0
	FLT3	6.32518	0	0
	ALOX5AP	1.15897	0	0
	KCTD12	2.40428	0	0
	TNFSF13B	2.39947	0	0
	RNASE6	3.33388	0	0
	NDRG2	2.892	0	0
	TRAC	-4.04533	0	0
	GZMB	5.9263	0	0
	NPC2	1.88745	0	0
	FOS	2.6943	0	0
	CALM1	-1.0046	0	0
	BCL11B	-3.67656	0	0
	EVL	-1.58522	0	0
	PLD4	4.6006	0	0
	B2M	-0.822797	0	0
	CTSH	1.96831	0	0
	SEC11A	1.02031	0	0
	ISG20	-2.28165	0	0
	IL32	-3.98153	0	0
	CIITA	3.36403	0	0
	IGSF6	3.3019	0	0
	LAT	-3.5941	0	0
	PYCARD	1.30157	0	0
	HERPUD1	2.08949	0	0
	CKLF	0.926244	0	0
	COTL1	1.13111	0	0
	IRF8	5.15732	0	0
	CBFA2T3	3.59945	0	0
	SERPINF2	4.14376	0	0
	SERPINF1	4.46702	0	0
	TAX1BP3	2.06295	0	0
	CXCL16	2.56729	0	0
	CLEC10A	4.71879	0	0
	GABARAP	1.14217	0	0
	ACAP1	-1.63988	0	0
	CCL5	-3.69332	0	0
	GRN	2.62604	0	0
	NME2	0.840545	0	0
	SYNGR2	1.36424	0	0
	RAB31	2.69001	0	0
	TCF4	4.19139	0	0
	GZMM	-3.67921	0	0
	OAZ1	0.540688	0	0
	TLE5	-1.71724	0	0
	MAN2B1	1.49122	0	0
	KLF2	-2.18887	0	0
	IGFLR1	1.41626	0	0
	TYROBP	2.77665	0	0
	SPINT2	2.11336	0	0
	PPP1R14A	5.15194	0	0
	KCNK6	1.90309	0	0
	AXL	2.9496	0	0
	AP2S1	1.07553	0	0
	FCGRT	2.20912	0	0
	NOSIP	-2.12785	0	0
	NAPSA	3.69138	0	0
	SPIB	4.24819	0	0
	CD33	2.73316	0	0
	LILRA4	7.25288	0	0
	C20orf27	1.6493	0	0
	CST3	4.2816	0	0
	HCK	2.36326	0	0
	SAMHD1	1.56842	0	0
	CTSZ	2.35233	0	0
	LIME1	-1.91469	0	0
	APP	2.39091	0	0
	YWHAH	2.04144	0	0
	LGALS2	4.9635	0	0
	TYMP	1.58641	0	0
	CSF2RA	3.10086	0	0
	IL3RA	4.25666	0	0
	AP1S2	1.86129	0	0
	AL034397.3	2.83546	0	0
	VSIG4	2.62761	0	0
	IL13RA1	3.08138	0	0
	RBPJ	1.23499	2.69265776983479e-321	1.3487992131466e-319
	ALCAM	2.54991	1.17780309312095e-319	5.87521621211639e-318
	FES	2.8298	1.30433330502089e-319	6.47927569269128e-318
	FLT3LG	-3.40468	3.56626464481129e-319	1.76419132774103e-317
	BLNK	2.53263	1.98107330055854e-317	9.75965117839254e-316
	NOP53	-0.773213	1.24103074889496e-316	6.08871135505035e-315
	SLC25A5	0.834685	1.65402209970312e-316	8.08166043742813e-315
	TM6SF1	2.43111	1.12128088147032e-315	5.45629006917835e-314
	TMEM8B	4.13404	1.58822403776267e-315	7.69707600752155e-314
	PRKCQ-AS1	-3.83488	8.80936209881413e-315	4.25203299359175e-313
	GNG5	0.790782	1.93266591447513e-313	9.29082380337353e-312
	LYAR	-2.51972	1.47139967078244e-312	7.04499071287857e-311
	RTN1	3.58733	4.38910512927384e-311	0
	PPM1J	5.8039	4.71274255284562e-311	0
	AL138899.1	5.51634	4.79250603776971e-310	2.27e-308
	FILIP1L	3.42625	9.10934271814164e-310	4.29e-308
	GIMAP1	-3.15551	0	5.86e-307
	SRGN	1.02154	9.56e-307	4.47e-305
	LRRC25	2.44412	9.48e-306	4.42e-304
	DPYSL2	1.74173	3.83e-305	1.77e-303
	VASH1	2.91113	2.98e-304	1.38e-302
	TNNI2	3.45729	1.83e-302	8.43e-301
	SYNE2	-3.5283	7.81e-301	3.58e-299
	SNX10	1.75591	2.49e-300	1.14e-298
	LILRB4	2.83989	6.06e-300	2.76e-298
	RHOH	-3.13269	3.34e-298	1.52e-296
	PLEK	1.92476	3.65e-298	1.65e-296
	EEF1D	-0.489098	7.49e-298	3.37e-296
	TCF7	-3.017	9.18e-296	4.12e-294
	LRRK1	2.87065	5.61e-290	2.5e-288
	LINC02812	3.25312	2.09e-289	9.3e-288
	HLA-DQB2	4.40926	1.03e-288	4.56e-287
	HMGN1	0.642726	8.34e-286	3.68e-284
	ATP6V0B	0.950816	9.57e-284	4.21e-282
	BCL7A	3.33247	3.15e-283	1.38e-281
	NKG7	-3.46714	7.2e-282	3.14e-280
	AC004817.3	3.43856	3.43e-280	1.49e-278
	CLEC4C	8.20287	5.24e-279	2.27e-277
	LEPROTL1	-1.55149	1.36e-278	5.87e-277
	SOD1	-1.10847	2.69e-277	1.16e-275
	OCIAD2	-1.99849	4.1e-277	1.76e-275
	RNASET2	0.835913	5.21e-277	2.23e-275
	SKAP2	1.65325	5.36e-277	2.28e-275
	IFI30	2.29933	3.24e-276	1.37e-274
	AREG	4.08783	7.7e-276	3.26e-274
	EMP3	-0.789571	1.76e-275	7.43e-274
	CREB5	3.21127	2.66e-275	1.12e-273
	CLEC7A	2.0278	2.32e-273	9.69e-272
	GCA	1.70976	2.49e-272	1.04e-270
	ITGAX	2.5964	1.27e-271	5.29e-270
	RGS10	0.810732	6.79e-271	2.81e-269
	BTK	2.22917	1.7e-270	7.02e-269
	CD7	-1.99595	3.44e-270	1.41e-268
	CD72	3.40804	4.5e-270	1.84e-268
	ITGB1	-1.38046	8.33e-270	3.4e-268
	YBX1	0.564094	1.27e-269	5.16e-268
	ITM2A	-3.66932	1.93e-269	7.84e-268
	ASAP1	2.0748	2.41e-269	9.76e-268
	BIN2	-1.64813	2.54e-269	1.02e-267
	TOMM7	-0.536185	3.58e-268	1.44e-266
	CYB561A3	1.9654	3.21e-267	1.28e-265
	S1PR4	-2.00978	4.29e-267	1.71e-265
	TMEM273	2.36586	7.75e-267	3.08e-265
	LINC02245	2.28508	1.74e-266	6.9e-265
	PTAFR	2.37303	1.73e-265	6.82e-264
	CXorf21	2.65889	1.59e-264	6.24e-263
	NBPF14	1.96174	2.15e-264	8.43e-263
	CSTA	2.28872	3.58e-264	1.4e-262
	EIF2AK4	1.78022	8.58e-264	3.34e-262
	GSTK1	-1.10037	2.28e-263	8.86e-262
	IL2RG	-1.32053	2.47e-263	9.56e-262
	ETS2	1.94203	2.68e-263	1.03e-261
	S100A6	0.599679	1.65e-262	6.35e-261
	PLAUR	2.06614	3.53e-262	1.35e-260
	UVRAG	1.59183	6.35e-262	2.42e-260
	PIM1	-3.30724	7.82e-262	2.98e-260
	IFITM3	1.5616	3.69e-260	1.4e-258
	CLEC9A	2.83869	3.27e-259	1.24e-257
	TBC1D10C	-1.79803	4.58e-259	1.73e-257
	LBH	-2.84613	6.16e-259	2.32e-257
	DEPTOR	3.03661	6.95e-259	2.61e-257
	TLR10	3.54854	1.33e-258	4.97e-257
	NREP	4.05793	4.65e-258	1.73e-256
	CTSW	-2.68219	1.21e-257	4.5e-256
	SUSD1	3.72756	4.69e-257	1.73e-255
	SPOCK2	-3.52804	5.88e-256	2.17e-254
	C15orf48	4.88608	6.8e-254	2.5e-252
	TBC1D9	2.70387	1.02e-253	3.75e-252
	CEBPD	1.84514	2.8e-253	1.02e-251
	FAM49B	0.790253	8.89e-253	3.24e-251
	CIAO2A	1.06259	2.17e-252	7.87e-251
	CORO1A	-0.682024	2.74e-252	9.92e-251
	MYL12A	-0.583155	1.63e-249	5.89e-248
	LINC00996	5.19002	1.64e-249	5.92e-248
	PSTPIP2	2.20406	1.55e-248	5.55e-247
	ARHGAP15	-1.50017	3.81e-248	1.36e-246
	PTCRA	7.0954	1.88e-247	6.7e-246
	ERCC1	1.36731	1.63e-246	5.8e-245
	VAMP2	-0.976724	2.51e-246	8.91e-245
	AC090559.1	2.54987	3.68e-246	1.3e-244
	C12orf75	1.26958	4.15e-245	1.46e-243
	PTRHD1	1.19883	2.64e-243	9.27e-242
	HHEX	2.21865	2.76e-243	9.69e-242
	NCF2	2.06683	2.61e-242	9.12e-241
	UNC93B1	1.81298	8.49e-241	2.96e-239
	HLA-DOB	3.85141	8.84e-241	3.07e-239
	PALD1	3.2914	4.92e-239	1.7e-237
	TXNIP	-0.714476	2.01e-238	6.96e-237
	TUBA4A	-3.32852	5.42e-238	1.87e-236
	CD247	-3.86794	5.74e-238	1.97e-236
	SEPTIN1	-1.93336	8.52e-237	2.92e-235
	RORA	-3.68769	1.15e-236	3.93e-235
	PPDPF	-0.756312	2.41e-236	8.21e-235
	MYO1E	3.6932	1.07e-235	3.63e-234
	SCRN1	3.02571	1.86e-235	6.3e-234
	BID	1.33281	8.14e-235	2.75e-233
	ETS1	-2.84717	9.35e-235	3.15e-233
	EIF3L	0.636262	8.64e-234	2.9e-232
	MT2A	-1.84522	1.89e-233	6.32e-232
	PCSK7	-1.65305	2.95e-233	9.85e-232
	GNA15	2.40743	8.97e-233	2.99e-231
	BRK1	0.604615	8.69e-232	2.88e-230
	HSPA8	-0.664962	3.55e-231	1.18e-229
	MILR1	2.44765	3.89e-230	1.28e-228
	SLFN5	-2.82729	2.6e-229	8.56e-228
	CYBA	0.47845	1.52e-228	5e-227
	RAC2	-0.968846	3.21e-228	1.05e-226
	CLN8	1.70069	6.23e-228	2.04e-226
	CD68	1.7181	1.01e-227	3.28e-226
	PLXDC2	1.98577	4.41e-227	1.43e-225
	SLC9A7	2.81055	1.67e-226	5.43e-225
	ST3GAL6	2.74933	2.3e-224	7.42e-223
	PTGER2	-3.29444	2.92e-224	9.42e-223
	FKBP1A	0.721015	4.68e-224	1.5e-222
	CRIP1	-0.867149	1.8e-223	5.76e-222
	TC2N	-3.74432	1.89e-223	6.04e-222
	CLCN5	3.64059	2.04e-223	6.51e-222
	ATP5F1E	0.34017	2.05e-223	6.51e-222
	NAGA	1.8419	3.62e-223	1.15e-221
	PPP2R5C	-1.53396	1.73e-222	5.48e-221
	TRAT1	-4.15925	2.4e-222	7.58e-221
	TPP1	1.26195	3.32e-222	1.04e-220
	PSAP	1.15963	4.2e-222	1.32e-220
	SCT	8.64572	1.22e-221	3.82e-220
	KLF4	2.69151	3.83e-220	1.19e-218
	BLOC1S6	1.31907	8.91e-220	2.77e-218
	CTNND1	2.26417	2.9e-219	8.99e-218
	PLSCR1	1.51442	3.04e-219	9.42e-218
	SULF2	1.93764	6.54e-218	2.02e-216
	AQP3	-3.85563	1.95e-217	6.02e-216
	SMPD3	4.27295	3.64e-217	1.12e-215
	KIAA0930	1.7898	7.98e-217	2.45e-215
	RNASEK	0.5426	8.99e-217	2.75e-215
	IMPA2	2.84264	4.88e-215	1.49e-213
	UNC119	1.61778	5.29e-215	1.61e-213
	PLAAT3	1.41033	1.18e-214	3.58e-213
	ETV6	1.75515	1.65e-213	4.98e-212
	AKR1C3	3.5107	2.93e-213	8.85e-212
	SKAP1	-3.68273	5.66e-213	1.71e-211
	SRSF5	-0.748282	2.48e-212	7.46e-211
	REL	1.31675	5.69e-212	1.7e-210
	PON2	2.42644	4.76e-211	1.42e-209
	DHRS9	2.99759	6.9e-211	2.06e-209
	PIK3IP1	-2.91378	1.14e-209	3.39e-208
	BAIAP2	2.82558	3.39e-209	1.01e-207
	CSF1R	1.71028	3.93e-209	1.16e-207
	NAP1L1	0.552321	9.22e-209	2.72e-207
	NPM1	-0.513819	9.64e-209	2.84e-207
	ZNF467	2.3628	9.2e-208	2.7e-206
	DAPP1	1.82183	1.06e-207	3.11e-206
	SIT1	-1.84861	3.93e-207	1.15e-205
	SFT2D2	1.42273	7.77e-207	2.26e-205
	CSF2RB	3.13112	1.33e-206	3.87e-205
	PRDX2	-1.5893	2.88e-206	8.37e-205
	DERL3	4.00953	3.04e-206	8.8e-205
	SCIMP	2.20799	5.49e-206	1.59e-204
	LGALS9	1.47658	3.3e-205	9.51e-204
	MBOAT7	1.71746	1.85e-204	5.32e-203
	C19orf38	2.30576	1.67e-203	4.79e-202
	CRTAP	1.2406	1.18e-202	3.38e-201
	CLECL1	1.77999	3.83e-202	1.09e-200
	FCMR	-2.59979	1.99e-200	5.67e-199
	CAMK1	2.1529	3.59e-200	1.02e-198
	GNAQ	1.37124	9.33e-200	2.64e-198
	SGK1	2.12284	1.2e-199	3.4e-198
	MZB1	2.93059	5.36e-199	1.51e-197
	HCST	-0.688661	1.16e-198	3.27e-197
	GABARAPL2	0.697463	1.24e-198	3.48e-197
	SNRPD2	-0.675249	5.35e-198	1.5e-196
	SFT2D1	0.854072	2.99e-197	8.34e-196
	GNG10	0.936538	1.49e-196	4.15e-195
	SLAMF8	3.10686	3.87e-194	1.07e-192
	NIBAN3	4.24518	1.15e-193	3.18e-192
	ARHGDIB	-0.520355	1.78e-193	4.92e-192
	MIF4GD	1.30324	1.9e-193	5.24e-192
	SPECC1	2.39874	6.08e-193	1.67e-191
	LYZ	2.69263	1.09e-192	2.99e-191
	MS4A7	1.79257	1.59e-192	4.35e-191
	STK38L	1.77397	1.9e-192	5.19e-191
	DNAJC4	1.19442	2.83e-192	7.72e-191
	CX3CR1	2.1068	4.03e-192	1.1e-190
	COMT	1.10564	1.56e-191	4.24e-190
	DENND2D	-2.75854	2e-191	5.41e-190
	GNG7	2.06414	6.05e-190	1.64e-188
	SSR1	0.84885	7.46e-190	2.01e-188
	NAGK	1.28235	1.05e-189	2.83e-188
	MEF2A	1.36075	7.26e-189	1.95e-187
	OPTN	-3.64675	6.46e-188	1.73e-186
	TSPAN3	1.53026	2.6e-187	6.96e-186
	CUTA	-1.00261	3.41e-187	9.1e-186
	CCR7	-2.86429	3.97e-187	1.06e-185
	SMIM14	1.55543	8.95e-187	2.38e-185
	KLRG1	-3.2458	3.74e-186	9.9e-185
	CORO1C	1.96814	4.65e-186	1.23e-184
	CMTM6	0.910973	4.67e-186	1.23e-184
	INSR	2.78428	1.41e-185	3.7e-184
	MYC	-2.59641	2.3e-185	6.04e-184
	MAP1A	4.01189	1.56e-184	4.08e-183
	LGALS1	1.05923	7.73e-184	2.02e-182
	MAL	-3.80999	3.08e-183	8.04e-182
	PARVG	1.18274	3.2e-183	8.34e-182
	RIPOR2	-1.34563	6e-183	1.56e-181
	PLB1	2.73673	8.07e-183	2.09e-181
	PHETA1	3.23712	7.79e-181	2.02e-179
	CFP	1.87746	1.09e-180	2.82e-179
	JAK2	1.86496	1.8e-180	4.63e-179
	TMEM109	1.14913	2.06e-180	5.3e-179
	PRAM1	2.3008	3.23e-180	8.27e-179
	MCUB	-1.30858	5.49e-178	1.41e-176
	SNRNP25	1.56992	7.17e-178	1.83e-176
	CALM2	0.514531	7.19e-178	1.83e-176
	CCND3	-1.2531	1.57e-177	4e-176
	RESF1	-1.52115	1.65e-177	4.2e-176
	CD99	-0.749205	2.05e-177	5.2e-176
	RNF144B	2.46907	2.44e-177	6.17e-176
	SH2B3	1.63891	2.8e-177	7.05e-176
	SARAF	-0.510442	3.67e-177	9.23e-176
	PLEKHO1	1.27605	8.53e-177	2.14e-175
	DUSP3	2.14534	1.05e-176	2.62e-175
	FYN	-1.6498	3.12e-176	7.81e-175
	NBPF10	2.03748	3.15e-176	7.85e-175
	GRK3	2.41547	6.18e-176	1.54e-174
	SOX4	2.91672	7.61e-176	1.89e-174
	PGLS	0.85702	1.2e-175	2.96e-174
	LILRB3	2.13053	1.47e-174	3.63e-173
	BTN3A2	-1.92355	3.88e-174	9.58e-173
	CCDC112	1.7344	4.01e-174	9.87e-173
	NR4A2	2.05157	6.51e-174	1.6e-172
	ZFAT	3.31599	1.69e-172	4.15e-171
	CD300C	2.45679	2.15e-172	5.26e-171
	ZEB2	1.513	4.82e-172	1.18e-170
	IFNGR1	1.03831	4.23e-171	1.03e-169
	SLC1A5	1.66714	9.56e-171	2.33e-169
	NDUFB9	-1.02736	1.39e-170	3.37e-169
	ALOX5	1.76571	5.01e-170	1.21e-168
	PTPRCAP	-2.16171	7.67e-170	1.85e-168
	FRMD4B	1.45063	1.13e-169	2.73e-168
	DST	2.16932	1.24e-169	2.98e-168
	RUBCNL	3.03954	1.27e-169	3.05e-168
	FADS1	1.76409	2.34e-169	5.61e-168
	IKZF3	-3.21068	2.9e-168	6.95e-167
	SNHG6	-0.695016	3.25e-168	7.77e-167
	CAMK4	-3.95191	4.7e-168	1.12e-166
	HOPX	-2.94274	1.94e-166	4.62e-165
	SEC61B	0.600405	2.57e-166	6.1e-165
	SLC9A3R1	-1.73322	2.73e-165	6.48e-164
	GMFG	-0.657037	1.02e-164	2.41e-163
	ADD3	-1.38728	1.94e-164	4.57e-163
	EML4	-1.72036	3.07e-164	7.23e-163
	PRKCH	-2.13812	3.75e-164	8.81e-163
	EIF4EBP1	1.34417	1.97e-163	4.62e-162
	NOTCH2	1.45933	3.39e-163	7.94e-162
	INPP4B	-3.55739	1.15e-162	2.7e-161
	CCR5AS	2.80267	2.85e-162	6.64e-161
	IDH3A	1.64951	9.77e-162	2.28e-160
	CLIC3	2.02568	2.88e-161	6.7e-160
	LILRB1	2.27236	3.43e-161	7.95e-160
	ARF3	1.1633	7.36e-161	1.7e-159
	CLIC2	2.65359	7.44e-161	1.72e-159
	CCND1	2.5996	3.7e-160	8.54e-159
	CXXC5	2.20365	2.78e-159	6.4e-158
	MFSD1	1.20775	3.54e-159	8.12e-158
	ANXA2R	-3.06252	1.07e-158	2.45e-157
	ST3GAL4	2.8751	2e-158	4.58e-157
	FKBP11	-2.209	1.61e-157	3.67e-156
	CD180	2.42958	4.12e-157	9.39e-156
	CDC25B	-3.41288	5.66e-157	1.29e-155
	CUEDC1	3.56239	1.04e-156	2.37e-155
	PLXNB2	2.44281	1.43e-156	3.25e-155
	TNFSF13	1.82008	5.3e-156	1.2e-154
	FAM49A	2.07585	6.74e-156	1.52e-154
	CCR2	1.70548	1.59e-155	3.59e-154
	MPHOSPH8	-1.03517	2.96e-155	6.65e-154
	CTBP2	2.04989	7.26e-155	1.63e-153
	SLC15A4	2.29611	1.15e-154	2.57e-153
	TSTD1	-1.04874	1.27e-154	2.84e-153
	VAV3	2.45441	1.48e-154	3.32e-153
	PABPC1	0.358727	3.44e-154	7.68e-153
	DAPK1	3.23191	3.5e-154	7.79e-153
	MIF	-0.475739	1.06e-153	2.36e-152
	CALM3	-1.16021	1.59e-153	3.52e-152
	APAF1	1.68365	5.91e-153	1.31e-151
	SNCA	1.61898	1.03e-152	2.27e-151
	PALM2-AKAP2	2.03814	1.19e-152	2.63e-151
	HAVCR2	1.65453	1.89e-152	4.17e-151
	HGSNAT	1.50096	8.46e-152	1.86e-150
	PTGS1	2.59392	1.96e-151	4.29e-150
	CCL4	-3.3572	2.38e-151	5.2e-150
	MAPKAPK2	1.80601	1.17e-150	2.56e-149
	CD96	-3.42092	1.6e-150	3.48e-149
	ARHGEF1	-1.50403	3.69e-150	8.03e-149
	LILRA2	1.95558	4.92e-150	1.07e-148
	CLNK	3.48047	2.5e-149	5.42e-148
	NIPSNAP3B	2.70763	8.11e-149	1.76e-147
	ANXA6	-1.54145	8.16e-149	1.76e-147
	METTL7A	1.89318	1.32e-148	2.84e-147
	OXNAD1	-3.02031	3.21e-148	6.91e-147
	ACTB	0.354831	5.78e-148	1.24e-146
	ITGA4	-1.23685	9.06e-148	1.94e-146
	SH3BGRL	0.635837	1.38e-147	2.95e-146
	S100B	4.76363	3.86e-147	8.25e-146
	KYNU	2.03013	6.04e-147	1.29e-145
	ADA2	1.35799	1.27e-146	2.7e-145
	RAB11FIP1	1.42302	2.35e-146	4.98e-145
	CERS6	2.14609	2.6e-146	5.52e-145
	SH2D1A	-3.89628	3.61e-146	7.65e-145
	KCNMB1	2.46872	5.49e-146	1.16e-144
	MIS18BP1	1.06443	8.64e-146	1.82e-144
	SERPINA1	1.6378	1.11e-145	2.35e-144
	PYHIN1	-3.78172	2.17e-145	4.56e-144
	TSC22D3	-0.864098	3.67e-145	7.69e-144
	S100A10	0.512468	9.84e-145	2.06e-143
	PBXIP1	-2.40376	1.77e-144	3.7e-143
	ITPRIPL2	2.27754	5.6e-144	1.17e-142
	PTMS	1.5836	1.09e-143	2.28e-142
	BIRC3	-2.20437	1.27e-143	2.64e-142
	SKP1	-0.610117	1.62e-143	3.37e-142
	ZAP70	-3.51672	2.49e-143	5.17e-142
	TNFRSF25	-3.04302	3.2e-143	6.61e-142
	PTPN4	-2.78568	1.31e-142	2.71e-141
	GNAI2	0.732766	1.59e-142	3.27e-141
	HMGN3	0.66636	2.93e-142	6.03e-141
	C9orf139	2.5987	5.82e-142	1.2e-140
	BST2	0.70586	7.29e-142	1.5e-140
	GBP2	-2.02787	1.09e-141	2.24e-140
	ATG3	0.957773	1.48e-141	3.03e-140
	HMGA1	0.974115	1.99e-141	4.07e-140
	TAGLN2	0.757193	4.96e-141	1.01e-139
	SELENOW	-1.11537	6.06e-141	1.23e-139
	MOB1B	2.06296	2.56e-140	5.21e-139
	LDLRAP1	-2.88821	4.96e-140	1.01e-138
	SYTL1	-2.32389	1.21e-139	2.45e-138
	MYD88	1.29536	1.46e-139	2.95e-138
	VIM	0.470135	1.69e-139	3.42e-138
	TMSB10	0.271846	1.94e-138	3.9e-137
	RCC2	1.57508	4.87e-138	9.79e-137
	RGS1	1.71655	5.97e-138	1.2e-136
	HPS5	1.69327	6.63e-138	1.33e-136
	GAS5	-0.537464	1.24e-137	2.49e-136
	CUX1	1.34166	1.26e-137	2.52e-136
	RBL2	-1.42266	2.56e-137	5.11e-136
	LEF1	-4.22118	2.9e-137	5.77e-136
	CISH	-2.90972	4.36e-137	8.67e-136
	N4BP2L2	-0.660428	8.27e-137	1.64e-135
	CMC1	-2.13223	1.05e-136	2.09e-135
	BUB3	-1.2268	1.12e-136	2.21e-135
	CD48	-0.663637	3.48e-136	6.86e-135
	GIMAP2	-2.07139	3.78e-136	7.45e-135
	CD6	-2.8761	1.52e-135	3e-134
	DUSP2	-2.5615	4.6e-135	9.04e-134
	SSR3	0.758516	6.17e-135	1.21e-133
	NDUFS5	-0.679374	8.11e-135	1.59e-133
	RHOC	0.990975	1.87e-134	3.65e-133
	PRXL2A	1.88762	2.95e-134	5.76e-133
	ODF2L	-1.94198	5.4e-134	1.05e-132
	NIPSNAP3A	1.44901	1.11e-133	2.15e-132
	EGLN3	3.12766	1.22e-133	2.38e-132
	S1PR1	-3.82441	1.85e-133	3.59e-132
	IRF4	2.43207	2.28e-133	4.41e-132
	FCHSD2	1.70095	2.87e-133	5.55e-132
	DSE	1.80311	6.13e-133	1.18e-131
	IRF1	-1.38863	7.29e-133	1.4e-131
	SUN2	-1.57244	1.38e-132	2.65e-131
	CD8B	-3.85182	1.4e-132	2.68e-131
	NR4A3	3.02369	2.68e-132	5.13e-131
	CCDC26	2.87038	3.97e-132	7.59e-131
	ITK	-3.58437	5.26e-132	1.01e-130
	TSPAN33	2.65984	5.97e-132	1.14e-130
	DOCK5	2.04936	9.06e-132	1.73e-130
	MT1X	-2.01356	2.18e-131	4.15e-130
	SAMD3	-3.9371	3.83e-131	7.27e-130
	CD36	3.83966	6.87e-131	1.3e-129
	ARID5B	-1.90969	7.05e-131	1.33e-129
	FPR3	2.83624	7.18e-131	1.36e-129
	IKZF1	-0.912528	1.25e-130	2.36e-129
	RAB34	1.69767	8.44e-130	1.59e-128
	PIM2	-2.26329	1.07e-129	2e-128
	ADAP2	1.67663	2.18e-129	4.09e-128
	STK17A	-1.07969	2.53e-129	4.74e-128
	LINC01684	2.01651	3.03e-129	5.68e-128
	REPIN1	1.49093	3.29e-129	6.14e-128
	RASGRP1	-3.53194	3.34e-129	6.24e-128
	CLDND1	-1.36223	5.73e-129	1.07e-127
	TRIP10	2.5803	2.71e-128	5.04e-127
	IER2	-0.878348	2.72e-128	5.05e-127
	SAMSN1	-1.60841	6.49e-128	1.2e-126
	NSD3	-1.11883	9.57e-128	1.77e-126
	HMGB2	-1.05169	1.27e-127	2.34e-126
	CNFN	3.0758	1.37e-127	2.52e-126
	EFHD2	1.10902	2.07e-127	3.82e-126
	OSTC	0.668656	3.36e-127	6.18e-126
	RCAN3	-1.79459	4.56e-127	8.39e-126
	SERP1	0.453799	5.27e-127	9.67e-126
	SPINT1	2.44562	1.15e-126	2.1e-125
	CD44	-0.762637	1.55e-126	2.83e-125
	LY6E	-0.815943	1.86e-126	3.4e-125
	AC245297.3	-1.68695	3.25e-126	5.92e-125
	BCL6	2.30475	4.08e-126	7.43e-125
	PACSIN1	3.45064	6.11e-126	1.11e-124
	TMA7	-0.340442	8.07e-126	1.46e-124
	DUSP22	1.28601	1.1e-125	1.99e-124
	CD40LG	-4.07868	1.31e-125	2.36e-124
	DYNLL1	0.548412	1.78e-125	3.22e-124
	FMNL3	1.62048	3.13e-125	5.65e-124
	GAPDH	0.351161	3.63e-125	6.54e-124
	PTGES3	-0.699369	5.19e-125	9.34e-124
	SSR2	-0.548409	9.28e-125	1.67e-123
	XBP1	-1.02074	1.01e-124	1.81e-123
	IFNGR2	1.25268	1.24e-124	2.21e-123
	FBP1	1.97002	1.86e-124	3.33e-123
	IRF2BP2	1.07854	2.89e-124	5.15e-123
	HSPA6	2.25296	4.59e-124	8.18e-123
	COL9A2	2.40768	8.35e-124	1.49e-122
	GAS6	1.88805	1.48e-123	2.63e-122
	P2RY13	2.50746	2.3e-123	4.07e-122
	CLEC12A	2.0989	3.13e-123	5.54e-122
	FAM107B	-1.653	4.36e-123	7.71e-122
	P2RY8	-2.2946	1.26e-122	2.23e-121
	PRKCD	1.64517	2.66e-122	4.68e-121
	TXN	0.691243	2.92e-122	5.14e-121
	AL391069.2	2.74199	3.03e-122	5.32e-121
	CCDC88C	-2.63114	4.81e-122	8.45e-121
	GRINA	1.25213	5.65e-122	9.91e-121
	SLC2A6	2.42624	6.47e-122	1.13e-120
	MAF	-1.95442	7.6e-122	1.33e-120
	APPL1	0.9552	1.26e-121	2.2e-120
	IFT20	1.01307	2.67e-121	4.66e-120
	TRAF4	2.16495	4.2e-121	7.32e-120
	GHRL	1.56952	7.98e-121	1.39e-119
	CD27-AS1	1.94693	2.65e-120	4.61e-119
	DAB2	2.0435	1.24e-118	2.14e-117
	SYNE1	-2.41541	2.02e-118	3.49e-117
	FAU	-0.222063	5.98e-118	1.03e-116
	SEMA4A	2.18633	1.28e-117	2.2e-116
	NAV1	2.51443	1.49e-117	2.57e-116
	RUFY3	1.67584	2.52e-117	4.34e-116
	C16orf54	-1.4969	6.67e-117	1.15e-115
	CORO1B	-1.02208	1.73e-116	2.96e-115
	COX7C	-0.341281	1.85e-116	3.16e-115
	MYOF	2.23895	2.05e-116	3.5e-115
	TRG-AS1	-1.73153	2.83e-116	4.83e-115
	GNB4	1.73533	6.55e-116	1.12e-114
	APOBEC3G	-1.51408	9.08e-116	1.55e-114
	TRADD	-1.36697	1.78e-115	3.02e-114
	LTBR	1.86456	5.97e-115	1.01e-113
	GNAS	0.668394	6.67e-115	1.13e-113
	GOLIM4	2.00439	1.16e-114	1.96e-113
	CST7	-1.29391	1.57e-114	2.65e-113
	ROGDI	1.63537	2e-114	3.38e-113
	MYO1G	-1.54635	3.15e-114	5.3e-113
	HEXB	0.928717	3.34e-114	5.62e-113
	AC009093.2	2.22036	5.08e-114	8.54e-113
	ABHD15	1.8279	3.57e-113	5.99e-112
	LINC01138	-2.72255	4.17e-113	6.98e-112
	PIK3AP1	1.83939	4.38e-113	7.34e-112
	PLSCR3	-2.08022	8.84e-113	1.48e-111
	LINC00623	-1.63607	2.49e-112	4.16e-111
	HLA-F	-1.13687	5.8e-112	9.66e-111
	CTTNBP2NL	1.67566	1.14e-111	1.9e-110
	MPST	1.11548	1.17e-111	1.95e-110
	LRRK2	2.12803	1.51e-111	2.51e-110
	STMN3	-2.46555	5.75e-111	9.53e-110
	CTNNBIP1	1.6196	6.65e-111	1.1e-109
	DRAM2	0.836931	7.2e-111	1.19e-109
	C7orf50	0.985413	7.61e-111	1.26e-109
	RBM47	1.71214	1.18e-110	1.95e-109
	SLC15A3	2.23985	1.52e-110	2.5e-109
	NKTR	-0.972254	1.77e-110	2.92e-109
	RTN4	0.678127	3.24e-110	5.32e-109
	DDX24	-0.819697	5.4e-110	8.85e-109
	QKI	1.28685	5.48e-110	8.97e-109
	LRMDA	1.90554	1.22e-109	1.99e-108
	TLR7	1.98705	1.23e-109	2.01e-108
	GATA3	-3.92206	4.19e-109	6.83e-108
	AL138756.1	2.92736	5.48e-109	8.93e-108
	GRAP2	-3.36157	5.61e-109	9.13e-108
	ATPAF2	1.56025	6.65e-109	1.08e-107
	RNF213	-0.778452	7.01e-109	1.14e-107
	BAZ2B	1.20228	8.39e-109	1.36e-107
	TMC6	-1.47443	8.86e-109	1.43e-107
	MOB3B	2.48064	1.1e-108	1.78e-107
	CD8A	-3.81119	1.17e-108	1.88e-107
	CHAF1A	2.04958	1.18e-108	1.9e-107
	SON	-0.531476	2.2e-108	3.54e-107
	ARID3A	1.27853	3.13e-108	5.03e-107
	ARF5	0.626636	4.26e-108	6.83e-107
	DGKA	-1.90707	4.81e-108	7.71e-107
	ATP8B4	1.99075	5.38e-108	8.61e-107
	SAT1	0.770683	5.76e-108	9.21e-107
	CXCR3	-1.39118	2.34e-107	3.73e-106
	RUNX2	1.65799	2.44e-107	3.89e-106
	TMEM97	1.82109	3.74e-107	5.95e-106
	DNAJC15	0.833885	3.82e-107	6.08e-106
	FNIP2	1.75181	4.91e-107	7.79e-106
	SELENOM	-1.59451	6.19e-107	9.81e-106
	PPP1R2	-0.840905	1.8e-106	2.85e-105
	PRDM1	-1.85554	1.96e-106	3.09e-105
	EIF4A2	-0.53663	2.26e-106	3.57e-105
	MAGEF1	1.31144	2.6e-106	4.11e-105
	MATK	-3.20668	2.81e-106	4.43e-105
	AHR	1.60586	3.24e-106	5.1e-105
	SNX18	1.47389	4.1e-106	6.44e-105
	KLRK1	-3.77913	5.85e-106	9.17e-105
	TENT5A	1.69897	5.96e-106	9.33e-105
	ELOVL5	0.799918	8.45e-106	1.32e-104
	FGR	1.5549	1.02e-105	1.59e-104
	SFXN1	-2.03062	1.84e-105	2.87e-104
	HIGD1A	0.958837	1.87e-105	2.92e-104
	TMEM204	-2.87275	5.59e-105	8.7e-104
	PLAGL1	2.11734	7.34e-105	1.14e-103
	CDC42EP3	-1.51314	8.41e-105	1.31e-103
	RRBP1	1.26268	9.89e-105	1.53e-103
	AC023590.1	2.50251	1.34e-104	2.08e-103
	LINC00649	-3.17991	9.99e-104	1.55e-102
	DNAJB1	-1.58055	1.14e-103	1.76e-102
	NUDT3	1.06691	1.45e-103	2.23e-102
	ARPC2	0.30208	2.45e-103	3.77e-102
	MLEC	0.946004	2.83e-103	4.35e-102
	EPB41	-1.22991	3.23e-103	4.96e-102
	COMMD6	0.299675	5.95e-103	9.12e-102
	GNLY	-4.2784	1.58e-102	2.42e-101
	RELT	1.96907	1.85e-102	2.83e-101
	AL391832.2	2.87692	1.91e-102	2.93e-101
	PTGDS	5.31782	6.08e-102	9.29e-101
	IRAK3	1.93542	8.98e-102	1.37e-100
	ARHGAP24	1.5395	1.09e-101	1.67e-100
	SERTAD2	1.5128	2.06e-101	3.14e-100
	RASGRP2	-1.24543	3.7e-101	5.62e-100
	SEPTIN7	-0.621634	3.87e-101	5.86e-100
	APOE	-1.99087	3.98e-101	6.04e-100
	RCSD1	-0.774474	8.59e-101	1.3e-99
	PASK	-4.16768	1.35e-100	2.04e-99
	SUMO3	0.708113	2.51e-100	3.79e-99
	DDX6	-1.00392	4.32e-100	6.51e-99
	PARK7	0.470319	5.68e-100	8.55e-99
	ZDHHC17	1.60686	6.66e-100	1e-98
	CACUL1	1.0094	6.9e-100	1.04e-98
	ZNF516	2.38228	1.44e-99	2.15e-98
	SEL1L3	1.33223	2.79e-99	4.18e-98
	TESPA1	-2.65438	2.84e-99	4.25e-98
	CD4	0.850536	7.08e-99	1.06e-97
	SUPT4H1	0.688086	7.94e-99	1.18e-97
	ARPIN	2.17431	1.04e-98	1.56e-97
	CYBB	1.44899	1.69e-98	2.52e-97
	LY96	1.011	1.71e-98	2.54e-97
	STAT4	-2.62367	3.57e-98	5.31e-97
	SMCHD1	-1.01666	6.82e-98	1.01e-96
	RIN3	1.18208	6.9e-98	1.02e-96
	TAGAP	-1.39921	7.86e-98	1.16e-96
	SEPTIN9	-0.874793	1.95e-97	2.88e-96
	RAB7A	0.620629	3.04e-97	4.49e-96
	TMC8	-1.60397	4.82e-97	7.1e-96
	PDE4A	1.67277	5.25e-97	7.72e-96
	FAM102A	-2.92743	5.51e-97	8.1e-96
	LGMN	2.18966	5.99e-97	8.8e-96
	C9orf78	-0.922066	6.1e-97	8.95e-96
	ODF3B	1.52216	7.47e-97	1.09e-95
	SHFL	-1.42674	8.53e-97	1.25e-95
	GCC2	-0.907179	1.71e-96	2.49e-95
	DDAH2	1.04231	2.33e-96	3.4e-95
	PRDX1	-0.836617	2.42e-96	3.53e-95
	IGFBP7	2.65563	2.64e-96	3.84e-95
	CYTH1	-1.06026	3.07e-96	4.46e-95
	CAMTA1	0.735819	4.3e-96	6.25e-95
	EFNB1	2.29073	4.49e-96	6.51e-95
	SIGLEC10	2.54963	4.85e-96	7.02e-95
	GIMAP6	-2.55113	1.62e-95	2.35e-94
	PRF1	-3.63136	1.76e-95	2.54e-94
	SPG21	0.804459	2.26e-95	3.26e-94
	HPGDS	1.91507	2.69e-95	3.87e-94
	MAP3K20	1.94753	4.03e-95	5.81e-94
	BTN2A2	1.86	7.77e-95	1.12e-93
	TBC1D8	2.62842	8.55e-95	1.23e-93
	HNRNPDL	-0.552116	8.7e-95	1.25e-93
	LINC02256	1.30254	1.03e-94	1.48e-93
	APOBR	1.61458	1.69e-94	2.41e-93
	MED10	-0.98521	5.89e-94	8.42e-93
	LINC01871	-3.51248	9.87e-94	1.41e-92
	PSIP1	-1.21413	1.28e-93	1.82e-92
	CPED1	2.05933	1.45e-93	2.07e-92
	DDX5	-0.39025	2.34e-93	3.33e-92
	LPCAT2	1.34896	2.44e-93	3.46e-92
	CHP1	1.02648	6.05e-93	8.58e-92
	AC243960.1	-1.78892	6.68e-93	9.46e-92
	BAIAP2-DT	2.5381	6.94e-93	9.82e-92
	UPP1	-1.48774	8.86e-93	1.25e-91
	CEP170	1.42359	9.85e-93	1.39e-91
	SIGIRR	-0.963506	1.25e-92	1.77e-91
	C1QA	-1.73221	2.08e-92	2.93e-91
	CRBN	-1.05747	3.78e-92	5.32e-91
	TET2	1.56736	4.42e-92	6.22e-91
	CHML	2.22198	6.02e-92	8.46e-91
	BEX4	0.835872	7.84e-92	1.1e-90
	FLOT1	0.849691	8.97e-92	1.26e-90
	TIGIT	-3.77173	1.16e-91	1.62e-90
	LINC02207	3.49611	1.26e-91	1.75e-90
	QPCT	2.59541	1.49e-91	2.09e-90
	SNHG5	0.391207	1.79e-91	2.5e-90
	SERF2	0.21585	2.79e-91	3.89e-90
	ZMIZ1	1.62325	2.97e-91	4.13e-90
	ADGRE2	2.10241	3.88e-91	5.39e-90
	LILRA5	2.46838	4.58e-91	6.36e-90
	MAP3K2-DT	2.17448	4.8e-91	6.65e-90
	MCTP1	2.21966	5.4e-91	7.48e-90
	GPR160	2.31318	7.53e-91	1.04e-89
	CYSLTR1	1.33643	8.26e-91	1.14e-89
	CHD9	0.836264	8.61e-91	1.19e-89
	ATP6V0E2	-2.19829	1.05e-90	1.44e-89
	CHN2	2.00124	1.58e-90	2.18e-89
	MAML3	2.26269	1.6e-90	2.2e-89
	C1QB	-1.84716	2.51e-90	3.45e-89
	NME4	1.07746	2.97e-90	4.07e-89
	AIG1	1.34767	3.16e-90	4.33e-89
	SCML4	-3.55625	3.83e-90	5.25e-89
	ANKRD12	-0.601858	4.27e-90	5.83e-89
	C1QC	-1.8327	6.12e-90	8.36e-89
	PGD	1.07568	8.99e-90	1.23e-88
	TACC1	0.883296	9.35e-90	1.27e-88
	SH3YL1	-1.89718	1.6e-89	2.18e-88
	TST	2.47829	1.65e-89	2.25e-88
	MYH9	-0.846569	2.37e-89	3.22e-88
	PHF1	-1.6854	3.39e-89	4.6e-88
	KIF2A	-1.25337	3.82e-89	5.18e-88
	ATM	-0.865489	4.54e-89	6.14e-88
	CD82	-2.66795	5.17e-89	6.99e-88
	SLC12A9	1.30466	5.37e-89	7.25e-88
	STAC3	1.88742	5.78e-89	7.8e-88
	TERF2IP	-0.924627	6.11e-89	8.23e-88
	GPR157	2.29746	7.28e-89	9.8e-88
	LAMTOR2	0.658013	9.05e-89	1.22e-87
	CHURC1	-0.658094	1.04e-88	1.4e-87
	PPP3CC	-1.61852	1.11e-88	1.49e-87
	CHST12	-1.26472	1.43e-88	1.92e-87
	AC119396.1	-2.34619	1.45e-88	1.94e-87
	NMT2	-3.28911	1.63e-88	2.18e-87
	SLC29A3	1.63036	3.29e-88	4.39e-87
	GPR171	-1.62546	4.93e-88	6.57e-87
	SCARB1	2.35781	6.26e-88	8.33e-87
	HIP1	1.77609	8.49e-88	1.13e-86
	TTC39C	-1.40667	8.67e-88	1.15e-86
	ISCU	-0.59282	1.38e-87	1.84e-86
	IRF5	1.615	2.45e-87	3.25e-86
	DBNDD2	1.06579	2.65e-87	3.51e-86
	S100A11	0.388801	3.24e-87	4.28e-86
	SH3TC1	1.48214	4.76e-87	6.29e-86
	NMB	1.77899	5.71e-87	7.53e-86
	PIK3R1	-1.22696	5.94e-87	7.83e-86
	YIF1B	1.05968	6.85e-87	9.02e-86
	FGFR1OP2	-0.938379	8.78e-87	1.15e-85
	NLRC3	-3.22737	1.31e-86	1.72e-85
	AC008555.4	-3.7301	1.41e-86	1.86e-85
	CD300E	2.63348	1.69e-86	2.21e-85
	WIPF1	-0.832881	1.78e-86	2.33e-85
	MGST1	2.84258	3.5e-86	4.59e-85
	PPIA	0.294524	3.77e-86	4.93e-85
	RAB27A	-1.81777	4.76e-86	6.22e-85
	EIF4A1	0.383534	4.8e-86	6.26e-85
	ARHGAP17	1.38249	6.83e-86	8.89e-85
	POU2F2	0.866889	8.35e-86	1.09e-84
	HSBP1	0.683776	9.31e-86	1.21e-84
	RASA3	-2.44095	1.25e-85	1.62e-84
	ITGAM	1.31108	1.37e-85	1.78e-84
	ICAM2	-1.20041	1.4e-85	1.82e-84
	NEAT1	-0.608179	1.43e-85	1.85e-84
	BCAR3	2.61741	1.99e-85	2.57e-84
	SELENOP	-2.41029	2.75e-85	3.55e-84
	NINJ1	-1.57702	3.99e-85	5.14e-84
	UBE2J1	1.01282	4.54e-85	5.85e-84
	IGKC	1.63863	5.4e-85	6.95e-84
	RASA4	1.30248	6.53e-85	8.4e-84
	LILRB2	1.79185	7.58e-85	9.74e-84
	IRF3	-1.21946	9.2e-85	1.18e-83
	ANXA5	0.575482	1.28e-84	1.64e-83
	CD5	-2.20948	1.53e-84	1.95e-83
	SIRPB1	2.51529	1.77e-84	2.26e-83
	GBP5	-2.73853	1.88e-84	2.4e-83
	ABLIM1	-3.56022	2.25e-84	2.88e-83
	CDC42SE1	-0.857268	3.68e-84	4.7e-83
	ATP5MPL	0.380776	4.25e-84	5.42e-83
	PRKAR1A	0.722983	8.23e-84	1.05e-82
	STK4	-0.53206	8.48e-84	1.08e-82
	ID3	-2.31361	9.14e-84	1.16e-82
	HEXA	0.858393	9.19e-84	1.17e-82
	TNFRSF4	-3.26483	1.02e-83	1.3e-82
	MAP2K1	0.815525	1.03e-83	1.31e-82
	SDSL	2.44882	1.23e-83	1.56e-82
	UCK2	2.22196	1.46e-83	1.84e-82
	C12orf65	-1.80775	2.08e-83	2.62e-82
	HACD4	0.76386	2.1e-83	2.64e-82
	SLC2A8	1.97145	2.13e-83	2.68e-82
	ZNF503	2.02728	2.61e-83	3.28e-82
	ETV5	1.73944	4.01e-83	5.04e-82
	CHMP1B	0.922409	4.18e-83	5.24e-82
	PSMB8-AS1	-0.94224	6.51e-83	8.16e-82
	CDH23	2.52967	6.61e-83	8.28e-82
	LMO2	1.8098	6.78e-83	8.48e-82
	PITPNC1	-2.38632	8.2e-83	1.02e-81
	EHD1	-2.72661	8.25e-83	1.03e-81
	THEM4	-1.30754	1.25e-82	1.55e-81
	HMOX2	-1.15837	1.39e-82	1.73e-81
	NLRP3	1.71742	1.92e-82	2.39e-81
	SLAMF1	-3.57137	4.05e-82	5.04e-81
	NAP1L4	-1.08495	7.48e-82	9.29e-81
	TNIK	-3.73451	1.14e-81	1.41e-80
	AC008875.3	-2.04296	1.18e-81	1.46e-80
	NMRK1	-1.66375	1.4e-81	1.73e-80
	METRNL	1.64469	2e-81	2.47e-80
	CRYBG3	1.96148	2.33e-81	2.88e-80
	CARD9	1.9473	4.67e-81	5.76e-80
	ELF1	-0.738243	5.96e-81	7.35e-80
	SLC25A3	0.396771	6.73e-81	8.29e-80
	TRIM8	0.899434	9.13e-81	1.12e-79
	ZC3HAV1	-0.970189	1.05e-80	1.29e-79
	PCBP2	0.323853	1.12e-80	1.38e-79
	ARL11	2.01514	1.76e-80	2.16e-79
	ARPC5	0.396482	1.77e-80	2.17e-79
	PALLD	2.36979	2.02e-80	2.47e-79
	TIGAR	1.20992	2.94e-80	3.6e-79
	NCOA4	0.825774	3.04e-80	3.72e-79
	DBNL	0.677467	3.91e-80	4.78e-79
	CD28	-3.47096	4.78e-80	5.83e-79
	FUOM	1.06915	5.06e-80	6.17e-79
	UQCRB	-0.322085	5.44e-80	6.62e-79
	TAF1D	-0.832779	9.33e-80	1.13e-78
	OSCAR	1.86136	1.22e-79	1.48e-78
	CYFIP2	-1.26675	1.98e-79	2.4e-78
	PRRC2C	-0.638243	3.53e-79	4.27e-78
	NRP1	2.85385	4.95e-79	5.99e-78
	PA2G4	-0.667486	5.3e-79	6.41e-78
	SRD5A3	1.37158	9.2e-79	1.11e-77
	AC004846.1	2.73661	1.08e-78	1.3e-77
	B3GNT5	2.07802	1.32e-78	1.59e-77
	STMN1	1.13858	1.72e-78	2.07e-77
	MFNG	-1.00775	2.16e-78	2.6e-77
	BRI3BP	1.49064	2.59e-78	3.11e-77
	OFD1	0.675433	4.05e-78	4.87e-77
	GPR174	-3.5132	5.7e-78	6.84e-77
	BNIP3	-2.22764	6.9e-78	8.26e-77
	HVCN1	1.21274	7.7e-78	9.22e-77
	RHOG	0.52024	7.77e-78	9.3e-77
	AKTIP	-2.56415	8.29e-78	9.9e-77
	KMO	2.69946	8.53e-78	1.02e-76
	AL096865.1	2.57946	8.61e-78	1.03e-76
	SMIM27	-1.60569	1.02e-77	1.21e-76
	CCSER2	-1.32038	1.24e-77	1.48e-76
	CCDC167	-1.43931	1.33e-77	1.58e-76
	TMEM63A	-1.55031	1.46e-77	1.73e-76
	TRAF1	-2.45761	2.13e-77	2.53e-76
	SPTAN1	-1.46898	2.28e-77	2.71e-76
	UXS1	-1.63755	2.53e-77	3e-76
	LYVE1	-2.1652	2.88e-77	3.4e-76
	TNFRSF14	-1.10963	3.55e-77	4.2e-76
	PLXNC1	1.70917	4.61e-77	5.44e-76
	SPATA13	-2.1364	8.73e-77	1.03e-75
	ZNF706	0.453757	1.04e-76	1.23e-75
	CAPZA2	0.548175	1.3e-76	1.53e-75
	CDKN1B	-1.0605	1.34e-76	1.58e-75
	APEX1	0.629201	1.58e-76	1.85e-75
	TNFAIP8	-0.728153	1.83e-76	2.15e-75
	SNX8	1.66759	1.93e-76	2.27e-75
	RASSF2	1.13176	2.34e-76	2.74e-75
	SH2D2A	-3.44171	2.7e-76	3.16e-75
	IL18R1	1.69848	3.16e-76	3.7e-75
	CASP8	-1.44974	8.23e-76	9.61e-75
	FUS	-0.570624	1.23e-75	1.43e-74
	LINC-PINT	-1.0183	1.84e-75	2.15e-74
	TECR	-0.762323	2.84e-75	3.3e-74
	ASGR2	2.66137	3e-75	3.49e-74
	GNG2	-1.17569	3.23e-75	3.75e-74
	CDKN1A	1.57275	3.36e-75	3.9e-74
	ZFHX3	1.33736	4.19e-75	4.86e-74
	DISC1	1.39805	4.2e-75	4.86e-74
	LILRA1	2.41292	5.08e-75	5.88e-74
	CDC42SE2	-0.67782	5.47e-75	6.33e-74
	HEBP1	1.13804	5.94e-75	6.86e-74
	TRIO	2.1606	6.8e-75	7.85e-74
	CXCR4	-0.733968	7.6e-75	8.76e-74
	SYNRG	-1.05576	8.49e-75	9.78e-74
	BCL2	-1.46097	2.18e-74	2.51e-73
	FAM43A	1.92292	2.31e-74	2.65e-73
	NUDT16	1.02475	4.86e-74	5.58e-73
	VMO1	1.54512	9.53e-74	1.09e-72
	HDAC1	-1.11425	9.76e-74	1.12e-72
	TMEM106B	-2.11334	1.05e-73	1.21e-72
	EPC1	-0.692312	1.46e-73	1.67e-72
	ADORA3	1.63434	1.68e-73	1.92e-72
	FGD3	-1.52286	2.41e-73	2.75e-72
	TNRC6C	-2.15454	4.16e-73	4.74e-72
	ATP2B1	0.674458	4.31e-73	4.91e-72
	COBLL1	3.2237	4.74e-73	5.4e-72
	CD320	-1.83358	5.39e-73	6.13e-72
	AP1S3	1.92226	6.22e-73	7.07e-72
	CADM1	2.09119	6.9e-73	7.84e-72
	TMSB4X	0.15761	7.03e-73	7.97e-72
	CPPED1	1.41578	8.87e-73	1e-71
	PXDC1	2.28845	1.34e-72	1.52e-71
	USF2	0.802554	1.43e-72	1.62e-71
	HSD17B12	0.995554	1.47e-72	1.66e-71
	WARS	1.31461	2.18e-72	2.46e-71
	TRIB1	1.7756	2.49e-72	2.81e-71
	RNASE1	-2.35689	3.33e-72	3.76e-71
	FLNA	-0.933326	5.92e-72	6.66e-71
	ATOX1	0.77992	7.19e-72	8.09e-71
	CD9	1.40143	7.41e-72	8.32e-71
	ITPR1	1.13578	8.84e-72	9.92e-71
	CBLB	-1.83924	9.5e-72	1.07e-70
	MAP2K6	1.41833	9.97e-72	1.12e-70
	TOP1MT	1.44044	1.05e-71	1.17e-70
	SIRPA	1.65712	1.21e-71	1.35e-70
	ACY3	3.34168	1.29e-71	1.44e-70
	HNRNPF	-0.568902	1.83e-71	2.04e-70
	HELB	-1.85519	1.89e-71	2.11e-70
	ORAI1	-1.18225	1.9e-71	2.12e-70
	BIK	2.00479	2.03e-71	2.26e-70
	MAT2A	0.768526	2.07e-71	2.3e-70
	MLLT6	-1.50425	2.62e-71	2.91e-70
	MACORIS	2.43439	3.93e-71	4.36e-70
	SH3BP5	-1.35358	3.93e-71	4.36e-70
	LGALS3	0.976212	4.55e-71	5.04e-70
	ADGRE5	-1.23543	4.7e-71	5.21e-70
	RNH1	0.574746	4.8e-71	5.31e-70
	A1BG	0.876107	7.2e-71	7.96e-70
	NADK	1.35725	8.92e-71	9.85e-70
	PICALM	0.881137	9.04e-71	9.97e-70
	SERINC5	-1.37563	9.74e-71	1.07e-69
	PDE3B	-1.94044	1.05e-70	1.15e-69
	FZD1	2.07544	1.63e-70	1.79e-69
	ACPP	2.45285	2.25e-70	2.47e-69
	CYTH4	0.735694	5.05e-70	5.55e-69
	PTPN7	-0.975048	5.09e-70	5.58e-69
	TRAF5	-2.27043	6.54e-70	7.17e-69
	ARHGAP25	-1.34526	8.89e-70	9.73e-69
	PLEKHA1	-1.56719	9.25e-70	1.01e-68
	ARL5A	0.51017	1.11e-69	1.22e-68
	ZNF101	-2.02717	1.14e-69	1.24e-68
	IKBIP	0.989026	1.53e-69	1.67e-68
	SOGA1	2.00389	1.86e-69	2.02e-68
	PARP8	-1.48504	2.13e-69	2.32e-68
	GRAMD1B	1.67549	2.31e-69	2.51e-68
	TBXAS1	1.09957	2.44e-69	2.65e-68
	FHL3	1.61355	2.91e-69	3.16e-68
	FKBP1B	2.45671	3.78e-69	4.1e-68
	FBLN5	-3.66103	7.41e-69	8.04e-68
	LINS1	-1.92182	8.76e-69	9.48e-68
	LAP3	0.889186	1e-68	1.09e-67
	PAG1	-1.05185	1.79e-68	1.93e-67
	MTPN	0.637643	2.2e-68	2.38e-67
	CYB5R3	0.814287	2.29e-68	2.47e-67
	PCED1B	-1.64785	2.63e-68	2.84e-67
	ATP1A1	-0.837247	3.27e-68	3.52e-67
	CYTOR	-1.32584	3.41e-68	3.67e-67
	BEX2	-2.05581	3.93e-68	4.22e-67
	SLC2A4RG	-2.14705	4.6e-68	4.94e-67
	LTC4S	1.20548	5.46e-68	5.86e-67
	BMP2K	1.4168	6.97e-68	7.47e-67
	ROBO3	1.90905	7.81e-68	8.36e-67
	KCTD5	1.28515	8.1e-68	8.66e-67
	SH3BGRL3	-0.264578	8.14e-68	8.71e-67
	THBD	3.00431	8.45e-68	9.03e-67
	RNF167	-0.921653	1.02e-67	1.09e-66
	CD83	1.53633	1.47e-67	1.57e-66
	UBB	-0.388385	1.55e-67	1.66e-66
	FEZ2	0.836367	1.78e-67	1.89e-66
	AP002387.2	-1.9949	2.79e-67	2.97e-66
	TSPAN14	-1.25855	3.42e-67	3.63e-66
	CHMP7	-1.6193	3.47e-67	3.69e-66
	PPA1	0.519364	5.84e-67	6.2e-66
	MYLPF	2.37407	6.52e-67	6.91e-66
	PTK2	2.1253	6.54e-67	6.93e-66
	C1orf56	-1.05629	6.65e-67	7.04e-66
	KLF6	-0.544912	7.25e-67	7.67e-66
	MARCKS	1.16903	7.32e-67	7.73e-66
	CYLD	-0.890467	8.02e-67	8.46e-66
	PPP1R16A	1.75929	9.46e-67	9.97e-66
	ABRACL	-0.544313	1.02e-66	1.07e-65
	SYNGR1	1.68784	1.29e-66	1.36e-65
	PDCD5	-0.810715	1.58e-66	1.66e-65
	PIK3CG	1.06264	1.59e-66	1.67e-65
	THOC3	-1.41654	1.64e-66	1.72e-65
	SELL	-0.77681	1.66e-66	1.74e-65
	AL132709.8	2.34719	2.25e-66	2.35e-65
	HSP90AA1	-0.386788	2.39e-66	2.5e-65
	PECAM1	1.29307	3.55e-66	3.71e-65
	IER3	1.4073	5.26e-66	5.5e-65
	LIMD1	1.43319	5.27e-66	5.5e-65
	KLRD1	-3.9209	5.27e-66	5.5e-65
	KMT2E	-0.509635	5.3e-66	5.52e-65
	RNF135	1.37889	5.41e-66	5.63e-65
	LINC02273	-3.87857	5.52e-66	5.75e-65
	PVT1	-2.3181	6.18e-66	6.42e-65
	SHISAL2A	-2.78301	6.3e-66	6.54e-65
	MLLT3	-2.54688	6.37e-66	6.61e-65
	GZMH	-3.18631	6.55e-66	6.79e-65
	EVI5	1.50679	6.89e-66	7.14e-65
	CFAP36	-2.01562	7.87e-66	8.14e-65
	MIR181A1HG	1.73929	8.74e-66	9.04e-65
	SCPEP1	1.06813	1.47e-65	1.52e-64
	RILP	1.55858	1.95e-65	2.02e-64
	LIMD2	-0.399778	2.48e-65	2.56e-64
	ARHGEF3	-1.72325	3.05e-65	3.14e-64
	MARCKSL1	-1.26691	3.22e-65	3.31e-64
	SF1	-0.541794	4.82e-65	4.96e-64
	EGR1	-1.88396	6.28e-65	6.45e-64
	DUSP5	1.9727	7.3e-65	7.49e-64
	SETBP1	2.62651	7.75e-65	7.95e-64
	MACF1	-0.95888	9.47e-65	9.71e-64
	ATP6AP1	0.766972	1.02e-64	1.05e-63
	RGL4	-3.55161	1.07e-64	1.1e-63
	TMEM19	1.09105	1.33e-64	1.36e-63
	GRK6	-1.49891	1.35e-64	1.38e-63
	MEIKIN	2.55038	1.59e-64	1.63e-63
	CHD2	-0.814035	1.65e-64	1.68e-63
	ATG4C	1.23026	1.69e-64	1.72e-63
	NECAP2	-1.01715	1.73e-64	1.77e-63
	SNAP23	0.698422	1.76e-64	1.79e-63
	ARHGAP31	1.8293	1.83e-64	1.86e-63
	ACER3	1.27327	1.83e-64	1.86e-63
	BATF	-2.11109	1.87e-64	1.9e-63
	GOLGA8B	-1.9158	2.82e-64	2.86e-63
	UGP2	-0.756298	2.91e-64	2.95e-63
	JAZF1	1.28658	3.77e-64	3.82e-63
	MIAT	-3.15999	4.66e-64	4.71e-63
	IL2RB	-4.23915	8.53e-64	8.62e-63
	NSG1	-4.1905	9.48e-64	9.57e-63
	OGA	-0.855229	1e-63	1.01e-62
	MSRB2	1.08133	1.17e-63	1.18e-62
	RHOF	-0.807342	1.28e-63	1.28e-62
	WDR41	1.35549	1.57e-63	1.58e-62
	HAUS4	0.86496	1.77e-63	1.77e-62
	CPNE3	0.784868	1.83e-63	1.84e-62
	PLCB2	1.07143	2.34e-63	2.35e-62
	NAIP	1.08123	2.53e-63	2.54e-62
	PBX3	1.58402	2.6e-63	2.61e-62
	RIC3	-2.79831	5.06e-63	5.07e-62
	MTRNR2L1	0.580821	7.77e-63	7.77e-62
	CD93	1.72921	8.16e-63	8.15e-62
	SIDT1	1.21088	8.92e-63	8.91e-62
	THEMIS	-3.5747	9.09e-63	9.07e-62
	SHISA5	-0.899742	9.31e-63	9.28e-62
	ATP5IF1	-0.521823	1.24e-62	1.23e-61
	CAPZB	-0.448972	1.28e-62	1.27e-61
	TP53I3	1.97069	1.48e-62	1.47e-61
	IQSEC2	2.41393	1.6e-62	1.59e-61
	LINC01550	-3.39913	1.71e-62	1.7e-61
	MAPKAPK5-AS1	-1.22518	1.86e-62	1.84e-61
	ELOB	-0.359203	2.88e-62	2.85e-61
	STMP1	0.541007	3.32e-62	3.29e-61
	MRC1	1.71845	5.84e-62	5.78e-61
	C5orf56	-1.62477	6.8e-62	6.72e-61
	SF3B2	-0.650555	7.1e-62	7.01e-61
	ATP6V0E1	0.322332	7.34e-62	7.24e-61
	WDFY2	1.00075	8.23e-62	8.12e-61
	GM2A	1.54965	8.34e-62	8.21e-61
	LDLR	-1.77686	8.33e-62	8.21e-61
	COX5A	0.439897	1.09e-61	1.07e-60
	SLC43A2	1.38761	1.21e-61	1.19e-60
	SLC25A6	0.245856	1.33e-61	1.3e-60
	MPZL1	1.45701	1.41e-61	1.38e-60
	TRGC2	-4.34569	1.57e-61	1.53e-60
	SH2D3A	-2.60902	1.67e-61	1.64e-60
	SEMA4D	-1.40487	2.21e-61	2.16e-60
	UBXN11	-1.68955	2.42e-61	2.36e-60
	ZNF710	1.9123	4.05e-61	3.96e-60
	AC090204.1	1.67452	8.34e-61	8.14e-60
	SBDS	-0.910275	1e-60	9.76e-60
	ZNF276	-1.46605	1e-60	9.76e-60
	SPP1	-2.70862	2.19e-60	2.13e-59
	CDCA7L	1.952	2.27e-60	2.2e-59
	SNX30	1.53928	3.03e-60	2.95e-59
	MEI1	-2.28574	3.19e-60	3.1e-59
	OAS1	0.988888	4.02e-60	3.9e-59
	ASPHD2	2.16838	4.08e-60	3.95e-59
	ABHD14A	-1.32955	4.34e-60	4.21e-59
	SLC46A3	1.05551	4.78e-60	4.62e-59
	ACSL4	1.24306	5.05e-60	4.88e-59
	ATF5	1.42289	5.82e-60	5.63e-59
	CHPT1	0.975821	6.31e-60	6.1e-59
	LINC00892	-3.58328	6.64e-60	6.41e-59
	OSBPL11	1.13873	6.76e-60	6.52e-59
	MCOLN2	1.4167	7.76e-60	7.48e-59
	MYBL1	-3.563	7.86e-60	7.57e-59
	APLP2	0.778791	8.21e-60	7.9e-59
	ST6GALNAC4	1.3154	9.17e-60	8.82e-59
	PTTG1IP	0.763566	9.45e-60	9.08e-59
	IGHG1	-1.60645	1.07e-59	1.03e-58
	ITGB2	0.401041	1.08e-59	1.03e-58
	NCMAP-DT	-2.41688	1.24e-59	1.19e-58
	PTPN18	0.762721	1.46e-59	1.4e-58
	SPCS1	0.377139	2.02e-59	1.93e-58
	RAB5C	0.519354	2.42e-59	2.31e-58
	DNTTIP1	0.99955	2.55e-59	2.43e-58
	MAP3K13	0.880638	3e-59	2.86e-58
	RUNX3	-1.27207	3.86e-59	3.68e-58
	ZFAND5	0.786895	4.5e-59	4.29e-58
	MT1F	-3.33797	4.52e-59	4.3e-58
	GRASP	2.17932	4.66e-59	4.44e-58
	PSME1	-0.396545	4.91e-59	4.67e-58
	FGD4	1.23312	5.92e-59	5.62e-58
	PLEKHF1	-3.63681	7.3e-59	6.93e-58
	ARL6IP5	-0.461597	8.18e-59	7.76e-58
	TRMT1	0.78868	1e-58	9.48e-58
	LINC01504	1.98156	1.05e-58	9.94e-58
	ITGAL	-1.27694	1.15e-58	1.09e-57
	ANP32E	-0.979541	1.22e-58	1.16e-57
	SPATS2L	1.28216	1.92e-58	1.82e-57
	BIN1	-0.652114	2.11e-58	1.99e-57
	FIBP	0.666962	2.93e-58	2.76e-57
	SLC37A2	1.85343	3.23e-58	3.04e-57
	CTSB	0.639822	3.55e-58	3.34e-57
	NDFIP1	-0.621222	4.01e-58	3.77e-57
	SIGLEC14	2.30558	4.24e-58	3.99e-57
	C5AR1	-1.87497	5.81e-58	5.46e-57
	CNTLN	1.85684	8.47e-58	7.95e-57
	TARSL2	-1.63977	9.58e-58	8.99e-57
	MICAL1	1.01812	1.22e-57	1.15e-56
	RAB13	1.26937	1.42e-57	1.33e-56
	SNHG12	-1.38993	1.52e-57	1.42e-56
	TICAM2	2.13494	1.99e-57	1.86e-56
	LACTB	1.09795	3e-57	2.8e-56
	CBX6	0.70556	3.59e-57	3.35e-56
	SLC38A1	-0.801243	5.19e-57	4.84e-56
	CANX	0.514171	7.37e-57	6.87e-56
	CLEC5A	1.68875	7.75e-57	7.22e-56
	LINC01934	-3.67087	8.64e-57	8.04e-56
	MTMR14	0.761069	8.66e-57	8.05e-56
	BEX3	-2.12156	1.13e-56	1.05e-55
	PSMB9	-0.457452	1.21e-56	1.13e-55
	EPS8	1.07793	1.87e-56	1.74e-55
	SIRPG	-3.37382	2.17e-56	2.01e-55
	RABAC1	-0.59895	2.31e-56	2.14e-55
	KMT2A	-0.828288	3.27e-56	3.02e-55
	POLR3GL	-0.727777	3.49e-56	3.23e-55
	TXK	-3.55462	3.69e-56	3.41e-55
	GPR183	-0.551084	4.88e-56	4.51e-55
	ZDHHC4	0.882245	5.22e-56	4.82e-55
	PDCD4	-0.703807	6.1e-56	5.62e-55
	RBM4	-0.685726	1.79e-55	1.65e-54
	SORT1	1.63807	2.18e-55	2.01e-54
	SFI1	-1.71488	2.39e-55	2.2e-54
	SOCS1	-1.88835	3.25e-55	2.99e-54
	RASAL3	-1.39048	3.84e-55	3.53e-54
	PARP1	-0.785749	4.37e-55	4.01e-54
	CKS2	0.990696	4.91e-55	4.5e-54
	MAN1A1	1.27566	6.08e-55	5.58e-54
	BCO2	1.94515	6.35e-55	5.81e-54
	TMEM35B	-0.767131	8.23e-55	7.53e-54
	TMEM219	0.456164	8.9e-55	8.14e-54
	AC006369.1	-3.84119	1.06e-54	9.7e-54
	GGCT	0.822169	1.16e-54	1.06e-53
	KIF16B	1.29731	1.59e-54	1.45e-53
	TRIM59	-1.90204	1.86e-54	1.7e-53
	RSBN1	-1.0671	2.07e-54	1.89e-53
	PLEK2	2.22779	2.11e-54	1.92e-53
	BMF	1.8065	2.18e-54	1.98e-53
	STOM	-1.08461	2.39e-54	2.18e-53
	APRT	-0.367811	3.19e-54	2.9e-53
	SLC38A2	0.710237	3.41e-54	3.09e-53
	MPRIP	-1.68774	3.45e-54	3.13e-53
	ARHGAP45	-0.727155	4.54e-54	4.11e-53
	TATDN3	1.14284	4.87e-54	4.41e-53
	ITGA6	-3.48694	9.26e-54	8.38e-53
	ANXA2	0.445706	1.02e-53	9.21e-53
	ST3GAL1	-0.995786	1.97e-53	1.78e-52
	C17orf49	0.553486	2.23e-53	2.01e-52
	SORL1	-0.784083	2.45e-53	2.21e-52
	NLRC5	-1.80891	2.51e-53	2.26e-52
	ORMDL3	-1.783	2.92e-53	2.63e-52
	CCR1	1.29139	3.75e-53	3.37e-52
	GPSM3	-0.348258	4.09e-53	3.68e-52
	TLE4	-1.09972	5.43e-53	4.87e-52
	DHTKD1	1.36858	6.05e-53	5.43e-52
	CD47	-0.537202	6.55e-53	5.88e-52
	TP53I13	0.88202	7.81e-53	7e-52
	ZBTB38	-1.08525	8.64e-53	7.74e-52
	CCDC66	-0.934938	9.79e-53	8.76e-52
	CNP	1.16456	9.86e-53	8.82e-52
	QPRT	1.66299	1.02e-52	9.11e-52
	IMP3	-0.620635	1.08e-52	9.62e-52
	RASSF5	-0.774518	1.35e-52	1.2e-51
	RNPEP	0.920352	1.77e-52	1.58e-51
	CD79B	-2.1452	1.88e-52	1.67e-51
	SNRPN	-0.592156	2.05e-52	1.83e-51
	AC026979.2	-2.13847	2.16e-52	1.92e-51
	RAN	-0.397918	2.35e-52	2.09e-51
	KRT10	-0.532222	2.64e-52	2.34e-51
	GPBP1	-0.578951	3.75e-52	3.33e-51
	ATP6V0A1	1.26685	3.99e-52	3.54e-51
	EMB	-0.688701	4.01e-52	3.56e-51
	SLC16A3	0.854493	4.93e-52	4.36e-51
	TSC22D4	-0.682808	5.6e-52	4.96e-51
	POMP	0.375884	5.75e-52	5.08e-51
	LCP2	-0.880558	9.52e-52	8.41e-51
	TRPM2	1.87867	9.55e-52	8.44e-51
	ZYX	0.550145	1.02e-51	8.99e-51
	ARSD	1.67881	1.26e-51	1.11e-50
	ARHGDIA	-0.548037	1.31e-51	1.15e-50
	TMCC3	1.70065	1.51e-51	1.33e-50
	EIF4G3	1.22234	2.01e-51	1.77e-50
	VEGFB	1.27264	2.44e-51	2.14e-50
	EOMES	-3.66344	2.78e-51	2.44e-50
	CNBP	-0.351564	3.1e-51	2.72e-50
	ACTR2	0.4205	3.12e-51	2.74e-50
	CTSA	-1.26191	3.14e-51	2.76e-50
	AC020656.1	1.68989	3.19e-51	2.79e-50
	CLK1	-0.753538	3.28e-51	2.87e-50
	POLB	1.26454	3.4e-51	2.97e-50
	TLR9	2.51819	4.29e-51	3.75e-50
	TPMT	0.929482	5.56e-51	4.86e-50
	PTPRO	1.47564	5.59e-51	4.88e-50
	SDCCAG8	0.788082	6.4e-51	5.58e-50
	STK38	-1.01607	8.14e-51	7.1e-50
	AC245407.2	-2.04953	9.44e-51	8.22e-50
	JAK1	-0.498894	1.03e-50	8.92e-50
	SLF1	-1.61986	1.14e-50	9.94e-50
	DNAJC19	-0.710127	1.19e-50	1.04e-49
	APOL6	-1.32199	1.28e-50	1.11e-49
	PRKAR2B	2.17332	1.35e-50	1.17e-49
	CMIP	0.909353	1.75e-50	1.52e-49
	ABHD14B	-0.829381	1.89e-50	1.64e-49
	SNHG8	-0.452617	2.32e-50	2.01e-49
	SPTSSA	0.818189	2.48e-50	2.14e-49
	MAP3K2	0.831907	2.55e-50	2.21e-49
	PRORP	-1.47254	2.59e-50	2.24e-49
	ZFP36L2	-0.353689	2.92e-50	2.52e-49
	DYNLT3	-1.08348	4.02e-50	3.47e-49
	TMX4	-1.04346	4.07e-50	3.51e-49
	DENND6B	1.3357	4.62e-50	3.98e-49
	IGHM	2.72921	4.72e-50	4.06e-49
	CAP1	0.340506	5.46e-50	4.69e-49
	ASCL2	1.77924	5.66e-50	4.87e-49
	CLEC11A	1.8398	5.95e-50	5.11e-49
	G6PC3	1.30534	6.37e-50	5.47e-49
	SVBP	0.665161	7.48e-50	6.42e-49
	IK	-0.721263	8.19e-50	7.02e-49
	CD2AP	1.015	1.26e-49	1.08e-48
	RPP25	1.6876	1.43e-49	1.22e-48
	ACTN1	1.15288	1.43e-49	1.23e-48
	ZBTB20	-0.994378	2.29e-49	1.95e-48
	NUBPL	1.47459	3.01e-49	2.57e-48
	NEK8	1.7186	4.18e-49	3.56e-48
	PDE7A	-1.13476	4.2e-49	3.58e-48
	GALNT3	1.89611	4.95e-49	4.22e-48
	UBASH3A	-3.96845	6.93e-49	5.9e-48
	INSIG1	0.620961	8.09e-49	6.89e-48
	CWF19L2	-0.998423	1.19e-48	1.01e-47
	RAB4B	0.780256	1.22e-48	1.04e-47
	DPP4	-1.78133	1.4e-48	1.19e-47
	MMP25-AS1	-2.56948	1.43e-48	1.22e-47
	FAM102B	1.51565	1.59e-48	1.35e-47
	STARD7	0.737552	1.76e-48	1.49e-47
	FAS	-2.42154	1.88e-48	1.59e-47
	ERP29	0.314617	2.01e-48	1.7e-47
	CHMP4B	0.610574	2.24e-48	1.9e-47
	TXNDC5	1.76465	2.33e-48	1.97e-47
	MYLIP	-1.54813	2.37e-48	2e-47
	PFDN5	-0.182637	2.89e-48	2.44e-47
	TLR3	2.14611	3.51e-48	2.96e-47
	PHB	0.546467	3.87e-48	3.26e-47
	DAPK2	2.29778	4e-48	3.36e-47
	TLR1	1.27252	4.11e-48	3.46e-47
	MECP2	-0.927311	4.23e-48	3.56e-47
	ARHGEF40	1.62701	5.06e-48	4.25e-47
	ELOVL1	0.766614	5.24e-48	4.4e-47
	APOBEC3C	-0.910675	7.6e-48	6.38e-47
	REXO2	-0.918872	1.2e-47	1e-46
	HCG18	-1.24652	1.31e-47	1.1e-46
	NCKAP5L	1.36972	1.33e-47	1.11e-46
	TRDC	-4.45137	2.14e-47	1.79e-46
	GOLGA4	-0.76958	2.18e-47	1.82e-46
	TMEM170B	1.87501	2.36e-47	1.97e-46
	AHCY	0.991096	2.57e-47	2.15e-46
	CRIP2	-3.36363	2.64e-47	2.2e-46
	TFEB	1.45544	2.73e-47	2.27e-46
	MMP23B	2.37714	3.96e-47	3.3e-46
	ARHGAP27	1.01812	5.31e-47	4.42e-46
	GAB1	2.20406	5.44e-47	4.53e-46
	NBDY	0.495374	5.8e-47	4.83e-46
	SUPT3H	-1.50552	6.51e-47	5.4e-46
	ARAP2	-1.37052	6.53e-47	5.42e-46
	YWHAE	0.444564	8.34e-47	6.92e-46
	KLF12	-1.70173	8.59e-47	7.12e-46
	PPP1R18	-0.547228	9.78e-47	8.1e-46
	ANKRD49	-0.893521	9.84e-47	8.15e-46
	TOMM6	0.317203	1.02e-46	8.43e-46
	AC092338.3	-1.05113	1.16e-46	9.63e-46
	UBL7	0.714595	1.38e-46	1.14e-45
	RAD51-AS1	-1.48413	1.4e-46	1.15e-45
	MIR99AHG	1.73425	1.87e-46	1.55e-45
	ABT1	-0.876698	1.87e-46	1.55e-45
	C15orf39	1.37641	2.09e-46	1.72e-45
	RYR1	1.81971	2.64e-46	2.17e-45
	GATM	1.23817	2.95e-46	2.43e-45
	UBQLN2	-1.21504	3.06e-46	2.52e-45
	SLAMF6	-3.46878	3.73e-46	3.06e-45
	TM9SF2	0.634562	4.62e-46	3.79e-45
	KLHDC2	-0.94731	5.1e-46	4.18e-45
	ITGB7	-1.00623	6.47e-46	5.3e-45
	FADS2	1.55912	7.51e-46	6.16e-45
	PRKCQ	-3.50295	7.56e-46	6.19e-45
	EIF3G	-0.357613	7.99e-46	6.54e-45
	ATP5MC3	0.336032	8.55e-46	6.99e-45
	PSMC5	-0.603397	8.68e-46	7.09e-45
	CNDP2	0.704672	1.06e-45	8.62e-45
	YWHAQ	-0.577373	1.14e-45	9.33e-45
	CAMK1D	0.887161	1.21e-45	9.86e-45
	MYCBP	0.752893	1.33e-45	1.09e-44
	UCP2	0.397262	1.35e-45	1.1e-44
	S100A8	-2.41445	1.45e-45	1.18e-44
	SERPINB6	0.659355	1.52e-45	1.24e-44
	EMILIN2	1.23521	1.77e-45	1.44e-44
	DAD1	-0.42845	2.02e-45	1.64e-44
	ADORA2A	-2.37797	2.3e-45	1.86e-44
	PRR5	-2.82873	2.59e-45	2.1e-44
	NCKAP1L	0.571071	2.63e-45	2.13e-44
	ZNF667-AS1	1.84415	2.67e-45	2.17e-44
	ISCA1	-1.24887	2.99e-45	2.42e-44
	SRSF7	-0.390626	3.17e-45	2.56e-44
	NELL2	-3.92175	3.22e-45	2.6e-44
	DDX18	-0.506966	3.37e-45	2.72e-44
	COX8A	0.29792	3.39e-45	2.74e-44
	MLF2	0.533066	3.83e-45	3.09e-44
	TSHZ2	-3.93877	4.13e-45	3.33e-44
	CAPN2	-0.798687	4.48e-45	3.61e-44
	SNHG3	-0.932399	4.65e-45	3.74e-44
	ITPRID2	1.23122	5.36e-45	4.32e-44
	LY9	-1.40528	6.84e-45	5.5e-44
	CCNDBP1	-0.632656	7.98e-45	6.41e-44
	AC008014.1	1.91356	8.01e-45	6.43e-44
	AHI1	1.10232	1.06e-44	8.54e-44
	RAPGEF6	-1.00148	1.08e-44	8.66e-44
	ABHD3	-1.22009	1.3e-44	1.04e-43
	CTNS	1.70596	1.46e-44	1.17e-43
	DSTN	-0.570716	1.61e-44	1.29e-43
	SNX6	-0.593645	1.73e-44	1.38e-43
	SYTL3	-1.58077	1.78e-44	1.43e-43
	UBE2W	0.806306	1.82e-44	1.46e-43
	YPEL3	-0.625503	2.03e-44	1.62e-43
	LHFPL2	1.66296	2.5e-44	1.99e-43
	LAPTM4A	0.445504	2.64e-44	2.1e-43
	RHEB	0.455334	2.85e-44	2.27e-43
	AL121839.2	-3.61613	3.16e-44	2.52e-43
	HMGB1	-0.250924	3.35e-44	2.66e-43
	ZNRD1	-0.884666	3.69e-44	2.93e-43
	BTN3A1	-1.44446	4.37e-44	3.47e-43
	PXN	-1.30629	4.45e-44	3.53e-43
	POLR2C	-1.01737	4.83e-44	3.83e-43
	ARHGAP18	0.885735	4.84e-44	3.84e-43
	KIAA0040	-1.23838	6.71e-44	5.31e-43
	MT1E	-2.74323	7.28e-44	5.77e-43
	AC004687.1	0.448348	7.94e-44	6.29e-43
	H1F0	1.23098	8.09e-44	6.4e-43
	MFSD2A	2.13949	8.86e-44	7e-43
	LPGAT1	0.933614	8.9e-44	7.03e-43
	SELENOS	0.507264	9.14e-44	7.21e-43
	PILRA	0.928672	1.25e-43	9.82e-43
	ZNF106	0.627285	1.3e-43	1.02e-42
	BCL9L	-2.11221	1.41e-43	1.11e-42
	STAT5B	-1.40123	1.52e-43	1.2e-42
	LAX1	-3.88154	1.54e-43	1.21e-42
	ARRB1	1.05932	1.63e-43	1.28e-42
	ORAI3	0.965464	1.67e-43	1.31e-42
	CLIC4	1.5985	1.68e-43	1.32e-42
	RAB24	1.0004	2.12e-43	1.66e-42
	NUDT1	0.717744	2.41e-43	1.89e-42
	LINC01357	2.14798	2.64e-43	2.07e-42
	NIPAL3	-1.21047	2.84e-43	2.22e-42
	DGCR6L	-0.788757	2.96e-43	2.32e-42
	SLC39A8	-2.03473	3.02e-43	2.36e-42
	SLC25A19	1.0972	3.4e-43	2.65e-42
	SECTM1	1.74588	3.83e-43	2.99e-42
	PABPN1	0.5834	4.08e-43	3.18e-42
	CLUAP1	-1.98396	4.24e-43	3.31e-42
	MGAT4A	-0.726429	4.68e-43	3.65e-42
	CNN2	-0.486758	5.14e-43	4e-42
	FTCDNL1	1.8369	5.26e-43	4.09e-42
	ZNF296	1.44026	6.51e-43	5.07e-42
	PATJ	-3.26825	7.95e-43	6.18e-42
	HNMT	0.952185	8.13e-43	6.32e-42
	AC244090.1	1.14763	8.96e-43	6.95e-42
	PRKD2	-2.53053	9.35e-43	7.25e-42
	LEPROT	0.67103	1.03e-42	7.98e-42
	SRSF11	-0.470662	1.12e-42	8.68e-42
	TGIF1	-1.04007	1.13e-42	8.72e-42
	SNN	1.20893	1.27e-42	9.83e-42
	RSBN1L	-0.673146	1.28e-42	9.86e-42
	ACAA1	0.670408	1.39e-42	1.07e-41
	ZBP1	-1.82425	1.4e-42	1.08e-41
	PDLIM7	1.35743	1.59e-42	1.22e-41
	MAGED2	-1.1699	1.99e-42	1.54e-41
	AL359220.1	-3.23109	2.09e-42	1.61e-41
	CCND2	-0.805713	2.1e-42	1.62e-41
	KPNA2	0.90593	2.16e-42	1.66e-41
	UBE2F	0.612685	2.18e-42	1.67e-41
	RPP21	-0.74833	2.36e-42	1.81e-41
	MARCO	-2.40486	2.48e-42	1.91e-41
	TEX2	1.78108	2.7e-42	2.07e-41
	ILF3-DT	-0.929724	2.72e-42	2.09e-41
	ZBTB25	-1.45021	3e-42	2.3e-41
	ZMYND15	1.73465	3.04e-42	2.33e-41
	GALT	-1.15489	3.28e-42	2.51e-41
	SNRPA1	-0.935889	3.3e-42	2.53e-41
	SRPK2	-0.775923	3.51e-42	2.68e-41
	FCGBP	-1.8568	3.84e-42	2.93e-41
	NUDT17	2.18178	3.89e-42	2.97e-41
	KCNA3	-3.1457	4.12e-42	3.14e-41
	COX6C	-0.304742	5.19e-42	3.96e-41
	FOLR2	-1.53386	5.19e-42	3.96e-41
	COPS6	-0.60118	5.2e-42	3.96e-41
	FOXO1	-2.58743	6.82e-42	5.19e-41
	ATP6V1G1	-0.302033	6.84e-42	5.2e-41
	MOB1A	0.478985	7.42e-42	5.64e-41
	IFI16	0.392611	7.66e-42	5.82e-41
	R3HDM4	-0.842399	8.53e-42	6.48e-41
	BHLHE41	1.20424	9.56e-42	7.25e-41
	RNF126	-0.8481	9.94e-42	7.54e-41
	ARHGAP5	0.802784	1.03e-41	7.8e-41
	AGPAT1	0.946519	1.12e-41	8.46e-41
	SQSTM1	-0.63646	1.12e-41	8.48e-41
	SPTBN1	-1.5691	1.24e-41	9.37e-41
	SPOPL	1.35788	1.51e-41	1.14e-40
	RNF214	-1.49909	1.58e-41	1.19e-40
	BTG3	-1.48978	1.62e-41	1.22e-40
	CREM	0.817465	1.72e-41	1.3e-40
	RIPOR1	1.34518	1.85e-41	1.39e-40
	PERP	-3.54774	2.3e-41	1.74e-40
	CHD3	-0.96149	2.53e-41	1.9e-40
	UBC	-0.290375	2.81e-41	2.11e-40
	DENND1B	0.843636	3.2e-41	2.41e-40
	LINC01410	1.56528	4.14e-41	3.11e-40
	ZNF580	0.899801	4.25e-41	3.19e-40
	MYO15B	1.53384	4.36e-41	3.27e-40
	GNB5	-1.32766	4.42e-41	3.31e-40
	UBXN1	-0.350191	4.53e-41	3.4e-40
	PDE4D	-2.81535	4.67e-41	3.5e-40
	NIBAN1	0.746878	4.84e-41	3.63e-40
	CGGBP1	-0.749621	5.06e-41	3.79e-40
	PCID2	-1.09714	5.14e-41	3.85e-40
	ENY2	0.431822	5.62e-41	4.2e-40
	DIPK2A	1.13629	5.66e-41	4.23e-40
	WWP1	-1.52314	6.63e-41	4.95e-40
	VPS29	0.404203	6.93e-41	5.17e-40
	CTSD	-0.798913	7.02e-41	5.23e-40
	PSMB8	-0.453877	7.04e-41	5.25e-40
	TNFSF10	-0.901151	7.74e-41	5.77e-40
	ANK3	-2.95071	8.23e-41	6.12e-40
	NPDC1	-2.88606	9.83e-41	7.31e-40
	NAE1	-0.999785	1.18e-40	8.79e-40
	PTBP3	0.628566	1.26e-40	9.38e-40
	SS18L2	-0.527109	1.77e-40	1.31e-39
	APH1A	0.455257	1.88e-40	1.39e-39
	FAAP20	0.488557	1.94e-40	1.44e-39
	NUDT16L1	-1.10139	2e-40	1.49e-39
	IKBKE	-3.33219	2.05e-40	1.52e-39
	KLF10	1.08136	2.19e-40	1.62e-39
	CHRM3-AS2	-3.83921	2.23e-40	1.65e-39
	AC133644.2	-3.89799	2.24e-40	1.66e-39
	FNBP4	-0.668872	2.31e-40	1.71e-39
	PARVB	0.944573	2.54e-40	1.88e-39
	SAR1A	-0.855	2.66e-40	1.96e-39
	ACSF2	1.641	2.7e-40	1.99e-39
	LMO4	0.733985	2.76e-40	2.03e-39
	TNRC6B	-0.477286	3.27e-40	2.41e-39
	THUMPD3-AS1	-0.617965	3.52e-40	2.59e-39
	RNF125	-0.883206	4.62e-40	3.4e-39
	DTNA	2.04941	4.88e-40	3.59e-39
	SOCS2	-3.27234	5.14e-40	3.78e-39
	TNS3	1.8291	5.64e-40	4.14e-39
	NOL7	-0.521846	5.71e-40	4.19e-39
	CLPP	-0.773609	5.75e-40	4.21e-39
	CFAP97	-0.892929	5.99e-40	4.39e-39
	ZNF44	-1.47844	7.24e-40	5.3e-39
	IGLC1	-2.18577	7.24e-40	5.3e-39
	BICD2	1.0682	7.45e-40	5.45e-39
	MOB2	-1.09162	7.62e-40	5.57e-39
	THUMPD1	-0.920046	7.82e-40	5.72e-39
	VPS35	0.485071	8.65e-40	6.31e-39
	GRB2	0.459613	1.15e-39	8.39e-39
	ITM2B	-0.243509	1.17e-39	8.54e-39
	CASS4	1.48382	1.44e-39	1.05e-38
	PMP22	2.89911	1.54e-39	1.13e-38
	CENPK	-2.14374	1.61e-39	1.17e-38
	NECTIN2	1.54291	1.69e-39	1.23e-38
	EPB41L4A-AS1	-0.757225	1.72e-39	1.25e-38
	NCK2	-1.75974	1.8e-39	1.31e-38
	PIP4K2A	-0.728961	2.12e-39	1.54e-38
	RAP1B	-0.394808	2.62e-39	1.9e-38
	ZEB2-AS1	1.93898	2.73e-39	1.98e-38
	EIF4B	-0.353164	2.85e-39	2.07e-38
	TNFRSF10A	-2.32841	2.86e-39	2.07e-38
	ZFP36L1	0.390227	2.88e-39	2.09e-38
	SELENOH	0.310052	2.89e-39	2.09e-38
	IL27RA	-0.772737	2.97e-39	2.15e-38
	PDXP	1.70053	3.55e-39	2.57e-38
	LINC00426	-3.29559	3.72e-39	2.69e-38
	CDC14A	-1.35849	3.77e-39	2.72e-38
	LRRCC1	1.47961	3.8e-39	2.74e-38
	DPY30	-0.64472	4.44e-39	3.2e-38
	XCL2	-4.44934	4.54e-39	3.27e-38
	FBXO3	-1.37534	7.04e-39	5.07e-38
	MRFAP1L1	-0.94705	7.53e-39	5.42e-38
	CHST2	2.17138	9.29e-39	6.68e-38
	EAF2	1.07575	9.77e-39	7.02e-38
	SLAMF7	1.16204	1.07e-38	7.7e-38
	CA5B	-1.4927	1.09e-38	7.83e-38
	QARS	0.577849	1.34e-38	9.59e-38
	CHST15	1.50306	1.37e-38	9.85e-38
	HCCS	0.942899	1.48e-38	1.06e-37
	ZNF618	1.66351	1.59e-38	1.14e-37
	CAST	-0.515819	1.66e-38	1.19e-37
	PRELID1	0.313737	2.05e-38	1.47e-37
	RASA2	-1.01263	2.3e-38	1.65e-37
	MAPK13	-3.07281	3.01e-38	2.15e-37
	RAB37	-4.11599	3.2e-38	2.28e-37
	C19orf25	-0.75971	3.36e-38	2.4e-37
	PMAIP1	1.09059	3.75e-38	2.67e-37
	MCUR1	0.87727	3.76e-38	2.68e-37
	SUCLG2	-0.951464	4.37e-38	3.11e-37
	ADGRG5	1.72504	4.5e-38	3.2e-37
	HDDC2	-0.810245	4.63e-38	3.29e-37
	AL365361.1	-2.79615	4.89e-38	3.48e-37
	ZBTB33	1.24142	4.89e-38	3.48e-37
	WSB1	0.423132	4.92e-38	3.49e-37
	ARID4B	-0.503216	5.21e-38	3.7e-37
	LSR	-2.59456	5.62e-38	3.98e-37
	SGTB	-2.25175	6.22e-38	4.41e-37
	APBB1	-2.93509	6.41e-38	4.54e-37
	TMEM116	-1.89644	6.94e-38	4.92e-37
	HAX1	-0.545614	7.22e-38	5.11e-37
	TLR6	1.65639	7.23e-38	5.11e-37
	TNFRSF18	-3.89084	7.71e-38	5.45e-37
	MZT2A	-0.452218	7.92e-38	5.59e-37
	THEMIS2	0.66807	8.51e-38	6.01e-37
	CCDC85B	-0.434119	9.68e-38	6.83e-37
	PTGDR	-3.95638	1.01e-37	7.09e-37
	SPCS2	-0.376629	1.19e-37	8.39e-37
	TSEN54	-0.946774	1.27e-37	8.94e-37
	SERPINB1	0.444342	1.28e-37	9.01e-37
	TES	-0.739459	1.29e-37	9.07e-37
	SPSB3	-0.61307	1.77e-37	1.25e-36
	SMIM26	0.353972	1.79e-37	1.26e-36
	PPP1CC	-0.530624	1.92e-37	1.35e-36
	PABPC4	0.59786	1.99e-37	1.39e-36
	ACTR6	-1.14342	1.99e-37	1.4e-36
	STN1	-1.02427	2.1e-37	1.47e-36
	TFEC	1.41611	2.73e-37	1.91e-36
	TAF3	-0.991494	2.73e-37	1.91e-36
	SKIL	0.748009	3.07e-37	2.15e-36
	TSR2	-0.961251	3.09e-37	2.16e-36
	STK11IP	1.55152	3.12e-37	2.18e-36
	UBR5-AS1	1.63395	3.34e-37	2.33e-36
	CIDEB	0.997534	3.38e-37	2.36e-36
	TPD52	-1.13462	3.59e-37	2.5e-36
	ZNF562	0.809594	4.11e-37	2.86e-36
	ASH1L	-0.612642	4.37e-37	3.05e-36
	EEF1A1	-0.126948	4.57e-37	3.19e-36
	PPIG	-0.451114	5.04e-37	3.51e-36
	MCM5	0.942675	5.33e-37	3.71e-36
	CCDC106	1.68947	6.84e-37	4.76e-36
	KLF13	-0.817303	7.07e-37	4.91e-36
	ENOSF1	-1.49373	7.08e-37	4.92e-36
	TRAPPC4	-0.861708	8.34e-37	5.79e-36
	PNOC	2.42445	8.54e-37	5.92e-36
	SLA2	-1.52735	8.6e-37	5.96e-36
	PTPN6	0.443616	8.75e-37	6.06e-36
	TMBIM1	-0.971431	8.8e-37	6.09e-36
	DLGAP1-AS1	-1.87575	9e-37	6.22e-36
	ATXN1	-1.18765	9.09e-37	6.29e-36
	TMEM106C	-1.70816	9.83e-37	6.8e-36
	KIF21A	-2.90147	1.03e-36	7.08e-36
	LINC02381	1.65101	1.24e-36	8.55e-36
	NCR3	-3.47614	1.27e-36	8.75e-36
	CDYL	1.33721	1.28e-36	8.82e-36
	DCK	0.439745	1.32e-36	9.08e-36
	IPCEF1	-1.17752	1.35e-36	9.28e-36
	TPR	-0.539211	1.7e-36	1.17e-35
	SLC1A4	1.43264	1.82e-36	1.25e-35
	2-Mar	0.817612	1.84e-36	1.26e-35
	ANKRD36C	-1.12127	2.07e-36	1.42e-35
	CCDC6	1.05435	2.62e-36	1.8e-35
	MOAP1	-1.33976	2.63e-36	1.81e-35
	ASXL1	-1.23347	2.67e-36	1.83e-35
	ATP8B2	-2.36347	2.89e-36	1.98e-35
	SCARB2	0.883036	2.91e-36	2e-35
	ATP6V0D1	0.5684	3.07e-36	2.1e-35
	CYBRD1	1.42823	3.18e-36	2.18e-35
	SLC18B1	1.00311	3.57e-36	2.44e-35
	ADH5	-0.813978	3.8e-36	2.6e-35
	FNBP1	-0.455733	4.19e-36	2.86e-35
	PLCG1	-3.34101	4.8e-36	3.28e-35
	CNST	-1.15506	5.36e-36	3.66e-35
	TBC1D12	1.60015	5.41e-36	3.69e-35
	LYL1	0.891805	5.76e-36	3.92e-35
	RAD21	-0.661518	6.15e-36	4.19e-35
	SVIP	-0.649107	6.16e-36	4.19e-35
	PITPNA-AS1	-1.36565	7.16e-36	4.87e-35
	XCL1	-4.17279	7.18e-36	4.88e-35
	CIB1	-0.425248	7.71e-36	5.24e-35
	GRSF1	0.596825	7.9e-36	5.37e-35
	HOTAIRM1	0.8928	8.42e-36	5.71e-35
	KDM2B	0.788775	9.92e-36	6.73e-35
	ECH1	-0.609979	1e-35	6.79e-35
	DERA	0.804614	1.28e-35	8.65e-35
	EFCAB2	1.46312	1.51e-35	1.02e-34
	BCKDK	0.773251	1.56e-35	1.06e-34
	SP140L	-1.10075	1.64e-35	1.11e-34
	CTDSP1	-0.669763	2.03e-35	1.38e-34
	MFSD10	-0.759323	2.2e-35	1.49e-34
	ANKZF1	-1.14004	2.25e-35	1.52e-34
	ABHD2	0.874653	2.44e-35	1.65e-34
	VMA21	0.568558	2.58e-35	1.74e-34
	SMAP1	-0.693235	2.59e-35	1.74e-34
	HAPLN3	-2.96673	2.67e-35	1.8e-34
	GNL1	-1.36913	2.79e-35	1.88e-34
	SNHG25	-1.19402	3.35e-35	2.25e-34
	TTC19	-0.671494	3.42e-35	2.3e-34
	RBBP8	1.64346	3.43e-35	2.31e-34
	DDB2	-1.21931	3.57e-35	2.4e-34
	CYB561	-2.69918	3.58e-35	2.4e-34
	RAP2A	1.10363	3.81e-35	2.56e-34
	PATL2	-1.67656	4.08e-35	2.74e-34
	RAB7B	2.27562	4.21e-35	2.82e-34
	MSR1	0.917677	4.6e-35	3.08e-34
	CIRBP	-0.273138	4.6e-35	3.08e-34
	ACYP1	-1.5129	4.62e-35	3.09e-34
	MAD1L1	-0.743638	4.63e-35	3.09e-34
	OST4	-0.199764	4.67e-35	3.12e-34
	CCT4	-0.495174	4.68e-35	3.13e-34
	TOR3A	0.757303	4.89e-35	3.27e-34
	POLR2J3	-0.451852	4.9e-35	3.27e-34
	F11R	1.00142	4.96e-35	3.31e-34
	ZNF75A	-0.838721	5.16e-35	3.44e-34
	ECHDC2	-1.08695	6.23e-35	4.15e-34
	TUT4	-0.698753	6.82e-35	4.54e-34
	PGM2L1	-1.63435	7.09e-35	4.72e-34
	COX7A2	-0.249971	8.61e-35	5.73e-34
	AC087284.1	1.59536	8.84e-35	5.88e-34
	PIH1D1	-0.723624	8.96e-35	5.95e-34
	PCNP	-0.464038	1.02e-34	6.79e-34
	OAZ2	0.624636	1.08e-34	7.2e-34
	ACSL6	-2.83365	1.09e-34	7.21e-34
	VPS13A	-1.23563	1.14e-34	7.57e-34
	ABHD12	0.840694	1.23e-34	8.18e-34
	ABHD17A	-0.918883	1.34e-34	8.88e-34
	LPIN1	-0.922499	1.37e-34	9.06e-34
	PPP2R5A	-1.07859	1.45e-34	9.59e-34
	RRP1B	-1.06281	1.58e-34	1.04e-33
	FZD3	1.81423	1.69e-34	1.12e-33
	SF3B1	-0.515697	1.72e-34	1.14e-33
	ARPC5L	-0.557494	1.72e-34	1.14e-33
	TUBB	-0.401601	1.74e-34	1.15e-33
	CENPC	-0.962264	2.04e-34	1.35e-33
	LIMK1	1.16376	2.06e-34	1.36e-33
	PIP4P2	0.775454	2.42e-34	1.59e-33
	PLIN2	-1.06192	2.51e-34	1.65e-33
	ZNF831	-3.49893	2.58e-34	1.7e-33
	TSPAN5	-2.81818	2.68e-34	1.76e-33
	BX284668.5	0.720431	2.72e-34	1.79e-33
	TOMM5	-0.421576	2.9e-34	1.9e-33
	MTRNR2L8	0.393853	3e-34	1.97e-33
	MARVELD1	1.55799	3.35e-34	2.2e-33
	STK10	-0.658784	3.42e-34	2.24e-33
	JADE2	-1.30791	4.22e-34	2.77e-33
	CD164	0.349679	4.62e-34	3.03e-33
	TAF7	-0.541479	4.65e-34	3.04e-33
	CD200R1	1.14262	5.07e-34	3.32e-33
	TSEN34	0.61613	5.55e-34	3.63e-33
	TMEM150A	0.991622	5.57e-34	3.64e-33
	YWHAZ	-0.342159	5.85e-34	3.82e-33
	UNC13D	-1.29716	6.12e-34	4e-33
	DYRK2	-1.27008	6.57e-34	4.29e-33
	AC124248.1	1.92296	8.11e-34	5.29e-33
	PTGIR	1.3957	8.91e-34	5.81e-33
	CASP8AP2	-0.939253	9.53e-34	6.21e-33
	RNF157	-3.7882	9.69e-34	6.31e-33
	SEC62	-0.332635	9.79e-34	6.37e-33
	KANSL1	-0.566394	1.03e-33	6.7e-33
	ATP2B1-AS1	0.875889	1.04e-33	6.78e-33
	NT5C3A	-0.908462	1.18e-33	7.66e-33
	ICOS	-4.04814	1.2e-33	7.82e-33
	TIMM13	0.476964	1.23e-33	7.98e-33
	MS4A1	-3.4278	1.23e-33	7.99e-33
	NDUFB8	-0.352203	1.29e-33	8.37e-33
	SIDT1-AS1	-3.02018	1.34e-33	8.67e-33
	GAB2	1.56511	1.43e-33	9.27e-33
	EIF3J-DT	-1.11402	1.44e-33	9.33e-33
	TUBB4B	-0.943079	1.45e-33	9.35e-33
	ERGIC3	0.402714	1.46e-33	9.42e-33
	TNFSF8	-1.78294	1.53e-33	9.89e-33
	TAOK3	0.388798	1.58e-33	1.02e-32
	JAK3	-1.08879	1.6e-33	1.03e-32
	NFKBIE	1.24601	1.65e-33	1.06e-32
	CCDC107	-0.533459	1.79e-33	1.15e-32
	MORC2	-2.42627	1.84e-33	1.19e-32
	ANAPC16	-0.27854	1.9e-33	1.22e-32
	KRTCAP2	-0.310325	1.92e-33	1.24e-32
	TRMT112	-0.304388	1.95e-33	1.26e-32
	NIPAL2	1.58031	2.16e-33	1.39e-32
	PPP1R15A	0.82574	2.21e-33	1.42e-32
	GPATCH11	0.893086	2.27e-33	1.46e-32
	UCHL3	0.661311	2.33e-33	1.5e-32
	UBE2R2	0.665153	2.34e-33	1.5e-32
	SLFN12L	-3.66329	2.35e-33	1.51e-32
	TXLNG	-1.53281	2.43e-33	1.56e-32
	RHOA	0.25937	2.54e-33	1.63e-32
	VOPP1	0.588497	2.68e-33	1.72e-32
	CDKN2AIP	-1.20973	2.89e-33	1.85e-32
	TRAK1	1.20379	3.13e-33	2e-32
	HADHA	0.395149	3.57e-33	2.28e-32
	ANKRD36	-0.977956	5.1e-33	3.26e-32
	DOK2	-0.506623	5.21e-33	3.33e-32
	METTL18	-1.69477	5.56e-33	3.55e-32
	FTL	0.23268	7.72e-33	4.92e-32
	MSI2	-1.13026	7.77e-33	4.95e-32
	THAP7	-0.882507	8.63e-33	5.5e-32
	S100A9	-1.52587	9.73e-33	6.19e-32
	CTSC	0.405477	9.77e-33	6.22e-32
	NCK1	-0.627016	9.78e-33	6.22e-32
	GCHFR	-0.890401	9.94e-33	6.32e-32
	TGFBR3	-2.97357	1.01e-32	6.41e-32
	PTPMT1	0.58837	1.02e-32	6.45e-32
	AKAP7	-1.48113	1.05e-32	6.68e-32
	PACS2	1.25026	1.08e-32	6.88e-32
	GLG1	-0.595857	1.12e-32	7.13e-32
	ENO2	-3.22211	1.13e-32	7.16e-32
	PLEKHB1	-3.28784	1.2e-32	7.58e-32
	SERPINB9	-0.839414	1.26e-32	7.99e-32
	SLC30A4	1.46499	1.34e-32	8.51e-32
	TMED4	-0.634957	1.57e-32	9.91e-32
	RNF34	-0.96651	1.57e-32	9.91e-32
	FXYD7	-3.67025	1.73e-32	1.1e-31
	CDC26	-0.564491	1.74e-32	1.1e-31
	HCLS1	0.323414	1.79e-32	1.13e-31
	PMEPA1	1.65491	1.83e-32	1.15e-31
	ARHGAP30	-0.479526	1.98e-32	1.25e-31
	CCNG2	1.00426	2.01e-32	1.27e-31
	JUP	1.73582	2.07e-32	1.3e-31
	IGHA1	-2.29102	2.1e-32	1.32e-31
	CXCR6	-3.4376	2.33e-32	1.47e-31
	ZC3H8	-1.04066	2.34e-32	1.47e-31
	FARP2	1.4659	2.36e-32	1.49e-31
	SMAP2	0.454748	2.39e-32	1.5e-31
	RHOQ	1.04416	2.45e-32	1.54e-31
	DNAJB14	-0.725469	2.58e-32	1.62e-31
	FNBP1L	1.8871	2.66e-32	1.67e-31
	AC058791.1	-1.09606	2.68e-32	1.68e-31
	SNRK	-1.13952	2.7e-32	1.69e-31
	GALM	-0.970899	2.79e-32	1.75e-31
	MAP7	1.85939	2.94e-32	1.84e-31
	SRSF8	-0.544869	3.1e-32	1.94e-31
	MYL6B	1.08163	3.14e-32	1.96e-31
	A2M-AS1	-2.0387	3.2e-32	2e-31
	PARP15	-1.74193	3.25e-32	2.03e-31
	CBX7	-1.37039	3.27e-32	2.04e-31
	TXNDC17	0.491072	3.29e-32	2.05e-31
	AC013264.1	-3.29581	3.33e-32	2.08e-31
	GPATCH8	-0.68393	3.34e-32	2.08e-31
	JADE1	-1.03671	3.51e-32	2.19e-31
	SLC11A1	-1.07639	4.34e-32	2.7e-31
	EIF1	-0.13091	4.52e-32	2.81e-31
	SLC16A7	-1.39061	4.7e-32	2.92e-31
	ARSB	1.40958	5.12e-32	3.18e-31
	LRBA	-0.960588	5.68e-32	3.53e-31
	LSM4	0.385354	5.74e-32	3.57e-31
	TRIM25	0.997013	5.86e-32	3.63e-31
	TCEAL4	0.679675	6.05e-32	3.76e-31
	TRIR	-0.258122	6.71e-32	4.16e-31
	DUSP16	-2.00508	7.67e-32	4.75e-31
	RETREG1	-2.06218	8.02e-32	4.97e-31
	FBXO6	1.06872	9.07e-32	5.62e-31
	CDK11A	-0.766403	9.09e-32	5.63e-31
	FBXO32	-2.9998	9.18e-32	5.68e-31
	RNF113A	-0.971801	1.02e-31	6.3e-31
	TNFSF14	-1.46682	1.19e-31	7.37e-31
	HCP5	-1.0179	1.37e-31	8.48e-31
	RBM39	-0.288354	1.46e-31	8.99e-31
	SRP9	-0.356944	1.48e-31	9.15e-31
	APOL3	-1.15567	1.64e-31	1.01e-30
	NCOR1	-0.412412	1.71e-31	1.06e-30
	NDUFA5	-0.534875	1.75e-31	1.08e-30
	SLC2A5	-1.84477	1.78e-31	1.09e-30
	TRABD2A	-1.15804	2.02e-31	1.24e-30
	NBPF15	-1.58908	2.21e-31	1.36e-30
	SUSD3	-0.593463	2.3e-31	1.41e-30
	HPCAL1	-0.819925	2.5e-31	1.53e-30
	FUCA2	0.821999	2.97e-31	1.82e-30
	GPR82	-1.3031	3.05e-31	1.87e-30
	G3BP1	-0.644278	3.64e-31	2.23e-30
	GLMN	-1.11397	3.72e-31	2.28e-30
	CTNNA1	0.863173	3.73e-31	2.29e-30
	TRIM44	0.580218	4e-31	2.45e-30
	ASF1A	-0.714586	4.59e-31	2.81e-30
	HERPUD2	-0.912428	5.09e-31	3.12e-30
	PDCD1	-3.34716	5.19e-31	3.17e-30
	SNX9	0.794932	5.23e-31	3.2e-30
	HK2	1.47533	5.26e-31	3.21e-30
	CCNL1	-0.438573	5.82e-31	3.55e-30
	CCNG1	-0.572975	5.96e-31	3.63e-30
	LINC02397	1.42211	6.31e-31	3.85e-30
	ZRANB2	-0.521773	6.82e-31	4.15e-30
	JUNB	0.329686	7.54e-31	4.6e-30
	FBLN7	-3.38538	7.56e-31	4.6e-30
	SRPK1	-1.0772	7.85e-31	4.77e-30
	SRSF3	-0.311969	8.23e-31	5.01e-30
	NDUFB5	0.388482	8.27e-31	5.03e-30
	CBL	0.727414	9.52e-31	5.78e-30
	DAXX	-0.796837	1.12e-30	6.79e-30
	TENT5C	-2.6705	1.38e-30	8.36e-30
	CCDC186	0.618045	1.39e-30	8.45e-30
	PHPT1	0.419661	1.52e-30	9.2e-30
	NDUFS8	0.383093	1.84e-30	1.11e-29
	METTL21A	0.657558	1.92e-30	1.16e-29
	SIRT7	-0.854882	1.99e-30	1.2e-29
	SLC66A1	1.45155	2.08e-30	1.26e-29
	AC022706.1	-3.58659	2.09e-30	1.26e-29
	TOB1	-0.718521	2.35e-30	1.42e-29
	RB1	0.585005	2.99e-30	1.81e-29
	LAG3	-3.09434	3.02e-30	1.83e-29
	CYP46A1	1.54716	3.15e-30	1.9e-29
	RNF216	-0.730517	3.28e-30	1.98e-29
	PNISR	-0.277207	3.78e-30	2.28e-29
	MTMR10	1.24854	3.85e-30	2.32e-29
	CCM2	-0.677518	3.91e-30	2.35e-29
	PDCD10	-0.552724	3.98e-30	2.4e-29
	WBP2	-0.675255	4.24e-30	2.55e-29
	TNF	-1.9364	4.74e-30	2.85e-29
	ADCY7	0.688972	4.76e-30	2.86e-29
	BBIP1	-1.06546	4.95e-30	2.98e-29
	PLCB3	1.52859	5.24e-30	3.15e-29
	GTF2A2	0.357367	5.72e-30	3.44e-29
	TLK1	-0.713447	5.84e-30	3.5e-29
	GSEC	1.72499	5.95e-30	3.57e-29
	AMMECR1	-1.8312	6.34e-30	3.8e-29
	IL12RB1	-1.17948	6.53e-30	3.91e-29
	CMTM3	0.489808	6.54e-30	3.92e-29
	NCKAP5	2.07407	6.85e-30	4.1e-29
	GTF2I	0.511293	7.01e-30	4.2e-29
	BLOC1S4	-0.902921	7.68e-30	4.59e-29
	HLX	1.64442	8.03e-30	4.8e-29
	MRPS31	-0.817111	8.05e-30	4.81e-29
	HBB	-3.10164	8.3e-30	4.96e-29
	GAS7	1.18033	8.66e-30	5.17e-29
	NAA16	-1.35161	8.82e-30	5.26e-29
[truncated: 9,923 more rows]

## Sheet: Mono
Mono	gene	log2FC	Pvalue	FDR
	SLC2A5	3.29605	0	0
	TNFRSF1B	1.91079	0	0
	PADI2	3.79799	0	0
	C1QA	4.84543	0	0
	C1QC	5.06692	0	0
	C1QB	5.13633	0	0
	CD52	-3.4869	0	0
	THEMIS2	1.57285	0	0
	PTAFR	2.55652	0	0
	LCK	-3.68299	0	0
	CSF3R	2.75586	0	0
	YBX1	0.7637	0	0
	ATP6V0B	1.12003	0	0
	GNG5	0.761537	0	0
	DENND2D	-2.52657	0	0
	C1orf162	1.41574	0	0
	CTTNBP2NL	2.4522	0	0
	CD2	-3.80466	0	0
	FCGR1B	3.86432	0	0
	SRGAP2B	1.93337	0	0
	TXNIP	-1.04495	0	0
	FCGR1A	3.80523	0	0
	CTSS	1.83137	0	0
	S100A11	1.19178	0	0
	S100A9	4.91814	0	0
	S100A8	5.66054	0	0
	RAB13	2.90251	0	0
	ADAM15	2.26205	0	0
	SSR2	-0.828534	0	0
	MNDA	2.86161	0	0
	PEA15	1.86613	0	0
	CD48	-1.59807	0	0
	TSTD1	-1.4287	0	0
	FCER1G	3.00497	0	0
	FCGR2A	2.94444	0	0
	FCGR3A	3.92562	0	0
	FCGR2B	2.08117	0	0
	CD247	-3.6976	0	0
	CREG1	2.23613	0	0
	SELL	-2.75934	0	0
	GLUL	2.10717	0	0
	NPL	3.01479	0	0
	NCF2	2.74715	0	0
	RGS2	1.99259	0	0
	PTPRC	-1.18657	0	0
	SRGAP2	2.41243	0	0
	IL10	3.45055	0	0
	FCMR	-2.61992	0	0
	TRAF3IP3	-2.36594	0	0
	LAPTM4A	1.01477	0	0
	RHOB	3.89666	0	0
	OST4	-0.58333	0	0
	LBH	-3.49505	0	0
	FEZ2	1.39805	0	0
	CALM2	0.851257	0	0
	CCDC88A	1.66153	0	0
	MTHFD2	1.61733	0	0
	VAMP8	0.922083	0	0
	DUSP2	-2.93164	0	0
	IL1B	4.42043	0	0
	MARCO	3.91664	0	0
	DBI	0.802982	0	0
	MZT2A	-1.28483	0	0
	CXCR4	-1.46707	0	0
	HNMT	3.29423	0	0
	KYNU	2.63218	0	0
	ARHGAP15	-1.78143	0	0
	ZEB2	2.55943	0	0
	NR4A2	2.35915	0	0
	CD302	2.53787	0	0
	ITGA4	-2.23472	0	0
	RAPH1	3.47267	0	0
	GPBAR1	4.957	0	0
	SLC11A1	3.68447	0	0
	CYP27A1	3.54421	0	0
	TUBA4A	-3.36729	0	0
	ARL4C	-1.56334	0	0
	RAMP1	2.68507	0	0
	CRTAP	1.45501	0	0
	CX3CR1	2.82614	0	0
	CCR1	2.62086	0	0
	TMA7	-0.735912	0	0
	RHOA	0.980995	0	0
	GNAI2	0.958376	0	0
	STAB1	3.24138	0	0
	CD47	-1.29748	0	0
	TRAT1	-4.15121	0	0
	CD86	2.52161	0	0
	CSTA	3.26662	0	0
	MGLL	3.50772	0	0
	ATP1B3	1.57291	0	0
	PLSCR1	1.90995	0	0
	RNF13	1.14326	0	0
	MFSD1	1.57232	0	0
	GNB4	2.74388	0	0
	PPP1R2	-1.32298	0	0
	LYAR	-2.30876	0	0
	LAP3	1.48633	0	0
	RHOH	-3.57632	0	0
	RBM47	2.75564	0	0
	OCIAD2	-3.38385	0	0
	HOPX	-3.49735	0	0
	LINC01094	3.84356	0	0
	BMP2K	2.72243	0	0
	PLAC8	-2.8749	0	0
	ARHGAP24	2.39191	0	0
	SPP1	5.163	0	0
	SNCA	2.49329	0	0
	MCUB	-1.49726	0	0
	ANXA5	1.23601	0	0
	MGST2	1.70556	0	0
	TLR2	3.14307	0	0
	1-Mar	2.12608	0	0
	ACSL1	2.35701	0	0
	OTULINL	1.31615	0	0
	SUB1	-1.08393	0	0
	IL7R	-4.04232	0	0
	SLC1A3	2.31931	0	0
	DAB2	3.34412	0	0
	SELENOP	4.49261	0	0
	ANXA2R	-3.08365	0	0
	GZMK	-4.01601	0	0
	GZMA	-3.74292	0	0
	VCAN	5.17366	0	0
	MEF2C	2.461	0	0
	TNFAIP8	-1.70424	0	0
	HINT1	-1.02164	0	0
	CDC42SE2	-1.42229	0	0
	TCF7	-2.9725	0	0
	TGFBI	2.85971	0	0
	HBEGF	3.09325	0	0
	CD14	4.4916	0	0
	CSF1R	3.13653	0	0
	CD74	2.47756	0	0
	ANXA6	-2.87916	0	0
	HAVCR2	2.14564	0	0
	NPM1	-0.52011	0	0
	DUSP1	2.45797	0	0
	RNF130	2.39707	0	0
	SERPINB6	1.52207	0	0
	F13A1	3.22387	0	0
	LY86	2.25148	0	0
	CD83	3.11668	0	0
	RIPOR2	-2.81092	0	0
	HLA-A	-1.24572	0	0
	HLA-E	-0.672778	0	0
	IER3	3.05853	0	0
	HLA-C	-0.846978	0	0
	HLA-B	-0.838946	0	0
	LTB	-3.79524	0	0
	LST1	2.53681	0	0
	AIF1	3.35243	0	0
	DDAH2	1.86976	0	0
	HLA-DRA	2.77071	0	0
	HLA-DRB5	2.33737	0	0
	HLA-DRB1	2.57551	0	0
	HLA-DQB1	1.83454	0	0
	PSMB9	-1.04161	0	0
	HLA-DMB	2.41649	0	0
	HLA-DMA	2.43997	0	0
	HLA-DPA1	2.34509	0	0
	HLA-DPB1	2.13712	0	0
	CDKN1A	2.91268	0	0
	PIM1	-2.73844	0	0
	TREM2	3.92464	0	0
	CCND3	-1.48269	0	0
	CNPY3	1.03656	0	0
	OGFRL1	2.03968	0	0
	PNISR	-0.807788	0	0
	FYN	-2.17676	0	0
	MARCKS	3.48256	0	0
	CALHM6	1.99788	0	0
	ARHGAP18	2.0356	0	0
	EPB41L2	3.09953	0	0
	SGK1	2.45915	0	0
	IFNGR1	1.20027	0	0
	ABRACL	-1.21345	0	0
	RAB32	2.37709	0	0
	QKI	1.93695	0	0
	RNASET2	0.986678	0	0
	CHST12	-2.25823	0	0
	ACTB	0.437252	0	0
	FSCN1	3.51829	0	0
	RAC1	1.48524	0	0
	SCIN	3.35243	0	0
	TOMM7	-0.52906	0	0
	SKAP2	1.82803	0	0
	CPVL	2.6206	0	0
	STK17A	-2.8307	0	0
	IKZF1	-1.43679	0	0
	LAT2	1.96877	0	0
	HSPB1	1.76009	0	0
	FGL2	2.64848	0	0
	BRI3	1.58135	0	0
	ARPC1B	0.659216	0	0
	PILRA	3.63192	0	0
	NAMPT	2.00993	0	0
	CAPZA2	1.00728	0	0
	TBXAS1	2.40039	0	0
	CLEC5A	3.53796	0	0
	TRBC1	-3.88695	0	0
	TRBC2	-3.58462	0	0
	GIMAP7	-2.18591	0	0
	GIMAP4	-0.906187	0	0
	GIMAP5	-2.38037	0	0
	TMEM176B	4.52976	0	0
	TMEM176A	4.48234	0	0
	CTSB	2.38074	0	0
	MSR1	3.489	0	0
	ASAH1	1.86723	0	0
	BNIP3L	1.17122	0	0
	DPYSL2	2.28206	0	0
	SARAF	-0.805719	0	0
	LEPROTL1	-1.85465	0	0
	CEBPD	2.58186	0	0
	LYN	2.79078	0	0
	SDCBP	1.50589	0	0
	LY96	2.1047	0	0
	LINC00861	-3.91087	0	0
	EEF1D	-0.496253	0	0
	AQP3	-4.0403	0	0
	SIT1	-3.72226	0	0
	CTSL	2.46694	0	0
	SYK	2.13176	0	0
	NINJ1	1.71637	0	0
	KLF4	3.04198	0	0
	TLR4	4.37781	0	0
	GSN	1.97534	0	0
	ENG	2.46873	0	0
	RXRA	2.49921	0	0
	FCN1	5.05254	0	0
	PRKCQ-AS1	-3.68843	0	0
	OPTN	-3.50253	0	0
	PLXDC2	3.3114	0	0
	ITGB1	-1.10263	0	0
	CREM	1.64918	0	0
	RASSF4	2.42986	0	0
	ALOX5	2.24103	0	0
	ARHGAP22	3.62399	0	0
	EGR2	3.69406	0	0
	SRGN	1.77723	0	0
	PSAP	2.57821	0	0
	SPOCK2	-3.75117	0	0
	DDIT4	-1.28498	0	0
	LRMDA	2.99526	0	0
	CH25H	5.49077	0	0
	LIPA	1.96024	0	0
	AVPI1	3.15684	0	0
	ADD3	-2.1444	0	0
	SHTN1	2.39524	0	0
	RGS10	0.850445	0	0
	BUB3	-1.42859	0	0
	PTPRE	1.60812	0	0
	IFITM1	-4.00686	0	0
	IFITM3	2.51703	0	0
	TSPAN4	2.66268	0	0
	CD81	1.49899	0	0
	LYVE1	3.74965	0	0
	LMO2	2.99214	0	0
	CD44	-1.67096	0	0
	SPI1	2.77142	0	0
	AC090559.1	2.7317	0	0
	MS4A6A	2.75369	0	0
	MS4A4A	2.69758	0	0
	MS4A7	3.19064	0	0
	FTH1	2.19054	0	0
	PLAAT4	-1.78244	0	0
	NEAT1	1.73114	0	0
	MALAT1	-0.808622	0	0
	CTSW	-3.67543	0	0
	TBC1D10C	-2.76863	0	0
	FOLR2	3.29242	0	0
	BIRC3	-3.07627	0	0
	IL18	2.53067	0	0
	PCSK7	-1.73103	0	0
	CD3E	-3.81974	0	0
	CD3D	-3.79135	0	0
	CD3G	-3.97618	0	0
	HSPA8	-0.760362	0	0
	ETS1	-3.52315	0	0
	APLP2	2.23559	0	0
	CD9	3.15909	0	0
	LTBR	3.05994	0	0
	CD27	-3.69011	0	0
	GAPDH	0.698244	0	0
	PTMS	2.22237	0	0
	C12orf57	-1.34786	0	0
	CD163	2.19871	0	0
	C3AR1	2.62096	0	0
	CLEC4E	2.22244	0	0
	KLRG1	-3.60518	0	0
	A2M	3.37949	0	0
	KLRB1	-4.27554	0	0
	CLEC2D	-2.79827	0	0
	CD69	-3.01518	0	0
	CLEC12A	3.69573	0	0
	CLEC7A	3.27896	0	0
	OLR1	4.99827	0	0
	YBX3	2.35372	0	0
	PLBD1	2.75605	0	0
	ARHGDIB	-0.776176	0	0
	EPS8	2.18986	0	0
	LDHB	-1.48334	0	0
	BHLHE41	3.10557	0	0
	RESF1	-1.74057	0	0
	FGD4	2.87337	0	0
	SLC38A1	-3.65612	0	0
	PCED1B-AS1	-1.74818	0	0
	FKBP11	-2.93368	0	0
	TUBA1B	1.34422	0	0
	TUBA1A	1.30192	0	0
	BIN2	-1.32282	0	0
	NR4A1	3.97323	0	0
	ZNF385A	2.61019	0	0
	CD63	1.58395	0	0
	LRP1	4.01086	0	0
	LYZ	4.53612	0	0
	AC020656.1	3.69749	0	0
	DUSP6	3.01023	0	0
	BTG1	-1.18079	0	0
	LTA4H	1.67193	0	0
	DRAM1	3.22165	0	0
	C12orf75	-2.35864	0	0
	ARPC3	0.615115	0	0
	ALDH2	2.48401	0	0
	RHOF	-2.69456	0	0
	CDK2AP1	2.15906	0	0
	ALOX5AP	0.959442	0	0
	ITM2B	0.509174	0	0
	RB1	1.88573	0	0
	LPAR6	1.26215	0	0
	KCTD12	2.657	0	0
	TNFSF13B	2.32754	0	0
	IRS2	2.06911	0	0
	RAB20	3.029	0	0
	RNASE6	1.72691	0	0
	RNASE1	3.91661	0	0
	RNASE2	3.32786	0	0
	TRAC	-4.05185	0	0
	SLC7A7	3.61972	0	0
	PYGL	3.13973	0	0
	PTGER2	-3.58145	0	0
	HIF1A	1.74925	0	0
	SYNE2	-3.634	0	0
	ZFP36L1	1.402	0	0
	SRSF5	-1.00433	0	0
	NPC2	2.25976	0	0
	FOS	3.14011	0	0
	CALM1	-0.856333	0	0
	TC2N	-3.86579	0	0
	LGMN	2.76294	0	0
	SERPINA1	3.39333	0	0
	BCL11B	-3.82368	0	0
	EVL	-1.52244	0	0
	PPP2R5C	-1.46029	0	0
	TNFAIP2	4.54137	0	0
	CRIP1	-2.27093	0	0
	CYFIP1	3.04331	0	0
	B2M	-0.942061	0	0
	GATM	3.13343	0	0
	RORA	-3.83797	0	0
	CTSH	1.94609	0	0
	TM6SF1	2.40608	0	0
	SEC11A	1.17971	0	0
	ISG20	-2.46386	0	0
	MEF2A	1.77304	0	0
	ATP6V0C	0.916508	0	0
	IL32	-3.92882	0	0
	IGSF6	2.34048	0	0
	LAT	-3.47506	0	0
	C16orf54	-2.37406	0	0
	CORO1A	-0.749646	0	0
	SEPTIN1	-2.65538	0	0
	PYCARD	1.27214	0	0
	ITGAM	2.90606	0	0
	LPCAT2	2.95254	0	0
	MT2A	1.30165	0	0
	HERPUD1	1.25235	0	0
	ZFHX3	3.1015	0	0
	CYBA	0.543208	0	0
	SLC43A2	3.06664	0	0
	ARRB2	1.06089	0	0
	CXCL16	2.95171	0	0
	VMO1	3.52222	0	0
	PFN1	-0.392589	0	0
	GABARAP	1.12847	0	0
	ACAP1	-3.35547	0	0
	TNFSF13	2.95963	0	0
	CD68	3.25768	0	0
	VAMP2	-1.16254	0	0
	LGALS9	2.22844	0	0
	ADAP2	3.3504	0	0
	SLFN5	-2.47147	0	0
	CCL5	-3.89037	0	0
	CCL3	4.27709	0	0
	CCR7	-3.95311	0	0
	GRN	2.21125	0	0
	SKAP1	-3.7596	0	0
	ABI3	1.81643	0	0
	NME2	0.828581	0	0
	LIMD2	-0.997272	0	0
	SEPTIN9	-1.88161	0	0
	TIMP2	3.45462	0	0
	SLC16A3	1.97191	0	0
	CD7	-2.42361	0	0
	METRNL	2.54521	0	0
	MYL12A	-1.23032	0	0
	EPB41L3	3.96271	0	0
	ANKRD12	-1.17056	0	0
	RAB31	2.58083	0	0
	GZMM	-3.44922	0	0
	CFD	3.41301	0	0
	CNN2	-1.8243	0	0
	GPX4	0.788474	0	0
	OAZ1	0.664925	0	0
	TLE5	-1.53358	0	0
	S1PR4	-3.20415	0	0
	C3	4.61457	0	0
	ICAM3	-2.76498	0	0
	JUNB	0.906151	0	0
	BST2	0.829811	0	0
	IFI30	3.51949	0	0
	LRRC25	2.92733	0	0
	CEBPA	3.54173	0	0
	HAMP	3.87946	0	0
	TYROBP	3.37953	0	0
	ZFP36	0.950146	0	0
	FCGBP	4.17684	0	0
	BLVRB	1.89963	0	0
	AXL	2.46286	0	0
	PLAUR	2.76915	0	0
	APOE	4.48461	0	0
	APOC1	4.18292	0	0
	APOC2	4.24478	0	0
	SNRPD2	-0.950248	0	0
	AP2S1	1.19747	0	0
	C5AR1	4.34976	0	0
	EMP3	0.603141	0	0
	FTL	2.17718	0	0
	FLT3LG	-3.08772	0	0
	FCGRT	2.15969	0	0
	NOSIP	-1.93258	0	0
	CD33	2.34123	0	0
	NKG7	-3.49022	0	0
	FPR1	2.91284	0	0
	LILRB2	3.92106	0	0
	LAIR1	1.56418	0	0
	LILRA2	2.73956	0	0
	LILRB4	2.8681	0	0
	SIRPA	3.40482	0	0
	C20orf27	1.36054	0	0
	RIN2	3.30004	0	0
	CST3	3.47194	0	0
	CST7	-2.3235	0	0
	HCK	2.79178	0	0
	MAFB	4.10745	0	0
	STK4	-1.25251	0	0
	PLTP	2.92554	0	0
	CEBPB	1.63381	0	0
	CTSZ	2.29715	0	0
	PPDPF	-1.50848	0	0
	LIME1	-3.38693	0	0
	CXADR	3.98025	0	0
	SOD1	-0.831275	0	0
	IFNGR2	2.42108	0	0
	ETS2	2.27673	0	0
	LINC01678	2.02356	0	0
	ITGB2	0.820394	0	0
	COMT	1.29194	0	0
	CHCHD10	1.20321	0	0
	PIK3IP1	-2.29032	0	0
	YWHAH	1.39135	0	0
	HMOX1	3.37191	0	0
	RAC2	-1.79472	0	0
	LGALS1	1.11459	0	0
	H1F0	3.09569	0	0
	APOBEC3G	-2.07623	0	0
	TSPO	1.06588	0	0
	TYMP	2.11867	0	0
	CSF2RA	2.32142	0	0
	SLC25A6	0.466357	0	0
	TMSB4X	0.285217	0	0
	AP1S2	1.78693	0	0
	SAT1	2.42307	0	0
	CYBB	4.00801	0	0
	ATP6AP2	0.939701	0	0
	GPR34	2.72791	0	0
	TIMP1	1.06984	0	0
	PLP2	-1.50387	0	0
	VSIG4	2.44891	0	0
	IL2RG	-3.07023	0	0
	CXCR3	-3.7976	0	0
	ITM2A	-3.92268	0	0
	SH3BGRL	0.977696	0	0
	BTK	2.34332	0	0
	IL13RA1	2.17942	0	0
	SEPTIN6	-1.44018	0	0
	MPP1	2.44163	0	0
	GSTK1	-0.860105	9.88131291682493e-324	1.97626258336499e-322
	STK17B	-1.30387	2.47032822920623e-323	4.99006302299659e-322
	DOCK4	3.68678	2.47032822920623e-323	4.99006302299659e-322
	FADS1	1.95363	1.97626258336499e-322	3.97722844902203e-321
	PGLS	0.938576	3.31023982713635e-322	6.64518293656477e-321
	SLC8A1	2.64736	6.02760087926321e-322	1.20749643843601e-320
	SPG21	1.1511	4.33789637048614e-321	8.67332241274308e-320
	STEAP3	3.984	2.20353278045196e-320	4.39703602829334e-319
	EVI5	2.85014	4.5972808345528e-320	9.15557988964872e-319
	GRINA	1.68085	6.44854480951995e-319	1.28171152129476e-317
	EIF4EBP1	1.5111	5.54811016997428e-318	1.1005750003276e-316
	PTPRCAP	-3.51869	8.82732761520826e-318	1.74763780649681e-316
	EPB41	-2.17969	1.07965843477152e-317	2.13332901657179e-316
	NAGA	1.96035	8.78363739014652e-317	1.73219505351889e-315
	RCAN3	-2.70721	1.98684981727659e-316	3.91056970990457e-315
	GAS6	2.22316	2.57387846472746e-315	5.05611884392513e-314
	SLC9A3R1	-1.88856	7.02158810937342e-312	1.37664029398726e-310
	SRGAP2C	1.65872	9.14692755662681e-312	1.7898551848694e-310
	MAL	-4.30125	4.18114299428322e-311	8.16576418051791e-310
	SEPTIN7	-0.822448	3.6286820189241e-310	0
	SNRPN	-1.2299	9.50235470744229e-310	0
	SH2D1A	-3.67113	0	1.24e-307
	OSBPL1A	2.58418	0	2.66e-307
	HHEX	2.18296	5e-308	9.68e-307
	HLA-DQA1	1.86602	1.31e-307	2.52e-306
	PLXNB2	3.19463	1.55e-307	2.98e-306
	SOCS6	3.2483	3.4e-307	6.55e-306
	PICALM	1.41737	3.68e-307	7.07e-306
	PRKCH	-2.03568	9.23e-307	1.77e-305
	ARHGEF10L	3.76263	1.46e-306	2.8e-305
	ITGAX	2.52906	1.16e-305	2.21e-304
	CMC1	-2.20141	7.4e-304	1.41e-302
	GPR171	-3.48353	1e-303	1.9e-302
	CD93	2.96922	1.18e-303	2.25e-302
	PRDX2	-1.17629	1.3e-303	2.46e-302
	EIF4A1	0.530859	1.75e-303	3.31e-302
	CCL3L1	3.86239	2.1e-301	3.96e-300
	TRG-AS1	-2.93966	2.26e-299	4.25e-298
	LTC4S	1.90565	3.95e-299	7.43e-298
	DSE	2.2945	8.97e-299	1.68e-297
	PAPSS2	3.63629	2.36e-298	4.43e-297
	ADAM9	3.16779	3.36e-298	6.28e-297
	CUTA	-0.869441	7.25e-298	1.35e-296
	FRMD4B	1.56888	9.55e-298	1.78e-296
	C19orf38	2.56442	1.69e-297	3.15e-296
	AL031056.1	3.17233	2.12e-297	3.93e-296
	TTYH3	3.20931	4.36e-297	8.08e-296
	MAF	1.26728	9.36e-297	1.73e-295
	TMEM123	-1.03565	3.38e-296	6.24e-295
	GNG10	0.944661	4.22e-295	7.78e-294
	CD8B	-3.68249	4.42e-295	8.13e-294
	BTN3A2	-1.80139	1.77e-293	3.24e-292
	SMIM25	4.58298	7.96e-293	1.46e-291
	GIMAP1	-1.35203	1.63e-291	2.98e-290
	GNAQ	1.39468	4.64e-291	8.46e-290
	SIGLEC9	3.18791	1.01e-290	1.83e-289
	IKZF3	-3.2628	2.21e-290	4.02e-289
	INPP4B	-3.48511	3.63e-290	6.59e-289
	JAK1	-1.03176	3.43e-289	6.21e-288
	LILRB3	2.47148	6.87e-289	1.24e-287
	PYHIN1	-3.61867	2.71e-288	4.9e-287
	ZNF503	3.12201	3.19e-288	5.76e-287
	MGAT1	1.02784	1.21e-287	2.18e-286
	SLCO2B1	3.1424	3.92e-286	7.05e-285
	ATP6V0A1	2.32736	5.18e-286	9.3e-285
	ARHGEF1	-1.57538	6.06e-286	1.08e-284
	PDCD4	-1.38811	8.75e-286	1.56e-284
	RBL2	-1.67676	1.09e-285	1.95e-284
	ENTPD1	1.92675	1.57e-285	2.79e-284
	PSMB8-AS1	-1.51017	3.08e-285	5.48e-284
	CAMK4	-4.09984	1.61e-284	2.86e-283
	DDX24	-1.04431	1.78e-284	3.15e-283
	CD96	-3.63892	1.11e-283	1.96e-282
	TRADD	-1.63719	2.49e-283	4.4e-282
	PIM2	-2.86648	2.44e-282	4.3e-281
	OSCAR	3.18538	8.61e-282	1.51e-280
	CTNNA1	1.95128	1.99e-281	3.49e-280
	FAM107B	-2.00708	1.84e-280	3.23e-279
	COX7C	-0.408181	6.34e-280	1.11e-278
	RBPJ	0.958436	7.38e-280	1.29e-278
	ARHGAP6	4.6116	7.66e-279	1.34e-277
	OXNAD1	-3.15123	1.57e-278	2.73e-277
	DDX5	-0.519396	1.7e-278	2.96e-277
	SVIP	-2.00713	8.52e-278	1.48e-276
	EGR1	1.78361	2.84e-277	4.92e-276
	GPX3	2.95565	4.19e-276	7.25e-275
	GAS7	2.85339	3.3e-275	5.7e-274
	SYTL1	-3.30836	8.71e-275	1.5e-273
	CTNND1	2.38331	1.82e-274	3.13e-273
	HPGDS	2.53564	3.41e-272	5.86e-271
	MPHOSPH8	-1.05457	4.81e-272	8.24e-271
	ARL5A	0.768534	1.16e-271	1.98e-270
	PTPN4	-2.9349	1.49e-271	2.55e-270
	GCC2	-1.24772	1.51e-271	2.58e-270
	TMIGD3	3.24493	1.69e-270	2.88e-269
	RGS12	2.61844	1.34e-269	2.28e-268
	PLD3	1.1592	1.61e-269	2.74e-268
	SLC25A5	0.624488	1.38e-268	2.34e-267
	MRC1	2.13603	2.42e-268	4.09e-267
	LDLRAP1	-2.91564	7.77e-268	1.31e-266
	TTC39C	-2.42843	1.22e-267	2.05e-266
	RNASEK	0.489043	2.85e-267	4.8e-266
	PRAM1	2.57549	4.11e-267	6.91e-266
	ETV5	2.58765	4.17e-267	6.99e-266
	STX11	1.93107	1.01e-266	1.69e-265
	SAMD4A	3.74344	5.35e-266	8.95e-265
	LRRK2	2.94211	7.99e-266	1.33e-264
	PAXX	-1.07356	1.01e-265	1.68e-264
	BCAT1	2.9959	6.19e-265	1.03e-263
	DSC2	4.29994	8.9e-265	1.48e-263
	SAMD3	-3.96239	7.01e-264	1.16e-262
	ARL6IP5	-0.782894	8.03e-264	1.33e-262
	CMKLR1	3.53788	1.42e-263	2.35e-262
	HLA-F	-1.43648	1.76e-263	2.91e-262
	N4BP2L2	-0.677956	7.55e-262	1.24e-260
	GASK1B	3.16532	1.9e-261	3.13e-260
	TMEM14C	0.9586	2.52e-261	4.14e-260
	AL034397.3	1.88475	3.97e-261	6.5e-260
	UBE2E2	1.87626	9.42e-261	1.54e-259
	DST	2.31052	1.44e-260	2.36e-259
	GMFG	-0.597014	4.54e-260	7.4e-259
	AAK1	-1.04708	6.62e-260	1.08e-258
	RTN4	0.817924	1.49e-259	2.42e-258
	PTPN7	-1.59702	4.63e-259	7.52e-258
	CYTOR	-2.67024	1.03e-258	1.67e-257
	NUCB2	-2.21137	1.2e-258	1.95e-257
	CPM	1.94905	1.21e-258	1.96e-257
	LEF1	-4.37536	2.09e-258	3.38e-257
	POMP	0.631255	2.54e-258	4.09e-257
	UNC93B1	1.60385	4.05e-258	6.52e-257
	BLNK	1.98572	3.02e-257	4.85e-256
	PLEKHO1	1.2605	6.11e-257	9.79e-256
	CNRIP1	3.89448	2.46e-256	3.93e-255
	TAGAP	-1.88763	3.72e-256	5.94e-255
	ARPC5L	-1.40437	4.15e-256	6.61e-255
	MYL12B	-0.570398	6.95e-256	1.11e-254
	TNFRSF25	-2.62852	1.53e-255	2.43e-254
	CDC25B	-2.47083	1.98e-255	3.14e-254
	NOP53	-0.492474	8.89e-255	1.41e-253
	HSBP1	0.921187	1.75e-254	2.77e-253
	PBXIP1	-2.30506	3.92e-254	6.2e-253
	THEM4	-2.25369	1.3e-253	2.06e-252
	FBP1	2.40766	9.23e-252	1.45e-250
	CYFIP2	-3.48058	1.07e-251	1.68e-250
	YWHAE	0.776273	1.55e-251	2.43e-250
	NKTR	-1.16509	2.05e-251	3.21e-250
	STX7	1.22563	5.54e-251	8.68e-250
	VAMP3	1.42872	2.76e-250	4.31e-249
	EIF4A2	-0.620141	1.2e-249	1.87e-248
	DOCK5	2.41853	1.37e-249	2.13e-248
	PSIP1	-1.5954	2.85e-249	4.43e-248
	MAP3K8	1.50335	9.6e-249	1.49e-247
	ZAP70	-3.65453	3.36e-248	5.22e-247
	SCPEP1	1.61948	2.42e-247	3.74e-246
	GNS	2.03323	2.43e-247	3.76e-246
	CISH	-3.05629	5.49e-247	8.47e-246
	MYO1G	-1.85896	8.09e-247	1.25e-245
	NSD3	-1.22557	1.1e-246	1.69e-245
	LY6E	-0.86151	3.35e-246	5.16e-245
	SH2B3	1.70616	3.84e-246	5.9e-245
	CLEC9A	2.26991	2.53e-245	3.87e-244
	BID	1.16006	3.38e-245	5.17e-244
	HVCN1	1.67905	6.53e-245	9.97e-244
	CLTA	0.751514	8.53e-245	1.3e-243
	CHP1	1.28863	9.2e-244	1.4e-242
	NAIP	1.68492	1.13e-243	1.72e-242
	ZYX	0.949431	3.37e-243	5.12e-242
	CD6	-3.52892	1.97e-242	2.99e-241
	SOCS1	-2.86525	2.12e-242	3.2e-241
	TNFRSF1A	1.11243	2.88e-241	4.36e-240
	TPP1	1.13557	3.68e-241	5.55e-240
	CD300C	2.6998	2.65e-240	4e-239
	KLRK1	-3.83231	4.13e-240	6.22e-239
	SON	-0.644446	1.21e-239	1.82e-238
	CLDND1	-1.35974	2.06e-239	3.09e-238
	LILRB1	2.48206	4.83e-239	7.23e-238
	FRMD4A	2.83015	1.57e-238	2.35e-237
	NUP214	1.55426	2.07e-237	3.09e-236
	CD40LG	-4.11072	5.71e-237	8.51e-236
	ATP6V1B2	1.26758	7.1e-237	1.06e-235
	DRAM2	0.959051	1.35e-236	2.01e-235
	IL16	-1.47187	1.39e-236	2.06e-235
	MCOLN1	1.8321	1.6e-236	2.37e-235
	APRT	-0.606292	1.55e-235	2.3e-234
	RHBDF2	1.51316	2.9e-235	4.29e-234
	MLXIPL	3.21885	2.99e-234	4.42e-233
	SKP1	-0.561463	5.17e-232	7.62e-231
	RHOC	1.04523	6.01e-232	8.85e-231
	LINC01138	-2.91799	7.74e-232	1.14e-230
	GAA	2.14159	1.79e-231	2.62e-230
	SERPING1	3.16423	2.5e-231	3.66e-230
	FKBP1A	0.609603	5.1e-231	7.46e-230
	GSTP1	0.681066	8.15e-231	1.19e-229
	IRAK3	2.4934	3.52e-230	5.13e-229
	KIAA0930	1.67804	6.57e-230	9.57e-229
	HMOX2	-1.58717	6.24e-229	9.07e-228
	MARCKSL1	-2.40574	2.87e-228	4.17e-227
	ITK	-3.49807	9.53e-228	1.38e-226
	FOSL2	1.99237	1.03e-227	1.49e-226
	CTBP2	2.28614	2.41e-227	3.49e-226
	WARS	1.91897	7.8e-227	1.13e-225
	SLC31A2	2.27954	1.89e-226	2.73e-225
	PSMB8	-0.895524	4.72e-226	6.8e-225
	PIP4K2A	-1.48589	3.84e-225	5.53e-224
	ODF3B	1.9924	2.49e-224	3.58e-223
	RASGRP1	-3.3502	1.29e-223	1.85e-222
	S1PR1	-3.55247	3.01e-223	4.31e-222
	DBNDD2	1.38137	5.73e-223	8.2e-222
	PSME1	-0.618815	4.25e-222	6.07e-221
	C9orf78	-1.0483	4.67e-222	6.66e-221
	FAU	-0.231406	8.05e-222	1.15e-220
	COTL1	0.655503	1.28e-221	1.81e-220
	SNX3	0.599893	1.3e-221	1.85e-220
	TSC22D3	-0.719107	1.4e-221	1.99e-220
	IGSF21	3.59001	3.68e-221	5.21e-220
	CMTM6	0.821896	7.23e-221	1.02e-219
	CD8A	-3.36436	9.59e-221	1.35e-219
	ITGB7	-2.96334	5.65e-219	7.97e-218
	CYTIP	-0.966836	7.03e-219	9.9e-218
	TERF2IP	-1.09377	1.49e-218	2.1e-217
	CORO1C	1.94231	3.44e-218	4.84e-217
	MTUS1	2.6875	1.4e-216	1.97e-215
	IL17RA	1.10715	4.18e-216	5.86e-215
	KIF2A	-1.63076	8e-216	1.12e-214
	RAB34	1.88399	2.24e-215	3.13e-214
	SRSF7	-0.697045	2.96e-215	4.13e-214
	STMN3	-2.9691	5.7e-215	7.94e-214
	GRAP2	-3.9849	7.13e-215	9.91e-214
	SPN	-1.58441	1.99e-214	2.76e-213
	WSB1	0.788125	5.11e-214	7.09e-213
	CFP	1.754	9.34e-214	1.29e-212
	CD55	1.12789	1.74e-213	2.41e-212
	P2RX7	2.14675	1.16e-212	1.61e-211
	HSPA6	2.58537	1.23e-212	1.7e-211
	VMP1	0.886089	1.81e-212	2.5e-211
	HEXB	1.02971	1.95e-212	2.69e-211
	RNF213	-0.901583	5.35e-212	7.35e-211
	RHOG	0.693618	1.16e-211	1.59e-210
	CYLD	-1.39324	1.26e-211	1.72e-210
	SCIMP	1.9916	8.55e-211	1.17e-209
	GCA	1.36604	1.22e-210	1.67e-209
	FGR	1.8107	1.26e-210	1.72e-209
	TLR5	2.90413	2.63e-210	3.58e-209
	EML4	-1.37046	7.4e-210	1.01e-208
	C1orf54	2.01835	5.67e-209	7.71e-208
	ARGLU1	-0.797787	7.99e-209	1.08e-207
	FNBP1	-0.993956	1.15e-208	1.55e-207
	SPRED1	3.02764	1.58e-208	2.14e-207
	ODF2L	-1.62931	2.05e-208	2.78e-207
	MTSS1	1.7344	2.19e-208	2.95e-207
	TAP1	-1.70029	3.88e-208	5.23e-207
	H2AFY	0.777502	5.19e-208	6.99e-207
	TLN1	0.813787	5.31e-208	7.13e-207
	ANAPC16	-0.557612	5.57e-208	7.49e-207
	NAGK	1.13293	8.16e-207	1.09e-205
	GATA3	-3.73429	6.46e-206	8.65e-205
	ATP8B4	2.42743	1.2e-205	1.61e-204
	HMGB1	-0.419172	4.54e-205	6.06e-204
	SFXN1	-2.26224	6.67e-205	8.9e-204
	ST3GAL6	2.48986	1.57e-204	2.1e-203
	CYTL1	3.42226	2.28e-204	3.04e-203
	IGKC	-1.8756	3.86e-204	5.13e-203
	PRF1	-3.80806	3.95e-204	5.24e-203
	HDAC1	-1.53117	5.02e-204	6.66e-203
	OFD1	-1.23511	2.57e-203	3.4e-202
	AC243960.1	-1.99472	3.27e-203	4.32e-202
	METTL7A	1.91777	4.14e-203	5.46e-202
	TKT	0.726962	1.42e-202	1.87e-201
	OAS1	1.42795	2.7e-202	3.56e-201
	ERP29	-0.602471	3e-202	3.95e-201
	RNH1	0.753351	5.19e-202	6.81e-201
	PABPC4	1.02524	1.59e-201	2.08e-200
	ADAM28	1.64158	5.3e-201	6.94e-200
	P2RY8	-2.30133	7.15e-201	9.35e-200
	CCDC88C	-3.06002	7.77e-201	1.01e-199
	RUNX3	-2.95007	1.01e-200	1.31e-199
	CD320	-2.63522	1.81e-200	2.36e-199
	SMCHD1	-1.12641	3.54e-200	4.61e-199
	APMAP	0.902469	8.3e-200	1.08e-198
	FCHO2	2.61323	2.58e-199	3.34e-198
	CYBRD1	2.86902	1.05e-198	1.36e-197
	TPD52	-2.88132	1.1e-198	1.42e-197
	FUCA2	1.58741	1.9e-198	2.46e-197
	LINC01736	2.44977	2.36e-198	3.05e-197
	GAS5	-0.467965	5.43e-198	7e-197
	OTUD1	2.08186	1.17e-197	1.51e-196
	SYNE1	-2.17285	2e-197	2.57e-196
	TRIB1	2.31685	1.47e-196	1.89e-195
	SNHG6	-0.557659	2.4e-196	3.08e-195
	DGKA	-2.13979	8.38e-196	1.07e-194
	HNRNPA1	-0.350418	9.1e-196	1.16e-194
	IRF1	-1.29398	4.48e-195	5.72e-194
	PEAK1	2.38653	4.18e-194	5.34e-193
	PLXND1	2.20219	1.13e-193	1.44e-192
	MED10	-1.04752	8.39e-193	1.07e-191
	GOLIM4	2.17579	9.69e-193	1.23e-191
	SSR4	-0.545998	5.22e-192	6.62e-191
	PASK	-3.67976	5.95e-192	7.55e-191
	MPEG1	2.07289	6.11e-192	7.75e-191
	TCEAL4	1.23919	1.86e-191	2.35e-190
	FYB1	-0.650828	2.1e-191	2.65e-190
	TNRC6B	-0.87362	3.75e-191	4.74e-190
	CAMK1	1.98504	7.73e-191	9.75e-190
	SS18L2	-0.960478	8.23e-191	1.04e-189
	CASP8	-1.97072	1.19e-190	1.5e-189
	AKNA	-1.31536	1.35e-190	1.7e-189
	SORT1	2.61729	2.59e-190	3.25e-189
	SH3TC1	1.84689	3.11e-190	3.89e-189
	CACUL1	1.15916	3.65e-190	4.57e-189
	PLAAT3	1.08698	4.82e-190	6.02e-189
	SYNRG	-1.44459	1.32e-189	1.65e-188
	EGFL7	2.92338	1.74e-189	2.17e-188
	CIB1	-0.825145	2.55e-189	3.17e-188
	KMT2E	-0.705754	2.99e-189	3.72e-188
	CPPED1	1.89842	4.35e-189	5.4e-188
	XBP1	-0.827947	1.25e-188	1.55e-187
	AKR1B1	0.781479	1.37e-188	1.69e-187
	HLA-DOA	1.91963	2.24e-188	2.78e-187
	LINC00649	-3.28667	3.7e-188	4.57e-187
	TSC22D4	-1.11426	4.26e-188	5.25e-187
	NAP1L4	-1.24697	4.99e-188	6.16e-187
	PAK1	1.50904	1.14e-187	1.41e-186
	NFKBIZ	1.43335	1.2e-187	1.47e-186
	FOXP1	-0.809438	1.36e-187	1.67e-186
	RILP	2.21718	2.16e-187	2.65e-186
	THUMPD3-AS1	-1.08633	2.76e-187	3.38e-186
	PRXL2A	1.82946	1.2e-186	1.47e-185
	ZFP36L2	-0.503673	2.48e-186	3.04e-185
	HAUS4	1.17871	2.83e-186	3.45e-185
	SH3BGRL3	-0.335828	5.55e-186	6.77e-185
	SUN2	-1.30227	7.24e-186	8.81e-185
	LINC00623	-1.40424	6.54e-185	7.96e-184
	CIITA	1.79172	1.78e-184	2.16e-183
	TPT1	0.2527	1.88e-184	2.28e-183
	SFT2D1	0.699911	2.64e-184	3.2e-183
	SCML4	-3.66893	4.04e-184	4.89e-183
	ITPRIPL2	2.32683	4.23e-183	5.12e-182
	PIK3AP1	2.05574	9.28e-183	1.12e-181
	SWAP70	1.76417	2.12e-182	2.56e-181
	CIAO2A	0.783175	3.44e-182	4.14e-181
	STAT4	-2.48237	4.42e-182	5.32e-181
	EMB	-1.0662	1.01e-181	1.21e-180
	PPM1K	-1.57278	1.41e-181	1.7e-180
	GLIPR1	0.769617	1.57e-181	1.88e-180
	TMEM63A	-2.19101	2.03e-180	2.44e-179
	MATK	-2.38878	2.21e-180	2.64e-179
	CD151	1.37755	1.08e-179	1.3e-178
	EPC1	-0.908871	1.14e-179	1.36e-178
	TMEM219	0.645329	2.7e-179	3.22e-178
	NFKBID	1.45601	4.76e-179	5.67e-178
	CCNDBP1	-1.03394	2.5e-178	2.97e-177
	ATOH8	3.16906	4.84e-178	5.75e-177
	ARHGAP21	2.13645	7.42e-178	8.8e-177
	MYH9	-0.98626	1.49e-177	1.76e-176
	BASP1	1.66844	3.02e-177	3.58e-176
	SH3YL1	-1.89613	4.03e-177	4.76e-176
	NUDT16	1.23409	9.86e-177	1.16e-175
	TMEM204	-3.4239	1.27e-176	1.5e-175
	CSTB	0.471635	2.43e-176	2.87e-175
	C12orf65	-2.04113	3.12e-176	3.67e-175
	RNF167	-1.17235	7.04e-176	8.27e-175
	LINC01871	-3.38824	8.43e-176	9.89e-175
	TMC8	-1.77555	1.43e-175	1.68e-174
	ARID4B	-0.947225	1.6e-175	1.87e-174
	ASF1A	-1.54551	3.04e-175	3.56e-174
	TRMT1	1.08837	3.45e-175	4.03e-174
	POLR2J3	-0.892076	1.05e-174	1.23e-173
	CREBL2	1.15048	1.22e-174	1.43e-173
	LCP1	-0.751123	1.55e-174	1.8e-173
	AC012368.1	2.27154	1.03e-172	1.2e-171
	RNF135	1.88877	3.17e-172	3.69e-171
	ZNF106	0.977349	5.86e-172	6.8e-171
	LPAR5	1.51868	1.51e-171	1.75e-170
	TLR7	2.2488	1.53e-171	1.77e-170
	MAN2B1	0.899741	1.84e-170	2.13e-169
	DYNLL1	0.493097	2.06e-170	2.38e-169
	GRK6	-1.75209	2.29e-170	2.65e-169
	SRSF8	-1.08293	3.12e-170	3.6e-169
	PPP3CC	-1.82711	3.43e-170	3.95e-169
	CHD2	-1.04223	5.14e-170	5.91e-169
	DANCR	-1.21707	1.6e-169	1.84e-168
	ATP6V1G1	-0.485208	2.17e-169	2.49e-168
	ATP5IF1	-0.671186	3.41e-168	3.91e-167
	CCDC167	-1.54147	1.14e-167	1.3e-166
	S100A6	0.357849	1.14e-167	1.3e-166
	NCOR1	-0.819313	1.29e-167	1.47e-166
	GZMH	-3.45621	1.86e-167	2.12e-166
	NFIC	1.19844	2.34e-167	2.67e-166
	ZNF467	2.08598	4.49e-167	5.11e-166
	PCED1B	-2.54244	1.61e-166	1.83e-165
	CLIC3	-3.36607	1.9e-166	2.16e-165
	FXYD5	-0.389923	1.92e-166	2.18e-165
	SYNGR2	0.800877	6.2e-166	7.03e-165
	SRGAP1	1.92282	6.6e-166	7.47e-165
	CDKN2D	-1.78914	6.62e-166	7.49e-165
	COLEC12	1.95665	1.09e-165	1.23e-164
	TESPA1	-3.5478	2.18e-165	2.46e-164
	NFAM1	2.24805	2.25e-165	2.54e-164
	KLRD1	-3.91904	3.94e-165	4.44e-164
	BCL2	-1.69398	6.89e-165	7.75e-164
	DENND3	1.82943	7.49e-165	8.41e-164
	FAM102A	-2.90643	2.69e-164	3.01e-163
	RGS18	1.92171	4.52e-164	5.07e-163
	TPI1	0.474074	5.8e-164	6.49e-163
	PDE7A	-2.13063	9.96e-164	1.11e-162
	CDKN1B	-1.29916	1.77e-163	1.97e-162
	GPBP1	-0.80789	2.06e-163	2.3e-162
	AC008555.4	-3.74397	5.53e-163	6.17e-162
	HSD17B11	0.597716	4.82e-162	5.36e-161
	PRRC2C	-0.74407	7.69e-162	8.55e-161
	MTHFR	1.38135	8.04e-162	8.93e-161
	CLEC4A	1.7484	3.22e-161	3.57e-160
	TCF4	1.6448	3.56e-161	3.94e-160
	ZC3HAV1	-1.06296	6.77e-161	7.49e-160
	HNRNPF	-0.649677	1.66e-160	1.84e-159
	GNA13	1.09158	8.4e-160	9.28e-159
	TMEM70	1.01695	1.08e-159	1.19e-158
	ELL2	1.99415	2.04e-159	2.25e-158
	RSRP1	-0.715902	4.04e-159	4.44e-158
	GCHFR	-2.00016	5.73e-159	6.3e-158
	RHOQ	1.75162	8.63e-159	9.49e-158
	CMIP	1.30828	9.03e-159	9.91e-158
	INKA1	1.97201	9.95e-159	1.09e-157
	CHURC1	-0.660671	1.45e-158	1.59e-157
	MIF	-0.351153	1.75e-158	1.91e-157
	RBM4	-0.921614	1.79e-158	1.95e-157
	CDC42EP3	-1.30672	2.32e-158	2.53e-157
	CCND1	2.1882	3.87e-158	4.22e-157
	FNDC3A	1.27088	8.37e-158	9.11e-157
	BCKDK	1.29166	1.48e-157	1.61e-156
	FES	1.94219	2.33e-157	2.53e-156
	IRF5	1.92649	6.99e-157	7.59e-156
	CAPN2	-1.29108	1.52e-156	1.65e-155
	TUT4	-1.34806	1.91e-155	2.07e-154
	PPT1	0.828372	3.97e-155	4.3e-154
	ATOX1	0.930161	8.68e-155	9.38e-154
	MKNK1	1.23577	1.14e-154	1.23e-153
	B4GALT1	1.05277	1.51e-154	1.63e-153
	CCL4L2	2.49565	1.94e-154	2.09e-153
	YWHAZ	-0.61627	1.28e-153	1.37e-152
	MILR1	1.9882	1.44e-153	1.55e-152
	AGTRAP	1.11675	4.01e-153	4.31e-152
	TSEN54	-1.82577	4.06e-153	4.36e-152
	HACD4	0.837895	7.58e-153	8.12e-152
	MAT2A	0.904591	1.12e-152	1.2e-151
	GRB2	0.71801	1.65e-152	1.76e-151
	HMGN4	-1.02671	2.21e-152	2.36e-151
	PTTG1IP	0.98286	2.49e-152	2.66e-151
	AC245297.3	-1.12446	2.85e-152	3.04e-151
	PITPNC1	-2.46607	6.28e-152	6.69e-151
	LAMTOR2	0.6944	6.99e-152	7.43e-151
	SEMA4D	-1.86718	7.59e-152	8.07e-151
	MSRB2	1.31133	8.52e-152	9.05e-151
	NUDT3	1.11111	5.75e-151	6.1e-150
	ERN1	-2.24349	7.92e-151	8.4e-150
	RASAL3	-1.77851	1.04e-150	1.1e-149
	TIGIT	-3.77317	1.2e-150	1.27e-149
	TBC1D9	2.00039	3.08e-150	3.25e-149
	NMT2	-2.45343	3.17e-150	3.34e-149
	AP1B1	1.39943	5.8e-150	6.11e-149
	AC008875.3	-2.17784	5.94e-150	6.26e-149
	SPCS2	-0.561673	8.36e-150	8.8e-149
	ANXA1	-0.622382	1.09e-149	1.14e-148
	TBCC	-1.24632	1.11e-149	1.16e-148
	COLGALT1	1.6728	1.65e-149	1.73e-148
	HLA-DQA2	1.28675	4.37e-149	4.58e-148
	ECH1	-0.976683	7.24e-149	7.58e-148
	P2RY10	-3.90955	9.52e-149	9.96e-148
	POU2F2	0.941835	1.62e-148	1.7e-147
	CD5	-3.61284	2.23e-148	2.33e-147
	GABARAPL1	1.64066	2.42e-148	2.53e-147
	SCARB2	1.36145	4.91e-148	5.11e-147
	BEX2	-3.46059	6.44e-148	6.7e-147
	SH2D2A	-3.13972	8.91e-148	9.25e-147
	LSP1	-0.5734	9.95e-148	1.03e-146
	REL	0.991094	1.32e-147	1.37e-146
	RND3	2.74717	1.65e-147	1.71e-146
	EHD1	-2.48709	2.03e-147	2.1e-146
	TGFBR1	1.49459	9.8e-147	1.01e-145
	AKTIP	-2.2393	1.36e-146	1.4e-145
	KLHL5	1.46966	2.15e-146	2.22e-145
	CD82	-2.69381	2.55e-146	2.62e-145
	CCSER2	-1.31336	2.81e-146	2.9e-145
	BNIP3	-2.07811	3.19e-146	3.28e-145
	LHFPL2	2.45675	3.54e-146	3.64e-145
	SLAMF1	-3.61472	1.03e-145	1.06e-144
	TRAF5	-2.75256	1.54e-145	1.58e-144
	IMP3	-0.802671	2.11e-145	2.16e-144
	PTPN12	1.59194	2.43e-145	2.48e-144
	SF1	-0.63778	5.64e-145	5.76e-144
	ATP6V1F	0.520144	8.12e-145	8.29e-144
	FBLN5	-3.85222	1.06e-144	1.09e-143
	RASSF7	-1.76445	1.47e-144	1.49e-143
	GRK3	2.12541	2.48e-144	2.52e-143
	RENBP	1.69579	4.55e-144	4.62e-143
	CLEC10A	1.59827	5.95e-144	6.04e-143
	RASSF5	-1.09551	6.7e-144	6.8e-143
	AP002387.2	-2.22881	1.97e-143	1.99e-142
	ORAI1	-1.35079	2.39e-143	2.42e-142
	HELB	-2.31662	2.43e-143	2.46e-142
	NRROS	1.0913	3.13e-143	3.17e-142
	CLTC	0.98913	4.38e-143	4.42e-142
	SMIM3	1.4323	5.36e-143	5.41e-142
	CHD3	-1.82512	8.84e-143	8.9e-142
	FAM49A	1.8108	1.55e-142	1.56e-141
	PPA1	-0.759346	1.56e-142	1.57e-141
	TTC7A	1.75976	2.06e-142	2.07e-141
	RNF141	1.42231	3.21e-142	3.22e-141
	SLC25A37	0.995687	5.86e-142	5.88e-141
	FLOT1	0.874275	6.67e-142	6.68e-141
	DENND5A	2.03895	6.75e-142	6.75e-141
	ADORA3	1.59016	7.45e-142	7.45e-141
	ID3	-2.15269	1.09e-141	1.09e-140
	GBP5	-2.60985	4.18e-141	4.17e-140
	R3HDM4	-1.4378	6.04e-141	6.02e-140
	DSTN	-0.800802	7.89e-141	7.85e-140
	DDX6	-0.887336	1.25e-140	1.24e-139
	IL27RA	-1.29546	1.63e-140	1.62e-139
	PMFBP1	2.25607	3.64e-140	3.61e-139
	FUOM	1.15214	5.84e-140	5.79e-139
	ADA	-2.5677	1.05e-139	1.04e-138
	SPTLC2	1.10432	2.04e-139	2.02e-138
	ABLIM1	-3.62035	3.37e-139	3.33e-138
	SMIM27	-1.50984	4.72e-139	4.66e-138
	EEF1A1	-0.18177	5.6e-139	5.53e-138
	MOB1A	0.692326	8.04e-139	7.92e-138
	VMA21	0.865801	8.7e-139	8.57e-138
	SEC14L1	1.24202	1.1e-138	1.09e-137
	TAPBP	-0.859711	1.67e-138	1.64e-137
	TNIK	-3.44036	1.7e-138	1.67e-137
	NLRP3	1.92135	1.78e-138	1.75e-137
	SPTSSA	1.08821	2.61e-138	2.56e-137
	ARRB1	1.51939	2.87e-138	2.81e-137
	PLA2G15	2.06506	2.89e-138	2.83e-137
	TMEM106A	1.57637	3.49e-138	3.41e-137
	GPR174	-3.26069	4.88e-138	4.76e-137
	DNAJB9	-1.20396	2.4e-137	2.34e-136
	ATP6V0E2	-1.91249	2.5e-137	2.43e-136
	SIGIRR	-0.870455	2.63e-137	2.56e-136
	SHISA5	-1.1094	2.76e-137	2.68e-136
	SELENOM	-1.11955	6.87e-137	6.67e-136
	ATP6V0E1	0.371712	8.56e-137	8.31e-136
	SNX2	0.746629	1.44e-136	1.4e-135
	PHPT1	0.669013	3.51e-136	3.4e-135
	SEC11C	-0.929593	3.68e-136	3.56e-135
	AC119396.1	-3.29119	6.34e-136	6.13e-135
	LRRK1	1.89131	6.38e-136	6.16e-135
	GK	1.85659	6.77e-136	6.54e-135
	ZSWIM6	2.04481	6.96e-136	6.71e-135
	FGFR1OP2	-0.856431	1.4e-135	1.35e-134
	OGA	-0.987184	2.26e-135	2.17e-134
	CD79B	-2.71061	2.86e-135	2.75e-134
	TTC19	-1.08766	4.09e-135	3.93e-134
	ZNF101	-2.35355	2.02e-134	1.94e-133
	AL035446.1	2.17903	2.33e-134	2.23e-133
	LAPTM5	0.338814	2.93e-134	2.81e-133
	SRP9	-0.612884	2.96e-134	2.84e-133
	TMEM14A	-2.32403	2.97e-134	2.84e-133
	AC004687.1	-0.773977	4.03e-134	3.85e-133
	GABPB1-AS1	-0.950449	4.61e-134	4.4e-133
	NUP210	-2.05501	5.88e-134	5.61e-133
	LY9	-3.57196	7.69e-134	7.33e-133
	GNB2	0.66101	1.11e-133	1.06e-132
	ABHD14A	-1.46377	1.77e-133	1.68e-132
	MYL6	0.266748	3.68e-133	3.5e-132
	RIN3	1.21068	1.06e-132	1e-131
	CBLB	-1.97796	1.08e-132	1.03e-131
	LAMTOR1	0.557446	1.24e-132	1.17e-131
	TNFRSF4	-2.17958	1.24e-132	1.17e-131
	ADGRG6	2.20857	3.48e-132	3.29e-131
	HNRNPK	-0.451393	5.36e-132	5.06e-131
	TRIM59	-3.02268	5.39e-132	5.08e-131
	CCDC107	-0.875278	6.47e-132	6.1e-131
	PARP8	-1.47321	7.48e-132	7.04e-131
	SHMT1	1.54567	9.37e-132	8.82e-131
	PRMT2	-0.686208	3.08e-131	2.9e-130
	ITM2C	-1.61577	3.17e-131	2.98e-130
	TRAF1	-3.46042	3.83e-131	3.6e-130
	TMEM150A	1.54411	4.39e-131	4.11e-130
	ARF6	-0.549935	4.48e-131	4.2e-130
	EVI2B	0.485342	5.5e-131	5.15e-130
	AKR1A1	0.687408	2.52e-130	2.35e-129
	IK	-0.897304	5.86e-130	5.47e-129
	ADIPOR1	0.775865	6.29e-130	5.87e-129
	LACTB	1.33791	7.38e-130	6.88e-129
	AC114760.2	-1.19615	1.37e-129	1.28e-128
	MPST	1.00146	1.81e-129	1.68e-128
	PRDX3	0.734053	2.46e-129	2.29e-128
	YWHAQ	-0.748741	3.97e-129	3.69e-128
	ARAP1	1.47813	4.29e-129	3.98e-128
	NSG1	-4.11833	5.18e-129	4.81e-128
	SHISAL2A	-3.14004	5.43e-129	5.03e-128
	HDAC9	1.68954	6.53e-129	6.04e-128
	GNLY	-3.00281	6.78e-129	6.27e-128
	GNB5	-3.0891	7.25e-129	6.7e-128
	HEBP1	1.25325	7.37e-129	6.8e-128
	C5orf56	-1.8935	7.65e-129	7.06e-128
	PLEKHF1	-3.5916	1.09e-128	1.01e-127
	NIPAL3	-2.15117	1.21e-128	1.11e-127
	SLC31A1	1.9887	1.46e-128	1.34e-127
	RGCC	-1.08494	1.6e-128	1.47e-127
	RAN	-0.471819	2.47e-128	2.26e-127
	GOLGA8B	-3.04679	4.15e-128	3.8e-127
	UCP2	-0.640161	4.16e-128	3.82e-127
	PGD	1.09839	4.2e-128	3.84e-127
	NCMAP-DT	-3.06926	4.24e-128	3.88e-127
	TPMT	1.20863	9.37e-128	8.57e-127
	EIF4EBP3	1.30563	1.38e-127	1.26e-126
	MEI1	-2.18915	1.52e-127	1.39e-126
	STN1	-1.69058	2.36e-127	2.15e-126
	RNF144B	1.92509	2.43e-127	2.21e-126
	C20orf194	1.76199	4.9e-127	4.46e-126
	WASF2	0.526668	1.16e-126	1.06e-125
	NIPSNAP2	0.900244	1.6e-126	1.46e-125
	RBM39	-0.474964	2.44e-126	2.22e-125
	NCF4	1.0028	2.91e-126	2.63e-125
	SLC2A4RG	-2.16866	5e-126	4.53e-125
	GTF3A	-0.48605	5.99e-126	5.42e-125
	PARVB	1.31741	1.88e-125	1.7e-124
	IRF3	-1.08343	2.59e-125	2.34e-124
	FGD3	-1.50324	3.55e-125	3.2e-124
	CCDC66	-1.10598	4.52e-125	4.08e-124
	THOC3	-1.54212	5.34e-125	4.81e-124
	TMC6	-1.08541	9.34e-125	8.41e-124
	THEMIS	-3.57174	1.11e-124	9.97e-124
	ZRANB2	-0.872967	2.93e-124	2.63e-123
	RGL4	-3.71624	5.99e-124	5.38e-123
	LDHA	0.458715	6.2e-124	5.56e-123
	DPP4	-3.90865	9.29e-124	8.33e-123
	GPSM3	-0.422058	1.09e-123	9.77e-123
	GNA15	1.74451	1.29e-123	1.15e-122
	PECAM1	1.46971	1.66e-123	1.48e-122
	ABT1	-1.11845	2.38e-123	2.13e-122
	LINS1	-1.80983	7.65e-123	6.82e-122
	2-Mar	1.17926	7.75e-123	6.91e-122
	NOTCH2	1.1706	9.4e-123	8.37e-122
	MAD1L1	-1.2288	9.81e-123	8.72e-122
	DUSP3	1.73846	1.8e-122	1.6e-121
	NLRC3	-3.74512	2.4e-122	2.13e-121
	CTSD	0.798319	1.26e-121	1.12e-120
	SMS	0.693943	1.9e-121	1.69e-120
	TNRC6C	-2.10611	2.22e-121	1.96e-120
	PDE4A	1.65971	6.62e-121	5.86e-120
	COX8A	0.389468	8.92e-121	7.89e-120
	SERPINF1	1.7111	9.4e-121	8.3e-120
	P4HA1	1.27777	1.59e-120	1.41e-119
	LYL1	1.21637	7.69e-120	6.78e-119
	LUC7L3	-0.60944	1.57e-119	1.39e-118
	MYC	-1.03142	1.78e-119	1.57e-118
	EIF1	0.185166	2.75e-119	2.42e-118
	LINC02273	-3.82188	4.3e-119	3.78e-118
	SKIL	1.03058	4.7e-119	4.12e-118
	WDR54	-2.01519	5.49e-119	4.82e-118
	SH2D3A	-3.20512	7.5e-119	6.57e-118
	SPSB3	-0.890651	8.83e-119	7.73e-118
	FUS	-0.549853	1.25e-118	1.09e-117
	MLLT3	-3.14124	1.49e-118	1.3e-117
	TRABD2A	-3.09347	2.63e-118	2.3e-117
	RGS14	-1.47064	5.42e-118	4.73e-117
	LRBA	-1.92726	1.48e-117	1.29e-116
	GIMAP2	-1.08086	1.81e-117	1.57e-116
	SDCCAG8	0.956552	1.9e-117	1.65e-116
	RAB5C	0.585586	7.04e-117	6.12e-116
	CFAP36	-1.9411	9.56e-117	8.31e-116
	TXN	-0.640873	1.08e-116	9.39e-116
	MDFIC	-1.66382	1.09e-116	9.44e-116
	IL2RB	-3.66773	2.22e-116	1.92e-115
	FGD2	1.62007	2.8e-116	2.42e-115
	LINC02397	2.06731	3.1e-116	2.68e-115
	AC092338.3	-1.16179	4.63e-116	4e-115
	ARPC5	0.379068	4.94e-116	4.27e-115
	TRIP6	1.84072	6.87e-116	5.93e-115
	LINC00892	-3.52402	7.87e-116	6.79e-115
	ARPC1A	0.755288	1.12e-115	9.66e-115
	ERCC1	0.853807	1.2e-115	1.03e-114
	ANKRD36	-1.71588	3.6e-115	3.09e-114
	HGSNAT	1.15906	4.09e-115	3.51e-114
	COPRS	1.54658	4.9e-115	4.21e-114
	SHFL	-1.07889	5.21e-115	4.47e-114
	RPA2	-0.93547	6.73e-115	5.77e-114
	RNF126	-1.15918	8.36e-115	7.16e-114
	LINC-PINT	-0.879964	9.12e-115	7.8e-114
	SF3B2	-0.667209	1.06e-114	9.1e-114
	ARL2	0.736232	2.79e-114	2.38e-113
	CLECL1	1.18133	3.49e-114	2.98e-113
	SPCS1	-0.460903	5.2e-114	4.43e-113
	JCHAIN	-2.36433	6.14e-114	5.23e-113
	IGHG1	-1.5412	1.65e-113	1.41e-112
	TFRC	1.45273	5.98e-113	5.08e-112
	MYBL1	-3.64407	6.14e-113	5.22e-112
	LEPROT	0.856514	6.81e-113	5.78e-112
	PHF1	-1.28253	7.3e-113	6.19e-112
	PNN	-0.79604	1.04e-112	8.8e-112
	PDLIM2	-1.02398	2.14e-112	1.81e-111
	TENT5A	1.55455	3.06e-112	2.59e-111
	BEX4	0.749851	3.06e-112	2.59e-111
	RABAC1	-0.605184	7.54e-112	6.37e-111
	LAMTOR4	0.3861	9.67e-112	8.17e-111
	FUCA1	1.31595	1.03e-111	8.73e-111
	STX12	0.973457	1.06e-111	8.95e-111
	RIC3	-3.11086	1.09e-111	9.2e-111
	SORL1	0.682331	1.58e-111	1.33e-110
	TRGC2	-4.39036	2.08e-111	1.75e-110
	SLF1	-1.88619	2.61e-111	2.19e-110
	ATP2B1-AS1	1.31425	4.62e-111	3.88e-110
	TXK	-3.90269	6.82e-111	5.72e-110
	CD226	-2.43993	9.05e-111	7.59e-110
	BATF	-1.93645	9.66e-111	8.09e-110
	LINC01550	-3.44919	9.9e-111	8.28e-110
	ERAP2	-1.34779	1.38e-110	1.16e-109
	ZNRD1	-1.13525	1.65e-110	1.38e-109
	ETV6	1.212	3.92e-110	3.27e-109
	LAMP2	0.962679	7.49e-110	6.24e-109
	C9orf72	1.41494	7.62e-110	6.35e-109
	CORO1B	-0.698373	7.69e-110	6.4e-109
	SH3BP5	-1.16274	1.41e-109	1.18e-108
	MIB2	-1.83928	1.43e-109	1.19e-108
	UXT	-0.457292	1.76e-109	1.46e-108
	REXO2	-1.0684	1.88e-109	1.56e-108
	RSBN1	-1.23595	1.95e-109	1.62e-108
	SFI1	-2.23221	4.47e-109	3.71e-108
	AIG1	1.2671	7.1e-109	5.87e-108
	KCNQ1	1.952	1.25e-108	1.03e-107
	ESYT1	-1.07404	1.43e-108	1.18e-107
	TARSL2	-1.65748	1.83e-108	1.51e-107
	PKIB	1.49245	1.99e-108	1.64e-107
	PLSCR3	-1.24717	3.1e-108	2.56e-107
	TCEAL3	1.18443	5.36e-108	4.41e-107
	PRKCD	1.43367	6.07e-108	5e-107
	SLC25A19	1.39948	1.04e-107	8.52e-107
	NMRK1	-1.3089	1.07e-107	8.75e-107
	PNRC1	0.389314	1.55e-107	1.27e-106
	NFE2L2	0.667613	2.18e-107	1.79e-106
	COQ2	1.78747	2.92e-107	2.39e-106
	TRAM1	-0.586968	3.05e-107	2.5e-106
	EOMES	-3.32093	3.35e-107	2.74e-106
	STK38L	1.23623	3.93e-107	3.21e-106
	OTUD6B-AS1	-0.804329	3.98e-107	3.25e-106
	ATP6V0D1	0.778605	6.6e-107	5.39e-106
	TMX4	-1.17418	8.07e-107	6.59e-106
	KDM1B	1.88832	1.02e-106	8.35e-106
	RRAS	1.92202	1.15e-106	9.35e-106
	ORMDL3	-2.12383	1.99e-106	1.62e-105
	KANSL1	-0.829585	2.7e-106	2.2e-105
	ILF3-DT	-1.19617	2.96e-106	2.4e-105
	PDGFB	1.77489	9.17e-106	7.44e-105
	ITGAL	-1.51499	1.14e-105	9.21e-105
	TRAPPC1	-0.481687	1.43e-105	1.16e-104
	ZBP1	-2.69162	1.56e-105	1.27e-104
	PRPF38B	-0.592621	1.65e-105	1.34e-104
	NAE1	-1.24238	2.13e-105	1.72e-104
	PRKACA	1.50939	2.24e-105	1.81e-104
	PRORP	-1.64674	3.16e-105	2.55e-104
	DUSP23	0.764213	4.57e-105	3.69e-104
	ANKRD49	-1.07734	4.9e-105	3.95e-104
	PRCP	0.999926	5.55e-105	4.47e-104
	TRAPPC6A	-0.871495	5.82e-105	4.68e-104
	UXS1	-1.26089	2.14e-104	1.72e-103
	SLC7A5	1.34176	2.57e-104	2.07e-103
	USF2	0.797925	3.64e-104	2.92e-103
	PTPRO	1.83232	4.43e-104	3.55e-103
	SP140	-1.86169	4.51e-104	3.61e-103
	RNF149	0.596423	6.75e-104	5.4e-103
	CMPK1	-0.644858	6.78e-104	5.43e-103
	MZT2B	-0.453268	6.94e-104	5.55e-103
	NAB2	1.68009	1.18e-103	9.39e-103
	SSR3	0.541885	1.73e-103	1.38e-102
	TRIB2	-3.0612	1.74e-103	1.38e-102
	KCNAB2	-1.29159	2.06e-103	1.64e-102
	LINC01934	-3.63035	3.12e-103	2.48e-102
	KLF12	-2.71724	3.45e-103	2.74e-102
	YWHAG	1.04271	4.56e-103	3.62e-102
	GPAT3	1.34279	5.39e-103	4.28e-102
	MIAT	-3.57309	6.65e-103	5.28e-102
	KMT2A	-0.89228	1.09e-102	8.65e-102
	ANKRD36C	-1.69643	1.25e-102	9.87e-102
	RAP1B	-0.506996	2.01e-102	1.59e-101
	SLC44A2	-2.22079	2.14e-102	1.7e-101
	TRDC	-4.79977	7.82e-102	6.18e-101
	PLEKHA1	-1.25543	9.33e-102	7.37e-101
	SIRPG	-3.80157	2.56e-101	2.02e-100
	MAP4K1	-1.64142	2.58e-101	2.04e-100
	PCID2	-1.31674	5.32e-101	4.19e-100
	SOD2	0.851152	5.88e-101	4.63e-100
	SYNGR1	1.79857	5.99e-101	4.71e-100
	SELENOW	-0.644807	7.11e-101	5.59e-100
	LPIN1	-1.44564	8.13e-101	6.39e-100
	MOB1B	1.67617	8.64e-101	6.78e-100
	VPS13A	-2.01017	1.13e-100	8.86e-100
	SRD5A3	1.31172	1.37e-100	1.08e-99
	CYTH1	-0.755656	2.84e-100	2.23e-99
	DNAJC9	-1.38207	4.67e-100	3.65e-99
	AOAH	1.22429	6.41e-100	5.01e-99
	BX284668.5	0.990155	8.99e-100	7.03e-99
	DNAJC19	-0.760278	9.04e-100	7.06e-99
	EIF3G	-0.416069	1.16e-99	9.03e-99
	SRPK2	-0.992963	1.41e-99	1.1e-98
	AGPAT2	1.04974	1.43e-99	1.11e-98
	PRH1	-1.26992	4.76e-99	3.71e-98
	NPTN	1.46029	5.15e-99	4.01e-98
	PPARD	1.53858	7.3e-99	5.68e-98
	ARHGAP30	-0.704645	7.34e-99	5.7e-98
	CCND2	-0.990919	8.1e-99	6.28e-98
	PDXK	1.0618	9.88e-99	7.66e-98
	GPM6B	-1.91784	1.02e-98	7.92e-98
	RASGRP2	-0.788958	1.11e-98	8.62e-98
	DAXX	-1.18334	1.46e-98	1.13e-97
	C1orf56	-0.880772	1.78e-98	1.38e-97
	MAT2B	-0.781351	2.82e-98	2.18e-97
	GLA	1.66632	3.66e-98	2.83e-97
	ANAPC5	-0.803482	3.98e-98	3.07e-97
	CANX	0.53912	4.46e-98	3.44e-97
	GAPT	1.33362	7.41e-98	5.71e-97
	CHMP7	-1.35587	8.75e-98	6.74e-97
	IFI44L	1.28505	1.22e-97	9.36e-97
	ERGIC1	1.0404	1.27e-97	9.72e-97
	SNX9	1.09229	1.55e-97	1.19e-96
	ZFAND5	0.831179	2.62e-97	2.01e-96
	AC245407.2	-2.07985	2.73e-97	2.09e-96
	GALT	-1.39206	3.36e-97	2.57e-96
	NAA20	0.659876	3.98e-97	3.05e-96
	SRSF11	-0.569101	4.86e-97	3.72e-96
	TPR	-0.70154	7.46e-97	5.7e-96
	RGS1	1.07505	8.63e-97	6.59e-96
	VTI1B	0.676015	9.27e-97	7.07e-96
	CRIP2	-2.96191	1.77e-96	1.35e-95
	BLOC1S4	-1.17432	2.13e-96	1.62e-95
	PELI1	1.19896	2.54e-96	1.93e-95
	NDUFS5	-0.39932	3.4e-96	2.59e-95
	IDI1	-0.781631	3.52e-96	2.68e-95
	SPINT2	0.786163	3.64e-96	2.76e-95
	RAP2A	1.48089	6.27e-96	4.76e-95
	MAN1A1	1.3137	6.7e-96	5.08e-95
	SPTBN1	-2.30179	9.71e-96	7.36e-95
	RSBN1L	-0.814517	1.12e-95	8.47e-95
	HAX1	-0.671436	1.52e-95	1.15e-94
	AC006369.1	-3.90904	2.04e-95	1.54e-94
	SLAMF6	-3.35528	2.08e-95	1.58e-94
	NIPSNAP3A	1.11576	2.46e-95	1.86e-94
	ZNF276	-1.33049	3.28e-95	2.47e-94
	WIPF1	-0.641571	5.23e-95	3.95e-94
	TMEM243	-0.641139	9.4e-95	7.08e-94
	OXLD1	-0.976592	1.16e-94	8.7e-94
	PLEKHO2	1.38551	1.34e-94	1.01e-93
	VDAC1	0.552217	1.35e-94	1.01e-93
	ATP6AP1	0.76772	1.87e-94	1.41e-93
	FAM215B	-1.1878	1.92e-94	1.44e-93
	ICAM2	-0.829196	1.92e-94	1.44e-93
	TLK1	-1.06659	2.45e-94	1.84e-93
	PLD4	1.42842	5.27e-94	3.95e-93
	CASP8AP2	-1.34101	5.51e-94	4.12e-93
	TLR1	1.4995	5.78e-94	4.32e-93
	UPP1	-0.922525	6.15e-94	4.6e-93
	TRIR	-0.355248	8.15e-94	6.09e-93
	TAX1BP3	1.0348	9.08e-94	6.78e-93
	NRIP1	1.52846	1.11e-93	8.3e-93
	LSM14A	-0.753739	1.17e-93	8.7e-93
	NANS	0.842897	1.18e-93	8.76e-93
	PLEK	0.940803	1.25e-93	9.29e-93
	CD180	1.76386	1.47e-93	1.09e-92
	PPWD1	-1.30807	1.51e-93	1.12e-92
	AL158071.4	1.58947	2.2e-93	1.63e-92
	HNRNPA0	-0.498778	2.4e-93	1.78e-92
	TTC14	-0.812971	3.41e-93	2.53e-92
	HCP5	-1.71304	4.39e-93	3.25e-92
	SLA2	-3.70641	1.56e-92	1.16e-91
	C19orf53	-0.416014	1.64e-92	1.21e-91
	TPD52L2	0.990958	1.8e-92	1.33e-91
	UBE2D2	-0.425731	2.81e-92	2.08e-91
	CENPK	-2.9028	2.84e-92	2.09e-91
	EBP	-1.03609	3.37e-92	2.48e-91
	GLG1	-0.851649	3.97e-92	2.92e-91
	SNRPA1	-1.03848	4.08e-92	3.01e-91
	NT5DC1	-1.55293	4.55e-92	3.35e-91
	AP3M2	-2.21718	4.68e-92	3.44e-91
	GNGT2	1.72835	5.31e-92	3.9e-91
	CCDC85B	-0.536351	7.57e-92	5.56e-91
	ATF7IP2	-1.40342	7.61e-92	5.58e-91
	SINHCAF	-1.24195	1.6e-91	1.17e-90
	ATP1A1	-0.687493	1.92e-91	1.4e-90
	ADA2	0.993424	2.12e-91	1.55e-90
	PER1	1.57554	5.03e-91	3.68e-90
	TNFSF14	-2.65382	5.77e-91	4.22e-90
	JAK3	-1.7775	5.81e-91	4.24e-90
	SMAP2	0.572741	1.1e-90	8.02e-90
	NOP58	-0.889042	1.43e-90	1.04e-89
	MHENCR	-1.73664	1.51e-90	1.1e-89
	HEXA	0.736341	1.56e-90	1.14e-89
	DENND6B	1.50688	1.74e-90	1.26e-89
	C3orf14	1.64296	2.85e-90	2.08e-89
	SUPT3H	-1.7206	3.46e-90	2.52e-89
	CEBPG	0.914374	3.47e-90	2.52e-89
	TES	-0.911181	6.11e-90	4.43e-89
	ADORA2A	-3.27246	6.95e-90	5.04e-89
	SLC25A45	-1.30242	8.51e-90	6.17e-89
	KLF7	1.41695	9.48e-90	6.86e-89
	SNX6	0.518358	1.01e-89	7.29e-89
	ASH1L	-0.756734	1.14e-89	8.25e-89
	UBASH3A	-3.74927	2.16e-89	1.56e-88
	ORAI3	1.16367	2.36e-89	1.71e-88
	SRP19	-0.66957	2.45e-89	1.77e-88
	POLR2C	-1.10462	2.77e-89	2e-88
	HSPA1A	0.93784	3.18e-89	2.29e-88
	IGHM	-3.01896	3.46e-89	2.49e-88
	SNX8	1.61225	3.62e-89	2.6e-88
	TK2	1.66808	5.41e-89	3.89e-88
	TMSB10	0.162712	5.73e-89	4.12e-88
	ZBTB20	-1.04104	6.11e-89	4.39e-88
	SIPA1L1	1.20385	9.26e-89	6.65e-88
	STK38	-1.09958	1.24e-88	8.91e-88
	PSMA5	-0.725871	1.69e-88	1.21e-87
	TMEM120B	-2.28511	2.73e-88	1.95e-87
	CALM3	-0.567435	3.62e-88	2.59e-87
	STX4	0.85564	3.84e-88	2.75e-87
	FAM102B	1.76646	4.52e-88	3.23e-87
	ADAM8	-2.18275	5.83e-88	4.16e-87
	CWF19L2	-1.03619	7.22e-88	5.15e-87
	BTN3A1	-1.68795	7.94e-88	5.66e-87
	CDC14A	-1.80844	8.27e-88	5.9e-87
	SERPINB1	0.543985	1.34e-87	9.54e-87
	ANP32E	-0.854945	1.75e-87	1.24e-86
	XCL1	-4.38522	2.03e-87	1.44e-86
	CLUAP1	-2.06624	2.17e-87	1.54e-86
	EIF3F	-0.30815	2.69e-87	1.91e-86
	CEP170	1.22705	3.17e-87	2.25e-86
	ATP2A3	-2.95317	3.4e-87	2.41e-86
	DGKZ	-0.946444	4.81e-87	3.41e-86
	ANKZF1	-1.44883	5.75e-87	4.07e-86
	SAP30	1.37424	6.56e-87	4.64e-86
	MAFG	1.63399	6.6e-87	4.67e-86
	UBE2I	-0.474219	7.71e-87	5.45e-86
	RTN3	0.742912	1.4e-86	9.92e-86
	RASA3	-1.35197	1.42e-86	1e-85
	NUDT16L1	-1.21892	1.84e-86	1.3e-85
	GMCL1	-1.31405	1.85e-86	1.3e-85
	CXCR6	-3.49776	2.45e-86	1.72e-85
	AKIRIN1	-0.81409	2.88e-86	2.03e-85
	FNIP2	1.37412	3.29e-86	2.31e-85
	CLPP	-0.853317	4.88e-86	3.43e-85
	ATP6V1C1	1.06225	5.23e-86	3.67e-85
	SP100	-0.553615	5.75e-86	4.04e-85
	MSI2	-1.68307	6.29e-86	4.41e-85
	SPTAN1	-1.11106	6.6e-86	4.63e-85
	RNPEP	0.972044	9.02e-86	6.32e-85
	MMP25-AS1	-2.64394	1.01e-85	7.05e-85
	SUMO3	0.543953	1.36e-85	9.48e-85
	FAM135A	1.67705	1.45e-85	1.01e-84
	ADAM19	-3.51513	2.56e-85	1.79e-84
	DEF6	-0.904411	2.7e-85	1.89e-84
	INSR	1.64288	2.93e-85	2.04e-84
	OSBPL11	1.16726	4.89e-85	3.41e-84
	EMILIN2	1.4313	5.47e-85	3.81e-84
	CACNA2D4	1.36276	5.61e-85	3.9e-84
	WASHC4	0.783692	8.1e-85	5.63e-84
	CRYBG1	-1.33562	8.25e-85	5.73e-84
	VASH1	1.72336	1.83e-84	1.27e-83
	FNBP4	-0.805428	2.65e-84	1.84e-83
	LAX1	-3.50234	2.67e-84	1.85e-83
	TMED4	-0.814397	2.81e-84	1.95e-83
	GPATCH8	-0.879594	3.18e-84	2.2e-83
	SGPP1	1.69361	4.11e-84	2.84e-83
	CAPG	0.677659	5.53e-84	3.82e-83
	MRFAP1L1	-1.08768	7.02e-84	4.85e-83
	TRAPPC5	0.468327	1.01e-83	6.94e-83
	CRBN	-0.668003	1.28e-83	8.83e-83
	PCBD1	0.816003	2.02e-83	1.39e-82
	FABP5	1.00571	2.03e-83	1.4e-82
	AC026979.2	-2.00589	2.1e-83	1.45e-82
	DDX18	-0.532174	2.31e-83	1.59e-82
	JADE1	-1.40082	3.28e-83	2.25e-82
	RP2	1.69995	3.83e-83	2.63e-82
	NUDT1	0.797141	4.25e-83	2.92e-82
	SEL1L3	-1.46246	5.7e-83	3.91e-82
	ITPRID2	1.42396	8.47e-83	5.81e-82
	SH3BP2	1.06484	8.71e-83	5.97e-82
	UBE2N	-0.6208	1.16e-82	7.96e-82
	C19orf25	-0.883559	1.25e-82	8.54e-82
	RNF125	-1.04558	1.77e-82	1.21e-81
	AC090204.1	1.68717	1.83e-82	1.25e-81
	TAF7	-0.656463	2.29e-82	1.56e-81
	SLC29A3	1.44886	4.09e-82	2.79e-81
	JAK2	1.22608	4.95e-82	3.38e-81
	CNBP	-0.341062	5.54e-82	3.78e-81
	PPP1R18	-0.560585	5.68e-82	3.87e-81
	BAZ2B	0.923877	6.54e-82	4.46e-81
	GGNBP2	-0.673764	1.19e-81	8.12e-81
	SLC39A8	-1.96713	1.22e-81	8.31e-81
	ZNF224	-1.2052	1.42e-81	9.67e-81
	SMDT1	-0.341601	1.55e-81	1.05e-80
	PERP	-3.85036	1.57e-81	1.07e-80
	HCG18	-1.26764	2.04e-81	1.39e-80
	ARF3	0.74753	2.23e-81	1.51e-80
	SNHG7	-0.719732	2.38e-81	1.61e-80
	AKAP9	-0.600569	2.6e-81	1.76e-80
	CARHSP1	-0.886725	2.85e-81	1.93e-80
	ATRX	-0.577931	3.6e-81	2.43e-80
	LGALS3	0.833918	3.68e-81	2.48e-80
	FAM153CP	-0.94476	4.78e-81	3.23e-80
	TAGLN2	-0.584642	5.11e-81	3.45e-80
	KRT10	-0.469042	5.84e-81	3.94e-80
	PPHLN1	-0.815411	6.09e-81	4.1e-80
	PCNP	-0.542225	6.39e-81	4.3e-80
	SIDT1-AS1	-3.90644	7.09e-81	4.77e-80
	ARID5B	-0.835955	8.39e-81	5.64e-80
	SEC61B	-0.37855	1.23e-80	8.25e-80
	FADS2	1.78618	1.42e-80	9.54e-80
	CCR6	-4.20647	1.52e-80	1.02e-79
	AL359220.1	-2.99341	1.53e-80	1.02e-79
	SERINC5	-1.04023	1.58e-80	1.06e-79
	TMCO1	-0.601668	2.47e-80	1.66e-79
	C11orf58	-0.397356	2.98e-80	1.99e-79
	KAT6B	-1.14602	3.15e-80	2.11e-79
	PRKCQ	-3.47325	3.88e-80	2.59e-79
	SSH2	0.729515	4.14e-80	2.77e-79
	MLLT6	-1.11032	4.21e-80	2.81e-79
	BEST1	1.7192	4.34e-80	2.9e-79
	SLC9A9	1.07022	5.35e-80	3.57e-79
	NSD1	-0.738629	9.11e-80	6.07e-79
	ATP2B1	0.583822	1.28e-79	8.52e-79
	TSPYL2	-1.55477	1.35e-79	8.97e-79
	UBAC1	1.16032	1.4e-79	9.32e-79
	MAPKAPK5-AS1	-0.964908	1.73e-79	1.15e-78
	SLIRP	0.449421	3.11e-79	2.06e-78
	ANKRD44	-0.637461	3.21e-79	2.13e-78
	TET2	1.33941	3.32e-79	2.2e-78
	TOB1	-0.945056	3.46e-79	2.29e-78
	B3GAT2	-1.28628	3.69e-79	2.44e-78
	PTGDR	-3.55805	4.29e-79	2.84e-78
	ACSL4	1.21839	5.81e-79	3.84e-78
	ECHDC2	-1.35635	6.53e-79	4.31e-78
	ATG12	-0.754995	8.44e-79	5.57e-78
	CHRM3-AS2	-3.84265	8.73e-79	5.76e-78
	WIPI1	1.19972	1.07e-78	7.07e-78
	APOBEC3C	-0.845495	1.12e-78	7.39e-78
	FLNA	-0.747522	1.55e-78	1.02e-77
	RAB33A	-2.73443	1.67e-78	1.1e-77
	GSTO1	0.494779	2.17e-78	1.43e-77
	MRPS31	-1.04113	2.28e-78	1.5e-77
	STT3B	-0.928401	2.49e-78	1.64e-77
	SRPK1	-1.39232	2.54e-78	1.67e-77
	ARHGAP25	-0.969799	2.65e-78	1.74e-77
	ZNF75A	-1.00501	3.11e-78	2.04e-77
	TECR	-0.53493	3.43e-78	2.25e-77
	GNG7	1.16523	3.91e-78	2.56e-77
	CDC42SE1	-0.586545	5.56e-78	3.64e-77
	RACK1	-0.154175	5.8e-78	3.79e-77
	ANKRD37	1.19568	6.01e-78	3.93e-77
	RAD51-AS1	-1.58359	6.04e-78	3.95e-77
	SOX4	1.76727	6.53e-78	4.26e-77
	RNF34	-1.13136	7.66e-78	4.99e-77
	METTL23	-0.854761	8e-78	5.21e-77
	ENY2	0.471745	8.14e-78	5.3e-77
	DYRK2	-1.61555	9.03e-78	5.88e-77
	HNRNPDL	-0.364798	1.34e-77	8.74e-77
	MRNIP	-1.73052	1.58e-77	1.03e-76
	PATJ	-3.17275	1.79e-77	1.17e-76
	LINC00426	-3.70233	1.84e-77	1.19e-76
	ACTR3	-0.414566	1.95e-77	1.26e-76
	RINL	-1.85299	2.78e-77	1.8e-76
	HNRNPUL1	-0.696872	4.97e-77	3.22e-76
	ZFYVE16	1.1314	7.39e-77	4.79e-76
	CABIN1	-1.42243	1.25e-76	8.07e-76
	EPS8L2	-3.57328	1.27e-76	8.22e-76
	TPCN1	1.56052	1.44e-76	9.33e-76
	GPX7	-2.16499	1.61e-76	1.04e-75
	TRABD	-0.680517	1.66e-76	1.07e-75
	LINC00963	0.865621	2.91e-76	1.88e-75
	AC133644.2	-3.42757	2.94e-76	1.9e-75
	ICA1	1.54662	3.8e-76	2.45e-75
	CFLAR	-0.625382	3.88e-76	2.5e-75
	SLFN11	1.42217	4.1e-76	2.64e-75
	TSPAN5	-2.7449	5.15e-76	3.31e-75
	PRDM1	-0.84306	5.58e-76	3.58e-75
	ZNF430	-1.07421	7.37e-76	4.74e-75
	DBF4	-1.59875	9.06e-76	5.82e-75
	CRYL1	0.914515	9.61e-76	6.17e-75
	TALDO1	0.476232	1.15e-75	7.35e-75
	AL121839.2	-3.36909	1.21e-75	7.76e-75
	NQO2	0.864239	1.31e-75	8.4e-75
	STK10	-0.838797	1.66e-75	1.06e-74
	MOAP1	-1.43572	1.71e-75	1.09e-74
	NCBP2AS2	-0.901361	2.9e-75	1.85e-74
	ANXA4	0.977638	2.99e-75	1.91e-74
	TBPL1	-1.0144	3.5e-75	2.23e-74
	SAMD9	-0.855612	3.52e-75	2.25e-74
	GLMN	-1.411	3.54e-75	2.26e-74
	EAPP	-0.676189	3.6e-75	2.29e-74
	FBXO3	-1.36735	3.88e-75	2.47e-74
	AC058791.1	-1.29603	3.9e-75	2.48e-74
	SRSF10	-0.599127	4.04e-75	2.57e-74
	ANXA11	-0.522644	4.92e-75	3.13e-74
	SOCS2	-3.88928	5.19e-75	3.3e-74
	EHD4	0.948601	5.94e-75	3.77e-74
	ARHGAP45	-0.63622	9.07e-75	5.75e-74
	MS4A1	-4.33602	9.58e-75	6.07e-74
	SERPINB8	1.57137	1.26e-74	8.01e-74
	DHRS4L2	0.823664	1.4e-74	8.87e-74
	PPP2CB	1.33569	1.54e-74	9.76e-74
	RAB29	-0.855115	1.54e-74	9.76e-74
	TNFRSF14	-0.767599	1.79e-74	1.13e-73
	ZBTB25	-1.42181	2.04e-74	1.29e-73
	SNX27	0.857955	2.26e-74	1.42e-73
	ATM	-0.569188	2.35e-74	1.48e-73
	ATF6B	-0.676128	2.52e-74	1.59e-73
	LINC00342	-1.50999	2.64e-74	1.67e-73
	PTGES3	-0.38162	2.68e-74	1.69e-73
	CIRBP	-0.307615	2.75e-74	1.73e-73
	PPIG	-0.495171	3.06e-74	1.92e-73
	SSH1	1.31021	3.08e-74	1.94e-73
	LSM6	-0.54857	3.13e-74	1.97e-73
	UPF2	-0.677281	3.14e-74	1.97e-73
	EXOSC1	-0.874814	3.84e-74	2.41e-73
	CYC1	0.558157	4.04e-74	2.53e-73
	CPEB4	1.11657	5.22e-74	3.27e-73
	ZNF131	-0.978625	5.99e-74	3.75e-73
	AKIP1	0.985496	6.3e-74	3.94e-73
	ITGA6	-1.76298	7.49e-74	4.68e-73
	FAM120A	0.747845	9.16e-74	5.72e-73
	PPIB	-0.355243	1e-73	6.25e-73
	DAD1	-0.392828	1.01e-73	6.33e-73
	PA2G4	-0.475902	1.05e-73	6.54e-73
	ZC3H8	-1.21499	1.46e-73	9.11e-73
	CFAP298	-1.1269	1.65e-73	1.03e-72
	ARL14EP	-0.952749	1.93e-73	1.2e-72
	OSM	1.38246	2.25e-73	1.4e-72
	SULT1A1	1.2924	2.37e-73	1.47e-72
	KCNA3	-3.7016	3.17e-73	1.97e-72
	RALB	0.914343	3.63e-73	2.25e-72
	NBPF14	1.09678	3.89e-73	2.41e-72
	TNFRSF18	-2.86533	4.53e-73	2.81e-72
	TRAPPC2	-1.30377	6.22e-73	3.86e-72
	SNHG3	-0.869875	6.33e-73	3.92e-72
	NLRC5	-1.60029	7.34e-73	4.54e-72
	RNF113A	-1.11033	7.54e-73	4.66e-72
	NELL2	-4.10905	7.64e-73	4.72e-72
	PITPNA-AS1	-1.51771	8.96e-73	5.54e-72
	SIRT7	-1.02268	1.27e-72	7.82e-72
	CLN8	0.902631	1.77e-72	1.09e-71
	DHPS	-0.828728	1.81e-72	1.12e-71
	TRDMT1	-2.03848	1.85e-72	1.14e-71
	EIF3E	-0.25176	2.25e-72	1.39e-71
	PSMA3-AS1	-0.638751	2.5e-72	1.54e-71
	ZNF331	0.968233	2.86e-72	1.76e-71
	SLC27A1	1.62895	4.24e-72	2.61e-71
	RAD9A	-1.40178	4.31e-72	2.65e-71
	GM2A	1.49462	5.07e-72	3.11e-71
	RBBP6	-0.847998	5.17e-72	3.17e-71
	BTG2	0.494406	5.35e-72	3.28e-71
	PEPD	0.720495	5.48e-72	3.36e-71
	RAB37	-2.88192	5.95e-72	3.64e-71
	LAIR2	-3.81052	9.49e-72	5.81e-71
	PPM1F	1.36319	1.63e-71	1e-70
	BEX3	-1.55372	2.34e-71	1.43e-70
	AIP	-0.641827	2.74e-71	1.67e-70
	SLC16A7	-1.85549	3.55e-71	2.17e-70
	SLC43A3	1.38416	5e-71	3.05e-70
	CNOT6L	-0.965039	5.18e-71	3.16e-70
	UBXN4	-0.482187	6.83e-71	4.17e-70
	SNHG14	-1.12561	8.02e-71	4.89e-70
	TRIM8	0.735067	1.13e-70	6.89e-70
	MAPK13	-2.13315	1.21e-70	7.39e-70
	WBP1L	1.00087	1.35e-70	8.22e-70
	HIST1H1D	-1.35012	1.36e-70	8.24e-70
	TMBIM4	0.329755	1.4e-70	8.49e-70
	PLCB2	0.998631	1.63e-70	9.88e-70
	CLK1	-0.65199	1.94e-70	1.18e-69
	ERGIC2	-0.690224	2.27e-70	1.38e-69
	TCEA1	-0.469408	3.46e-70	2.09e-69
	PATL2	-1.98696	3.5e-70	2.12e-69
	DERA	0.929607	4.24e-70	2.57e-69
	KRTCAP2	-0.343194	4.35e-70	2.63e-69
	IFIT3	1.92326	6.81e-70	4.11e-69
	STAT5B	-1.41283	8.36e-70	5.05e-69
	PLEKHB2	0.705883	1.01e-69	6.11e-69
	BAG1	0.615635	1.05e-69	6.35e-69
	UBXN2B	1.10224	1.26e-69	7.58e-69
	UBQLN2	-1.05476	2.44e-69	1.47e-68
	MACF1	-0.73774	2.65e-69	1.6e-68
	IKBIP	0.82394	2.85e-69	1.72e-68
	H2AFY2	1.48253	2.91e-69	1.75e-68
	UTRN	-0.911331	3.55e-69	2.13e-68
	SRSF1	-0.670773	3.55e-69	2.14e-68
	ABHD14B	-0.716381	3.64e-69	2.19e-68
	KLRC1	-4.89004	4.59e-69	2.75e-68
	NPDC1	-2.48867	5.26e-69	3.16e-68
	SDHAF2	-0.843237	5.56e-69	3.33e-68
	UBE2F	0.629056	6.19e-69	3.71e-68
	IQGAP2	-0.756636	6.92e-69	4.14e-68
	LPXN	-0.841226	7.12e-69	4.26e-68
	HDHD3	-1.74377	9.1e-69	5.44e-68
	LSR	-2.05476	9.76e-69	5.84e-68
	NDUFV2-AS1	-2.47765	1.01e-68	6.04e-68
	MPC1	0.570644	1.24e-68	7.38e-68
	KIF21A	-3.48462	1.49e-68	8.9e-68
	RCSD1	-0.445085	1.94e-68	1.15e-67
	JPT1	-0.624385	2.7e-68	1.61e-67
	BBX	-0.67352	4.97e-68	2.96e-67
	NOP10	0.315359	5.57e-68	3.31e-67
	WAKMAR2	-2.17605	5.99e-68	3.56e-67
	TENT5C	-2.95238	6.71e-68	3.99e-67
	SMAP1	-0.764219	7.49e-68	4.45e-67
	ATF5	1.3241	8.5e-68	5.05e-67
	PPP1CC	-0.556476	9.51e-68	5.64e-67
	SNHG12	-1.08477	9.84e-68	5.83e-67
	SLC4A7	0.682416	1.02e-67	6.06e-67
	CHPT1	0.803226	1.12e-67	6.61e-67
	ERG28	-0.759381	1.13e-67	6.67e-67
	LTBP4	-1.76641	1.2e-67	7.09e-67
	SPON2	-2.88451	1.33e-67	7.88e-67
	COX14	-0.511503	1.34e-67	7.92e-67
	FAM104A	-1.07106	1.4e-67	8.28e-67
	MEAF6	-0.47132	1.46e-67	8.6e-67
	PARP1	-0.616376	1.57e-67	9.25e-67
	NDUFB9	-0.399949	1.84e-67	1.09e-66
	TSHZ2	-4.31681	2.23e-67	1.31e-66
	SPON1	1.48909	2.38e-67	1.4e-66
	EPN1	0.796609	2.95e-67	1.73e-66
	HSH2D	-2.64274	3.28e-67	1.93e-66
	TP53I11	1.4799	3.68e-67	2.17e-66
	AP1G2	-1.19749	4.34e-67	2.55e-66
	COX5A	0.373275	4.49e-67	2.64e-66
	HYAL2	1.55727	4.58e-67	2.69e-66
	COX11	-1.03375	6.12e-67	3.59e-66
	CGGBP1	-0.692026	6.18e-67	3.63e-66
	RIPOR1	1.51388	7.08e-67	4.15e-66
	AC013264.1	-4.05754	7.59e-67	4.45e-66
	MZB1	-1.44041	1.1e-66	6.41e-66
	ACYP1	-1.50463	1.2e-66	7.01e-66
	ITFG2	-1.02164	1.3e-66	7.6e-66
	EIF2AK4	0.900551	1.31e-66	7.66e-66
	CXorf21	1.41059	1.66e-66	9.7e-66
	JPX	-0.624317	1.81e-66	1.06e-65
	PFKP	-2.42099	1.96e-66	1.14e-65
	SAMHD1	0.441163	2.03e-66	1.18e-65
	HNRNPM	-0.454539	4.63e-66	2.7e-65
	APBB1	-2.18088	5.23e-66	3.05e-65
	CCDC186	-0.992764	7.53e-66	4.38e-65
	CASP6	-1.25771	7.9e-66	4.6e-65
	PTPN18	0.671184	8.9e-66	5.17e-65
	PVT1	-1.31054	9.34e-66	5.43e-65
	SYF2	-0.408435	1.28e-65	7.42e-65
	TSPAN3	0.858298	1.37e-65	7.95e-65
	AC092683.1	-1.83034	1.42e-65	8.26e-65
	USP1	-0.865531	1.63e-65	9.47e-65
	CCDC12	-0.531567	1.8e-65	1.04e-64
	DNAJB1	-0.76401	1.84e-65	1.07e-64
	DOK2	-0.561172	1.86e-65	1.07e-64
	CDCA4	-1.71025	2.24e-65	1.29e-64
	IFIT2	1.46052	2.37e-65	1.37e-64
	DENND1C	-1.29826	4.01e-65	2.32e-64
	B4GALT3	-1.1104	4.46e-65	2.57e-64
	AL365361.1	-3.23708	4.47e-65	2.58e-64
	CYTH4	0.601842	4.62e-65	2.66e-64
	SATB1	-0.975284	5.3e-65	3.05e-64
	APAF1	1.0356	5.47e-65	3.15e-64
	G3BP2	-0.740128	7.11e-65	4.09e-64
	KLF3	0.595447	7.2e-65	4.14e-64
	P2RY11	1.58034	7.4e-65	4.25e-64
	RICTOR	-0.862356	8.13e-65	4.67e-64
	APPL1	0.605843	9.45e-65	5.43e-64
	RAD21	-0.673809	9.51e-65	5.46e-64
	ZNF292	-0.752615	1.07e-64	6.12e-64
	CD37	-0.271364	1.31e-64	7.54e-64
	CHSY1	1.47181	1.7e-64	9.76e-64
	KIAA0040	-1.07166	1.93e-64	1.1e-63
	MPRIP	-1.20392	2.1e-64	1.2e-63
	TOMM5	-0.434887	2.16e-64	1.24e-63
	AP000787.1	-1.83659	2.79e-64	1.59e-63
	AC244090.1	1.18679	2.82e-64	1.61e-63
	RCN2	-0.887464	2.97e-64	1.7e-63
	LYPLAL1	0.894453	3.32e-64	1.89e-63
	NCR3	-3.59254	3.33e-64	1.9e-63
	RNPS1	-0.465505	3.85e-64	2.2e-63
	PBX4	-3.30626	4.06e-64	2.32e-63
	SELPLG	-0.70535	4.46e-64	2.54e-63
	FAM117A	-2.78382	5.22e-64	2.97e-63
	ANK3	-3.21611	6.11e-64	3.48e-63
	BAZ1A	-0.61587	6.75e-64	3.84e-63
	LAG3	-2.9784	7.94e-64	4.51e-63
	TAF1D	-0.542782	1.07e-63	6.09e-63
	ANAPC11	0.388848	1.33e-63	7.54e-63
	FBXO32	-2.4069	1.36e-63	7.74e-63
	PARP15	-2.4855	1.39e-63	7.86e-63
	MBP	-0.562075	1.45e-63	8.24e-63
	ASPH	1.28729	1.65e-63	9.34e-63
	MECP2	-0.79139	1.87e-63	1.06e-62
	OGT	-0.900623	2.73e-63	1.55e-62
	KLHDC2	-0.75522	3.45e-63	1.95e-62
	SLC35F6	0.92688	3.46e-63	1.96e-62
	AZI2	0.744837	3.6e-63	2.03e-62
	CEP78	-1.68183	3.8e-63	2.15e-62
	Z93930.2	-1.46811	3.86e-63	2.18e-62
	UBE2G1	-0.873142	4.01e-63	2.26e-62
	MED4	-0.594027	4.05e-63	2.28e-62
	FXYD7	-3.41825	4.48e-63	2.52e-62
	ATP1B1	1.11012	4.94e-63	2.78e-62
	THUMPD1	-0.844031	5.63e-63	3.17e-62
	MRPL57	-0.441183	5.95e-63	3.34e-62
	GABPB1-IT1	-0.844639	5.97e-63	3.35e-62
	NCL	-0.384863	7.29e-63	4.09e-62
	A2M-AS1	-2.33656	1.02e-62	5.73e-62
	EGLN2	-0.641373	1.17e-62	6.55e-62
	MFSD10	-0.775031	1.37e-62	7.69e-62
	XCL2	-4.50747	1.42e-62	7.95e-62
	LNPEP	-0.86495	1.5e-62	8.38e-62
	CCNL1	-0.497076	2.08e-62	1.17e-61
	SCD	1.34559	2.12e-62	1.19e-61
	LINC02084	-3.22487	2.32e-62	1.3e-61
	CISD3	0.561319	2.63e-62	1.47e-61
	FBXO21	-1.08096	2.65e-62	1.48e-61
	BRIX1	-0.849373	2.65e-62	1.48e-61
	DNASE1L1	1.28884	2.84e-62	1.58e-61
	TTC3	-0.502028	2.96e-62	1.65e-61
	TXNDC9	-0.796406	3.59e-62	2e-61
	OXA1L	0.499655	3.68e-62	2.05e-61
	AC073111.4	-2.74117	3.85e-62	2.14e-61
	HP1BP3	-0.500925	4.18e-62	2.32e-61
	PDCD1	-3.21638	4.53e-62	2.52e-61
	RETREG1	-2.02579	5.23e-62	2.91e-61
	SFT2D2	0.736198	6.86e-62	3.81e-61
	P2RX4	0.864581	7.84e-62	4.35e-61
	COMMD9	0.754866	8.14e-62	4.52e-61
	GOLGA4	-0.657102	8.64e-62	4.79e-61
	BCAS4	-2.83209	8.79e-62	4.87e-61
	ATP8B2	-3.64333	9.07e-62	5.02e-61
	CCDC50	0.935867	9.37e-62	5.19e-61
	REST	-0.770238	9.59e-62	5.3e-61
	GSAP	1.10654	9.76e-62	5.4e-61
	FUT8	-1.77689	1.03e-61	5.7e-61
	TOX	-3.25843	1.52e-61	8.38e-61
	UBE2R2	0.748661	1.66e-61	9.14e-61
	PLEKHB1	-2.59659	1.7e-61	9.41e-61
	GBP2	-0.694235	1.85e-61	1.02e-60
	SLC25A38	-1.4342	1.88e-61	1.03e-60
	ARID3A	0.850069	2.08e-61	1.15e-60
	SEC62	-0.340583	2.1e-61	1.15e-60
	SLC39A1	0.825211	2.12e-61	1.17e-60
	MIR155HG	-2.66014	2.76e-61	1.52e-60
	ANKRD36B	-1.77048	3.6e-61	1.98e-60
	FIP1L1	-0.953379	3.76e-61	2.07e-60
	SLC30A1	1.47909	4.21e-61	2.31e-60
	RNF157	-3.18662	4.58e-61	2.51e-60
	TTC28-AS1	-1.17925	4.86e-61	2.66e-60
	PRAF2	-1.65687	4.98e-61	2.73e-60
	CDC26	-0.581812	5.05e-61	2.77e-60
	APOLD1	-2.14903	5.07e-61	2.78e-60
	ADH5	-0.748751	5.2e-61	2.85e-60
	CDK11A	-0.886452	5.78e-61	3.16e-60
	CMTM3	0.560671	6.08e-61	3.33e-60
	SNRPF	-0.438099	6.71e-61	3.66e-60
	UQCRH	0.262714	8e-61	4.37e-60
	PRKD2	-1.66512	8.56e-61	4.67e-60
	C21orf91	-1.70796	1.15e-60	6.26e-60
	ACOT9	0.845006	1.24e-60	6.77e-60
	WDR83OS	0.341985	1.32e-60	7.21e-60
	FAH	1.43517	1.34e-60	7.32e-60
	LYRM1	-1.24349	1.35e-60	7.33e-60
	ZNF831	-3.50508	1.53e-60	8.3e-60
	F2R	-3.03228	1.7e-60	9.26e-60
	EEF2	-0.188462	2.22e-60	1.21e-59
	H3F3A	0.176181	2.26e-60	1.23e-59
	ACTR6	-0.999459	2.29e-60	1.24e-59
	PPP2R2B	-3.62785	2.42e-60	1.32e-59
	OAZ2	0.67545	2.44e-60	1.32e-59
	NDUFB5	0.425386	2.46e-60	1.33e-59
	TAF3	-0.945562	3.02e-60	1.64e-59
	ZBTB38	-0.790729	3.08e-60	1.67e-59
	RTL8C	0.974409	3.82e-60	2.07e-59
	RAB3IP	-2.57847	4.66e-60	2.52e-59
	AC009950.1	-0.882602	4.82e-60	2.61e-59
	CCDC112	0.942397	5.57e-60	3.01e-59
	SLC7A6	-1.29094	6.12e-60	3.3e-59
	MSRB1	0.965897	7.08e-60	3.82e-59
	ICOS	-4.00481	9.07e-60	4.89e-59
	SMC3	-0.6543	1.29e-59	6.95e-59
	ENO2	-3.2519	1.58e-59	8.51e-59
	ZNF766	-1.16952	1.79e-59	9.65e-59
	PRPF38A	-0.779721	1.81e-59	9.72e-59
	NELFCD	-0.884171	1.9e-59	1.02e-58
	FHL3	1.36054	1.96e-59	1.06e-58
	FAR1	1.05013	2.05e-59	1.1e-58
	TMEM223	-0.887654	2.53e-59	1.36e-58
	SLFN12L	-3.30761	2.65e-59	1.43e-58
	LINC00476	-1.51311	2.83e-59	1.52e-58
	POLR2B	-0.757061	2.89e-59	1.55e-58
	CPNE8	1.40054	3.68e-59	1.97e-58
	THYN1	-0.702582	4.31e-59	2.31e-58
	BSDC1	-0.902204	4.33e-59	2.32e-58
	ACTN4	-0.823203	5e-59	2.68e-58
	TMEM116	-1.63553	5.58e-59	2.99e-58
	KHDC4	-0.988056	6.8e-59	3.64e-58
	RAB7A	0.398778	7.14e-59	3.82e-58
	RGP1	-1.24223	7.47e-59	3.99e-58
	STXBP2	0.567766	7.51e-59	4.01e-58
	FUT7	-2.30258	8.89e-59	4.74e-58
	AL499604.1	-1.39718	9.46e-59	5.04e-58
	NCOA4	0.610811	9.7e-59	5.17e-58
	SLAMF7	-2.54613	9.89e-59	5.27e-58
	DHRS4	0.964968	1e-58	5.32e-58
	ZCCHC7	-1.08711	1.21e-58	6.42e-58
	ZEB1	-1.67713	1.35e-58	7.17e-58
	SNX13	1.01594	1.4e-58	7.46e-58
	PHF14	-0.615742	1.95e-58	1.04e-57
	CAPN12	-3.47354	2.33e-58	1.24e-57
	ANKRD39	-1.30363	2.85e-58	1.51e-57
	USP53	0.79212	3.34e-58	1.77e-57
	UBB	-0.254795	3.76e-58	1.99e-57
	EIF3J-DT	-1.07783	3.77e-58	2e-57
	LAMP1	0.590433	4.2e-58	2.22e-57
	PDCD5	-0.5222	4.7e-58	2.49e-57
	TBC1D10A	-1.11166	4.77e-58	2.52e-57
	IDH1	0.75192	5.39e-58	2.85e-57
	LPCAT4	-1.47538	5.64e-58	2.98e-57
	OLFM2	-2.62878	6.73e-58	3.55e-57
	TIFA	-1.31762	9.21e-58	4.86e-57
	AC246785.3	-3.54363	1.04e-57	5.48e-57
	MORC2	-1.93038	1.23e-57	6.49e-57
	NGLY1	-0.890013	1.24e-57	6.54e-57
	MIR4435-2HG	-2.48791	1.32e-57	6.97e-57
	PRKCB	-0.687037	1.43e-57	7.55e-57
	FXYD1	-2.13496	1.54e-57	8.08e-57
	ABCA5	-2.23736	1.73e-57	9.11e-57
	TRIOBP	1.05665	1.83e-57	9.6e-57
	RHEB	0.415842	1.91e-57	1e-56
	FAM214B	1.34971	2.06e-57	1.08e-56
	ZNF44	-1.27288	2.34e-57	1.23e-56
	RCC2	0.983683	2.39e-57	1.25e-56
	SMPD1	-1.27139	3.07e-57	1.61e-56
	MSMO1	-0.894122	3.1e-57	1.63e-56
	SNX10	0.745624	3.43e-57	1.79e-56
	GOLGA8A	-2.39905	3.65e-57	1.91e-56
	PILRB	-1.18831	3.78e-57	1.98e-56
	SF3A2	-0.882857	6.17e-57	3.23e-56
	FDFT1	-0.563747	6.48e-57	3.38e-56
	SVIL	-2.11997	8.94e-57	4.67e-56
	FOXO1	-1.88789	9.25e-57	4.83e-56
	HNRNPA2B1	-0.265456	9.27e-57	4.84e-56
	TTC39C-AS1	-4.13924	9.95e-57	5.19e-56
	IMMP1L	-1.12209	1.11e-56	5.77e-56
	HNRNPH1	-0.4889	1.17e-56	6.11e-56
	LINC02446	-3.61753	1.25e-56	6.52e-56
	NENF	0.589811	1.39e-56	7.26e-56
	HSD17B12	0.764901	1.4e-56	7.28e-56
	ESCO1	-1.02114	1.62e-56	8.42e-56
	METTL18	-1.36434	1.81e-56	9.4e-56
	COX7B	0.303239	1.9e-56	9.88e-56
	ATRN	1.50423	1.97e-56	1.02e-55
	C15orf40	-0.92186	2.32e-56	1.2e-55
	CHN2	1.53885	2.37e-56	1.23e-55
	SNAP47	-1.18554	2.42e-56	1.26e-55
	CWC25	-0.855022	2.76e-56	1.43e-55
	THAP7	-0.853668	2.86e-56	1.48e-55
	BX890604.2	-3.17455	3.05e-56	1.58e-55
	U2AF1L4	-0.839927	4.25e-56	2.2e-55
	PDE4D	-1.87245	4.28e-56	2.21e-55
	APOBEC3D	-2.96039	4.86e-56	2.51e-55
	COX5B	0.243991	5.92e-56	3.06e-55
	DHX36	-0.584006	6.12e-56	3.16e-55
	POLR1D	-0.418373	6.42e-56	3.31e-55
	TXNDC17	0.522042	7.42e-56	3.83e-55
	TMEM106B	-0.954479	8.82e-56	4.55e-55
	ZNF791	-0.840769	9.42e-56	4.85e-55
	PLCG1	-2.96825	9.67e-56	4.98e-55
	EXOG	-1.15738	1.01e-55	5.18e-55
	TRGC1	-4.43523	1.19e-55	6.11e-55
	PGM2L1	-1.53184	1.28e-55	6.58e-55
	DNMT1	-0.715883	1.37e-55	7.06e-55
	CYB561D2.1	-3.33082	1.41e-55	7.23e-55
	ORMDL1	-0.410484	1.44e-55	7.4e-55
	HS3ST3B1	-2.47861	1.53e-55	7.84e-55
	TRAK1	1.36089	1.59e-55	8.18e-55
	COQ10B	-0.816457	1.89e-55	9.7e-55
	GZMB	-4.55724	2.36e-55	1.21e-54
	NFKBIA	0.408346	2.76e-55	1.41e-54
	ZDHHC7	1.03626	3.16e-55	1.62e-54
	QARS	0.565589	3.3e-55	1.69e-54
	FOXO3	0.79174	3.32e-55	1.69e-54
	PCTP	1.35488	3.41e-55	1.74e-54
	SERF2	0.131776	3.57e-55	1.82e-54
	GIMAP6	-0.861496	3.84e-55	1.96e-54
	IFNAR2	-0.794145	4.01e-55	2.04e-54
	RNF214	-1.24233	4.07e-55	2.07e-54
	DNAJB14	-0.70757	4.23e-55	2.15e-54
	MAST4	-2.60224	4.3e-55	2.19e-54
	GNB1	0.602991	4.59e-55	2.34e-54
	UBA2	-0.689103	6.65e-55	3.38e-54
	WTAP	-0.548858	6.69e-55	3.4e-54
	NME4	0.715197	7.2e-55	3.66e-54
	HAPLN3	-3.77855	7.28e-55	3.7e-54
	TMEM205	0.757373	8.93e-55	4.54e-54
	U2SURP	-0.554743	9.05e-55	4.59e-54
	YDJC	-0.886009	1.01e-54	5.1e-54
	CNPY2	-0.485658	1.05e-54	5.3e-54
	CDKN2AIP	-1.14528	1.17e-54	5.94e-54
	RUFY3	1.06731	1.21e-54	6.13e-54
	NT5C3A	-0.867907	1.26e-54	6.36e-54
	ZNF274	-1.16824	1.36e-54	6.9e-54
	MANBA	0.864872	1.47e-54	7.43e-54
	PPM1G	-0.598529	1.67e-54	8.44e-54
	GRAMD4	1.43447	1.97e-54	9.96e-54
	TNFSF8	-1.50958	2.11e-54	1.07e-53
[truncated: 8,098 more rows]

## Sheet: NK
NK	gene	log2FC	Pvalue	FDR
	S100A6	-1.73824	0	0
	FCER1G	3.27398	0	0
	SH2D1B	9.10353	0	0
	XCL2	5.77132	0	0
	XCL1	5.98088	0	0
	SELL	1.82745	0	0
	ID2	2.78636	0	0
	GNLY	6.76961	0	0
	IL18RAP	4.65508	0	0
	CMC1	3.90897	0	0
	SPTSSB	8.33717	0	0
	HOPX	3.38042	0	0
	PLAC8	2.27581	0	0
	CXXC5	3.94972	0	0
	PRF1	2.64729	0	0
	IFITM2	2.27678	0	0
	CTSW	3.07605	0	0
	NCAM1	8.16143	0	0
	KLRF1	8.05631	0	0
	KLRD1	5.94487	0	0
	KLRC3	5.88333	0	0
	KLRC1	6.41955	0	0
	CD63	1.76132	0	0
	PTGDR	3.47665	0	0
	CD300A	2.88086	0	0
	CD7	2.71087	0	0
	MATK	3.05419	0	0
	HCST	1.07645	0	0
	TYROBP	3.67519	0	0
	NKG7	3.5416	0	0
	NCR1	6.68401	0	0
	IL2RB	3.27209	0	0
	TMIGD2	3.9496	1.73705434939593e-312	6.29234778566029e-310
	S100A4	-1.36051	7.47274253907612e-311	2.63e-308
	CHST12	1.88829	4.7967176633302e-310	1.64e-307
	LTB	-1.89948	1.09e-284	3.6e-282
	TRAC	-2.30831	1.07e-281	3.47e-279
	KLRK1	3.04679	1.47e-277	4.61e-275
	TRDC	5.76556	3.22e-267	9.86e-265
	STK17A	1.40143	1.49e-260	4.44e-258
	TPST2	1.96005	3.07e-258	8.96e-256
	SRGN	1.36503	1.19e-255	3.39e-253
	IFITM1	1.23561	4.27e-253	1.19e-250
	KLRC2	6.09891	4.9e-250	1.33e-247
	CD3D	-3.10914	1.41e-249	3.74e-247
	CAPN12	3.06934	1.13e-243	2.94e-241
	PDE6G	4.93827	2.51e-243	6.39e-241
	CLIC3	3.00539	3.75e-242	9.33e-240
	FGR	3.03806	1.22e-241	2.98e-239
	IL32	-1.41746	8.99e-241	2.15e-238
	VIM	-1.3127	7.28e-236	1.71e-233
	IFITM3	2.15679	5.44e-233	1.25e-230
	PYROXD2	3.87756	1.76e-231	3.96e-229
	GSTP1	1.30288	5.58e-222	1.24e-219
	CD160	4.27802	9.57e-217	2.08e-214
	IGFBP7	4.56976	1.15e-210	2.46e-208
	TXK	2.47294	4.44e-206	9.31e-204
	RAP1B	1.10778	2.73e-205	5.64e-203
	ZBTB16	3.12016	1.76e-203	3.57e-201
	HSH2D	2.70488	1.03e-201	2.05e-199
	TMSB10	-0.552354	9.6e-200	1.88e-197
	SPINK2	4.28283	3.49e-199	6.73e-197
	CTBP2	3.3156	5e-199	9.49e-197
	JAK1	1.09668	4.96e-198	9.27e-196
	FTH1	-0.937639	2.69e-188	4.94e-186
	ATP8B4	3.58005	1.74e-186	3.15e-184
	LDHB	-1.32677	2.73e-183	4.88e-181
	EEF1A1	-0.416437	9.62e-181	1.69e-178
	AOAH	2.54786	8.17e-167	1.41e-164
	BTG1	0.751034	2.81e-165	4.79e-163
	ZNF600	2.26426	4.36e-164	7.34e-162
	XBP1	1.26608	7.85e-161	1.3e-158
	ITGAX	3.14592	2.52e-160	4.13e-158
	LINC00299	4.38609	7.98e-157	1.29e-154
	CD3G	-2.71168	2.53e-154	4.03e-152
	MMP25-AS1	2.12198	1.48e-153	2.33e-151
	ITGAM	2.54481	5.89e-152	9.14e-150
	CTSD	1.55332	2.79e-151	4.28e-149
	TRGC1	3.52752	1.5e-149	2.24e-147
	AC004687.1	1.20707	1.48e-149	2.24e-147
	EFHD2	1.72034	1.67e-145	2.46e-143
	MCTP2	2.86667	1.82e-145	2.65e-143
	CD244	3.50786	3.54e-145	5.1e-143
	IL18R1	2.86787	9.72e-145	1.38e-142
	MBP	1.15371	2.05e-143	2.88e-141
	LAT2	2.30576	9.12e-138	1.27e-135
	TBX21	2.45901	9.55e-137	1.31e-134
	CAPG	1.63367	7.97e-136	1.08e-133
	C1orf21	3.09852	5.19e-135	6.97e-133
	CEBPD	2.09045	1.36e-133	1.81e-131
	KLRB1	1.7507	2.51e-132	3.3e-130
	GZMA	1.4576	3.58e-132	4.65e-130
	PILRB	1.88595	6.2e-132	7.96e-130
	HVCN1	2.21472	4.31e-129	5.49e-127
	ZNF667-AS1	3.74139	7.17e-127	9.02e-125
	GFOD1	3.54805	3.16e-126	3.94e-124
	APMAP	1.431	1.18e-125	1.45e-123
	TNFRSF18	2.53011	1.35e-124	1.65e-122
	TTC38	2.88157	5.68e-124	6.86e-122
	EOMES	2.31534	5.91e-124	7.07e-122
	RUNX3	1.55045	1.03e-123	1.22e-121
	TLE1	3.45611	6.23e-118	7.3e-116
	STARD3NL	1.75741	7.51e-118	8.72e-116
	LINC02256	1.97719	8.57e-118	9.85e-116
	APOBEC3G	1.32023	1.39e-116	1.58e-114
	PDGFD	3.87285	1.41e-116	1.59e-114
	JUNB	-1.61529	1e-115	1.12e-113
	IGFBP4	3.1748	1.78e-115	1.97e-113
	NCR3	2.54744	5.5e-115	6.03e-113
	CATSPER1	4.22463	1.24e-113	1.35e-111
	CCR1	2.75918	1.32e-113	1.43e-111
	IL7R	-1.25854	3.25e-113	3.46e-111
	S100A11	-1.01779	4.74e-113	5.01e-111
	RASSF1	1.47556	2.5e-112	2.62e-110
	C1orf162	1.42607	1.2e-111	1.25e-109
	CST7	1.4145	2.54e-111	2.62e-109
	RHOC	1.42589	1.05e-110	1.07e-108
	SIGLEC7	3.72741	4.5e-110	4.56e-108
	SEPTIN7	0.795908	1.85e-109	1.86e-107
	PTPN12	2.35435	4.93e-107	4.91e-105
	H3F3B	0.467791	1.81e-105	1.79e-103
	ADGRG1	3.36704	2.78e-104	2.73e-102
	CD3E	-0.95491	2.43e-102	2.37e-100
	SAMD3	1.37609	2.76e-102	2.66e-100
	PRSS23	3.88618	9.19e-102	8.79e-100
	RGS10	-2.07045	1.02e-100	9.68e-99
	PLEK	1.76765	2.66e-100	2.5e-98
	CNR2	3.57044	1.25e-97	1.17e-95
	CLIC1	0.652899	1.79e-97	1.66e-95
	IL12RB2	3.34167	3.99e-97	3.67e-95
	BCL11B	-2.25937	5.04e-95	4.6e-93
	FCGR3A	2.40873	2.43e-94	2.2e-92
	DDIT4	1.19921	1.29e-93	1.15e-91
	ABCB1	3.08029	1.13e-92	1.01e-90
	C11orf21	2.02394	1.22e-92	1.08e-90
	NCALD	2.14876	7.86e-91	6.91e-89
	PLCG2	2.32214	1.94e-90	1.7e-88
	RAB37	1.955	2.66e-90	2.3e-88
	SARAF	-0.662833	2.97e-89	2.56e-87
	UBB	0.643976	3.3e-88	2.82e-86
	CD27	-1.86776	3.59e-88	3.04e-86
	GPR65	1.17374	1.59e-87	1.34e-85
	SPRY2	3.83072	8e-87	6.69e-85
	GABARAPL1	2.17905	1.85e-85	1.53e-83
	GPR68	2.55902	2.77e-85	2.29e-83
	HLA-DPB1	-1.81872	2.11e-84	1.73e-82
	S100A13	3.53612	3.79e-83	3.08e-81
	GAS7	2.73252	1.42e-81	1.14e-79
	LY6E	0.782485	1.93e-81	1.55e-79
	RNASET2	-1.3717	5.26e-81	4.19e-79
	HLA-DPA1	-1.87009	5.97e-81	4.73e-79
	AL034397.3	2.29377	1.11e-80	8.76e-79
	GAB1	3.84923	1.48e-80	1.15e-78
	MAPK1	1.42404	1.51e-80	1.17e-78
	TRBC2	-1.10674	4.79e-80	3.7e-78
	G6PD	1.73472	9.82e-80	7.53e-78
	CD44	0.721599	1.85e-79	1.41e-77
	MPG	1.20756	4.28e-78	3.24e-76
	NOSIP	-1.30707	7.02e-78	5.28e-76
	HLA-DRA	-2.04286	1.64e-77	1.22e-75
	ZNF595	2.88138	4.88e-77	3.62e-75
	ARPC5L	0.997306	4.93e-77	3.64e-75
	TRGV9	4.37157	9.06e-77	6.64e-75
	FUT7	2.39699	1.16e-76	8.47e-75
	BST2	0.908207	1.41e-76	1.02e-74
	TNFRSF11A	3.58855	3.15e-76	2.27e-74
	GSN	1.66133	5.88e-76	4.21e-74
	PCED1B-AS1	-0.929222	1.61e-75	1.14e-73
	AC092821.3	1.52054	2.57e-75	1.82e-73
	SIT1	-3.22224	1.5e-73	1.06e-71
	MPST	1.55783	1.86e-73	1.3e-71
	ORAI2	1.42007	1.96e-73	1.36e-71
	FASLG	2.40042	3.46e-73	2.39e-71
	ERGIC1	1.61866	2.35e-72	1.61e-70
	CHST2	3.5182	4.13e-72	2.82e-70
	NEIL1	2.55908	2.49e-71	1.69e-69
	MYO1F	0.86247	9.2e-71	6.21e-69
	CLEC11A	3.06642	3.38e-70	2.27e-68
	FAU	-0.29639	3.85e-70	2.57e-68
	CD52	-0.579501	9.8e-70	6.51e-68
	YPEL1	2.20734	1.58e-69	1.05e-67
	LIME1	-1.0057	8.4e-69	5.52e-67
	SYNE2	-1.62111	2.67e-68	1.74e-66
	FLT3LG	-1.76713	3.26e-68	2.12e-66
	ADGRG5	2.87489	5.51e-68	3.56e-66
	GOLIM4	2.48352	1.41e-67	9.08e-66
	SRGAP3	3.03905	1e-66	6.42e-65
	CORO1B	-1.87942	1.07e-66	6.82e-65
	CD38	2.88602	1.52e-66	9.63e-65
	CRTAM	2.21957	2.73e-66	1.72e-64
	CTSC	0.901481	4.65e-66	2.91e-64
	TSPAN32	1.5064	2.58e-65	1.61e-63
	AQP3	-3.13658	4.73e-65	2.93e-63
	ITGB2	0.690409	5.47e-65	3.37e-63
	CXCR4	-1.24345	5.8e-64	3.56e-62
	DUSP10	2.45144	6.15e-64	3.75e-62
	EIF3G	0.60976	9.91e-64	6.01e-62
	CD74	-1.08091	5.88e-63	3.55e-61
	TRAT1	-2.63995	3.56e-62	2.14e-60
	FAM43A	2.44861	5.68e-62	3.39e-60
	S100A10	-0.717894	2.57e-61	1.53e-59
	IGKC	-1.98449	5.29e-61	3.13e-59
	FES	2.3007	2.28e-60	1.34e-58
	SOX4	2.71168	2.55e-60	1.49e-58
	NOTCH1	2.10515	3.47e-60	2.02e-58
	LYZ	-3.90686	4.06e-60	2.36e-58
	SAT1	-1.28041	4.91e-60	2.84e-58
	KLF6	-1.04946	5.08e-60	2.92e-58
	LIMK1	2.14455	5.68e-60	3.25e-58
	LINC01504	2.95764	2.05e-59	1.17e-57
	EEF1G	-0.358781	3.82e-59	2.17e-57
	SPOCK2	-1.54604	5.44e-59	3.07e-57
	SLC25A6	-0.553846	8.22e-59	4.61e-57
	PFN1	0.318901	1.69e-58	9.46e-57
	CAMK4	-2.70896	2.61e-58	1.45e-56
	GSTK1	-0.884484	4.08e-58	2.26e-56
	B3GALNT1	3.10915	6.96e-58	3.83e-56
	SLC44A1	1.89247	7.89e-58	4.33e-56
	FTL	-0.470327	2.3e-56	1.25e-54
	EVI2B	-1.26579	6.3e-56	3.42e-54
	CLASP1	1.85424	6.59e-56	3.56e-54
	ANXA2	-1.26215	9.02e-56	4.86e-54
	ACTN4	1.08636	1.96e-55	1.05e-53
	STAP1	2.94497	2.82e-55	1.51e-53
	POLR2L	0.621559	4.73e-55	2.51e-53
	RAMP1	2.64288	1.02e-54	5.41e-53
	RACK1	-0.307431	1.14e-54	5.98e-53
	TMSB4X	-0.200665	1.46e-54	7.67e-53
	MIR181A1HG	2.33039	1.9e-54	9.9e-53
	SH3BGRL3	-0.402748	7.72e-54	4.01e-52
	HLA-DQA1	-2.95346	1.46e-53	7.57e-52
	LINC00996	4.64707	2.69e-53	1.39e-51
	SYK	1.81082	5.99e-53	3.08e-51
	MAL	-3.27722	1.39e-52	7.11e-51
	EIF1	-0.329338	1.66e-52	8.44e-51
	NAALADL1	1.73913	1.79e-52	9.09e-51
	UBA52	-0.312353	4.37e-52	2.2e-50
	NUCB2	1.09377	4.61e-52	2.32e-50
	MAFF	2.66259	3.9e-51	1.95e-49
	SEC11A	0.749557	5.42e-51	2.7e-49
	BIN2	0.693551	6.79e-51	3.37e-49
	CST3	-1.99179	9.71e-51	4.8e-49
	HLA-DQB1	-1.8972	1.19e-50	5.86e-49
	HLA-DRB1	-1.39141	1.49e-50	7.28e-49
	ELOVL6	2.81065	2.97e-50	1.45e-48
	STARD9	2.4872	3e-50	1.46e-48
	ARPC1B	-0.590143	3.99e-50	1.93e-48
	RGS3	2.07102	5.32e-50	2.56e-48
	CTNNBIP1	1.78505	6.16e-50	2.96e-48
	NHLRC3	1.10454	8.32e-50	3.98e-48
	CLEC2B	0.818054	1.29e-49	6.15e-48
	CHD9	1.03047	3.43e-49	1.63e-47
	GIMAP6	1.10747	4.16e-49	1.97e-47
	NAP1L1	-0.655753	5.18e-49	2.44e-47
	VAV3	2.15514	5.71e-49	2.68e-47
	AIF1	-2.8549	7.58e-49	3.54e-47
	DGKZ	0.967194	2.57e-48	1.19e-46
	TCIRG1	1.14823	3.04e-48	1.41e-46
	LINC01684	2.16484	3.6e-48	1.66e-46
	ARHGAP9	0.997596	6.24e-48	2.87e-46
	PIK3AP1	2.00552	9.37e-48	4.29e-46
	ARAP2	1.17054	1.14e-47	5.21e-46
	MALAT1	-0.208724	2.36e-47	1.07e-45
	LGALS1	-1.06857	3.28e-47	1.49e-45
	PAWR	2.7914	8.36e-47	3.77e-45
	OSTF1	0.721183	1.72e-46	7.73e-45
	PPP2R5C	-1.14836	4.35e-46	1.95e-44
	CD247	0.76564	5.42e-46	2.42e-44
	CTSB	-1.93834	9.63e-46	4.28e-44
	ANXA5	-1.43167	1.64e-45	7.25e-44
	CD6	-3.31404	2.39e-45	1.05e-43
	CDKN2D	1.06099	2.41e-45	1.06e-43
	LMO4	1.19149	1.21e-44	5.32e-43
	RIN3	1.3328	1.37e-44	5.97e-43
	EEF1B2	-0.353961	1.86e-44	8.1e-43
	LINC02084	1.73328	2.62e-44	1.14e-42
	FXYD7	1.77809	2.91e-44	1.25e-42
	CD164	0.681552	3.58e-44	1.54e-42
	AFF3	2.14086	7.27e-44	3.11e-42
	RAB27B	2.54466	7.87e-44	3.36e-42
	IFI30	-3.60054	1.08e-43	4.6e-42
	TOMM7	-0.387311	1.56e-43	6.63e-42
	CD8B	-2.92331	2.03e-43	8.6e-42
	RCAN3	-1.80425	3.26e-43	1.37e-41
	HSPA8	-0.490226	3.25e-43	1.37e-41
	FLOT1	1.01269	5.88e-43	2.46e-41
	RGCC	-2.14094	9e-43	3.75e-41
	CLSTN3	1.69658	9.65e-43	4e-41
	HMGN3	0.686519	2.68e-42	1.11e-40
	AGPAT4	2.33608	4.97e-42	2.05e-40
	FHL3	2.00727	1.07e-41	4.39e-40
	SKAP2	1.25558	1.16e-41	4.72e-40
	TLE5	-0.67957	1.16e-41	4.72e-40
	LINC01278	1.8237	1.27e-41	5.15e-40
	PKM	-0.945086	7.12e-41	2.89e-39
	NT5C	0.923375	1.16e-40	4.67e-39
	CLNK	3.11314	1.6e-40	6.44e-39
	AC090152.1	1.84003	1.67e-40	6.69e-39
	CD40LG	-3.02902	1.88e-40	7.51e-39
	C1QB	-3.40751	2.17e-40	8.66e-39
	FGFBP2	2.82896	2.24e-40	8.88e-39
	GZMM	0.723461	2.3e-40	9.09e-39
	AC025164.1	1.16349	2.75e-40	1.08e-38
	LAIR1	1.2055	4.07e-40	1.6e-38
	NPC2	-1.24543	4.4e-40	1.72e-38
	SPRY1	2.46555	5.99e-40	2.34e-38
	TSPAN4	1.90793	6.08e-40	2.37e-38
	HIP1	1.81078	7.07e-40	2.75e-38
	TRADD	-1.56184	1.24e-39	4.78e-38
	CIDEB	1.52952	2.46e-39	9.49e-38
	ERMP1	2.27582	2.98e-39	1.15e-37
	MS4A6A	-3.61899	3.38e-39	1.29e-37
	FAM49A	1.95972	4.17e-39	1.59e-37
	UQCRB	-0.453485	5.08e-39	1.93e-37
	DNAJC1	1.00423	6.99e-39	2.65e-37
	PLCB1	2.06693	9.91e-39	3.75e-37
	CLEC2D	-0.838351	1.03e-38	3.89e-37
	CISH	-2.73901	4.88e-38	1.83e-36
	LAPTM5	-0.522791	7.23e-38	2.71e-36
	GRN	-2.84527	9.13e-38	3.41e-36
	BIRC3	-1.91205	1.02e-37	3.79e-36
	SGSM3	1.2238	1.1e-37	4.08e-36
	MMP23B	2.77582	2.01e-37	7.42e-36
	CD14	-3.24141	2.42e-37	8.95e-36
	SPECC1	1.97772	3.04e-37	1.12e-35
	NREP	2.81821	4.02e-37	1.47e-35
	SLC27A3	1.78249	4.25e-37	1.55e-35
	AKAP17A	1.07926	4.95e-37	1.81e-35
	C1QA	-2.94546	5.31e-37	1.93e-35
	CD4	-3.54289	8.73e-37	3.16e-35
	BCO2	2.52449	1.04e-36	3.77e-35
	TLN1	0.727621	2.6e-36	9.38e-35
	PFDN5	-0.301604	2.91e-36	1.05e-34
	BEX4	0.968445	3.65e-36	1.31e-34
	WDSUB1	1.9222	4.15e-36	1.48e-34
	DIP2A	1.0304	4.88e-36	1.74e-34
	SFMBT2	1.59591	5.34e-36	1.89e-34
	C1QC	-3.09147	5.64e-36	1.99e-34
	LYAR	-1.0183	7.23e-36	2.55e-34
	LST1	-1.79711	1.03e-35	3.64e-34
	JARID2	1.18734	1.18e-35	4.13e-34
	TNFRSF25	-2.08594	1.27e-35	4.45e-34
	CIRBP	0.426029	1.3e-35	4.51e-34
	YBX1	-0.471762	2.06e-35	7.17e-34
	MAP3K8	1.29507	2.22e-35	7.7e-34
	GATA3	0.94597	2.44e-35	8.43e-34
	UTRN	0.873667	2.6e-35	8.95e-34
	PABPC1	-0.324142	2.94e-35	1.01e-33
	PAG1	-1.55541	3.05e-35	1.04e-33
	ACOT7	2.5304	3.31e-35	1.13e-33
	CCDC69	0.96784	4.23e-35	1.44e-33
	RRAS2	1.88844	6.78e-35	2.3e-33
	SERINC5	-2.71871	1.11e-34	3.76e-33
	KLF2	-0.786083	1.31e-34	4.42e-33
	PWWP3A	1.15824	1.52e-34	5.11e-33
	RPE	1.62027	1.78e-34	5.97e-33
	PRDX5	0.608809	2.18e-34	7.3e-33
	WDR83OS	0.593771	2.94e-34	9.8e-33
	INPP1	1.96317	4.41e-34	1.47e-32
	LINC01871	1.14791	4.72e-34	1.57e-32
	SUSD3	-1.88363	4.93e-34	1.63e-32
	EEF2	-0.348467	5.25e-34	1.73e-32
	LYN	1.48139	6.37e-34	2.1e-32
	PSAP	-1.09905	7.56e-34	2.48e-32
	RSRP1	0.573641	8.06e-34	2.64e-32
	SMAD5	1.52417	1.24e-33	4.06e-32
	USP28	1.6302	1.28e-33	4.16e-32
	SMKR1	2.29607	1.47e-33	4.77e-32
	TSPAN2	1.88216	1.87e-33	6.06e-32
	JAKMIP2	1.92588	2.15e-33	6.96e-32
	MAML3	2.36388	2.16e-33	6.97e-32
	HINT1	-0.375773	2.46e-33	7.9e-32
	GIMAP5	-0.812981	3.26e-33	1.05e-31
	SLFN13	1.796	3.96e-33	1.26e-31
	GPX4	-0.590649	4.08e-33	1.3e-31
	PTGER2	-1.30365	5.68e-33	1.8e-31
	FYB1	-0.565014	7.3e-33	2.31e-31
	CEP78	1.28002	8.06e-33	2.55e-31
	ADAM8	1.12572	8.11e-33	2.56e-31
	TFDP2	1.23079	8.2e-33	2.58e-31
	PACSIN1	2.8865	9.89e-33	3.1e-31
	ZNF296	1.91548	1.12e-32	3.52e-31
	TGFB1	0.639881	1.21e-32	3.76e-31
	ILK	0.834058	1.36e-32	4.22e-31
	RAB24	1.27535	1.44e-32	4.48e-31
	MARCKSL1	-2.08408	1.62e-32	5.03e-31
	PRKCQ-AS1	-1.03818	1.74e-32	5.38e-31
	PLA2G6	1.82792	1.78e-32	5.47e-31
	DGKA	-1.67254	2.06e-32	6.32e-31
	HENMT1	1.29857	2.68e-32	8.22e-31
	KAT6B	0.950996	4.17e-32	1.27e-30
	BTG2	-1.09985	4.42e-32	1.35e-30
	SLC9A3R1	0.648552	4.68e-32	1.42e-30
	RHOBTB3	2.54805	5.97e-32	1.81e-30
	HOTAIRM1	1.36497	6.43e-32	1.94e-30
	LIMS1	-1.21686	6.68e-32	2.02e-30
	ITM2C	1.13211	8.42e-32	2.54e-30
	MT2A	-1.02789	9.26e-32	2.78e-30
	SSBP2	1.1772	9.62e-32	2.88e-30
	GZMK	0.847133	1.03e-31	3.07e-30
	EMP3	-0.432933	1.67e-31	4.99e-30
	APOE	-2.86754	2.09e-31	6.21e-30
	TSEN54	0.899624	2.91e-31	8.64e-30
	LEPROTL1	-0.739476	3.31e-31	9.8e-30
	PIK3IP1	-1.23875	3.78e-31	1.12e-29
	ANTKMT	1.01498	3.84e-31	1.13e-29
	SATB1-AS1	2.20509	3.89e-31	1.14e-29
	BCL2	-1.73914	4.37e-31	1.28e-29
	ZNF22	0.855256	4.69e-31	1.37e-29
	TOB1	-2.0593	5.17e-31	1.51e-29
	ZFHX3	1.58981	7.66e-31	2.23e-29
	ATP10D	1.85371	7.86e-31	2.28e-29
	GZMB	3.52557	8.65e-31	2.5e-29
	LPAR6	-1.74085	1.15e-30	3.33e-29
	LAT	-0.802721	1.38e-30	3.98e-29
	FCGRT	-2.33794	1.51e-30	4.34e-29
	PASK	-3.29468	2.37e-30	6.81e-29
	AC245297.3	0.742591	2.93e-30	8.39e-29
	SYNRG	0.693105	4e-30	1.14e-28
	SEPTIN11	1.16339	4.33e-30	1.23e-28
	SYTL3	1.13083	5.57e-30	1.58e-28
	PRDX1	-0.957672	5.83e-30	1.65e-28
	NDUFB7	0.571194	6.25e-30	1.77e-28
	CD84	-1.76225	8.36e-30	2.36e-28
	C4orf48	-1.82165	8.99e-30	2.53e-28
	CD5	-3.37288	9.48e-30	2.66e-28
	ERICH6-AS1	2.25959	9.85e-30	2.76e-28
	PRDX2	-0.942293	1.03e-29	2.87e-28
	ERP29	-0.578281	1.16e-29	3.23e-28
	ASL	1.28925	1.36e-29	3.77e-28
	CTSH	-3.11435	2.85e-29	7.91e-28
	ZFAS1	-0.50887	3.35e-29	9.26e-28
	CSTB	-0.638322	3.35e-29	9.26e-28
	SOD1	-0.588512	3.85e-29	1.06e-27
	MAF	-1.88128	3.98e-29	1.09e-27
	MIB2	1.05759	5.14e-29	1.41e-27
	PAXX	0.539872	7.83e-29	2.14e-27
	ANKRD12	-0.604273	7.87e-29	2.15e-27
	CD48	-0.533288	8.99e-29	2.45e-27
	ARID5A	0.832522	9.39e-29	2.55e-27
	IRF2BPL	1.37119	1.09e-28	2.95e-27
	SLAMF1	-3.52972	1.16e-28	3.15e-27
	TNFRSF1B	-1.37148	1.31e-28	3.53e-27
	BHLHE40	1.21629	1.36e-28	3.65e-27
	BAZ2B	1.1185	1.97e-28	5.3e-27
	PRMT2	0.525973	2.43e-28	6.52e-27
	SATB1	0.907457	2.72e-28	7.27e-27
	NPM1	-0.318933	3.83e-28	1.02e-26
	TRG-AS1	0.770095	4.54e-28	1.21e-26
	PPDPF	-0.417113	4.75e-28	1.26e-26
	TNFSF14	1.17316	5.41e-28	1.43e-26
	SH2D1A	0.804566	5.95e-28	1.57e-26
	MRPS6	0.679484	6.65e-28	1.75e-26
	ITK	-1.38279	7.93e-28	2.09e-26
	HSPB1	-0.953183	9.44e-28	2.48e-26
	CYTH3	2.06821	1.02e-27	2.67e-26
	IER5L	2.50725	1.04e-27	2.73e-26
	CDIP1	1.31474	1.12e-27	2.92e-26
	LASP1	0.849508	1.17e-27	3.06e-26
	RHOBTB2	2.6572	1.21e-27	3.15e-26
	SLAMF7	1.44348	1.24e-27	3.23e-26
	TIMP1	-1.03736	1.35e-27	3.48e-26
	DTNBP1	1.14866	1.45e-27	3.74e-26
	TGFBR3	1.30164	1.61e-27	4.16e-26
	AGTRAP	1.01889	1.84e-27	4.73e-26
	FBXO6	1.55961	2.16e-27	5.54e-26
	C12orf57	-0.553729	2.22e-27	5.69e-26
	MCL1	-0.900225	2.33e-27	5.95e-26
	JAML	-1.92706	2.46e-27	6.26e-26
	STMN3	-1.98294	2.73e-27	6.93e-26
	PLP2	-0.687777	2.93e-27	7.43e-26
	KDM5B	1.05036	3.12e-27	7.9e-26
	CD2	0.426071	3.18e-27	8.03e-26
	NPRL2	1.06212	3.24e-27	8.17e-26
	BANF1	0.642179	3.4e-27	8.56e-26
	GLCCI1	1.24069	3.81e-27	9.57e-26
	KLRC4	1.99857	4e-27	1e-25
	PPA1	-0.918395	5.06e-27	1.27e-25
	ACAA2	1.12959	5.89e-27	1.47e-25
	GK5	1.5054	7.95e-27	1.98e-25
	RUNX2	1.34793	8.4e-27	2.09e-25
	FAM49B	0.509682	9.38e-27	2.33e-25
	ID3	-3.07624	9.49e-27	2.35e-25
	GPR183	-0.691235	1.16e-26	2.86e-25
	LINC00649	-2.19778	1.18e-26	2.91e-25
	HLA-DMA	-1.2581	1.33e-26	3.28e-25
	RHOH	-0.855432	1.34e-26	3.28e-25
	NSMCE1	0.79422	1.35e-26	3.32e-25
	RBM39	0.401733	1.37e-26	3.35e-25
	IRF1	0.626969	1.47e-26	3.59e-25
	PLCH2	2.30873	1.74e-26	4.24e-25
	SLC38A2	0.815498	1.75e-26	4.26e-25
	PNN	0.622434	1.97e-26	4.77e-25
	NACA	-0.21771	2.08e-26	5.02e-25
	ARHGAP15	-0.687565	2.92e-26	7.05e-25
	PRDM1	-1.58996	3.08e-26	7.41e-25
	AP1S2	-1.05721	3.5e-26	8.43e-25
	SNX18	1.27571	4.3e-26	1.03e-24
	AC119396.1	-1.75765	5.37e-26	1.29e-24
	HAGHL	1.38072	5.58e-26	1.33e-24
	AGK	1.32082	6.55e-26	1.56e-24
	ISG20	-0.670692	7.6e-26	1.81e-24
	NDUFS8	0.627156	8.19e-26	1.95e-24
	C17orf49	0.665141	1.05e-25	2.49e-24
	INPP4B	-1.15202	1.07e-25	2.53e-24
	IGHG1	-1.77206	1.15e-25	2.72e-24
	PDE3B	-2.30879	1.27e-25	3e-24
	EIF3E	-0.392334	1.3e-25	3.06e-24
	CERS4	1.35873	1.41e-25	3.3e-24
	LCK	-0.551807	1.51e-25	3.53e-24
	RORA	-0.938498	1.63e-25	3.82e-24
	POU2F2	-1.45742	1.87e-25	4.37e-24
	CD28	-2.73995	2.01e-25	4.68e-24
	CCND3	0.510875	2.01e-25	4.68e-24
	RFTN1	0.981239	2.64e-25	6.14e-24
	CRIM1	2.07788	4.12e-25	9.56e-24
	ARMC5	2.00197	5.92e-25	1.37e-23
	COX7C	-0.290389	5.97e-25	1.38e-23
	TRBC1	-0.729352	7e-25	1.61e-23
	TBC1D31	1.75267	8.07e-25	1.86e-23
	LSM2	0.656414	1.05e-24	2.4e-23
	GLIPR2	0.715067	1.07e-24	2.45e-23
	TMEM154	-2.49435	1.17e-24	2.68e-23
	TSPOAP1-AS1	1.37904	1.29e-24	2.93e-23
	DRAP1	0.457068	1.46e-24	3.33e-23
	TPI1	0.433197	1.66e-24	3.77e-23
	EVA1B	1.96501	1.73e-24	3.92e-23
	HLA-DRB5	-1.28027	4.16e-24	9.43e-23
	HDGFL3	2.15137	4.87e-24	1.1e-22
	IL6R	-3.66839	5.2e-24	1.17e-22
	GALE	1.76125	9.1e-24	2.05e-22
	GRAP2	-1.66568	1.06e-23	2.37e-22
	ADAMTS10	1.83575	1.17e-23	2.62e-22
	CD68	-2.91215	1.38e-23	3.09e-22
	COA1	0.872831	1.68e-23	3.74e-22
	YPEL3	0.570049	2.39e-23	5.34e-22
	GSTM2	1.90851	2.54e-23	5.66e-22
	SLC25A36	0.928104	2.91e-23	6.47e-22
	ORAI3	1.20337	3.55e-23	7.88e-22
	FLNB	1.62086	4.17e-23	9.24e-22
	DENND2D	0.626422	4.68e-23	1.03e-21
	ABHD17A	0.818184	4.83e-23	1.07e-21
	RNASE6	-1.90077	5.9e-23	1.3e-21
	SCCPDH	1.46744	5.95e-23	1.31e-21
	TOX	1.31777	7.94e-23	1.74e-21
	TUBA1B	-0.652917	8.08e-23	1.77e-21
	IFNL1	1.85595	8.63e-23	1.89e-21
	OAZ1	-0.28336	8.79e-23	1.92e-21
	MSRB3	2.56409	1.11e-22	2.43e-21
	SERPINB6	0.863703	1.2e-22	2.6e-21
	SIRT2	0.966812	1.3e-22	2.83e-21
	CHKA	2.15016	1.49e-22	3.23e-21
	GMCL1	0.865248	1.59e-22	3.43e-21
	UBXN11	-2.07942	1.64e-22	3.53e-21
	MZF1	1.34134	1.67e-22	3.59e-21
	OST4	-0.325128	1.67e-22	3.6e-21
	ABHD2	1.12352	2.04e-22	4.39e-21
	RGS1	-2.43978	2.14e-22	4.59e-21
	DNAJB1	-1.15172	3.07e-22	6.56e-21
	PDE4A	1.45519	3.83e-22	8.17e-21
	THEMIS	-3.01432	4.17e-22	8.88e-21
	S1PR5	1.93952	5.07e-22	1.08e-20
	SAMHD1	-0.726704	5.95e-22	1.26e-20
	SESN1	1.00807	6.38e-22	1.35e-20
	CAPZB	-0.513391	6.5e-22	1.38e-20
	TEX30	1.20621	6.61e-22	1.4e-20
	PRELID1	0.432337	6.98e-22	1.47e-20
	PIP4K2A	0.669122	8.43e-22	1.77e-20
	NUDT14	1.16542	1.12e-21	2.35e-20
	GPR171	-1.38365	1.22e-21	2.55e-20
	POMC	1.33241	1.25e-21	2.63e-20
	FAIM	1.47839	1.46e-21	3.05e-20
	GCNT1	1.66833	1.6e-21	3.35e-20
	HLA-A	0.217579	1.77e-21	3.68e-20
	HNRNPLL	-2.37469	2.48e-21	5.16e-20
	ZNF827	1.18411	2.56e-21	5.32e-20
	GALC	1.4794	2.57e-21	5.33e-20
	SPI1	-3.71349	2.61e-21	5.41e-20
	LBH	-0.743332	2.96e-21	6.11e-20
	ATM	0.502012	3.04e-21	6.28e-20
	CYSLTR1	1.09541	3.13e-21	6.43e-20
	SLFN5	0.555603	3.44e-21	7.06e-20
	VANGL1	2.17956	4.07e-21	8.35e-20
	SERPINB1	0.579644	4.97e-21	1.02e-19
	MT1X	-1.34666	5.47e-21	1.12e-19
	CCL5	0.599106	5.54e-21	1.13e-19
	PIK3CG	1.03791	5.98e-21	1.22e-19
	SCRN1	1.8602	6.61e-21	1.34e-19
	SLC17A9	2.10995	7.72e-21	1.57e-19
	CREB3L4	2.09846	9.28e-21	1.88e-19
	CARD19	0.842539	9.3e-21	1.88e-19
	MIDN	0.903062	9.66e-21	1.95e-19
	EVL	0.351354	9.93e-21	2e-19
	AC009779.2	1.9602	1.08e-20	2.18e-19
	LUC7L3	0.448847	1.19e-20	2.39e-19
	FECH	1.57746	1.44e-20	2.89e-19
	SLC39A10	0.824428	1.71e-20	3.43e-19
	AL135818.1	1.71854	1.76e-20	3.52e-19
	HCG18	0.790832	1.8e-20	3.59e-19
	HSCB	1.162	2.13e-20	4.25e-19
	TOMM20	-0.573229	2.15e-20	4.28e-19
	SELENOM	-1.15764	2.18e-20	4.33e-19
	TMED1	1.21245	2.38e-20	4.72e-19
	ADRB2	1.03288	2.76e-20	5.47e-19
	IRAK2	1.95261	2.87e-20	5.68e-19
	PLK3	-2.3112	3.01e-20	5.93e-19
	AC005562.1	1.43679	3.01e-20	5.93e-19
	TRGV7	2.38124	3.37e-20	6.62e-19
	TBC1D4	-2.46306	5.57e-20	1.09e-18
	RGS2	-2.7611	6.04e-20	1.18e-18
	PPP3CA	0.768772	6.43e-20	1.26e-18
	COMMD7	0.625911	6.58e-20	1.29e-18
	GALNT11	0.974473	7.39e-20	1.44e-18
	GATAD1	1.08756	8.12e-20	1.58e-18
	INSIG1	-0.982971	9.8e-20	1.91e-18
	CTDSP1	0.632876	9.96e-20	1.93e-18
	AC127502.2	1.46301	1.09e-19	2.12e-18
	GALM	-2.04627	1.18e-19	2.29e-18
	UTS2	1.71999	1.22e-19	2.35e-18
	HEG1	1.56221	1.33e-19	2.57e-18
	DOK2	0.527637	1.44e-19	2.77e-18
	CMTM7	-1.11413	1.46e-19	2.8e-18
	TADA3	0.663101	1.47e-19	2.83e-18
	SLC15A4	1.50273	1.62e-19	3.1e-18
	LY86	-3.40221	1.65e-19	3.16e-18
	NSG1	-2.56492	2.25e-19	4.3e-18
	MAN2B1	-1.28423	2.27e-19	4.33e-18
	PCMTD1	0.716089	2.28e-19	4.34e-18
	KLHDC4	1.08428	2.32e-19	4.41e-18
	RAC2	0.334308	2.39e-19	4.54e-18
	MYH9	-0.592202	2.47e-19	4.68e-18
	PRKACB	0.722019	2.56e-19	4.84e-18
	DPP4	-2.38162	3.27e-19	6.17e-18
	SMCR5	1.58917	3.39e-19	6.39e-18
	ICAM3	0.432374	3.51e-19	6.61e-18
	LRFN1	2.09518	3.54e-19	6.65e-18
	ITM2B	-0.304319	3.59e-19	6.73e-18
	ABHD15	1.38492	3.75e-19	7.02e-18
	SLA2	0.933469	4.02e-19	7.51e-18
	AC025171.2	1.20102	4.39e-19	8.19e-18
	PSTPIP1	0.715108	4.41e-19	8.22e-18
	STOM	0.70381	4.71e-19	8.77e-18
	AC245060.5	1.40994	5.47e-19	1.02e-17
	LEF1	-1.03504	5.59e-19	1.04e-17
	ANXA1	-0.505505	5.76e-19	1.07e-17
	CHCHD10	-1.01951	6.1e-19	1.13e-17
	LSP1	0.364289	9.02e-19	1.67e-17
	HLA-C	0.172346	9.11e-19	1.68e-17
	VSIG4	-3.50657	9.74e-19	1.79e-17
	TRAF5	0.801665	9.78e-19	1.8e-17
	CXCL16	-4.2996	1.14e-18	2.1e-17
	IL18	1.15325	1.16e-18	2.12e-17
	SDCBP	-0.895886	1.5e-18	2.74e-17
	AF165147.1	2.11069	1.52e-18	2.78e-17
	C5orf56	0.767374	1.59e-18	2.91e-17
	MGAT4A	-0.894014	1.86e-18	3.39e-17
	TMEM241	2.29364	1.86e-18	3.39e-17
	CFD	-2.49479	1.88e-18	3.42e-17
	ARHGEF9	1.08073	1.95e-18	3.53e-17
	RBMS1	0.620943	1.99e-18	3.61e-17
	NDUFS5	-0.46092	2.06e-18	3.73e-17
	FGL2	-2.88169	2.08e-18	3.75e-17
	PEX2	0.860131	2.28e-18	4.12e-17
	GNPTAB	0.857038	2.42e-18	4.35e-17
	FAM102A	-1.30344	2.46e-18	4.42e-17
	LRMP	1.06252	2.53e-18	4.54e-17
	ANP32B	-0.462523	2.61e-18	4.68e-17
	SPN	0.549212	2.87e-18	5.14e-17
	SESN3	-2.3984	2.98e-18	5.33e-17
	SET	0.381081	3.08e-18	5.5e-17
	ZNF683	2.02184	3.16e-18	5.62e-17
	SLC16A3	0.89779	3.28e-18	5.83e-17
	LINC01550	-2.71361	3.31e-18	5.87e-17
	BIVM	1.45625	3.67e-18	6.52e-17
	CFLAR	0.514061	4.08e-18	7.22e-17
	ATP1B3	-1.09851	4.38e-18	7.75e-17
	AC008105.3	0.97898	4.47e-18	7.89e-17
	SRSF9	0.493377	4.95e-18	8.72e-17
	NELL2	-2.52808	5.03e-18	8.85e-17
	PGM2	1.17162	5.04e-18	8.86e-17
	LLGL2	1.27367	5.09e-18	8.93e-17
	WSB1	0.505511	5.29e-18	9.28e-17
	PYHIN1	0.651114	6.26e-18	1.1e-16
	CCNI	-0.277496	7.68e-18	1.34e-16
	JCHAIN	-2.54441	7.78e-18	1.36e-16
	WHAMM	0.90776	7.86e-18	1.37e-16
	PTPN2	0.577325	8.55e-18	1.49e-16
	LY96	-3.45586	8.93e-18	1.55e-16
	AL390728.6	1.31102	9.31e-18	1.61e-16
	ZAP70	0.571963	9.62e-18	1.67e-16
	AP006623.1	1.44047	1.19e-17	2.06e-16
	PSMB10	0.445604	1.22e-17	2.1e-16
	AC007384.1	1.39826	1.26e-17	2.17e-16
	SHFL	0.587289	1.38e-17	2.38e-16
	NAA40	1.42725	1.4e-17	2.4e-16
	TESC	1.385	1.41e-17	2.43e-16
	MICOS10	-0.518099	1.49e-17	2.55e-16
	NDFIP1	-0.630174	1.58e-17	2.7e-16
	ISCU	-0.512696	1.87e-17	3.2e-16
	DNM2	0.803157	2.01e-17	3.43e-16
	EIF3L	-0.42926	2.03e-17	3.47e-16
	ARL14EP	0.716887	2.23e-17	3.8e-16
	CYTL1	2.21553	2.49e-17	4.24e-16
	RNF149	-0.783561	2.55e-17	4.33e-16
	NAAA	-1.07721	2.69e-17	4.56e-16
	SPINT2	-1.38663	2.7e-17	4.57e-16
	RIC3	-2.40568	2.7e-17	4.57e-16
	CBR4	1.06849	2.81e-17	4.74e-16
	CCDC102A	1.65786	2.87e-17	4.83e-16
	MIAT	-2.23488	2.97e-17	5e-16
	AC004865.2	1.14151	3.52e-17	5.91e-16
	APOBR	1.21174	3.53e-17	5.93e-16
	NENF	-1.5161	3.56e-17	5.97e-16
	PEBP1	-0.495526	3.93e-17	6.58e-16
	USP47	0.741602	4.05e-17	6.77e-16
	FCRL6	1.74925	4.53e-17	7.57e-16
	ELOB	0.299338	4.58e-17	7.64e-16
	PLSCR3	-0.978461	4.88e-17	8.12e-16
	INPP5D	0.630504	4.99e-17	8.3e-16
	DNPH1	-1.31571	5.23e-17	8.69e-16
	PTPN22	0.759565	5.32e-17	8.81e-16
	TRAF1	-1.43707	5.56e-17	9.21e-16
	SEPTIN6	0.388166	6.09e-17	1.01e-15
	BZW1	0.530763	6.1e-17	1.01e-15
	RILPL2	-1.12389	6.25e-17	1.03e-15
	CCL3	1.8253	6.32e-17	1.04e-15
	SYNE1	0.630411	6.7e-17	1.1e-15
	APOC1	-2.43556	6.98e-17	1.15e-15
	ATP1A1	-0.725497	9.3e-17	1.53e-15
	MRPL14	0.5839	1.04e-16	1.7e-15
	FCER1A	-4.00036	1.15e-16	1.88e-15
	SELENOP	-3.49556	1.18e-16	1.92e-15
	TNFSF13B	-2.32967	1.23e-16	2e-15
	C9orf139	1.77118	1.3e-16	2.12e-15
	BBC3	1.06587	1.32e-16	2.14e-15
	UPF3A	0.602053	1.35e-16	2.2e-15
	EIF3F	-0.333486	1.37e-16	2.22e-15
	RALY	0.483215	1.53e-16	2.48e-15
	FO393401.1	1.20036	1.57e-16	2.53e-15
	ZNF668	1.54018	1.75e-16	2.82e-15
	SCLT1	1.26379	1.78e-16	2.87e-15
	CCL4	0.955545	1.89e-16	3.04e-15
	KCNK6	-1.92089	2.1e-16	3.38e-15
	LINC00899	2.26943	2.12e-16	3.41e-15
	SERP1	-0.368983	2.22e-16	3.57e-15
	STK26	1.05767	2.44e-16	3.92e-15
	MNDA	-4.55171	2.45e-16	3.92e-15
	EHMT1	0.756009	2.57e-16	4.11e-15
	CCDC12	0.498723	2.63e-16	4.2e-15
	SERPINA1	-3.33884	2.74e-16	4.36e-15
	RHOG	-0.60569	2.95e-16	4.7e-15
	ZBP1	0.900124	3.11e-16	4.94e-15
	RRBP1	0.887036	3.57e-16	5.67e-15
	RNPS1	0.437374	3.59e-16	5.69e-15
	POLR2G	0.629062	3.65e-16	5.79e-15
	CYB561D2	0.712599	3.89e-16	6.16e-15
	PLEKHF1	0.835235	4.5e-16	7.11e-15
	SYNGR1	1.50445	4.8e-16	7.58e-15
	PSEN2	1.98094	5.04e-16	7.93e-15
	CCDC18-AS1	0.530167	5.08e-16	7.99e-15
	SAMSN1	-0.861804	5.79e-16	9.09e-15
	NOXA1	1.8514	6.04e-16	9.47e-15
	RNF125	0.620237	6.83e-16	1.07e-14
	LYST	0.776787	6.99e-16	1.09e-14
	TNFRSF14-AS1	1.54911	8.25e-16	1.29e-14
	EIF6	0.62121	8.77e-16	1.37e-14
	CD82	-1.18027	9.71e-16	1.51e-14
	IFI16	0.424028	9.85e-16	1.53e-14
	CARHSP1	0.612887	1.08e-15	1.68e-14
	TESPA1	-1.11723	1.11e-15	1.72e-14
	B3GNT2	0.883304	1.2e-15	1.87e-14
	B2M	-0.0978755	1.24e-15	1.93e-14
	ATP5PD	-0.519516	1.3e-15	2.01e-14
	FAM136A	0.775233	1.41e-15	2.18e-14
	KLRG1	-0.786908	1.42e-15	2.2e-14
	IL6ST	-1.70162	1.43e-15	2.2e-14
	SPACA9	1.96288	1.43e-15	2.2e-14
	NSA2	-0.465756	1.44e-15	2.21e-14
	NLRP2	2.08527	1.47e-15	2.26e-14
	PLAUR	-3.52128	1.53e-15	2.35e-14
	CLEC7A	-3.51134	1.79e-15	2.74e-14
	TYMP	-0.977688	1.87e-15	2.86e-14
	ARMH1	-3.66546	1.94e-15	2.97e-14
	NCMAP-DT	-2.58896	1.96e-15	2.99e-14
	SACM1L	0.793472	1.97e-15	3e-14
	GALNT3	1.64957	2.14e-15	3.25e-14
	TUBA1A	-0.73912	2.21e-15	3.35e-14
	PPP1R12A	0.493928	2.22e-15	3.37e-14
	MS4A7	-3.50852	2.25e-15	3.41e-14
	B4GALT1	0.716106	2.52e-15	3.81e-14
	FAM118A	-1.03492	2.58e-15	3.9e-14
	TAGAP	-0.769239	2.76e-15	4.17e-14
	TCEAL8	0.605776	2.79e-15	4.21e-14
	DMAC1	0.664618	3.03e-15	4.56e-14
	NFKBIZ	-2.06366	3.09e-15	4.64e-14
	SMARCE1	0.566946	3.13e-15	4.7e-14
	IGHM	-2.78866	3.19e-15	4.79e-14
	ANKRD27	1.07387	3.56e-15	5.34e-14
	CCNG2	1.15068	3.6e-15	5.38e-14
	CLDND2	1.99167	3.7e-15	5.54e-14
	SNHG6	-0.347686	3.75e-15	5.6e-14
	CD8A	-1.20394	4.04e-15	6.02e-14
	LPCAT1	1.03362	4.27e-15	6.36e-14
	LINC00539	1.4501	4.4e-15	6.55e-14
	LGALS3	-1.25159	4.57e-15	6.79e-14
	PPT1	-0.900726	4.6e-15	6.82e-14
	GYG1	0.748438	4.77e-15	7.06e-14
	AC008014.1	1.83736	5.54e-15	8.19e-14
	MZT2A	-0.545212	6.32e-15	9.33e-14
	WIPI1	1.12357	6.32e-15	9.33e-14
	CIB1	-0.505148	6.81e-15	1e-13
	DBNDD2	-2.66816	6.92e-15	1.02e-13
	FPGS	0.83303	7.38e-15	1.09e-13
	H2AFX	1.26938	7.56e-15	1.11e-13
	NDUFV1	0.56347	7.94e-15	1.16e-13
	SERBP1	0.346531	7.97e-15	1.17e-13
	PBXIP1	-0.787708	8.34e-15	1.22e-13
	UNC93B1	0.957421	8.99e-15	1.31e-13
	ZFP36	-0.535452	9.36e-15	1.37e-13
	SMCHD1	-0.567323	9.52e-15	1.39e-13
	LPGAT1	0.843013	9.85e-15	1.43e-13
	GLIPR1	-0.685699	1.02e-14	1.48e-13
	APEX2	1.18266	1.13e-14	1.64e-13
	ADCY7	0.804072	1.15e-14	1.66e-13
	CCR6	-3.03875	1.17e-14	1.69e-13
	FUT11	0.963389	1.29e-14	1.87e-13
	NCF4	-1.95574	1.31e-14	1.9e-13
	CDK9	0.848448	1.43e-14	2.07e-13
	LINC02591	1.1901	1.44e-14	2.08e-13
	AC245060.6	1.57587	1.44e-14	2.08e-13
	TES	0.538643	1.52e-14	2.18e-13
	AC005332.4	1.33191	1.71e-14	2.46e-13
	S100A9	-3.11388	1.72e-14	2.47e-13
	CD99	-0.333075	1.75e-14	2.51e-13
	MYC	-0.780664	1.75e-14	2.51e-13
	RAB29	0.561729	1.82e-14	2.6e-13
	GPR82	0.901856	1.93e-14	2.76e-13
	SH2D3C	0.949351	2.01e-14	2.86e-13
	CCNDBP1	0.473423	2.11e-14	3e-13
	YTHDC1	0.50684	2.26e-14	3.22e-13
	GIHCG	1.31259	2.68e-14	3.81e-13
	CSNK1G3	0.917181	2.88e-14	4.09e-13
	SLFN12	1.69755	2.95e-14	4.18e-13
	TNFAIP8	-0.515649	3.1e-14	4.39e-13
	ZSCAN18	1.06247	3.12e-14	4.42e-13
	NARF	0.614841	3.25e-14	4.59e-13
	MFGE8	1.15424	3.37e-14	4.75e-13
	HLA-B	0.140921	3.39e-14	4.77e-13
	FAS	-2.0919	3.45e-14	4.86e-13
	CAPN2	-0.763986	3.51e-14	4.92e-13
	HIGD2A	-0.385636	3.5e-14	4.92e-13
	KCTD12	-3.67287	3.51e-14	4.92e-13
	EFHC1	1.23362	3.52e-14	4.93e-13
	KIAA0040	-1.23563	3.55e-14	4.97e-13
	BNIP3	-1.33301	3.57e-14	4.99e-13
	PSD4	0.857158	3.66e-14	5.11e-13
	CSF1R	-3.6619	4.3e-14	5.99e-13
	EIF3H	-0.335612	4.3e-14	5.99e-13
	TSC22D3	-0.418035	4.59e-14	6.39e-13
	AL096865.1	1.90223	4.61e-14	6.41e-13
	AC007038.2	1.91614	4.75e-14	6.59e-13
	FOXP1	-0.441885	4.97e-14	6.89e-13
	SPIN3	1.56529	5.34e-14	7.39e-13
	IGLC2	-1.81198	5.74e-14	7.94e-13
	EGR1	-2.05584	6.67e-14	9.22e-13
	SIRPG	-1.66574	6.78e-14	9.37e-13
	ATP2B1	-0.722865	7.14e-14	9.84e-13
	ABCA2	1.15155	7.34e-14	1.01e-12
	PDCD4	0.429637	7.4e-14	1.02e-12
	ADGRE5	0.558188	7.71e-14	1.06e-12
	SGMS1-AS1	1.43745	7.84e-14	1.08e-12
	TNFSF8	-2.38568	8e-14	1.1e-12
	MSN	0.384795	8.43e-14	1.15e-12
	IFNGR2	-4.08544	8.6e-14	1.18e-12
	IQGAP1	0.504132	8.79e-14	1.2e-12
	FAM8A1	1.13933	8.98e-14	1.23e-12
	KIAA2026	0.686183	9.02e-14	1.23e-12
	SMYD3	1.08471	9.52e-14	1.3e-12
	STYXL1	1.08788	9.59e-14	1.3e-12
	PDLIM1	1.25212	9.63e-14	1.31e-12
	GPSM3	-0.316498	9.74e-14	1.32e-12
	STRBP	1.05556	1.02e-13	1.38e-12
	TRBV20-1	-3.30198	1.04e-13	1.41e-12
	TSHZ2	-3.19961	1.04e-13	1.41e-12
	EIF3J-DT	0.758042	1.13e-13	1.53e-12
	SPP1	-2.66263	1.16e-13	1.56e-12
	TREM2	-3.64833	1.22e-13	1.64e-12
	SMURF2	0.904173	1.23e-13	1.65e-12
	AC025171.3	0.978492	1.24e-13	1.67e-12
	AHDC1	1.27478	1.31e-13	1.76e-12
	AP2A1	0.812793	1.38e-13	1.86e-12
	NCL	0.331378	1.41e-13	1.89e-12
	FCGR2A	-3.25512	1.46e-13	1.95e-12
	AGTPBP1	0.891057	1.52e-13	2.03e-12
	PLIN2	-1.43699	1.62e-13	2.16e-12
	CRIP2	-2.45588	1.62e-13	2.16e-12
	TSNAX	0.681005	1.63e-13	2.17e-12
	1-Mar	-4.05218	1.71e-13	2.28e-12
	SUB1	-0.29593	1.82e-13	2.42e-12
	SYNGR2	-0.718394	1.84e-13	2.45e-12
	ABRACL	-0.432857	2.15e-13	2.85e-12
	PWWP2B	1.63296	2.46e-13	3.27e-12
	ARL6IP5	-0.371135	2.57e-13	3.41e-12
	IPO11	1.37732	2.63e-13	3.48e-12
	SASH3	0.595536	2.74e-13	3.62e-12
	PRAM1	1.36509	2.95e-13	3.89e-12
	NPDC1	-2.77468	3.01e-13	3.96e-12
	SNTB2	0.903259	3.04e-13	4.01e-12
	CSF2RA	-3.20974	3.06e-13	4.03e-12
	MARCKS	-3.36985	3.21e-13	4.22e-12
	NEAT1	-0.369531	3.44e-13	4.52e-12
	PLCL2	0.957923	3.51e-13	4.6e-12
	CDKN1B	-0.651637	3.51e-13	4.6e-12
	PSME1	0.26975	3.55e-13	4.64e-12
	UCP2	0.348667	3.74e-13	4.89e-12
	STARD10	1.87199	4.16e-13	5.43e-12
	ADAM19	-3.72017	4.39e-13	5.72e-12
	THUMPD3-AS1	0.472213	4.4e-13	5.73e-12
	IKZF3	-0.6738	4.49e-13	5.84e-12
	CYTIP	-0.499255	4.76e-13	6.19e-12
	C3AR1	-2.73457	4.83e-13	6.27e-12
	HOXB-AS1	1.18624	4.99e-13	6.48e-12
	AREG	1.78368	5.29e-13	6.85e-12
	CLEC10A	-4.7475	5.36e-13	6.94e-12
	RXRA	1.19509	5.62e-13	7.27e-12
	GABARAP	-0.291803	5.98e-13	7.71e-12
	TRABD	0.452096	6.6e-13	8.5e-12
	ACAP1	0.306192	6.66e-13	8.58e-12
	SLC40A1	-2.50087	6.97e-13	8.97e-12
	SH3BP1	0.576778	7.2e-13	9.25e-12
	EIF4B	-0.359021	7.3e-13	9.37e-12
	CPNE1	0.54579	7.53e-13	9.65e-12
	ACSS1	0.9499	7.55e-13	9.68e-12
	CTSS	-0.595742	9.01e-13	1.15e-11
	SLC25A11	0.651249	9.76e-13	1.25e-11
	CD302	-2.52687	9.79e-13	1.25e-11
	SLC25A39	0.578474	1.03e-12	1.31e-11
	GAPDH	-0.196373	1.03e-12	1.32e-11
	CDHR3	1.53865	1.06e-12	1.35e-11
	HIST3H2A	1.01535	1.09e-12	1.39e-11
	FUS	0.310933	1.14e-12	1.45e-11
	SMDT1	-0.331117	1.15e-12	1.46e-11
	ZNF718	1.35493	1.44e-12	1.82e-11
	FAM30A	2.27787	1.45e-12	1.83e-11
	MSL3	-1.05214	1.45e-12	1.83e-11
	ARAP1	0.959448	1.47e-12	1.86e-11
	ATP6V0B	-0.546811	1.48e-12	1.86e-11
	AC012615.1	1.40956	1.52e-12	1.91e-11
	PRKCA	-2.1723	1.6e-12	2.02e-11
	UBASH3A	-1.5856	1.68e-12	2.12e-11
	COX5A	0.375306	1.73e-12	2.18e-11
	TKT	-0.54654	1.75e-12	2.2e-11
	UBE2F	0.606892	1.76e-12	2.21e-11
	SNHG16	-0.731156	1.84e-12	2.3e-11
	AHNAK	-0.418925	1.89e-12	2.37e-11
	TP53I11	1.26433	2.34e-12	2.92e-11
	LGALS9	-1.54027	2.43e-12	3.03e-11
	NCF1	-0.622668	2.55e-12	3.19e-11
	ATP6V0C	0.342478	2.58e-12	3.21e-11
	KLF3	-0.75247	2.63e-12	3.28e-11
	NOP53	-0.236506	2.66e-12	3.3e-11
	MDFIC	-0.892804	2.75e-12	3.42e-11
	PPP1CC	-0.569423	2.85e-12	3.54e-11
	RAB11FIP1	0.764706	2.98e-12	3.69e-11
	PIM3	-1.55026	3.1e-12	3.84e-11
	PIM2	-0.82311	3.11e-12	3.84e-11
	MAP2K2	0.701614	3.16e-12	3.91e-11
	CBLB	0.60385	3.18e-12	3.93e-11
	ASPH	1.21896	3.26e-12	4.02e-11
	PI16	1.59004	3.3e-12	4.07e-11
	CORO1A	0.199635	3.34e-12	4.12e-11
	ATP8A1	0.888577	3.36e-12	4.14e-11
	NABP1	-0.963412	3.41e-12	4.18e-11
	SNAP29	0.749675	3.54e-12	4.35e-11
	OXNAD1	-0.739211	3.66e-12	4.49e-11
	TTC14	0.487728	3.86e-12	4.73e-11
	SIPA1	0.690903	3.98e-12	4.87e-11
	GPR18	1.02985	4.04e-12	4.94e-11
	CYBB	-5.03438	4.16e-12	5.08e-11
	DDX24	-0.417391	4.25e-12	5.19e-11
	ANTXR2	-1.45591	4.29e-12	5.22e-11
	CD1C	-3.85995	4.35e-12	5.29e-11
	CALCOCO2	0.602153	4.36e-12	5.3e-11
	CREBL2	-1.40621	4.47e-12	5.43e-11
	PLEC	-0.924202	4.55e-12	5.52e-11
	ANK3	-1.85105	4.58e-12	5.56e-11
	AC093010.2	1.08623	4.63e-12	5.61e-11
	ARL4C	0.363507	4.87e-12	5.89e-11
	PBX4	-3.03035	4.98e-12	6.02e-11
	DYNLL1	0.322781	5.17e-12	6.24e-11
	ZNF677	1.10885	5.26e-12	6.34e-11
	AC040970.1	1.95661	5.34e-12	6.43e-11
	AKNA	0.431325	5.39e-12	6.49e-11
	EZR	-0.499907	5.45e-12	6.55e-11
	SPTBN1	0.6952	5.58e-12	6.7e-11
	ARGLU1	0.321752	5.61e-12	6.73e-11
	IL13RA1	-4.07836	5.7e-12	6.83e-11
	RTF2	0.498723	5.92e-12	7.09e-11
	PPP2R5A	0.655198	6e-12	7.19e-11
	PPFIA1	0.913271	6.16e-12	7.37e-11
	ICOS	-2.68847	6.73e-12	8.04e-11
	TMEM216	0.826372	6.99e-12	8.34e-11
	IGSF6	-3.03568	7.23e-12	8.62e-11
	STAU2	0.888535	7.24e-12	8.62e-11
	CSNK1D	0.599157	7.28e-12	8.66e-11
	MAPRE2	0.703761	7.45e-12	8.86e-11
	SSR3	-0.597584	7.5e-12	8.9e-11
	ADD1	0.569046	7.66e-12	9.08e-11
	HMGA1	-0.817389	7.74e-12	9.17e-11
	AHI1	0.947682	8.04e-12	9.52e-11
	CD86	-4.94906	8.09e-12	9.57e-11
	THOC3	-0.870795	8.15e-12	9.63e-11
	PRMT1	0.522092	8.24e-12	9.72e-11
	S100PBP	0.760973	8.27e-12	9.75e-11
	PPP1R18	0.375261	8.49e-12	1e-10
	CCR2	-1.77235	8.62e-12	1.01e-10
	TNRC6C	0.63219	8.62e-12	1.01e-10
	PITPNM2	1.80672	9.06e-12	1.06e-10
	SOCS3	-2.3644	9.14e-12	1.07e-10
	GOPC	0.625361	9.22e-12	1.08e-10
	SNX10	0.747875	9.28e-12	1.09e-10
	LIPA	-1.12456	9.28e-12	1.09e-10
	LINC02802	1.8473	9.62e-12	1.12e-10
	CEBPB	-0.853547	9.7e-12	1.13e-10
	APOBEC3F	1.13198	1.01e-11	1.18e-10
	YES1	1.6	1.05e-11	1.23e-10
	DUSP16	-2.28746	1.05e-11	1.23e-10
	TAF7	0.42892	1.06e-11	1.23e-10
	APOBEC3C	0.536146	1.06e-11	1.23e-10
	DPP7	-0.511463	1.13e-11	1.31e-10
	ABTB1	0.631038	1.13e-11	1.31e-10
	TNRC18	1.10939	1.15e-11	1.33e-10
	PLEKHG3	1.13575	1.19e-11	1.37e-10
	PCTP	1.34227	1.2e-11	1.39e-10
	HLA-DQA2	-1.91205	1.2e-11	1.39e-10
	MAP4K2	-1.43914	1.21e-11	1.4e-10
	WDR41	1.09746	1.25e-11	1.44e-10
	STRADB	1.04098	1.35e-11	1.56e-10
	TTC39C	-0.656189	1.35e-11	1.56e-10
	SLF1	-1.16381	1.35e-11	1.56e-10
	CASP3	0.795724	1.38e-11	1.58e-10
	PRR7	1.03118	1.44e-11	1.66e-10
	GALNT6	1.17772	1.51e-11	1.73e-10
	TRBV28	-3.39454	1.54e-11	1.76e-10
	ZMIZ1	1.06467	1.56e-11	1.79e-10
	VMO1	-3.17711	1.62e-11	1.86e-10
	SNHG5	-0.299257	1.63e-11	1.86e-10
	OGT	0.534532	1.65e-11	1.88e-10
	S100A8	-5.09455	1.66e-11	1.89e-10
	ALOX5AP	-0.449536	1.73e-11	1.97e-10
	IQGAP2	0.48763	1.81e-11	2.06e-10
	H3F3A	0.167899	1.81e-11	2.06e-10
	CDC14A	-1.09043	1.98e-11	2.25e-10
	MICU3	1.49479	2.04e-11	2.31e-10
	ECH1	0.45623	2.1e-11	2.38e-10
	RPUSD3	0.694744	2.14e-11	2.42e-10
	HES6	1.71582	2.23e-11	2.52e-10
	TMA7	-0.171679	2.28e-11	2.57e-10
	CYTH1	-0.532279	2.3e-11	2.59e-10
	EPHA4	1.09497	2.3e-11	2.59e-10
	DDAH2	0.68299	2.31e-11	2.6e-10
	ARID5B	-0.700203	2.42e-11	2.73e-10
	PABPC4	-0.937905	2.43e-11	2.74e-10
	TAPBP	0.366829	2.48e-11	2.79e-10
	TSPOAP1	1.75342	2.55e-11	2.86e-10
	ZNF618	1.7171	2.56e-11	2.87e-10
	RAB1B	0.612513	2.85e-11	3.2e-10
	TRBV7-2	-5.18654	2.87e-11	3.22e-10
	RNASE1	-2.63241	2.93e-11	3.27e-10
	AC006369.1	-1.32307	2.95e-11	3.29e-10
	CPVL	-4.85069	3.06e-11	3.41e-10
	A2M	-2.71138	3.07e-11	3.42e-10
	CLN5	-1.71793	3.08e-11	3.43e-10
	PLXND1	1.19658	3.21e-11	3.58e-10
	AC022706.1	0.992258	3.27e-11	3.64e-10
	PTPN4	0.487866	3.28e-11	3.65e-10
	LINC00665	1.24332	3.33e-11	3.69e-10
	NMD3	0.779878	3.33e-11	3.69e-10
	SNX9	-1.9416	3.41e-11	3.78e-10
	SAR1A	0.553002	3.45e-11	3.82e-10
	ZNF32	0.656829	3.83e-11	4.24e-10
	VPS4B	0.501632	3.96e-11	4.38e-10
	ZNF814	1.03838	4.09e-11	4.52e-10
	MKRN1	0.464809	4.25e-11	4.69e-10
	FCGR2B	-2.59465	4.26e-11	4.69e-10
	SYNE3	-1.89576	4.26e-11	4.69e-10
	PAM	1.0455	4.31e-11	4.74e-10
	SBDS	-0.672261	4.34e-11	4.77e-10
	NME4	-1.44314	4.36e-11	4.78e-10
	EGLN2	-0.653177	4.36e-11	4.78e-10
	ST6GALNAC6	0.745309	4.57e-11	5.01e-10
	DENND3	1.13084	4.63e-11	5.07e-10
	UBE2L6	0.465971	4.8e-11	5.25e-10
	EML2-AS1	1.73873	4.81e-11	5.25e-10
	FAM153CP	-0.822887	5.06e-11	5.53e-10
	CLECL1	-2.88482	5.12e-11	5.58e-10
	SNHG25	-1.06242	5.24e-11	5.71e-10
	TRBV5-1	-2.93503	5.36e-11	5.84e-10
	AL365361.1	-1.92674	5.39e-11	5.86e-10
	IGHA1	-2.49423	5.48e-11	5.95e-10
	VMP1	-0.688019	5.48e-11	5.95e-10
	SSR4	0.257482	5.48e-11	5.95e-10
	SRGAP2B	-2.13799	5.79e-11	6.28e-10
	NECAP2	-0.694223	5.8e-11	6.29e-10
	ZDHHC21	0.975178	6.36e-11	6.88e-10
	STAT5B	-1.0499	6.45e-11	6.97e-10
	ZNF429	0.772248	6.47e-11	6.98e-10
	FKBP5	-0.822869	6.7e-11	7.23e-10
	AC008969.1	1.12161	6.95e-11	7.49e-10
	TMEM184B	1.03576	6.96e-11	7.5e-10
	HEXA	0.590753	6.98e-11	7.51e-10
	ZNF74	1.57249	6.99e-11	7.52e-10
	TRIM56	0.511513	7.1e-11	7.62e-10
	MNAT1	0.871583	7.28e-11	7.81e-10
	PDE4B	-0.877708	7.33e-11	7.85e-10
	DHRS7	0.362073	7.38e-11	7.9e-10
	AC026471.4	1.84698	7.48e-11	8e-10
	BPTF	0.454916	7.49e-11	8e-10
	C9orf16	0.315319	7.55e-11	8.07e-10
	BEX2	0.647428	7.73e-11	8.25e-10
	EIF3K	-0.23771	7.99e-11	8.52e-10
	TMEM80	0.777648	8.71e-11	9.28e-10
	ETS2	-1.90919	9e-11	9.58e-10
	SMAD7	0.980353	9.08e-11	9.66e-10
	UXT	-0.332625	9.19e-11	9.77e-10
	WAC-AS1	0.707855	9.31e-11	9.89e-10
	CASP1	-0.669134	1.01e-10	1.07e-09
	SELENOH	0.295406	1.01e-10	1.08e-09
	PCNX4	0.713175	1.05e-10	1.12e-09
	BRD3	0.677099	1.09e-10	1.15e-09
	YWHAQ	0.380108	1.1e-10	1.16e-09
	JADE1	0.64073	1.15e-10	1.21e-09
	FAM107B	-0.586042	1.17e-10	1.24e-09
	UPP1	-0.710938	1.2e-10	1.27e-09
	TMC8	0.461567	1.23e-10	1.29e-09
	IL16	0.383704	1.26e-10	1.32e-09
	LINC01597	1.76687	1.3e-10	1.37e-09
	TOR1A	0.692192	1.31e-10	1.38e-09
	FBLN7	-2.96309	1.33e-10	1.4e-09
	GEMIN7	0.733628	1.34e-10	1.4e-09
	TRAPPC2	0.677451	1.35e-10	1.41e-09
	ALKBH7	-0.493218	1.36e-10	1.43e-09
	PILRA	-3.80671	1.37e-10	1.43e-09
	SUN2	0.395197	1.42e-10	1.49e-09
	APOBEC3H	1.16078	1.44e-10	1.51e-09
	IGLC1	-1.65149	1.51e-10	1.58e-09
	AC020656.1	-2.40683	1.52e-10	1.58e-09
	IKZF2	1.44771	1.62e-10	1.69e-09
	RASGEF1A	1.54011	1.63e-10	1.7e-09
	TSPAN3	0.747376	1.69e-10	1.76e-09
	SQLE	-0.869678	1.71e-10	1.78e-09
	DPM3	0.540639	1.73e-10	1.79e-09
	CD163	-3.34973	1.73e-10	1.79e-09
	WBP1	0.603804	1.75e-10	1.82e-09
	PERP	-1.9214	1.77e-10	1.83e-09
	FIRRE	1.66445	1.78e-10	1.84e-09
	CRTAP	-0.831992	1.83e-10	1.9e-09
	PTGES3	-0.322589	1.87e-10	1.93e-09
	TRAPPC1	0.292583	1.88e-10	1.94e-09
	ICAM1	1.31165	1.9e-10	1.96e-09
	ZNF706	-0.413289	2e-10	2.06e-09
	CD53	0.311125	2.01e-10	2.07e-09
	HSPB11	0.481867	2.11e-10	2.17e-09
	CTSL	-3.49208	2.12e-10	2.17e-09
	CD9	-1.94992	2.15e-10	2.21e-09
	C20orf27	-0.940434	2.15e-10	2.21e-09
	RNF115	0.54362	2.17e-10	2.23e-09
	TAPBPL	0.728655	2.32e-10	2.37e-09
	KCNA3	-1.2817	2.33e-10	2.39e-09
	PAFAH2	1.19177	2.49e-10	2.55e-09
	CD79A	-2.26878	2.52e-10	2.57e-09
	CASP4	0.404517	2.55e-10	2.6e-09
	NMT2	0.565587	2.63e-10	2.68e-09
	RGS9	1.33993	2.65e-10	2.7e-09
	STK17B	-0.398369	2.73e-10	2.77e-09
	PSMA4	0.395959	2.78e-10	2.83e-09
	MS4A4A	-2.78539	2.79e-10	2.83e-09
	ARRB1	0.954886	2.82e-10	2.86e-09
	ENO2	-2.11183	2.83e-10	2.87e-09
	CERK	-1.15758	2.86e-10	2.9e-09
	ZNF92	0.822215	2.86e-10	2.9e-09
	CSTA	-4.58492	2.94e-10	2.97e-09
	OCIAD1	0.385492	2.94e-10	2.97e-09
	IGHG3	-2.31821	3.02e-10	3.05e-09
	OGG1	0.812204	3.09e-10	3.12e-09
	ZNF322	0.993059	3.19e-10	3.21e-09
	E2F3	0.819234	3.42e-10	3.44e-09
	ZNF836	1.02423	3.43e-10	3.45e-09
	TRGC2	0.815848	3.44e-10	3.46e-09
	TPT1	-0.113991	3.59e-10	3.61e-09
	MX2	-1.18419	3.87e-10	3.88e-09
	ZNF302	0.513114	4.05e-10	4.06e-09
	RASSF5	0.410316	4.1e-10	4.11e-09
	DUSP1	-0.782311	4.21e-10	4.21e-09
	CDC16	0.726398	4.32e-10	4.32e-09
	PDCD1	-2.75806	4.44e-10	4.43e-09
	AC133644.2	-4.54858	4.48e-10	4.48e-09
	ALDH2	-2.0095	4.68e-10	4.66e-09
	LYVE1	-3.51028	4.83e-10	4.82e-09
	SLC2A3	-0.633344	4.88e-10	4.86e-09
	ATXN1	-1.04093	5.28e-10	5.26e-09
	NFATC1	-1.5766	5.39e-10	5.36e-09
	LINC-PINT	-0.617251	5.64e-10	5.6e-09
	PTGER4	-1.15265	5.71e-10	5.66e-09
	RASGRP2	-0.558242	5.8e-10	5.76e-09
	DENND1B	0.70377	5.95e-10	5.89e-09
	GCA	-1.5542	6e-10	5.94e-09
	HPGD	1.48168	6.07e-10	6.01e-09
	HIBCH	0.727807	6.12e-10	6.05e-09
	PLEKHB1	-2.71493	6.22e-10	6.15e-09
	DNAL4	1.17236	6.39e-10	6.31e-09
	SMIM19	0.521507	6.57e-10	6.48e-09
	COPZ1	0.506033	6.69e-10	6.6e-09
	AL355581.1	1.63413	6.7e-10	6.6e-09
	SUGP2	0.721379	6.73e-10	6.62e-09
	SYTL2	0.904256	6.75e-10	6.63e-09
	ACTN1	-2.50171	6.75e-10	6.63e-09
	PPCDC	1.18568	6.77e-10	6.65e-09
	AC010642.2	0.749499	6.83e-10	6.7e-09
	HRH2	-3.38443	6.95e-10	6.81e-09
	CFAP36	-1.04518	6.99e-10	6.85e-09
	TGFBI	-5.1479	7.31e-10	7.15e-09
	FLI1	0.488148	7.8e-10	7.62e-09
	EVI2A	-0.496788	7.9e-10	7.71e-09
	SPCS1	-0.327787	8.31e-10	8.1e-09
	STMP1	0.407386	8.73e-10	8.52e-09
	CREM	-0.902738	8.79e-10	8.56e-09
	NAA16	0.723396	8.89e-10	8.65e-09
	CDC42SE1	0.36138	8.99e-10	8.75e-09
	DDX21	-0.544417	9.58e-10	9.31e-09
	FBLN5	-1.14457	9.6e-10	9.32e-09
	TMEM204	-0.793845	1.02e-09	9.94e-09
	REPIN1	0.798226	1.04e-09	1.01e-08
	MSR1	-3.36826	1.05e-09	1.02e-08
	CDCP1	1.87128	1.06e-09	1.03e-08
	HMGB1	0.181027	1.08e-09	1.04e-08
	HERPUD1	-0.426417	1.12e-09	1.08e-08
	GAPT	-2.60385	1.13e-09	1.09e-08
	GPAA1	0.574976	1.13e-09	1.09e-08
	SLC12A2	1.03366	1.14e-09	1.1e-08
	CSDE1	-0.346817	1.15e-09	1.11e-08
	DPYSL2	-1.13757	1.16e-09	1.11e-08
	LDHA	-0.352523	1.16e-09	1.12e-08
	FBXL12	0.831416	1.19e-09	1.14e-08
	IRF8	1.21725	1.21e-09	1.16e-08
	PPIE	0.555056	1.25e-09	1.2e-08
	PTPN6	0.387902	1.25e-09	1.2e-08
	CALCOCO1	0.672148	1.25e-09	1.2e-08
	ITGAL	0.489796	1.26e-09	1.2e-08
	RPIA	0.579684	1.28e-09	1.22e-08
	FDFT1	-0.488792	1.29e-09	1.23e-08
	CLK4	0.594598	1.29e-09	1.23e-08
	SRGAP2C	-1.50495	1.33e-09	1.27e-08
	RESF1	-0.397592	1.35e-09	1.29e-08
	PAX8-AS1	0.786185	1.41e-09	1.34e-08
	CCDC28B	0.925609	1.41e-09	1.35e-08
	GALNT1	0.864131	1.5e-09	1.43e-08
	ZNF83	0.653339	1.51e-09	1.43e-08
	MAD1L1	-0.675885	1.55e-09	1.47e-08
	SREK1	0.550135	1.6e-09	1.52e-08
	ZNF276	0.542784	1.61e-09	1.52e-08
	BASP1	-3.9337	1.66e-09	1.58e-08
	DPEP2	0.751792	1.69e-09	1.6e-08
	PLD4	-5.06532	1.73e-09	1.64e-08
	BRPF1	1.02593	1.75e-09	1.65e-08
	CYLD	-0.495625	1.75e-09	1.65e-08
	HMG20A	0.883645	1.78e-09	1.68e-08
	CHN2	1.21015	1.87e-09	1.76e-08
	AL499604.1	-1.20602	1.88e-09	1.77e-08
	POLR2F	0.429238	1.94e-09	1.83e-08
	DUOX1	1.16559	1.95e-09	1.84e-08
	GRK6	0.521244	2.01e-09	1.89e-08
	MSMO1	-0.81971	2.05e-09	1.93e-08
	POLE4	-0.590115	2.13e-09	2e-08
	RBM5	0.499769	2.2e-09	2.06e-08
	SH3GLB1	0.454927	2.27e-09	2.13e-08
	TMEM220	1.37827	2.36e-09	2.21e-08
	PRORP	-0.949361	2.37e-09	2.21e-08
	TAGLN2	0.333513	2.38e-09	2.23e-08
	RSL1D1	-0.349843	2.39e-09	2.23e-08
	SRSF5	0.205944	2.43e-09	2.27e-08
	DDX17	0.27952	2.46e-09	2.3e-08
	ZNF101	-0.901016	2.48e-09	2.31e-08
	LDLR	-0.906037	2.5e-09	2.32e-08
	ARHGEF12	1.23445	2.54e-09	2.36e-08
	ERVMER61-1	1.81914	2.56e-09	2.38e-08
	ELF2	0.50468	2.72e-09	2.53e-08
	PCED1B	-0.747096	2.74e-09	2.55e-08
	KLF3-AS1	1.20501	2.93e-09	2.72e-08
	HCK	-3.84674	2.94e-09	2.73e-08
	HNRNPK	0.230272	3.04e-09	2.82e-08
	SLMAP	0.664341	3.08e-09	2.85e-08
	RPAP2	0.62885	3.09e-09	2.86e-08
	MACF1	0.388524	3.14e-09	2.9e-08
	ZNF154	1.66917	3.26e-09	3.01e-08
	C5AR1	-4.3097	3.32e-09	3.06e-08
	LRRC8C	-1.15966	3.37e-09	3.11e-08
	TRIM58	1.72217	3.4e-09	3.13e-08
	CFP	-3.82944	3.65e-09	3.36e-08
	TAB2	-0.960719	3.65e-09	3.36e-08
	RABGAP1L	0.499682	3.71e-09	3.41e-08
	ITCH	0.653959	3.97e-09	3.64e-08
	IFI35	0.632365	4.12e-09	3.78e-08
	SLC20A1	0.629958	4.13e-09	3.78e-08
	PTPN7	0.409295	4.16e-09	3.81e-08
	UBE2E3	0.53275	4.31e-09	3.94e-08
	ATP8B2	-1.29987	4.48e-09	4.1e-08
	SNHG29	-0.189307	4.54e-09	4.15e-08
	JUND	-0.576052	4.55e-09	4.15e-08
	LATS2	1.46785	4.56e-09	4.16e-08
	GSPT2	0.976977	4.63e-09	4.22e-08
	TMEM273	-2.59106	4.65e-09	4.24e-08
	PRNP	-0.808333	4.79e-09	4.36e-08
	LIMD2	0.205173	4.87e-09	4.43e-08
	CD96	0.415647	4.9e-09	4.45e-08
	DZIP3	0.828715	4.91e-09	4.46e-08
	PPIP5K2	0.686858	5.21e-09	4.73e-08
	CHIC2	0.52339	5.26e-09	4.77e-08
	GLRX5	0.657963	5.3e-09	4.8e-08
	NDUFB9	-0.347093	5.45e-09	4.93e-08
	SOD2	-0.818552	5.61e-09	5.08e-08
	AC008124.1	0.838008	5.87e-09	5.31e-08
	IL17RA	-0.677477	5.94e-09	5.37e-08
	FKBP11	-0.574514	5.97e-09	5.39e-08
	CMIP	0.693694	5.99e-09	5.4e-08
	TACC3	-1.13283	6.01e-09	5.42e-08
	UROS	0.572495	6.06e-09	5.46e-08
	NDRG1	-1.32865	6.32e-09	5.69e-08
	CASP6	-1.13408	6.58e-09	5.92e-08
	CD1E	-3.51929	6.6e-09	5.93e-08
	GNGT2	1.21427	6.76e-09	6.07e-08
	LINC00528	1.33236	6.88e-09	6.18e-08
	FCGR1A	-3.44285	6.91e-09	6.2e-08
	ETFA	0.536286	6.92e-09	6.2e-08
	METTL7A	0.995227	7.08e-09	6.34e-08
	MCM7	0.789238	7.21e-09	6.45e-08
	NSD3	-0.400821	7.34e-09	6.55e-08
	MYLPF	1.62264	7.33e-09	6.55e-08
	C12orf75	0.393391	7.47e-09	6.67e-08
	CABIN1	0.567372	7.56e-09	6.74e-08
	ZNF496	1.57986	7.81e-09	6.97e-08
	S1PR4	-0.391967	8.1e-09	7.21e-08
	NOL4L	0.877388	8.38e-09	7.46e-08
	RRNAD1	1.10504	8.41e-09	7.48e-08
	PSMB8-AS1	0.35773	8.42e-09	7.48e-08
	DCAF11	0.595257	8.5e-09	7.55e-08
	DGKD	0.727919	8.52e-09	7.56e-08
	ALOX5	-3.15565	8.57e-09	7.6e-08
	EPS15L1	0.800974	8.6e-09	7.62e-08
	POC1B	0.859289	8.65e-09	7.66e-08
	TUBA4A	-0.454714	9.14e-09	8.09e-08
	SGTB	-1.29069	9.18e-09	8.11e-08
	EPS8L2	0.761207	9.25e-09	8.17e-08
	FOLR2	-3.19141	9.29e-09	8.2e-08
	PLEKHA1	0.511582	9.36e-09	8.26e-08
	MAN2A1	-1.09275	9.41e-09	8.3e-08
	EML4	-0.424474	9.44e-09	8.32e-08
	LPCAT2	-2.64458	9.55e-09	8.41e-08
	GABPB1-AS1	0.400749	9.62e-09	8.46e-08
	ENTPD1	-2.32267	9.63e-09	8.47e-08
	IL23A	-3.15059	9.64e-09	8.47e-08
	ZDHHC24	0.684858	1.01e-08	8.83e-08
	CTLA4	-2.97694	1.01e-08	8.88e-08
	FCMR	-0.459026	1.01e-08	8.89e-08
	AC078846.1	1.2872	1.02e-08	8.95e-08
	SPTAN1	-0.590508	1.04e-08	9.11e-08
	SQSTM1	0.362962	1.05e-08	9.21e-08
	SLC2A13	1.41894	1.06e-08	9.25e-08
	NT5C2	0.814974	1.06e-08	9.29e-08
	PABPN1	0.465879	1.09e-08	9.47e-08
	PTK2	1.49777	1.1e-08	9.58e-08
	AC114760.2	-0.630715	1.1e-08	9.59e-08
	RNF157	-1.67575	1.1e-08	9.61e-08
	MXI1	-1.49888	1.12e-08	9.76e-08
	GSAP	0.905495	1.17e-08	1.01e-07
	LINC00402	-3.15044	1.17e-08	1.01e-07
	SLC25A38	0.63094	1.17e-08	1.02e-07
	TRABD2A	-0.973698	1.18e-08	1.03e-07
	ATF7IP2	-0.863472	1.25e-08	1.08e-07
	SGK1	-1.66253	1.32e-08	1.14e-07
	ZNF468	1.08739	1.33e-08	1.15e-07
	VAMP5	-0.560391	1.33e-08	1.15e-07
	SLC5A3	0.770831	1.34e-08	1.16e-07
	LYL1	-2.00528	1.39e-08	1.2e-07
	MYL5	1.30693	1.42e-08	1.23e-07
	XAF1	0.539698	1.49e-08	1.28e-07
	ZDHHC14	1.29886	1.5e-08	1.3e-07
	ECHS1	0.483754	1.53e-08	1.32e-07
	TTC39C-AS1	-3.70462	1.53e-08	1.32e-07
	LPIN2	-0.635796	1.67e-08	1.43e-07
	STAG2	0.431496	1.67e-08	1.44e-07
	ATP5PO	-0.292395	1.69e-08	1.45e-07
	PHTF1	0.984009	1.72e-08	1.47e-07
	ELOVL5	-0.542174	1.76e-08	1.51e-07
	NR4A2	-1.56277	1.77e-08	1.51e-07
	TRAV29DV5	-3.44238	1.81e-08	1.55e-07
	NCF2	-4.07884	1.82e-08	1.56e-07
	PSMD13	0.449214	1.87e-08	1.6e-07
	MIS18BP1	0.48407	1.87e-08	1.6e-07
	B4GALT4	0.964849	1.87e-08	1.6e-07
	BUD31	0.4311	1.89e-08	1.61e-07
	STK24	-1.04733	1.89e-08	1.61e-07
	GZMH	0.889351	1.91e-08	1.63e-07
	LRIF1	0.670042	1.93e-08	1.64e-07
	AC058791.1	-0.934843	1.95e-08	1.66e-07
	TMEM147-AS1	1.57222	1.95e-08	1.66e-07
	DPP9	0.801698	1.98e-08	1.68e-07
	LINC01003	1.02074	2.02e-08	1.71e-07
	AIDA	-0.871832	2.13e-08	1.8e-07
	NCOA3	-0.794567	2.15e-08	1.83e-07
	KANSL1L	1.63829	2.17e-08	1.84e-07
	CD69	-0.431588	2.17e-08	1.84e-07
	CYTOR	-0.62733	2.2e-08	1.86e-07
	BAZ1A	-0.486641	2.21e-08	1.86e-07
	HSP90AA1	0.197227	2.25e-08	1.9e-07
	TNFRSF14	-0.524594	2.32e-08	1.96e-07
	CHMP7	-0.749375	2.34e-08	1.97e-07
	ARMCX2	1.725	2.36e-08	1.99e-07
	RMND5B	-1.34156	2.37e-08	1.99e-07
	LAG3	-1.77969	2.4e-08	2.02e-07
	SDF4	0.48334	2.6e-08	2.19e-07
	C1orf54	-3.33271	2.6e-08	2.19e-07
	AMZ2	0.482459	2.64e-08	2.22e-07
	TRBV19	-2.70697	2.69e-08	2.25e-07
	MICAL2	0.974794	2.71e-08	2.28e-07
	RBM8A	0.310508	2.75e-08	2.31e-07
	TRIM22	-0.605361	2.79e-08	2.34e-07
	CD300C	1.17307	2.87e-08	2.41e-07
	TRIO	1.43075	2.89e-08	2.42e-07
	CISD3	0.46835	2.98e-08	2.5e-07
	TRAPPC10	0.802441	3.03e-08	2.53e-07
	LTBP4	-1.10563	3.09e-08	2.58e-07
	Z97192.1	1.42825	3.12e-08	2.6e-07
	MCOLN2	-3.03971	3.19e-08	2.66e-07
	CHD7	-1.6326	3.24e-08	2.7e-07
	SLTM	0.374823	3.25e-08	2.7e-07
	LMAN2	0.35445	3.35e-08	2.79e-07
	TRBV6-5	-3.83028	3.37e-08	2.8e-07
	HAVCR2	0.804824	3.46e-08	2.88e-07
	SRGAP2	-1.58831	3.5e-08	2.91e-07
	HDAC8	0.748739	3.5e-08	2.91e-07
	FOS	-0.827453	3.53e-08	2.93e-07
	WNK1	-0.520871	3.67e-08	3.04e-07
	EEF1D	-0.121842	3.73e-08	3.08e-07
	AP003307.1	1.29143	3.8e-08	3.14e-07
	PHKG2	0.64791	3.85e-08	3.18e-07
	AMT	1.0388	3.92e-08	3.24e-07
	BNIP3L	-0.606117	3.98e-08	3.29e-07
	SLC4A7	-0.727221	4.03e-08	3.32e-07
	ZNF844	1.15079	4.06e-08	3.34e-07
	TPST1	2.05536	4.14e-08	3.41e-07
	TRBV2	-4.52309	4.27e-08	3.51e-07
	STAT1	-0.749169	4.29e-08	3.53e-07
	IFNGR1	-0.563036	4.31e-08	3.54e-07
	RTKN2	-3.68472	4.43e-08	3.64e-07
	CRELD1	0.791161	4.47e-08	3.67e-07
	RAB32	-1.39337	4.5e-08	3.69e-07
	LINC01943	-2.55931	4.5e-08	3.69e-07
	NUDT8	1.21857	4.55e-08	3.73e-07
	SERPINF1	-3.30552	4.61e-08	3.77e-07
	SLC11A1	-1.50605	4.65e-08	3.8e-07
	EPHB6	-2.03871	4.68e-08	3.83e-07
	MAP3K1	-0.831002	4.83e-08	3.95e-07
	HNRNPA2B1	0.189632	4.86e-08	3.97e-07
	CEMIP2	-1.16828	4.89e-08	3.99e-07
	CCR5	-1.53584	4.96e-08	4.04e-07
	INPP5F	1.17712	4.98e-08	4.06e-07
	GCSH	0.797134	4.98e-08	4.06e-07
	ARHGAP26	0.73421	4.99e-08	4.06e-07
	FRMD4B	-1.11153	5.13e-08	4.17e-07
	TRAV4	-3.11742	5.18e-08	4.21e-07
	SMAD3	-1.15222	5.19e-08	4.21e-07
	ZNF485	1.32049	5.22e-08	4.24e-07
	SNHG8	-0.292785	5.44e-08	4.41e-07
	NAGA	-1.8155	5.5e-08	4.45e-07
	FCGBP	-1.58567	5.62e-08	4.55e-07
	CTNNA1	-2.18773	5.67e-08	4.59e-07
	FOXO3	0.648708	5.7e-08	4.61e-07
	PELI1	-1.52997	5.7e-08	4.61e-07
	TENT5C	-1.70329	5.83e-08	4.71e-07
	PEA15	-1.19608	5.87e-08	4.74e-07
	CEP83	1.01018	5.94e-08	4.79e-07
	HCLS1	-0.331721	5.98e-08	4.82e-07
	MCUB	-0.353988	6e-08	4.83e-07
	AC016831.5	-0.95102	6.03e-08	4.85e-07
	LINS1	-0.80448	6.08e-08	4.89e-07
	MYO15B	1.19256	6.14e-08	4.93e-07
	HELZ	0.501002	6.27e-08	5.03e-07
	AC007566.1	1.64207	6.32e-08	5.07e-07
	GPAT3	-5.54202	6.34e-08	5.09e-07
	CMPK1	-0.423183	6.35e-08	5.09e-07
	ADH5	0.443634	6.44e-08	5.16e-07
	PLEKHO1	-0.761086	6.46e-08	5.17e-07
	CSF3R	-4.51892	6.46e-08	5.17e-07
	MXD3	1.58815	6.47e-08	5.17e-07
	ODC1	-1.01363	6.49e-08	5.18e-07
	GNG2	-0.520214	6.61e-08	5.28e-07
	AGPAT3	-1.85639	6.84e-08	5.46e-07
	PIM1	-0.423255	6.85e-08	5.46e-07
	CDC42SE2	-0.33546	7.03e-08	5.6e-07
	GTF2I	0.442519	7.15e-08	5.69e-07
	KCNN4	-2.95121	7.25e-08	5.77e-07
	LINC02273	-0.827561	7.27e-08	5.78e-07
	ITGB1	-0.274945	7.29e-08	5.79e-07
	GMDS	0.805911	7.53e-08	5.98e-07
	ROMO1	0.323432	7.86e-08	6.24e-07
	KCNQ1OT1	-1.61645	8e-08	6.35e-07
	COMMD4	0.690948	8.05e-08	6.38e-07
	ITPRIP	0.935103	8.37e-08	6.63e-07
	HNMT	-3.47422	8.47e-08	6.71e-07
	SH3KBP1	-0.399571	8.7e-08	6.88e-07
	GRAMD4	1.13628	8.79e-08	6.95e-07
	TRAV8-2	-4.54864	8.83e-08	6.98e-07
	SEC22B	0.511598	8.87e-08	7e-07
	PRH1	0.507851	8.91e-08	7.03e-07
	CCL4L2	1.05556	8.95e-08	7.06e-07
	TTC13	0.793842	8.97e-08	7.07e-07
	PTPN18	0.516222	8.99e-08	7.08e-07
	NLRC3	0.459618	9.14e-08	7.19e-07
	DUSP6	1.02615	9.25e-08	7.27e-07
	AC025159.1	0.724898	9.36e-08	7.36e-07
	TAOK3	0.321409	9.41e-08	7.39e-07
	UGDH	0.849014	9.58e-08	7.52e-07
	SRSF7	-0.263895	9.6e-08	7.53e-07
	NME3	0.378543	9.62e-08	7.54e-07
	PTMS	-1.27847	9.88e-08	7.74e-07
	RNASEH2B	-0.463844	1e-07	7.86e-07
	LRIG1	-1.89661	1.02e-07	8e-07
	PRR34-AS1	0.746171	1.04e-07	8.1e-07
	SNHG21	0.981629	1.04e-07	8.15e-07
	UBL3	-0.727768	1.04e-07	8.16e-07
	TPM3	-0.235381	1.07e-07	8.36e-07
	SH3BP2	0.711652	1.08e-07	8.39e-07
	TRAV9-2	-2.63867	1.09e-07	8.51e-07
	LNPEP	0.413976	1.1e-07	8.53e-07
	OSTC	0.317265	1.12e-07	8.71e-07
	STK4	-0.241431	1.13e-07	8.82e-07
	FIBP	0.448495	1.18e-07	9.19e-07
	R3HDM4	-0.544403	1.2e-07	9.35e-07
	ITGA5	0.714961	1.21e-07	9.38e-07
	RAB31	-1.11704	1.21e-07	9.41e-07
	N4BP3	1.62845	1.22e-07	9.47e-07
	AC009403.1	0.975416	1.23e-07	9.51e-07
	RBBP6	0.39677	1.23e-07	9.55e-07
	SNHG12	-0.703242	1.25e-07	9.68e-07
	F13A1	-3.15738	1.26e-07	9.76e-07
	ZDHHC3	0.627057	1.27e-07	9.84e-07
	TRAV13-1	-4.64717	1.31e-07	1.01e-06
	CD27-AS1	1.0618	1.33e-07	1.02e-06
	NFIA	-1.59645	1.34e-07	1.03e-06
	UBAC2	0.407791	1.34e-07	1.03e-06
	FPR1	-3.42859	1.35e-07	1.04e-06
	ST8SIA1	-2.72191	1.36e-07	1.04e-06
	BTG3	-1.04983	1.36e-07	1.04e-06
	CDK17	0.629737	1.36e-07	1.05e-06
	ZC3HAV1	-0.410758	1.38e-07	1.06e-06
	EPS8	-1.98136	1.39e-07	1.07e-06
	SRPK2	0.389662	1.41e-07	1.08e-06
	AC012360.3	0.968516	1.42e-07	1.09e-06
	MT1F	-1.02759	1.43e-07	1.09e-06
	HAUS4	-0.988407	1.43e-07	1.1e-06
	RICTOR	0.446239	1.46e-07	1.12e-06
	FAM32A	0.478835	1.47e-07	1.12e-06
	CCNG1	-0.510259	1.49e-07	1.14e-06
	EPHX2	-2.0621	1.5e-07	1.15e-06
	PSMA3-AS1	0.353008	1.55e-07	1.18e-06
	ALOX12-AS1	0.598606	1.56e-07	1.19e-06
	PNKD	0.443369	1.6e-07	1.22e-06
	TMBIM6	-0.238772	1.61e-07	1.23e-06
	MX1	-0.812737	1.62e-07	1.23e-06
	CGAS	-1.2098	1.65e-07	1.25e-06
	FCN1	-4.11865	1.65e-07	1.25e-06
	ACP5	-1.14877	1.65e-07	1.25e-06
	SLC35E3	0.652212	1.67e-07	1.27e-06
	ALDH3A2	0.756088	1.67e-07	1.27e-06
	SPTLC2	0.607516	1.7e-07	1.29e-06
	EIF4A1	0.207394	1.71e-07	1.29e-06
	SP140	-0.786314	1.71e-07	1.3e-06
	MPEG1	-4.39246	1.76e-07	1.33e-06
	BCKDHA	0.629475	1.83e-07	1.38e-06
	LINC01138	0.433018	1.83e-07	1.38e-06
	FBXL3	-0.853242	1.84e-07	1.39e-06
	PRPF38A	0.455829	1.84e-07	1.39e-06
	C15orf39	0.968625	1.84e-07	1.39e-06
	PRKCH	0.353874	1.86e-07	1.4e-06
	SYPL1	0.387707	1.87e-07	1.41e-06
	SSR1	-0.419403	1.92e-07	1.45e-06
	CIITA	-1.53979	1.96e-07	1.47e-06
	ERG28	-0.554113	1.98e-07	1.49e-06
	DANCR	-0.509764	2e-07	1.51e-06
	PCBD1	-0.872293	2.01e-07	1.51e-06
	CLK1	0.357517	2.02e-07	1.51e-06
	AK9	0.845408	2.03e-07	1.52e-06
	TENT5A	0.879319	2.06e-07	1.54e-06
	PTTG1	-1.39582	2.06e-07	1.54e-06
	ZBED3	1.71602	2.07e-07	1.55e-06
	PIK3R1	0.363978	2.11e-07	1.58e-06
	HLA-DOA	-2.67168	2.17e-07	1.62e-06
	SORBS3	-1.26928	2.19e-07	1.64e-06
	CCDC167	-0.604661	2.21e-07	1.65e-06
	TSTA3	0.496761	2.21e-07	1.65e-06
	AKIP1	-1.35491	2.35e-07	1.75e-06
	LINC00623	0.393602	2.37e-07	1.77e-06
	PARP8	0.430079	2.37e-07	1.77e-06
	FBXW8	1.19161	2.38e-07	1.77e-06
	CMTM8	-2.39614	2.41e-07	1.79e-06
	SEPHS2	0.44242	2.44e-07	1.81e-06
	USP34	0.394143	2.44e-07	1.82e-06
	ARHGAP24	-4.31332	2.47e-07	1.84e-06
	PGGHG	0.697175	2.49e-07	1.85e-06
	ITM2A	-0.390771	2.5e-07	1.85e-06
	PBX3	1.0097	2.52e-07	1.87e-06
	UTP11	0.689052	2.56e-07	1.9e-06
	TSPYL1	-0.557656	2.57e-07	1.9e-06
	LINC00324	-1.01454	2.58e-07	1.91e-06
	PLXDC2	-1.30898	2.62e-07	1.94e-06
	TSPYL2	-0.892823	2.64e-07	1.95e-06
	CPNE3	0.452464	2.68e-07	1.98e-06
	PPP2R2B	0.778762	2.69e-07	1.98e-06
	CCR4	-2.86867	2.75e-07	2.03e-06
	DCTN3	0.390314	2.89e-07	2.13e-06
	PRIMPOL	0.871655	2.97e-07	2.19e-06
	CDKN1A	-4.30119	2.97e-07	2.19e-06
	C1D	0.431248	2.99e-07	2.2e-06
	ECE1	-1.31332	3.01e-07	2.21e-06
	SCML1	0.996893	3.01e-07	2.21e-06
	FUT8	0.626825	3.07e-07	2.25e-06
	YWHAE	-0.420901	3.07e-07	2.25e-06
	CXCR3	0.351431	3.07e-07	2.25e-06
	TARSL2	0.508427	3.08e-07	2.26e-06
	LRRC25	-2.63496	3.09e-07	2.26e-06
	LDLRAP1	-0.508378	3.19e-07	2.34e-06
	RAPGEF1	-1.11171	3.2e-07	2.34e-06
	CUTA	0.237426	3.21e-07	2.35e-06
	CNBP	-0.218261	3.23e-07	2.36e-06
	XPA	0.451407	3.31e-07	2.42e-06
	SENCR	1.3451	3.32e-07	2.43e-06
	ALCAM	-2.80724	3.33e-07	2.43e-06
	AAK1	-0.269455	3.36e-07	2.45e-06
	WDR45	0.548887	3.45e-07	2.52e-06
	UPF3B	0.549707	3.47e-07	2.53e-06
	MLEC	0.449223	3.51e-07	2.55e-06
	SPG21	-0.581181	3.55e-07	2.58e-06
	DNASE1	0.680058	3.58e-07	2.6e-06
	FANCA	1.05676	3.58e-07	2.6e-06
	AXL	-5.21214	3.59e-07	2.61e-06
	NTMT1	-0.793259	3.61e-07	2.62e-06
	VGLL4	0.611077	3.66e-07	2.65e-06
	HAMP	-2.67487	3.67e-07	2.66e-06
	TCEA3	-3.31424	3.75e-07	2.72e-06
	MGST2	0.695748	3.76e-07	2.72e-06
	LCP1	0.232454	3.75e-07	2.72e-06
	USP11	0.627818	3.76e-07	2.72e-06
	TRBV3-1	-2.70095	3.78e-07	2.73e-06
	AC064807.1	1.1116	3.79e-07	2.74e-06
	APP	-1.0727	3.8e-07	2.74e-06
	FUT8-AS1	1.43823	3.86e-07	2.79e-06
	TNFSF13	-2.78606	3.87e-07	2.79e-06
	ACAT1	-0.731319	3.92e-07	2.82e-06
	ENDOV	0.799402	3.99e-07	2.87e-06
	ZFAND2B	0.470359	4e-07	2.88e-06
	SNRK	0.527011	4.01e-07	2.88e-06
	NDUFB2	0.219829	4.05e-07	2.91e-06
	DGKH	-2.47759	4.1e-07	2.95e-06
	KCTD5	0.783228	4.15e-07	2.98e-06
	ZCCHC24	1.70969	4.3e-07	3.08e-06
	PKIB	-5.19062	4.38e-07	3.14e-06
	STX2	-1.97636	4.4e-07	3.16e-06
	LINC00892	-0.930201	4.58e-07	3.28e-06
	APLP2	-0.685105	4.58e-07	3.28e-06
	ZNF606	0.955727	4.58e-07	3.28e-06
	TCTA	0.722522	4.62e-07	3.3e-06
	CAMTA1	-0.550115	4.63e-07	3.31e-06
	MYOM2	1.4649	4.67e-07	3.34e-06
	MTF2	0.431114	4.77e-07	3.4e-06
	MMP24OS	0.454851	4.77e-07	3.41e-06
	AC005520.2	1.46633	4.94e-07	3.52e-06
	CASP9	1.17735	4.94e-07	3.52e-06
	MT1E	-1.44556	5.04e-07	3.59e-06
	ADORA2A	-1.03281	5.05e-07	3.59e-06
	CPLANE1	1.01499	5.09e-07	3.62e-06
	AC008875.3	0.464813	5.14e-07	3.65e-06
	PLBD1	-4.19728	5.2e-07	3.7e-06
	AKR1C3	1.31368	5.33e-07	3.78e-06
	CACNB1	1.35137	5.39e-07	3.83e-06
	PDAP1	0.389567	5.4e-07	3.83e-06
	USP10	-0.640959	5.48e-07	3.88e-06
	NDUFV2	-0.358129	5.7e-07	4.04e-06
	CLIP4	0.808115	5.73e-07	4.06e-06
	TBC1D24	1.29345	5.8e-07	4.1e-06
	YAF2	0.526764	5.81e-07	4.11e-06
	RELL2	-2.9582	5.92e-07	4.19e-06
	BACH2	0.722593	6e-07	4.24e-06
	TRAV8-4	-3.65293	6.01e-07	4.24e-06
	VSIG1	-3.61795	6e-07	4.24e-06
	LINC00513	-1.1924	6.07e-07	4.28e-06
	LPAR2	-1.44178	6.13e-07	4.32e-06
	RNF214	-0.817647	6.15e-07	4.33e-06
	DGUOK	0.325398	6.48e-07	4.56e-06
	ATP10A	1.04887	6.49e-07	4.56e-06
	KLF9	-1.27928	6.51e-07	4.58e-06
	BCL2L13	0.669757	6.65e-07	4.67e-06
	P2RY8	-0.46143	6.72e-07	4.71e-06
	SPIDR	0.749708	6.72e-07	4.72e-06
	FBXW11	0.567308	6.75e-07	4.73e-06
	RARG	-1.82213	6.76e-07	4.74e-06
	BISPR	0.731127	6.92e-07	4.85e-06
	HDAC11	1.38415	7.11e-07	4.98e-06
	SEPTIN2	0.337098	7.13e-07	4.99e-06
	LARP7	0.42338	7.23e-07	5.05e-06
	TANK	-0.574098	7.39e-07	5.16e-06
	GRK5	-1.93144	7.57e-07	5.28e-06
	ADA	0.549769	7.57e-07	5.28e-06
	EIF2S3	-0.304738	7.57e-07	5.28e-06
	IFI27L2	-0.489053	7.68e-07	5.35e-06
	CROT	0.857513	7.69e-07	5.35e-06
	ABCD2	-2.55364	7.76e-07	5.4e-06
	VOPP1	-0.616985	7.98e-07	5.55e-06
	TRAV13-2	-2.52771	8.05e-07	5.6e-06
	LINC002481	0.880825	8.06e-07	5.6e-06
	IFI6	-0.621985	8.21e-07	5.7e-06
	CD2AP	0.634529	8.2e-07	5.7e-06
	EIF3A	-0.339731	8.26e-07	5.73e-06
	CD83	-1.44884	8.33e-07	5.78e-06
	PSMB9	0.211112	8.35e-07	5.79e-06
	ZNF800	0.454758	8.47e-07	5.87e-06
	ACSL6	-1.33485	8.59e-07	5.95e-06
	AL138824.1	1.43809	8.66e-07	5.99e-06
	MYO1C	-3.56155	8.67e-07	6e-06
	TSGA10	0.826103	8.71e-07	6.02e-06
	SNRPG	-0.275717	8.86e-07	6.12e-06
	OLFM2	-1.56936	8.88e-07	6.13e-06
	TRBV7-9	-2.41661	8.91e-07	6.15e-06
	SIGIRR	0.293186	8.97e-07	6.18e-06
	ZBTB10	1.19939	9e-07	6.2e-06
	FAM228B	0.731922	9.01e-07	6.21e-06
	MEMO1	0.628061	9.11e-07	6.27e-06
	STX4	0.513241	9.21e-07	6.33e-06
	PPP1CA	0.212563	9.22e-07	6.33e-06
	AP3M2	-0.970053	9.25e-07	6.35e-06
	MLYCD	0.943403	9.26e-07	6.36e-06
	ANKH	-0.859397	9.33e-07	6.4e-06
	YWHAH	-0.456695	9.61e-07	6.59e-06
	CHD4	0.394912	1.01e-06	6.95e-06
	STK39	0.888569	1.02e-06	6.95e-06
	DDX46	0.297619	1.02e-06	7e-06
	NEK6	1.03256	1.03e-06	7.02e-06
	AC097534.2	-1.64159	1.03e-06	7.03e-06
	THUMPD2	0.772436	1.07e-06	7.28e-06
	TSTD1	0.251301	1.08e-06	7.37e-06
	IMMP1L	0.567388	1.08e-06	7.37e-06
	GCC2	-0.330853	1.08e-06	7.38e-06
	ENSA	0.316062	1.1e-06	7.51e-06
	MEF2C	-0.666445	1.13e-06	7.67e-06
	TRAV17	-3.46974	1.13e-06	7.67e-06
	BLNK	-4.0699	1.13e-06	7.68e-06
	REL	0.435648	1.13e-06	7.69e-06
	STK32C	0.89252	1.13e-06	7.7e-06
	PHOSPHO2	1.16623	1.14e-06	7.73e-06
	ANKRD10	0.466097	1.15e-06	7.78e-06
	CYTH4	0.407618	1.15e-06	7.78e-06
	DUT	-0.356329	1.15e-06	7.81e-06
	CYFIP1	-1.83885	1.15e-06	7.81e-06
	KMT5B	0.541186	1.17e-06	7.92e-06
	AP2S1	-0.378879	1.17e-06	7.92e-06
	MGST3	-0.395601	1.17e-06	7.95e-06
	RPA2	0.364125	1.2e-06	8.1e-06
	MARCO	-4.13436	1.23e-06	8.3e-06
	CSGALNACT1	-1.41084	1.24e-06	8.4e-06
	PHTF2	-0.892183	1.25e-06	8.44e-06
	ZBTB7A	0.387496	1.26e-06	8.48e-06
	P3H4	1.20337	1.26e-06	8.52e-06
	TMEM11	0.488737	1.26e-06	8.52e-06
	GOLGA2	0.612642	1.28e-06	8.65e-06
	RAB34	-2.86491	1.28e-06	8.65e-06
	NDUFA4	-0.200548	1.31e-06	8.82e-06
	MRPS28	0.597366	1.34e-06	9.03e-06
	COX6B1	-0.183784	1.43e-06	9.62e-06
	RCSD1	0.2387	1.44e-06	9.69e-06
	HLA-DMB	-0.605457	1.45e-06	9.76e-06
	CRACR2A	0.923631	1.47e-06	9.84e-06
	VIPR1	-3.48678	1.49e-06	1e-05
	CYSTM1	-1.53778	1.49e-06	1e-05
	KIF9	1.34553	1.49e-06	1e-05
	CASTOR1	0.877433	1.5e-06	1.01e-05
	FSCN1	-4.03234	1.52e-06	1.02e-05
	CACNA1A	1.06897	1.54e-06	1.03e-05
	CYP20A1	-0.641912	1.54e-06	1.03e-05
	NDUFC1	-0.337256	1.55e-06	1.03e-05
	MPHOSPH9	0.61921	1.57e-06	1.05e-05
	GCSAM	-2.22095	1.58e-06	1.06e-05
	ADAP2	-4.90925	1.58e-06	1.06e-05
	SRP9	0.23834	1.6e-06	1.07e-05
	PA2G4	0.244865	1.64e-06	1.09e-05
	CMTR2	0.632555	1.64e-06	1.09e-05
	ITGA6	-0.788611	1.66e-06	1.1e-05
	CD200R1	-1.81594	1.67e-06	1.11e-05
	SDHC	0.360534	1.67e-06	1.11e-05
	NTPCR	0.637851	1.71e-06	1.14e-05
	CARD11	0.613978	1.72e-06	1.14e-05
	PTAFR	-3.99695	1.73e-06	1.15e-05
	HEXB	-0.62229	1.73e-06	1.15e-05
	P2RX5	-2.13048	1.76e-06	1.16e-05
	TBC1D10C	0.252875	1.76e-06	1.17e-05
	TM2D3	0.489916	1.76e-06	1.17e-05
	SCIN	-2.84387	1.77e-06	1.17e-05
	PARK7	0.216228	1.78e-06	1.18e-05
	TTC39B	0.696202	1.78e-06	1.18e-05
	AL450998.2	0.69744	1.79e-06	1.18e-05
	ATP5MC1	0.320536	1.8e-06	1.19e-05
	ARF1	0.23556	1.81e-06	1.19e-05
	BIRC2	0.496349	1.85e-06	1.22e-05
	MTHFD2L	0.844747	1.85e-06	1.22e-05
	ARFIP1	0.762872	1.89e-06	1.25e-05
	CRIPT	0.478366	1.9e-06	1.25e-05
	TRAV21	-2.95681	1.93e-06	1.27e-05
	H1F0	-2.32857	1.94e-06	1.28e-05
	GNG7	-1.86486	1.95e-06	1.28e-05
	TBCC	0.383522	1.96e-06	1.29e-05
	KRI1	0.566798	1.97e-06	1.3e-05
	AP000787.1	-1.16004	1.97e-06	1.3e-05
	Z97192.3	1.13561	1.99e-06	1.31e-05
	BTK	-3.96863	2.01e-06	1.32e-05
	PLEKHN1	1.25776	2.02e-06	1.32e-05
	RNF40	0.719016	2.03e-06	1.33e-05
	NRIP1	0.817564	2.03e-06	1.33e-05
	ZNF385A	-3.97383	2.04e-06	1.33e-05
	SNHG9	0.473848	2.05e-06	1.34e-05
	NUDT19	0.782958	2.05e-06	1.34e-05
	NBPF19	0.459151	2.06e-06	1.35e-05
	ADSL	-0.560483	2.09e-06	1.37e-05
	TOP1MT	-1.85254	2.09e-06	1.37e-05
	LINC00526	1.18919	2.1e-06	1.37e-05
	BTLA	-2.30511	2.14e-06	1.39e-05
	CNN2	-0.26909	2.15e-06	1.4e-05
	NFKBIB	0.674033	2.16e-06	1.41e-05
	AC013264.1	-1.47173	2.19e-06	1.42e-05
	EPB41L2	-2.43529	2.21e-06	1.44e-05
	ZNF808	0.906083	2.22e-06	1.44e-05
	ZSCAN9	1.35128	2.22e-06	1.45e-05
	CYC1	0.387026	2.26e-06	1.47e-05
	BOP1	0.797189	2.27e-06	1.47e-05
	AXIN1	0.836292	2.28e-06	1.48e-05
	ING4	0.460041	2.29e-06	1.48e-05
	RBM23	0.406766	2.29e-06	1.48e-05
	TCP1	0.365371	2.29e-06	1.49e-05
	TPP1	-0.588132	2.3e-06	1.49e-05
	STX5	0.503847	2.3e-06	1.49e-05
	EAF2	-1.79045	2.32e-06	1.5e-05
	BABAM2	0.58592	2.34e-06	1.51e-05
	TFRC	-1.43407	2.35e-06	1.52e-05
	BRI3	-0.806234	2.36e-06	1.52e-05
	TSPAN31	0.615619	2.37e-06	1.53e-05
	LINC00893	1.14774	2.39e-06	1.54e-05
	TINF2	0.402252	2.43e-06	1.57e-05
	MYLIP	0.534385	2.43e-06	1.57e-05
	AC136475.1	1.17154	2.44e-06	1.57e-05
	HIVEP2	-0.894984	2.46e-06	1.58e-05
	NFKBIA	0.311976	2.46e-06	1.58e-05
	PPM1L	1.50626	2.47e-06	1.59e-05
	HMGB2	-0.340612	2.52e-06	1.62e-05
	NFATC2IP	0.395695	2.52e-06	1.62e-05
	PPM1K	-0.468464	2.54e-06	1.63e-05
	OSM	-1.79159	2.56e-06	1.64e-05
	PDHA1	0.552776	2.56e-06	1.64e-05
	LINC00944	-1.7928	2.6e-06	1.67e-05
	CNIH1	-0.439715	2.62e-06	1.68e-05
	PNPLA2	0.471302	2.63e-06	1.68e-05
	CCDC85B	0.244875	2.68e-06	1.72e-05
	MEX3C	0.78232	2.7e-06	1.73e-05
	NFE2L2	-0.46659	2.79e-06	1.79e-05
	RALBP1	0.406911	2.8e-06	1.79e-05
	HS1BP3	0.931746	2.82e-06	1.8e-05
	ACAT2	-0.574665	2.82e-06	1.8e-05
	EDF1	0.174248	2.85e-06	1.82e-05
	CMTM6	0.315511	2.93e-06	1.87e-05
	LGALS3BP	-1.28208	2.94e-06	1.87e-05
	AC004889.1	-1.97456	2.98e-06	1.9e-05
	MINK1	-1.00873	2.98e-06	1.9e-05
	ANP32A	0.309559	2.98e-06	1.9e-05
	SELENOW	-0.307941	3.01e-06	1.91e-05
	ZNF213-AS1	0.834542	3.02e-06	1.92e-05
	AC099063.4	0.88401	3.03e-06	1.92e-05
	SLC27A5	0.729368	3.07e-06	1.95e-05
	KLHL6	0.650017	3.09e-06	1.96e-05
	SRRM2	0.235476	3.09e-06	1.96e-05
	GID8	0.427224	3.1e-06	1.96e-05
	MID1IP1	-0.623113	3.11e-06	1.97e-05
	ITGA4	-0.289003	3.17e-06	2e-05
	AP2M1	0.281015	3.17e-06	2e-05
	HERC2	0.441307	3.19e-06	2.01e-05
	RFC2	0.740533	3.19e-06	2.02e-05
	MCM9	0.937371	3.22e-06	2.03e-05
	AC008915.2	1.40918	3.22e-06	2.03e-05
	MCRS1	0.488316	3.25e-06	2.05e-05
	KDM6B	-0.98894	3.25e-06	2.05e-05
	C17orf58	1.39096	3.26e-06	2.06e-05
	BCL11A	-2.56739	3.27e-06	2.06e-05
	VNN2	0.80596	3.34e-06	2.1e-05
	SNX2	-0.496031	3.35e-06	2.1e-05
	LINC00339	0.71646	3.37e-06	2.12e-05
	BCAS4	0.678686	3.37e-06	2.12e-05
	UBE2V2	0.384995	3.38e-06	2.12e-05
	TSPAN18	-1.58414	3.42e-06	2.15e-05
	RAB4A	-0.499032	3.47e-06	2.18e-05
	FERMT3	0.350584	3.48e-06	2.18e-05
	ANKS3	0.682087	3.48e-06	2.18e-05
	CCDC88B	0.583991	3.52e-06	2.2e-05
	DOCK8	0.293126	3.55e-06	2.22e-05
	ZNF692	0.799895	3.61e-06	2.26e-05
	PSMB1	0.246392	3.63e-06	2.27e-05
	AL139246.5	0.849081	3.66e-06	2.29e-05
	N4BP2L2	0.184511	3.71e-06	2.32e-05
	SLC16A1-AS1	-0.843848	3.78e-06	2.36e-05
	SCAMP1-AS1	0.710649	3.84e-06	2.4e-05
	UBLCP1	0.498278	3.93e-06	2.45e-05
	PYCR2	0.434534	3.95e-06	2.46e-05
	SNN	-2.98999	3.96e-06	2.47e-05
	SLC43A2	-2.13644	3.98e-06	2.48e-05
	ING5	-0.768825	4.05e-06	2.52e-05
	IL2RG	0.201868	4.12e-06	2.57e-05
	ACP1	0.311909	4.15e-06	2.58e-05
	PTMA	0.0746379	4.16e-06	2.59e-05
	AL021368.2	0.973854	4.18e-06	2.6e-05
	AC139530.1	0.884929	4.24e-06	2.63e-05
	AC011416.3	1.49422	4.25e-06	2.64e-05
	SLC25A37	-0.709148	4.26e-06	2.64e-05
	CEP126	1.03932	4.27e-06	2.65e-05
	ROGDI	-1.79049	4.28e-06	2.65e-05
	UBXN1	-0.227724	4.35e-06	2.7e-05
	PUS10	1.11153	4.37e-06	2.71e-05
	CXorf40B	0.695823	4.38e-06	2.71e-05
	MAP4K5	0.674448	4.42e-06	2.73e-05
	RUNX1	-0.759689	4.43e-06	2.74e-05
	MED30	0.42693	4.47e-06	2.76e-05
	GNAI2	-0.317589	4.55e-06	2.81e-05
	KLF4	-3.34492	4.56e-06	2.82e-05
	TRAV12-2	-3.55779	4.64e-06	2.86e-05
	RAI1	1.11158	4.65e-06	2.86e-05
	AC027644.3	0.767431	4.65e-06	2.87e-05
	CD70	-2.43673	4.72e-06	2.91e-05
	IQCH-AS1	1.06166	4.75e-06	2.93e-05
	TRAV12-1	-3.13159	4.78e-06	2.94e-05
	C12orf73	0.753916	4.8e-06	2.95e-05
	DVL3	0.941276	4.82e-06	2.96e-05
	KCTD11	1.45062	4.89e-06	3e-05
	NR1H3	1.41051	4.9e-06	3.01e-05
	PCBP1	0.196218	4.91e-06	3.01e-05
[truncated: 10,006 more rows]

## Sheet: other
other	Gene	Log Fold Change	p-value	padj	name
[truncated: 20,433 more rows]

[truncated: 2 more sheets: other Tc, unassigned]
