# Supplementary material for: Integrated single-cell transcriptomics of cerebrospinal fluid cells in treatment-naïve multiple sclerosis
Source: J Neuroinflammation. 2022 Dec 19;19:306. doi: 10.1186/s12974-022-02667-9 (PMC9764586; doi:10.1186/s12974-022-02667-9)
Supplement: Supplementary file 7 — Additional file 7: Table S3. DE genes / Differentially expressed genes MS vs control cell type level 1. Depicted are the differential expressed genes in MS compared to control (Ctrl) for each cluster of cell type level 1 (DE genes). Listed for each gene is the Log fold change (log2-fold change), the p-value und the adjusted p-value (false discovery rate). We used the Welch’s t-test (cellxgene or diffxpy) for the discovery of differentially expressed genes between two groups of cells. A minimum of 10 cells in each group was required for calculation. [file 12974_2022_2667_MOESM7_ESM.xlsx]

## Sheet: Bc
Bc	gene	log2FC	Pvalue	FDR
	MCUR1	-2.37712	1.62e-05	0.0617339
	KCTD21	-4.9563	1.56e-05	0.0617339
	AC005562.1	-2.64412	2.05e-05	0.0617339
	ZNF787	-3.89226	1.67e-05	0.0617339
	ATF7IP	-2.00742	8.52e-05	0.184432
	IMP3	-1.25408	0.000122546	0.184432
	CSNK1G2	-2.52348	0.000120314	0.184432
	GNAS	-1.38802	9.75e-05	0.184432
	LY9	-2.08029	0.000139519	0.186646
	ARL4C	-2.09316	0.000176194	0.192852
	RAB12	-4.29049	0.00017408	0.192852
	CREB1	-1.58148	0.000197414	0.198073
	IGHG3	3.89417	0.000233006	0.2158
	STYX	-2.31896	0.000251907	0.21664
	ZBTB22	-4.10953	0.000445152	0.315272
	APEX1	-1.55549	0.000433065	0.315272
	IGLC1	6.12536	0.000443842	0.315272
	TPRG1L	-2.59793	0.000610472	0.326403
	GDPD5	-3.68964	0.000621495	0.326403
	RNFT2	-4.94136	0.000623528	0.326403
	DIABLO	-4.05081	0.000544728	0.326403
	KLHDC2	-1.37279	0.000589822	0.326403
	PNKP	-1.42886	0.000553462	0.326403
	AL135791.1	-4.74966	0.000728065	0.337857
	EIF4G2	1.53487	0.000729592	0.337857
	IGHE	-8.3932	0.000688363	0.337857
	C7orf50	-1.46909	0.000765706	0.341448
	TET3	-3.6461	0.00104592	0.430523
	KLF7	-2.77787	0.00133215	0.430523
	DNPEP	-1.57361	0.00139064	0.430523
	COL4A3	-3.22715	0.00107902	0.430523
	ATRIP	-3.62023	0.00146607	0.430523
	UVSSA	-3.02651	0.0013484	0.430523
	AASDH	-1.9596	0.00112543	0.430523
	LPCAT1	-1.94647	0.00129411	0.430523
	EIF3B	-1.78061	0.00146518	0.430523
	MTURN	-4.84883	0.00144153	0.430523
	PSAP	2.38388	0.00135822	0.430523
	AGAP2	-3.06297	0.00110719	0.430523
	DYM	-2.03228	0.00126586	0.430523
	SDCBP2-AS1	-3.5325	0.00128528	0.430523
	CHSY1	-3.16927	0.00150319	0.430915
	ZDHHC23	-3.52716	0.00171261	0.435302
	SEC61G	2.03025	0.00166348	0.435302
	AL162231.1	-3.77761	0.00162638	0.435302
	RAD51B	-3.16819	0.00171131	0.435302
	ZNF793	-2.64906	0.00173543	0.435302
	TLR7	-2.27091	0.00162063	0.435302
	TMEM234	-2.71214	0.00192607	0.46252
	RILPL1	-3.5099	0.00195918	0.46252
	JUND	-1.79049	0.00189485	0.46252
	ATAD2B	-2.25332	0.00228491	0.482637
	DBI	1.15417	0.00228315	0.482637
	SLC35G5	-6.39804	0.00224773	0.482637
	SNRPN	1.61464	0.0021905	0.482637
	KDM6B	-2.61647	0.00209556	0.482637
	SIRT7	-1.44548	0.00218582	0.482637
	TGS1	-1.77406	0.00242257	0.492931
	9-Mar	-1.82189	0.00247306	0.492931
	PHF23	-1.56695	0.00240608	0.492931
	SLC6A16	-3.95549	0.00249741	0.492931
	TPRKB	-1.36356	0.00269061	0.498968
	PARP3	-2.70363	0.00269376	0.498968
	QSER1	-2.92405	0.00261656	0.498968
	SLC2A4RG	-2.20834	0.00257011	0.498968
	TFG	-1.29875	0.00304981	0.519632
	CEP85L	-2.12459	0.00308319	0.519632
	ZDHHC5	-2.90132	0.00304941	0.519632
	PKM	1.57754	0.00296438	0.519632
	FAM104A	-1.31913	0.00310743	0.519632
	RPN2	2.75582	0.00297996	0.519632
	KDM5D	-3.08556	0.00286236	0.519632
	TADA1	-2.53398	0.00334983	0.540423
	SGK3	-1.86775	0.00336642	0.540423
	ATXN7L3	-2.68986	0.00333605	0.540423
	AC012368.1	-1.97251	0.00392874	0.543701
	LINC01811	-3.97752	0.00378346	0.543701
	EAF2	2.48165	0.00367523	0.543701
	AC104825.1	-4.24732	0.00347553	0.543701
	RRP36	-2.04509	0.00392559	0.543701
	ZNF487	-3.83525	0.00375139	0.543701
	ZNF664	-2.56317	0.0037282	0.543701
	PPP4R3A	-1.49302	0.00354104	0.543701
	PLA2G4B	-3.85972	0.00358698	0.543701
	AC009093.2	-3.92286	0.00384577	0.543701
	MRM3	-2.02576	0.00382364	0.543701
	HEATR6	-2.68395	0.00383738	0.543701
	PSMB6	1.78751	0.00401366	0.549142
	KTI12	-1.73562	0.0043248	0.551249
	CHTOP	-1.39472	0.00488046	0.551249
	PDE6D	-1.68316	0.00489982	0.551249
	NR1D2	-2.3189	0.00563415	0.551249
	SLC41A3	-2.47385	0.00540419	0.551249
	FBXO45	-2.74438	0.00540949	0.551249
	PRDM8	-4.19035	0.00464738	0.551249
	AFF1	-2.28973	0.0054105	0.551249
	TRIO	-2.21219	0.00476755	0.551249
	MAPK9	-2.17741	0.00521025	0.551249
	SRPK1	-1.4305	0.00459877	0.551249
	CD164	1.27497	0.00505707	0.551249
	CCDC136	-5.06035	0.00567731	0.551249
	KDM4C	-1.48556	0.00535505	0.551249
	SIGMAR1	-1.79441	0.00444432	0.551249
	ABCA2	-3.05003	0.00498997	0.551249
	PRDX5	1.46849	0.00443394	0.551249
	TBRG1	-1.48858	0.00564605	0.551249
	ERC1	-1.8364	0.00459705	0.551249
	ZNF384	-3.5244	0.0048977	0.551249
	GRASP	-3.84951	0.00553505	0.551249
	SLC16A7	-2.05455	0.00544449	0.551249
	GLTP	-1.58514	0.00547125	0.551249
	VPS37B	-1.61719	0.00485221	0.551249
	NGRN	-1.42329	0.00538758	0.551249
	APOBR	-3.68427	0.00520885	0.551249
	FBXL19	-4.73475	0.00435129	0.551249
	TCF25	-1.07693	0.00488986	0.551249
	GPI	-1.61655	0.00540028	0.551249
	ZFP82	-1.85616	0.00545479	0.551249
	FKBP1A	1.22458	0.00539887	0.551249
	ACOT8	-1.63002	0.00559615	0.551249
	AL022328.4	-2.8389	0.00522371	0.551249
	PLXNB2	-3.93263	0.00555547	0.551249
	ATP7A	-2.89983	0.00553534	0.551249
	ZBTB33	-2.61554	0.00413796	0.551249
	EHMT1	-1.51453	0.00586193	0.551388
	RAB40C	-3.76078	0.00580128	0.551388
	TIMM13	2.97584	0.0058567	0.551388
	POLR2I	1.93457	0.00576873	0.551388
	PPP1CB	1.81644	0.00607668	0.558498
	EMC2	-1.36606	0.00606765	0.558498
	SAV1	-1.9094	0.00607476	0.558498
	NDUFA13	1.07619	0.00625141	0.570205
	SSBP3	-2.93375	0.00657693	0.590942
	CAPZA1	1.70501	0.00656403	0.590942
	SMYD3	-1.81333	0.00685362	0.594268
	ZRANB3	-2.86309	0.00686074	0.594268
	KDM3B	-2.02004	0.0067891	0.594268
	PIBF1	-2.07482	0.00671966	0.594268
	NLRP1	-1.96737	0.00669906	0.594268
	RAB24	-1.9483	0.00691786	0.594936
	CMC1	-1.52017	0.00705676	0.598333
	NUGGC	-3.69344	0.00704051	0.598333
	UQCRQ	1.40819	0.00731495	0.611611
	MGMT	-1.32959	0.00727137	0.611611
	MANF	2.48698	0.00752402	0.624753
	TMEM141	-1.45355	0.00764171	0.626176
	PHYH	-2.06416	0.00769718	0.626176
	CERNA1	-2.74727	0.00766316	0.626176
	IGHV5-78	-4.9498	0.00785368	0.634619
	LINC01625	-2.87694	0.0079194	0.635664
	ATRAID	1.59559	0.00797536	0.635916
	ZNF189	-2.33624	0.00823206	0.643597
	PCGF5	-1.30687	0.00822902	0.643597
	CDK2AP2	1.7337	0.0081783	0.643597
	CXCL14	-2.99715	0.00835366	0.644732
	WDR27	-2.65794	0.00833253	0.644732
	AC010883.3	-4.30269	0.00879105	0.66121
	DLG1	-1.48987	0.00872616	0.66121
	MED22	-2.08703	0.0086939	0.66121
	POU2AF1	-0.979418	0.0087651	0.66121
	CXCR3	2.48945	0.00884176	0.66121
	F8	-3.58188	0.00892443	0.663273
	UCKL1-AS1	-3.63461	0.00903988	0.666198
	LINC00893	-3.93417	0.00907446	0.666198
	EPS15	-1.12839	0.00947791	0.669567
	TRIB2	-2.31409	0.00956524	0.669567
	MZB1	2.58971	0.00931988	0.669567
	NDUFB9	1.16099	0.00945749	0.669567
	DNHD1	-3.06172	0.00936287	0.669567
	IRF8	2.31492	0.00934305	0.669567
	C17orf75	-1.91218	0.0095616	0.669567
	PRDX4	3.18335	0.00921324	0.669567
	IGSF10	-4.93382	0.00967758	0.669788
	CXXC5	-1.07338	0.00967966	0.669788
	JCHAIN	2.3512	0.010071	0.692888
	CYTOR	2.78063	0.0104621	0.695931
	WDR41	-1.45596	0.0102371	0.695931
	ZNF346	-2.03174	0.0103585	0.695931
	IMPA1	-1.74582	0.0102234	0.695931
	SPAG7	1.90888	0.0104228	0.695931
	TMSB15B	-3.32034	0.0103388	0.695931
	AL355001.2	-3.80873	0.0105698	0.699233
	RASA1	-2.58239	0.0106349	0.699695
	SRGN	1.74041	0.0108101	0.707357
	VPS54	-2.66727	0.011197	0.72092
	PAK2	-1.06504	0.0111705	0.72092
	SH2D3A	-1.8257	0.0111131	0.72092
	TMEM86B	-4.58237	0.0113059	0.724059
	H3F3C	-3.6712	0.0114623	0.726345
	VPS36	-1.11033	0.0114588	0.726345
	LRIG2	-2.57351	0.0116214	0.728758
	UTY	-3.28035	0.0115723	0.728758
	PRELID1	1.05105	0.0118357	0.737933
	NR2C1	-2.22638	0.0118903	0.737933
	LIX1L	-1.68344	0.0129471	0.778835
	NBAS	-1.96351	0.0129485	0.778835
	ZFYVE16	-1.79408	0.0128571	0.778835
	HNRNPK	1.0176	0.012885	0.778835
	RNASE6	2.05177	0.0130021	0.778835
	KLHL11	-5.13476	0.0127469	0.778835
	OXT	-3.75484	0.0126267	0.778835
	AC231981.1	-2.8479	0.0132149	0.783757
	PDIA6	1.31394	0.0133447	0.783757
	SUB1	1.15174	0.0132052	0.783757
	KYAT1	-2.55396	0.013338	0.783757
	AGTRAP	-1.90997	0.0139692	0.791611
	RNF14	-1.63046	0.0139834	0.791611
	AKAP7	-2.3872	0.0140044	0.791611
	BRMS1	-1.03936	0.0136848	0.791611
	MTRNR2L1	-2.40486	0.0139124	0.791611
	HSD17B1	-5.52606	0.0138533	0.791611
	GRN	2.09508	0.013847	0.791611
	AC244213.1	-3.05712	0.0136788	0.791611
	TMEM167A	1.90499	0.0141852	0.798085
	AL592494.2	-3.52636	0.0151643	0.801781
	TDRKH-AS1	-3.45884	0.0145918	0.801781
	KIAA0040	-1.2699	0.0146938	0.801781
	AC107464.3	-3.65993	0.0151531	0.801781
	PTCD2	-2.75155	0.0149106	0.801781
	LYRM2	-1.2665	0.0151536	0.801781
	SEC61B	1.1479	0.014856	0.801781
	TIMM23	-1.64579	0.0149846	0.801781
	DNM1L	-1.48348	0.0151832	0.801781
	TCF12	-2.117	0.0144182	0.801781
	ADCY7	-1.77179	0.0151601	0.801781
	ZNF324	-2.11838	0.0143689	0.801781
	PSMD10	-1.57966	0.0148641	0.801781
	ZFY	-4.43882	0.0149768	0.801781
	MRPS10	-1.08838	0.0152962	0.803137
	NFKBIB	-1.45264	0.0153423	0.803137
	FCGR1A	-5.37603	0.0155244	0.80915
	TCP1	2.10826	0.0159336	0.824817
	UVRAG	-1.58587	0.0160955	0.824817
	CRAMP1	-3.10546	0.0161675	0.824817
	VMAC	-1.79749	0.015978	0.824817
	ZNF781	-3.14894	0.0161054	0.824817
	BMT2	-2.93365	0.016347	0.830456
	PPAT	-1.9744	0.0167647	0.841343
	HIST1H1D	-2.06732	0.0166818	0.841343
	BAG5	-1.66974	0.016771	0.841343
	RRP8	-1.76637	0.0170399	0.851288
	AAGAB	-1.86485	0.0171933	0.8554
	PRPF3	-1.52123	0.0184026	0.858668
	AC008170.1	-4.39266	0.0181378	0.858668
	COMMD1	2.49901	0.0176704	0.858668
	ZNF718	-3.56865	0.0182405	0.858668
	SCLT1	-2.00828	0.0185607	0.858668
	UBLCP1	-1.40677	0.0185508	0.858668
	RRM2B	-1.99623	0.0184541	0.858668
	FAM160B1	-1.95678	0.0176046	0.858668
	SDHD	2.0183	0.0178396	0.858668
	TUBA1B	1.27221	0.0184104	0.858668
	TUBGCP3	-1.93739	0.018614	0.858668
	PSME2	1.45801	0.0179746	0.858668
	PCNX1	-1.60249	0.0183823	0.858668
	IGHA1	1.81952	0.0185896	0.858668
	INO80	-1.90413	0.0186069	0.858668
	STX4	-1.38277	0.0182339	0.858668
	RAB5C	-0.791454	0.0184907	0.858668
	PRKAR1A	1.95938	0.0180442	0.858668
	TBCD	-2.61158	0.0178868	0.858668
	AC245407.2	-1.69996	0.0188011	0.86399
	TFB2M	-1.68856	0.0188806	0.864342
	THOC7	-0.919403	0.0189996	0.866499
	AC124016.1	-2.29311	0.0194805	0.868687
	NAA35	-1.7005	0.0193519	0.868687
	GOLGA1	-2.32431	0.019163	0.868687
	ECSIT	-1.42637	0.0193311	0.868687
	STRN4	-2.94049	0.0194522	0.868687
	SCAF4	-1.52586	0.0193851	0.868687
	RGMB	-3.66213	0.0199819	0.884256
	TRIM16	-3.01468	0.0199162	0.884256
	NDUFA6	1.56265	0.02005	0.884256
	KDM2B	-1.61956	0.020334	0.884274
	TRMT61A	-2.35925	0.020155	0.884274
	SMCHD1	-1.05383	0.020233	0.884274
	RBX1	0.836292	0.0203442	0.884274
	PGBD4	-2.52153	0.0205413	0.886442
	SHMT1	-1.99205	0.0205342	0.886442
	HMGN3	0.995317	0.0207025	0.886655
	PGAM1	1.44148	0.0208906	0.886655
	ZNF75A	-1.47801	0.0209144	0.886655
	NAA60	-1.54474	0.0208768	0.886655
	BSG	1.31685	0.0206594	0.886655
	C1orf220	-2.24396	0.0210045	0.887349
	DDOST	1.85489	0.0215051	0.905318
	RYK	-1.83096	0.0216718	0.906
	FGFBP3	-3.60224	0.0216134	0.906
	PAWR	-1.9652	0.0217914	0.907848
	C10orf143	-2.36678	0.0220307	0.914653
	PEX26	-1.79882	0.0221555	0.916673
	RHBDD1	-1.81774	0.0223872	0.923087
	PER1	-2.30989	0.0226702	0.931568
	LAMTOR2	1.24501	0.0232326	0.933392
	METAP1	-1.85379	0.0230005	0.933392
	CORO1B	2.02257	0.0232573	0.933392
	GALNS	-2.74463	0.0229559	0.933392
	TRAF4	-1.7374	0.0228967	0.933392
	H3F3B	-0.541499	0.0232012	0.933392
	KLHDC7B	-2.45986	0.023174	0.933392
	AC009950.1	2.70416	0.024256	0.936033
	MMAA	-3.13543	0.0239184	0.936033
	SLC22A5	-2.94529	0.0236105	0.936033
	HMBOX1	-1.79608	0.0239107	0.936033
	LPCAT3	-1.90863	0.0240093	0.936033
	IRF2BPL	-1.96639	0.0238989	0.936033
	SULT1A1	-2.7622	0.0237149	0.936033
	SUPT6H	-1.59633	0.0241879	0.936033
	ADNP2	-2.82463	0.0240881	0.936033
	PPP5D1	-2.69134	0.0237887	0.936033
	SRSF6	1.96566	0.0240576	0.936033
	Z93930.2	-1.87887	0.0242291	0.936033
	MBD2	-1.34994	0.0243513	0.936708
	TNFSF8	-3.20921	0.0245698	0.939112
	AC026471.1	-3.03728	0.02455	0.939112
	RASA4	-2.60039	0.0247097	0.941473
	TMBIM6	0.934264	0.0249436	0.94261
	IGHGP	5.9157	0.0248905	0.94261
	ZNF460	-3.7678	0.0249745	0.94261
	KMT2E	-0.963394	0.0252316	0.949338
	DDR1-DT	-3.46881	0.0253489	0.950782
	SREBF2	-1.33414	0.0255243	0.954387
	IGKC	1.94238	0.025648	0.956044
	INTS3	-1.76176	0.0260208	0.958575
	IDUA	-3.19772	0.026114	0.958575
	NUTM2B-AS1	-1.13412	0.0260801	0.958575
	IGHM	1.4385	0.0260707	0.958575
	ATF5	-1.85701	0.0258593	0.958575
	AC026979.4	-2.97128	0.0263112	0.959961
	AP2S1	1.1634	0.0262492	0.959961
	ZNF582	-2.83314	0.0264265	0.961253
	MORF4L2	2.40703	0.0265244	0.961911
	SIRT5	-1.79171	0.0266211	0.962518
	TP53INP1	-1.57888	0.0267723	0.964563
	RESF1	-1.07752	0.0269154	0.964563
	RARA	-2.04884	0.026965	0.964563
	ATP6AP2	1.59064	0.0269982	0.964563
	YIPF3	-1.01347	0.0271128	0.965795
	HTT	-1.67374	0.0272978	0.967418
	JMJD8	-1.93848	0.0273995	0.967418
	MOSMO	-2.13275	0.0273302	0.967418
	MRPL14	1.60677	0.0278214	0.979444
	RER1	1.25294	0.0282833	0.980501
	COMMD2	-0.966785	0.0282277	0.980501
	PUF60	2.32646	0.0282569	0.980501
	MPV17L	-1.67274	0.0283401	0.980501
	RALGAPA2	-1.9638	0.027949	0.980501
	MID1IP1	-1.82017	0.028198	0.980501
	FBXO9	-1.33074	0.0286936	0.989887
	CKS1B	3.4231	0.0289527	0.995971
	PAPOLG	-1.67353	0.0298569	0.998917
	TGOLN2	-0.973257	0.0297251	0.998917
	SELENOT	0.9147	0.0292665	0.998917
	IL1RAP	-3.75202	0.0298679	0.998917
	DGKQ	-2.41822	0.029322	0.998917
	SFT2D1	1.2249	0.0294227	0.998917
	AP3M2	-1.77341	0.0293163	0.998917
	VPS29	1.30332	0.0298591	0.998917
	UBAC2-AS1	-2.89893	0.0295862	0.998917
	POLR2M	-1.56364	0.0298341	0.998917
	LINC01409	-0.484605	0.659594	0.999899
	LINC01128	21.6655	0.988736	0.999899
	LINC00115	20.6372	0.98682	0.999899
	FAM41C	0.465813	0.762733	0.999899
	NOC2L	-0.48336	0.388539	0.999899
	KLHL17	19.4793	0.991471	0.999899
	PLEKHN1	20.2634	0.99042	0.999899
	ISG15	-0.0922684	0.872255	0.999899
	C1orf159	19.0588	0.986977	0.999899
	TNFRSF18	21.6757	0.987965	0.999899
	TNFRSF4	20.9841	0.990431	0.999899
	SDF4	-0.408206	0.635962	0.999899
	B3GALT6	-0.849728	0.581801	0.999899
	UBE2J2	-0.0327206	0.954249	0.999899
	ACAP3	-1.23195	0.330899	0.999899
	PUSL1	-0.912264	0.406902	0.999899
	INTS11	1.17155	0.261391	0.999899
	CPTP	0.358126	0.734376	0.999899
	TAS1R3	21.3026	0.990463	0.999899
	AURKAIP1	0.412708	0.257202	0.999899
	CCNL2	0.175335	0.806936	0.999899
	MRPL20-AS1	2.00968	0.17445	0.999899
	MRPL20	0.158771	0.704008	0.999899
	ATAD3C	0.4376	0.786529	0.999899
	ATAD3B	-1.54756	0.195141	0.999899
	ATAD3A	-1.07972	0.431612	0.999899
	SSU72	-0.271837	0.576389	0.999899
	AL645728.1	-0.0835199	0.960183	0.999899
	AL691432.2	21.6192	0.990288	0.999899
	MIB2	-0.608398	0.476103	0.999899
	CDK11B	-0.702938	0.307185	0.999899
	SLC35E2B	1.36235	0.364043	0.999899
	CDK11A	0.0355622	0.964205	0.999899
	SLC35E2A	-0.914811	0.331951	0.999899
	NADK	-0.354821	0.629162	0.999899
	GNB1	-0.604472	0.276459	0.999899
	PRKCZ	21.2059	0.988592	0.999899
	AL590822.2	-0.340274	0.776245	0.999899
	FAAP20	0.0829535	0.853291	0.999899
	SKI	0.186475	0.879261	0.999899
	MORN1	19.3632	0.98762	0.999899
	PEX10	-0.770209	0.612994	0.999899
	PLCH2	21.3078	0.9905	0.999899
	PANK4	21.0093	0.986888	0.999899
	AL139246.5	-1.3115	0.408972	0.999899
	TNFRSF14-AS1	-0.241997	0.838571	0.999899
	TNFRSF14	0.328664	0.645236	0.999899
	AL139246.3	-0.351892	0.853384	0.999899
	PRXL2B	-1.7748	0.130604	0.999899
	WRAP73	1.03134	0.486772	0.999899
	TP73	20.1195	0.989145	0.999899
	SMIM1	-1.94132	0.136324	0.999899
	LRRC47	22.4962	0.989346	0.999899
	CEP104	1.7119	0.252479	0.999899
	DFFB	-1.95359	0.116151	0.999899
	C1orf174	-0.42117	0.544198	0.999899
	KCNAB2	0.0097514	0.990682	0.999899
	ICMT	22.7269	0.990028	0.999899
	ACOT7	20.3322	0.988514	0.999899
	TNFRSF25	0.308558	0.849992	0.999899
	NOL9	-0.574963	0.594712	0.999899
	ZBTB48	22.4766	0.989944	0.999899
	KLHL21	19.3345	0.987304	0.999899
	PHF13	20.1419	0.98743	0.999899
	THAP3	-0.1111	0.899006	0.999899
	DNAJC11	-1.5589	0.120099	0.999899
	CAMTA1	0.445044	0.451413	0.999899
	VAMP3	0.321438	0.786258	0.999899
	PER3	19.8423	0.990219	0.999899
	UTS2	17.519	0.991529	0.999899
	PARK7	0.318263	0.344649	0.999899
	RERE	-0.586304	0.573505	0.999899
	ENO1	0.254436	0.512321	0.999899
	SLC2A5	20.6564	0.987145	0.999899
	GPR157	20.0646	0.987278	0.999899
	H6PD	-1.57704	0.123205	0.999899
	SPSB1	19.7309	0.987989	0.999899
	SLC25A33	21.1903	0.986075	0.999899
	PIK3CD	-0.733351	0.43592	0.999899
	PIK3CD-AS2	-1.1556	0.2896	0.999899
	CLSTN1	22.6021	0.986294	0.999899
	CTNNBIP1	-1.60951	0.160633	0.999899
	LZIC	0.962656	0.383859	0.999899
	NMNAT1	0.856123	0.566939	0.999899
	RBP7	18.3534	0.988427	0.999899
	UBE4B	23.2996	0.989357	0.999899
	KIF1B	-1.11076	0.233436	0.999899
	PGD	24.2503	0.989737	0.999899
	CENPS	21.5961	0.990838	0.999899
	DFFA	-0.38622	0.579931	0.999899
	PEX14	21.5512	0.988253	0.999899
	CASZ1	-1.30951	0.52439	0.999899
	TARDBP	0.506124	0.481113	0.999899
	AL109811.2	0.569234	0.619371	0.999899
	SRM	2.31661	0.0627489	0.999899
	EXOSC10	-1.44427	0.0353699	0.999899
	MTOR	20.687	0.986206	0.999899
	UBIAD1	0.034758	0.975383	0.999899
	FBXO2	20.7167	0.988379	0.999899
	FBXO44	1.27563	0.415297	0.999899
	FBXO6	1.24425	0.399145	0.999899
	MAD2L2	0.685399	0.424854	0.999899
	DRAXIN	21.2914	0.988451	0.999899
	MTHFR	-0.817779	0.281432	0.999899
	CLCN6	0.025235	0.982133	0.999899
	AL021155.5	21.47	0.98547	0.999899
	KIAA2013	-0.748916	0.377612	0.999899
	PLOD1	20.3994	0.990056	0.999899
	MFN2	-1.42629	0.127532	0.999899
	MIIP	-0.113136	0.851254	0.999899
	TNFRSF1B	0.0532139	0.944107	0.999899
	VPS13D	-1.82768	0.121972	0.999899
	DHRS3	-0.979862	0.605034	0.999899
	PRDM2	-1.04248	0.0614112	0.999899
	EFHD2	-0.24452	0.739653	0.999899
	CASP9	0.399767	0.791296	0.999899
	DNAJC16	0.612055	0.605356	0.999899
	AGMAT	-0.876954	0.316333	0.999899
	DDI2	-0.220732	0.82651	0.999899
	PLEKHM2	-1.00132	0.34127	0.999899
	FBLIM1	21.6266	0.989591	0.999899
	UQCRHL	-0.463588	0.800712	0.999899
	AL450998.2	0.534404	0.730789	0.999899
	SPEN	0.551281	0.554905	0.999899
	ZBTB17	-1.54998	0.0576242	0.999899
	ARHGEF19	-1.63601	0.172454	0.999899
	AL109627.1	20.9569	0.99036	0.999899
	CPLANE2	17.6722	0.989831	0.999899
	FBXO42	-0.900024	0.318065	0.999899
	SZRD1	0.0780891	0.903652	0.999899
	NECAP2	0.0856472	0.900086	0.999899
	LINC01772	19.5612	0.990696	0.999899
	NBPF1	19.9859	0.988674	0.999899
	CROCC	18.7936	0.988556	0.999899
	BX284668.5	-0.305075	0.767377	0.999899
	BX284668.6	-1.63327	0.320117	0.999899
	ATP13A2	21.2085	0.988187	0.999899
	SDHB	-0.153473	0.752539	0.999899
	PADI2	18.954	0.990987	0.999899
	RCC2	0.167311	0.875614	0.999899
	ARHGEF10L	-3.61615	0.0605095	0.999899
	IGSF21	12.3746	0.999223	0.999899
	IFFO2	19.1189	0.991189	0.999899
	UBR4	-0.247876	0.825851	0.999899
	EMC1-AS1	19.1573	0.988793	0.999899
	EMC1	0.345185	0.818581	0.999899
	MRTO4	0.806242	0.44609	0.999899
	AKR7A2	-0.155761	0.827193	0.999899
	SLC66A1	-0.208615	0.861478	0.999899
	CAPZB	0.501402	0.235884	0.999899
	MICOS10	0.897494	0.0360232	0.999899
	NBL1	24.1362	0.997016	0.999899
	TMCO4	1.0133	0.537934	0.999899
	OTUD3	21.6166	0.990455	0.999899
	MUL1	0.842506	0.569475	0.999899
	PINK1	20.4518	0.988515	0.999899
	HP1BP3	-0.621392	0.0984955	0.999899
	EIF4G3	22.6717	0.985893	0.999899
	ECE1	-1.03054	0.196953	0.999899
	NBPF3	-2.61994	0.129301	0.999899
	ALPL	19.6711	0.990812	0.999899
	USP48	0.449133	0.509306	0.999899
	HSPG2	19.0228	0.991196	0.999899
	LINC00339	-0.59047	0.563615	0.999899
	CDC42	0.216606	0.521671	0.999899
	ZBTB40	0.638221	0.684669	0.999899
	C1QA	-1.35533	0.410929	0.999899
	C1QC	-1.32095	0.471574	0.999899
	C1QB	-1.12327	0.509488	0.999899
	KDM1A	-0.458545	0.698892	0.999899
	LUZP1	0.149035	0.890726	0.999899
	LINC01355	22.0301	0.987848	0.999899
	HNRNPR	0.865299	0.0839765	0.999899
	ZNF436	20.0772	0.989597	0.999899
	TCEA3	19.9646	0.986508	0.999899
	E2F2	18.602	0.99003	0.999899
	ID3	-0.311614	0.636362	0.999899
	MDS2	-1.51674	0.240793	0.999899
	ELOA-AS1	-1.22457	0.277284	0.999899
	ELOA	-0.160596	0.813802	0.999899
	PITHD1	-0.905641	0.1002	0.999899
	LYPLA2	0.877957	0.308562	0.999899
	GALE	21.7751	0.987959	0.999899
	HMGCL	1.61963	0.156126	0.999899
	FUCA1	1.50219	0.318792	0.999899
	CNR2	-0.94532	0.255348	0.999899
	PNRC2	0.407009	0.465559	0.999899
	SRSF10	-0.127839	0.762465	0.999899
	IFNLR1	22.0607	0.987814	0.999899
	STPG1	20.3076	0.986057	0.999899
	NIPAL3	0.306171	0.694924	0.999899
	RCAN3	-1.27469	0.0617305	0.999899
	NCMAP-DT	0.212799	0.877381	0.999899
	NCMAP	-0.631467	0.69811	0.999899
	SRRM1	-0.0586738	0.878243	0.999899
	CLIC4	-0.421939	0.553592	0.999899
	RUNX3	-0.73275	0.379531	0.999899
	SYF2	-0.160231	0.692703	0.999899
	AL031432.4	-1.92528	0.293579	0.999899
	RSRP1	-0.117261	0.78535	0.999899
	TMEM50A	-0.184369	0.590126	0.999899
	MACO1	0.346554	0.748553	0.999899
	LDLRAP1	-0.18323	0.821645	0.999899
	AL606491.1	21.118	0.988358	0.999899
	AL031280.1	20.7741	0.990515	0.999899
	SELENON	-1.42627	0.439377	0.999899
	PAQR7	19.1212	0.988405	0.999899
	STMN1	1.14024	0.227193	0.999899
	PAFAH2	-0.79332	0.614208	0.999899
	PDIK1L	-0.427065	0.786459	0.999899
	ZNF593	0.281922	0.692525	0.999899
	CNKSR1	21.7174	0.985546	0.999899
	CEP85	19.3922	0.987274	0.999899
	SH3BGRL3	-0.146737	0.589094	0.999899
	UBXN11	0.398967	0.686012	0.999899
	CD52	0.3515	0.340266	0.999899
	CRYBG2	21.7338	0.989618	0.999899
	ZNF683	17.9064	0.988176	0.999899
	DHDDS	1.54049	0.305553	0.999899
	HMGN2	0.144788	0.649478	0.999899
	ARID1A	-0.327013	0.594247	0.999899
	PIGV	-1.95891	0.0900091	0.999899
	ZDHHC18	-0.9133	0.479514	0.999899
	GPN2	-0.0913102	0.917712	0.999899
	GPATCH3	21.2152	0.985326	0.999899
	NUDC	-0.358849	0.382841	0.999899
	SLC9A1	-2.22971	0.226884	0.999899
	WDTC1	1.05749	0.483153	0.999899
	SYTL1	-0.745799	0.154217	0.999899
	MAP3K6	22.0189	0.990615	0.999899
	WASF2	0.228566	0.592102	0.999899
	AHDC1	20.5926	0.988118	0.999899
	FGR	2.86852	0.0812684	0.999899
	IFI6	1.76518	0.106487	0.999899
	FAM76A	-0.436077	0.641043	0.999899
	STX12	-1.15872	0.0580434	0.999899
	PPP1R8	1.08697	0.308616	0.999899
	THEMIS2	-0.5412	0.369092	0.999899
	RPA2	0.753722	0.226115	0.999899
	XKR8	-0.281349	0.824728	0.999899
	EYA3	0.774218	0.492158	0.999899
	PTAFR	-0.0549435	0.955345	0.999899
	DNAJC8	0.0729115	0.853029	0.999899
	ATP5IF1	0.285114	0.432703	0.999899
	AL353622.1	21.788	0.988345	0.999899
	SESN2	20.4195	0.986782	0.999899
	MED18	21.2936	0.988877	0.999899
	PHACTR4	-1.14383	0.125127	0.999899
	RCC1	-0.22108	0.887986	0.999899
	SNHG3	0.581543	0.358497	0.999899
	TRNAU1AP	1.25464	0.240962	0.999899
	SNHG12	-1.52424	0.0808518	0.999899
	TAF12	0.21024	0.704859	0.999899
	LINC01715	18.1108	0.989772	0.999899
	GMEB1	-0.650231	0.46183	0.999899
	YTHDF2	-0.589002	0.17741	0.999899
	EPB41	-0.844173	0.164702	0.999899
	SRSF4	0.0364436	0.945409	0.999899
	MECR	-1.20855	0.304948	0.999899
	MATN1-AS1	21.7737	0.988759	0.999899
	LAPTM5	0.0751176	0.864402	0.999899
	PUM1	1.20682	0.270714	0.999899
	SNRNP40	0.263974	0.669863	0.999899
	ZCCHC17	-0.284331	0.660361	0.999899
	PEF1	-0.757824	0.223443	0.999899
	PTP4A2	0.55021	0.331888	0.999899
	KHDRBS1	0.764895	0.27564	0.999899
	TMEM39B	21.4943	0.985484	0.999899
	KPNA6	-0.645307	0.40421	0.999899
	TXLNA	22.4721	0.988984	0.999899
	CCDC28B	0.411889	0.725386	0.999899
	EIF3I	-0.145517	0.683309	0.999899
	LCK	0.737851	0.319164	0.999899
	HDAC1	-0.39057	0.531777	0.999899
	MARCKSL1	-0.126253	0.863257	0.999899
	FAM229A	17.4976	0.98984	0.999899
	BSDC1	-1.05196	0.129333	0.999899
	ZBTB8B	21.0438	0.990002	0.999899
	ZBTB8A	-0.954088	0.447365	0.999899
	ZBTB8OS	0.115713	0.810877	0.999899
	RBBP4	0.550044	0.286676	0.999899
	SYNC	23.1507	0.987079	0.999899
	YARS	1.80744	0.220589	0.999899
	S100PBP	0.767667	0.39669	0.999899
	RNF19B	21.1558	0.990076	0.999899
	AK2	0.635531	0.393304	0.999899
	ZNF362	21.4022	0.989758	0.999899
	PHC2	-0.586572	0.742409	0.999899
	SMIM12	-0.124577	0.827834	0.999899
	TMEM35B	0.278549	0.63437	0.999899
	ZMYM6	0.383791	0.798223	0.999899
	ZMYM1	20.783	0.987939	0.999899
	SFPQ	0.0163375	0.97659	0.999899
	ZMYM4	-0.839978	0.375866	0.999899
	KIAA0319L	0.349764	0.744839	0.999899
	NCDN	19.7369	0.987219	0.999899
	AC004865.2	1.71251	0.251757	0.999899
	PSMB2	0.755926	0.172204	0.999899
	C1orf216	-0.297189	0.787599	0.999899
	CLSPN	1.88826	0.368219	0.999899
	AGO4	-1.58804	0.171644	0.999899
	AGO1	-0.129991	0.908101	0.999899
	AGO3	0.0574522	0.945059	0.999899
	ADPRHL2	-0.805313	0.207503	0.999899
	TRAPPC3	0.69405	0.207191	0.999899
	MAP7D1	1.06213	0.484958	0.999899
	THRAP3	-0.491247	0.180488	0.999899
	SH3D21	-3.21189	0.0696416	0.999899
	EVA1B	-2.75972	0.111587	0.999899
	STK40	0.270273	0.807666	0.999899
	LSM10	0.268761	0.547926	0.999899
	MRPS15	0.850575	0.178589	0.999899
	CSF3R	-2.39983	0.235528	0.999899
	LINC01137	19.071	0.991161	0.999899
	ZC3H12A	-0.510973	0.676133	0.999899
	MEAF6	0.708921	0.118217	0.999899
	SNIP1	-1.11683	0.365808	0.999899
	GNL2	0.0731	0.931038	0.999899
	C1orf109	-0.132527	0.904779	0.999899
	MANEAL	19.8536	0.989131	0.999899
	YRDC	20.5761	0.987701	0.999899
	C1orf122	-0.334531	0.631934	0.999899
	MTF1	-0.0982334	0.930738	0.999899
	INPP5B	-0.228189	0.795924	0.999899
	SF3A3	0.821644	0.287756	0.999899
	FHL3	17.9377	0.990408	0.999899
	UTP11	1.74032	0.240094	0.999899
	POU3F1	20.5085	0.987127	0.999899
	RRAGC	0.00246115	0.99743	0.999899
	MYCBP	2.57419	0.0778228	0.999899
	AKIRIN1	0.252192	0.699268	0.999899
	NDUFS5	-0.0590383	0.84624	0.999899
	MACF1	0.150225	0.849854	0.999899
	PABPC4	1.20485	0.185368	0.999899
	PPIE	1.04703	0.221352	0.999899
	TRIT1	21.6923	0.988554	0.999899
	MFSD2A	18.1022	0.991	0.999899
	CAP1	-0.00103693	0.997649	0.999899
	PPT1	1.90621	0.0764188	0.999899
	RLF	-0.270893	0.806436	0.999899
	AL050341.2	19.9449	0.986962	0.999899
	ZMPSTE24	1.54922	0.292382	0.999899
	COL9A2	0.213931	0.891313	0.999899
	SMAP2	0.486598	0.418521	0.999899
	ZFP69	-1.24038	0.526129	0.999899
	AL603839.3	-3.45637	0.0348635	0.999899
	EXO5	21.4015	0.989843	0.999899
	ZNF684	-0.350851	0.825224	0.999899
	NFYC-AS1	21.178	0.988617	0.999899
	NFYC	2.50067	0.0901012	0.999899
	CTPS1	21.7756	0.987879	0.999899
	SCMH1	-1.37512	0.229619	0.999899
	HIVEP3	22.2926	0.988992	0.999899
	FOXJ3	-0.149196	0.89078	0.999899
	PPCS	-0.80319	0.0707708	0.999899
	CCDC30	0.130851	0.939493	0.999899
	PPIH	-0.21462	0.787132	0.999899
	YBX1	0.40173	0.359802	0.999899
	P3H1	-1.01021	0.159258	0.999899
	C1orf50	0.622565	0.48865	0.999899
	SVBP	-0.0840425	0.889015	0.999899
	ERMAP	19.4182	0.991277	0.999899
	AL512353.1	-2.1079	0.279418	0.999899
	ZNF691	-0.421203	0.781535	0.999899
	SLC2A1	-0.79041	0.371485	0.999899
	SLC2A1-AS1	19.7614	0.990429	0.999899
	EBNA1BP2	1.42698	0.172037	0.999899
	CDC20	21.8139	0.986791	0.999899
	ELOVL1	-0.314883	0.670889	0.999899
	MED8	-1.04084	0.0570251	0.999899
	SZT2	-1.11726	0.191971	0.999899
	HYI	22.3929	0.989405	0.999899
	KDM4A	21.0839	0.986639	0.999899
	KDM4A-AS1	0.751939	0.721471	0.999899
	ST3GAL3	-0.107441	0.945939	0.999899
	IPO13	19.3596	0.987653	0.999899
	DPH2	-0.160791	0.885423	0.999899
	ATP6V0B	0.495494	0.22138	0.999899
	B4GALT2	-1.40022	0.377236	0.999899
	CCDC24	20.0192	0.990943	0.999899
	AL139220.2	-1.89056	0.250842	0.999899
	DMAP1	-0.214764	0.795903	0.999899
	ERI3	0.911603	0.541428	0.999899
	RNF220	-0.230624	0.805188	0.999899
	TMEM53	22.6687	0.98992	0.999899
	ARMH1	-0.75754	0.568562	0.999899
	KIF2C	20.6022	0.990096	0.999899
	PLK3	0.838728	0.597212	0.999899
	PTCH2	20.0011	0.987946	0.999899
	EIF2B3	1.36991	0.361843	0.999899
	HECTD3	20.9785	0.988218	0.999899
	UROD	2.33182	0.114323	0.999899
	MUTYH	-1.1859	0.180157	0.999899
	TOE1	20.8218	0.987492	0.999899
	TESK2	-0.774401	0.632045	0.999899
	CCDC163	21.0184	0.988285	0.999899
	MMACHC	19.1785	0.986835	0.999899
	PRDX1	0.7862	0.0976169	0.999899
	AKR1A1	-0.327151	0.407131	0.999899
	NASP	0.078779	0.905146	0.999899
	GPBP1L1	-0.0115811	0.984364	0.999899
	TMEM69	-1.25258	0.0859434	0.999899
	IPP	21.6855	0.988904	0.999899
	MAST2	18.699	0.987863	0.999899
	PIK3R3	19.0499	0.988554	0.999899
	POMGNT1	-0.479999	0.663059	0.999899
	LRRC41	1.14913	0.278106	0.999899
	UQCRH	0.387045	0.170931	0.999899
	NSUN4	-1.03659	0.272963	0.999899
	MKNK1	23.4832	0.987696	0.999899
	MOB3C	-0.626798	0.696763	0.999899
	ATPAF1	0.872488	0.57397	0.999899
	EFCAB14	-1.03061	0.0468732	0.999899
	CMPK1	-0.161046	0.828863	0.999899
	BEND5	-1.09741	0.274315	0.999899
	FAF1	22.756	0.990307	0.999899
	CDKN2C	20.5442	0.985857	0.999899
	RNF11	1.70345	0.261164	0.999899
	OSBPL9	0.527587	0.491683	0.999899
	NRDC	-0.0837402	0.867995	0.999899
	RAB3B	20.6358	0.990442	0.999899
	TXNDC12	0.868492	0.195858	0.999899
	BTF3L4	0.215135	0.715359	0.999899
	CC2D1B	-1.2244	0.351826	0.999899
	PRPF38A	-0.344292	0.525469	0.999899
	TUT4	-0.34868	0.518681	0.999899
	GPX7	0.608914	0.580348	0.999899
	SHISAL2A	1.5274	0.174615	0.999899
	COA7	21.2777	0.987241	0.999899
	ZYG11B	-0.251888	0.830294	0.999899
	ZYG11A	-2.29948	0.204478	0.999899
	ECHDC2	-0.0396634	0.96263	0.999899
	SCP2	0.58999	0.251957	0.999899
	CPT2	21.5587	0.985167	0.999899
	CZIB	0.0228358	0.975888	0.999899
	MAGOH	0.120101	0.785725	0.999899
	LRP8	22.1023	0.990337	0.999899
	LINC02812	-1.04372	0.274636	0.999899
	NDC1	22.0404	0.988936	0.999899
	YIPF1	1.16733	0.431984	0.999899
	HSPB11	0.414322	0.467038	0.999899
	LRRC42	21.7123	0.987695	0.999899
	TMEM59	0.0885329	0.78421	0.999899
	TCEANC2	-0.875482	0.445934	0.999899
	CYB5RL	-1.21445	0.347514	0.999899
	MRPL37	1.42756	0.176218	0.999899
	AC099796.2	-1.41212	0.419361	0.999899
	TTC4	1.50388	0.30691	0.999899
	PARS2	-2.19634	0.205372	0.999899
	DHCR24	23.3449	0.989137	0.999899
	USP24	-0.045772	0.964034	0.999899
	PLPP3	-0.725938	0.685033	0.999899
	OMA1	0.837049	0.427493	0.999899
	MYSM1	-0.460896	0.668397	0.999899
	JUN	-0.820451	0.359538	0.999899
	LINC01135	-2.67207	0.121605	0.999899
	LINC01358	-1.60769	0.174264	0.999899
	FGGY	-1.36574	0.291361	0.999899
	HOOK1	-0.852811	0.586578	0.999899
	NFIA	-1.1505	0.229543	0.999899
	TM2D1	0.704568	0.26642	0.999899
	PATJ	-1.00671	0.462109	0.999899
	L1TD1	19.2667	0.987787	0.999899
	USP1	-0.398734	0.466028	0.999899
	DOCK7	0.220525	0.898509	0.999899
	ATG4C	-0.378168	0.632412	0.999899
	ALG6	0.557984	0.605673	0.999899
	ITGB3BP	-0.236965	0.756896	0.999899
	EFCAB7	-0.560753	0.720222	0.999899
	DLEU2L	19.7831	0.990358	0.999899
	PGM1	0.300982	0.782447	0.999899
	JAK1	-0.636118	0.155483	0.999899
	LEPROT	0.418444	0.606304	0.999899
	PDE4B	-0.513733	0.44664	0.999899
	MIER1	-0.852517	0.117096	0.999899
	SLC35D1	-1.06097	0.346846	0.999899
	SERBP1	0.0294491	0.926022	0.999899
	GADD45A	1.39664	0.363148	0.999899
	LRRC7	19.5423	0.987914	0.999899
	LRRC40	21.5854	0.987219	0.999899
	SRSF11	0.272371	0.506778	0.999899
	ANKRD13C	1.30442	0.381068	0.999899
	HHLA3	-0.352416	0.816939	0.999899
	CTH	20.1171	0.991323	0.999899
	ZRANB2	-0.162942	0.69274	0.999899
	LRRIQ3	21.358	0.990678	0.999899
	FPGT	-0.709911	0.666377	0.999899
	CRYZ	1.56258	0.294368	0.999899
	TYW3	-0.873082	0.185971	0.999899
	ACADM	-0.175644	0.716883	0.999899
	RABGGTB	-1.0023	0.0725071	0.999899
	PIGK	-0.46006	0.585883	0.999899
	AC118549.1	-1.40517	0.0476853	0.999899
	USP33	2.30373	0.124767	0.999899
	MIGA1	-1.54387	0.0333749	0.999899
	NEXN	19.7873	0.988771	0.999899
	FUBP1	0.174349	0.777046	0.999899
	DNAJB4	0.0799312	0.960607	0.999899
	AC103591.3	-0.895527	0.568615	0.999899
	IFI44L	-0.548016	0.675341	0.999899
	IFI44	21.6816	0.990758	0.999899
	LINC01781	-0.740776	0.304097	0.999899
	LINC01725	20.8571	0.989477	0.999899
	TTLL7	22.9032	0.989502	0.999899
	AL359504.2	22.0186	0.989955	0.999899
	PRKACB	0.296032	0.692121	0.999899
	RPF1	0.818921	0.241959	0.999899
	GNG5	0.336303	0.340821	0.999899
	CTBS	-0.311853	0.647037	0.999899
	AL359762.1	17.1105	0.989036	0.999899
	SSX2IP	-1.72532	0.308007	0.999899
	MCOLN2	0.41586	0.744556	0.999899
	C1orf52	-0.68819	0.218067	0.999899
	BCL10	-0.619666	0.359715	0.999899
	AL078459.1	-0.813376	0.520145	0.999899
	ZNHIT6	-0.449821	0.652287	0.999899
	ODF2L	0.826205	0.288708	0.999899
	SH3GLB1	-0.461389	0.246235	0.999899
	SELENOF	0.741992	0.056439	0.999899
	HS2ST1	0.856377	0.574718	0.999899
	LMO4	1.09928	0.179863	0.999899
	PKN2	-0.291309	0.693626	0.999899
	GTF2B	-0.189726	0.769243	0.999899
	KYAT3	-0.669269	0.420666	0.999899
	RBMXL1	0.317557	0.83399	0.999899
	GBP3	-0.257227	0.784004	0.999899
	GBP1	0.789292	0.612176	0.999899
	GBP2	2.76595	0.0921892	0.999899
	GBP4	0.287488	0.812356	0.999899
	AC099063.4	20.5484	0.990143	0.999899
	GBP5	-0.372956	0.745061	0.999899
	LRRC8B	20.6554	0.988462	0.999899
	LRRC8C-DT	-1.11322	0.489428	0.999899
	LRRC8C	21.2975	0.986939	0.999899
	LRRC8D	-1.12704	0.315129	0.999899
	ZNF326	-0.739106	0.280847	0.999899
	ZNF644	0.230292	0.765045	0.999899
	CDC7	-1.66869	0.319981	0.999899
	GLMN	-0.138694	0.871313	0.999899
	RPAP2	-0.938326	0.235009	0.999899
	GFI1	19.9727	0.990984	0.999899
	EVI5	0.880876	0.555828	0.999899
	DIPK1A	22.5224	0.988587	0.999899
	MTF2	-0.179484	0.749369	0.999899
	TMED5	0.150499	0.784947	0.999899
	CCDC18	0.489567	0.669484	0.999899
	CCDC18-AS1	-1.07719	0.0682925	0.999899
	DR1	1.03316	0.207121	0.999899
	FNBP1L	-1.91833	0.388804	0.999899
	BCAR3	1.17243	0.492787	0.999899
	DNTTIP2	-0.590611	0.332786	0.999899
	GCLM	0.590589	0.704537	0.999899
	ABCD3	-0.452084	0.699111	0.999899
	CNN3	20.4263	0.987435	0.999899
	ALG14	0.298939	0.785121	0.999899
	TLCD4	21.1809	0.98722	0.999899
	RWDD3	0.00332115	0.99544	0.999899
	PTBP2	21.3522	0.987499	0.999899
	DPYD	-0.99268	0.432022	0.999899
	AGL	-0.169598	0.862734	0.999899
	SLC35A3	0.257814	0.787445	0.999899
	MFSD14A	0.739182	0.324242	0.999899
	SASS6	0.247936	0.824634	0.999899
	TRMT13	-0.920772	0.200231	0.999899
	DBT	23.0184	0.989991	0.999899
	RTCA-AS1	-3.21032	0.0644963	0.999899
	RTCA	0.0461703	0.947389	0.999899
	CDC14A	-1.5272	0.232443	0.999899
	EXTL2	19.2545	0.986837	0.999899
	SLC30A7	1.35151	0.199609	0.999899
	DPH5	-0.797245	0.362158	0.999899
	AC093157.1	0.16711	0.893003	0.999899
	AL109741.1	20.656	0.990658	0.999899
	S1PR1	-0.625263	0.511137	0.999899
	RNPC3	0.0346988	0.974682	0.999899
	PRMT6	22.0867	0.986266	0.999899
	VAV3	0.721633	0.675758	0.999899
	SLC25A24	1.07396	0.47571	0.999899
	FAM102B	20.8165	0.99098	0.999899
	HENMT1	21.4733	0.987719	0.999899
	PRPF38B	-0.215415	0.620446	0.999899
	STXBP3	-0.965581	0.135553	0.999899
	GPSM2	21.9704	0.986828	0.999899
	CLCC1	0.725376	0.629434	0.999899
	WDR47	-1.75092	0.27362	0.999899
	TAF13	0.00444124	0.997649	0.999899
	AL356488.3	20.0653	0.98756	0.999899
	TMEM167B	0.0774626	0.932335	0.999899
	AL356488.2	17.1286	0.989047	0.999899
	KIAA1324	20.418	0.991226	0.999899
	SARS	-0.240764	0.619341	0.999899
	SORT1	22.6199	0.996395	0.999899
	PSMA5	-0.306479	0.511323	0.999899
	ATXN7L2	18.9945	0.988732	0.999899
	CYB561D1	-0.0303515	0.979796	0.999899
	GNAI3	-0.372337	0.438646	0.999899
	AMPD2	21.2508	0.986651	0.999899
	GSTM4	-1.59934	0.051643	0.999899
	GSTM2	20.3054	0.990072	0.999899
	GSTM1	18.0346	0.990282	0.999899
	GSTM3	19.6977	0.98761	0.999899
	AHCYL1	-1.26475	0.0859158	0.999899
	STRIP1	0.851674	0.572523	0.999899
	KCNC4	20.0144	0.991321	0.999899
	RBM15	22.1432	0.989909	0.999899
	LAMTOR5-AS1	20.7664	0.989854	0.999899
	SLC16A4	-0.48514	0.715843	0.999899
	LAMTOR5	0.0125944	0.967158	0.999899
	KCNA2	19.2974	0.990995	0.999899
	AL365361.1	22.4403	0.99017	0.999899
	KCNA3	0.881493	0.573273	0.999899
	CD53	0.526275	0.240545	0.999899
	LRIF1	0.939181	0.272334	0.999899
	DRAM2	0.385061	0.46847	0.999899
	CEPT1	-0.614327	0.331462	0.999899
	AL355816.2	2.55834	0.180414	0.999899
	DENND2D	0.136056	0.882057	0.999899
	CHI3L2	21.9674	0.987672	0.999899
	WDR77	-0.179325	0.838612	0.999899
	ATP5PB	0.695118	0.151166	0.999899
	C1orf162	-0.175738	0.823569	0.999899
	TMIGD3	11.8366	0.999375	0.999899
	ADORA3	24.1888	0.996998	0.999899
	RAP1A	-0.209099	0.537114	0.999899
	INKA2	19.5672	0.989994	0.999899
	DDX20	-0.374	0.751637	0.999899
	CTTNBP2NL	19.7909	0.98853	0.999899
	WNT2B	20.7029	0.98815	0.999899
	ST7L	21.6546	0.989753	0.999899
	MOV10	-1.35791	0.40593	0.999899
	RHOC	-0.0778013	0.931763	0.999899
	PPM1J	19.6781	0.991006	0.999899
	SLC16A1	-0.474559	0.756043	0.999899
	SLC16A1-AS1	0.4118	0.651904	0.999899
	PHTF1	1.23889	0.408143	0.999899
	RSBN1	1.48563	0.181858	0.999899
	PTPN22	24.7698	0.989273	0.999899
	AP4B1-AS1	22.0505	0.987813	0.999899
	BCL2L15	-0.185674	0.835064	0.999899
	AP4B1	0.0051419	0.997288	0.999899
	DCLRE1B	18.9269	0.987082	0.999899
	HIPK1	0.422644	0.786718	0.999899
	TRIM33	0.0163916	0.985962	0.999899
	BCAS2	-0.854662	0.0509828	0.999899
	NRAS	0.965556	0.362276	0.999899
	CSDE1	0.163912	0.716203	0.999899
	SIKE1	1.12349	0.288625	0.999899
	TSPAN2	-1.58552	0.344341	0.999899
	VANGL1	16.4745	0.992498	0.999899
	ATP1A1	0.855339	0.238613	0.999899
	ATP1A1-AS1	-0.580979	0.74425	0.999899
	CD58	-0.25754	0.705839	0.999899
	CD2	0.340009	0.646091	0.999899
	TTF2	-1.16161	0.141469	0.999899
	MAN1A2	0.997186	0.252006	0.999899
	TENT5C	-0.445794	0.487122	0.999899
	GDAP2	21.3259	0.986432	0.999899
	WDR3	0.59783	0.695918	0.999899
	WARS2	21.3653	0.988895	0.999899
	WARS2-AS1	-0.343926	0.832921	0.999899
	PHGDH	21.9498	0.98928	0.999899
	NOTCH2	-0.324659	0.665933	0.999899
	SEC22B	0.417172	0.503151	0.999899
	NBPF26	-0.650896	0.684137	0.999899
	AC253572.2	0.813849	0.581208	0.999899
	LINC00623	-0.208366	0.762744	0.999899
	SRGAP2C	-1.20488	0.10962	0.999899
	LINC02591	20.7852	0.988106	0.999899
	LINC02802	-1.03261	0.421191	0.999899
	AC246785.3	20.7268	0.989987	0.999899
	NBPF15	-1.94897	0.0352753	0.999899
	SRGAP2B	0.680919	0.541729	0.999899
	AC245014.3	1.43551	0.405084	0.999899
	NBPF20	-0.849599	0.590414	0.999899
	GPR89A	0.258375	0.867743	0.999899
	CD160	19.3201	0.98698	0.999899
	RNF115	0.0871737	0.882742	0.999899
	POLR3C	0.718832	0.627572	0.999899
	NUDT17	19.0114	0.990588	0.999899
	PIAS3	0.638704	0.67057	0.999899
	ITGA10	20.3683	0.98861	0.999899
	PEX11B	2.30581	0.120863	0.999899
	RBM8A	0.798462	0.0716412	0.999899
	LIX1L-AS1	-1.11492	0.485316	0.999899
	POLR3GL	-0.795861	0.0322056	0.999899
	TXNIP	0.105954	0.829713	0.999899
	AC239799.2	20.1368	0.988638	0.999899
	NBPF10	-0.838739	0.629653	0.999899
	NOTCH2NLA	-1.04854	0.310385	0.999899
	AC239799.1	0.273345	0.896102	0.999899
	NBPF12	0.0200075	0.989907	0.999899
	PRKAB2	0.633895	0.703118	0.999899
	AC242426.2	20.7549	0.989271	0.999899
	FMO5	19.9433	0.986711	0.999899
	CHD1L	-1.83127	0.265367	0.999899
	ACP6	20.4709	0.986324	0.999899
	GPR89B	0.510771	0.734429	0.999899
	NBPF11	22.4338	0.9886	0.999899
	LINC01138	-0.224892	0.77333	0.999899
	PPIAL4G	20.3504	0.987658	0.999899
	NBPF14	-1.04329	0.260962	0.999899
	PDE4DIP	-0.263106	0.81445	0.999899
	NBPF9	21.3108	0.986551	0.999899
	AC245297.3	0.299035	0.737306	0.999899
	NBPF19	-1.61994	0.109454	0.999899
	HIST2H2AA4	18.7765	0.988554	0.999899
	HIST2H2BE	-0.721131	0.646223	0.999899
	HIST2H2AC	-0.591724	0.615582	0.999899
	BOLA1	22.8523	0.989892	0.999899
	SF3B4	0.350626	0.66561	0.999899
	OTUD7B	21.789	0.990563	0.999899
	AC244033.2	-0.470367	0.775144	0.999899
	VPS45	22.9047	0.987819	0.999899
	PLEKHO1	0.80072	0.308491	0.999899
	ANP32E	0.799196	0.16919	0.999899
	APH1A	0.148341	0.779134	0.999899
	C1orf54	19.576	0.990143	0.999899
	MRPS21	-0.188911	0.565933	0.999899
	RPRD2	-0.437276	0.564004	0.999899
	TARS2	-0.379579	0.684934	0.999899
	FALEC	-0.559709	0.745048	0.999899
	MCL1	0.389625	0.363853	0.999899
	ENSA	0.352918	0.357035	0.999899
	GOLPH3L	0.897485	0.543235	0.999899
	CTSS	0.386897	0.428239	0.999899
	ARNT	-0.338992	0.756453	0.999899
	SETDB1	22.617	0.990298	0.999899
	CERS2	0.279261	0.751211	0.999899
	MINDY1	-1.83146	0.28288	0.999899
	PRUNE1	-0.943649	0.551283	0.999899
	C1orf56	0.941607	0.35427	0.999899
	CDC42SE1	0.495309	0.362713	0.999899
	MLLT11	21.8825	0.990472	0.999899
	GABPB2	-0.639246	0.524922	0.999899
	TNFAIP8L2	1.40662	0.365183	0.999899
	SCNM1	-0.0252589	0.962153	0.999899
	LYSMD1	17.7201	0.99168	0.999899
	VPS72	0.182514	0.834094	0.999899
	PIP5K1A	1.22795	0.419166	0.999899
	PSMD4	0.380254	0.415289	0.999899
	ZNF687-AS1	19.9183	0.989672	0.999899
	ZNF687	20.4612	0.990392	0.999899
	PI4KB	-0.277751	0.73111	0.999899
	RFX5	-0.163527	0.832753	0.999899
	AL391069.2	19.9587	0.988613	0.999899
	PSMB4	0.260391	0.637238	0.999899
	POGZ	-0.128491	0.857972	0.999899
	SNX27	1.31357	0.378809	0.999899
	MRPL9	0.06456	0.898442	0.999899
	TDRKH	20.4331	0.989869	0.999899
	THEM4	-0.833976	0.267771	0.999899
	S100A10	-0.461162	0.204954	0.999899
	S100A11	0.504332	0.204292	0.999899
	S100A9	0.698603	0.746991	0.999899
	S100A8	-2.96365	0.0552582	0.999899
	S100A6	-0.39373	0.270349	0.999899
	S100A4	0.160971	0.679133	0.999899
	S100A13	20.5201	0.98747	0.999899
	SNAPIN	-0.50599	0.310271	0.999899
	ILF2	0.119658	0.80148	0.999899
	SLC27A3	-1.15285	0.21095	0.999899
	GATAD2B	-0.42229	0.595974	0.999899
	DENND4B	-0.40051	0.670791	0.999899
	CRTC2	0.60074	0.695522	0.999899
	SLC39A1	0.940031	0.388833	0.999899
	AL358472.4	-2.64045	0.125712	0.999899
	CREB3L4	-1.43875	0.369794	0.999899
	JTB	0.237529	0.444784	0.999899
	AL358472.2	-2.01116	0.228887	0.999899
	RAB13	21.5713	0.987912	0.999899
	TPM3	0.109151	0.751141	0.999899
	C1orf43	0.772032	0.148013	0.999899
	UBAP2L	-0.917144	0.20672	0.999899
	HAX1	-0.734298	0.0302549	0.999899
	ATP8B2	20.8834	0.988298	0.999899
	IL6R	22.576	0.989323	0.999899
	UBE2Q1	-1.54362	0.033283	0.999899
	ADAR	0.412375	0.486553	0.999899
	KCNN3	20.446	0.986309	0.999899
	PMVK	0.0118581	0.98172	0.999899
	PBXIP1	-0.475749	0.443888	0.999899
	PYGO2	23.4735	0.989812	0.999899
	AL451085.2	20.2871	0.989638	0.999899
	SHC1	-0.146838	0.896516	0.999899
	FLAD1	-0.216004	0.768556	0.999899
	ZBTB7B	1.26624	0.391638	0.999899
	ADAM15	-1.62471	0.192576	0.999899
	EFNA4	-0.858567	0.481769	0.999899
	EFNA3	20.2416	0.987279	0.999899
	SLC50A1	-0.155243	0.791663	0.999899
	DPM3	0.418235	0.552362	0.999899
	KRTCAP2	0.538937	0.166802	0.999899
	THBS3	19.7073	0.98866	0.999899
	MTX1	0.349937	0.684691	0.999899
	GBA	0.657448	0.65901	0.999899
	FAM189B	20.9828	0.990949	0.999899
	SCAMP3	2.34495	0.10993	0.999899
	CLK2	-1.86165	0.121874	0.999899
	FDPS	1.08367	0.0306453	0.999899
	RUSC1	-1.12763	0.253759	0.999899
	ASH1L	0.316045	0.606299	0.999899
	ASH1L-AS1	20.0295	0.989014	0.999899
	MSTO1	21.1994	0.986747	0.999899
	AL353807.5	19.2152	0.987953	0.999899
	YY1AP1	-0.195841	0.80404	0.999899
	DAP3	-0.235783	0.660759	0.999899
	GON4L	-0.073013	0.918432	0.999899
	SYT11	20.7639	0.985815	0.999899
	RIT1	-0.717933	0.300972	0.999899
	KHDC4	0.796373	0.341929	0.999899
	ARHGEF2	-0.231417	0.701762	0.999899
	SSR2	0.1406	0.5644	0.999899
	UBQLN4	-0.401845	0.791717	0.999899
	LMNA	22.3872	0.989871	0.999899
	SEMA4A	24.2566	0.987802	0.999899
	SLC25A44	20.5242	0.98906	0.999899
	PMF1	0.92303	0.240196	0.999899
	BGLAP	0.108908	0.946829	0.999899
	PAQR6	20.5545	0.991163	0.999899
	SMG5	0.0741188	0.96087	0.999899
	TMEM79	20.7608	0.985673	0.999899
	GLMP	0.520863	0.739477	0.999899
	CCT3	-0.0934471	0.811147	0.999899
	MEF2D	-0.539434	0.571221	0.999899
	NAXE	-0.0743127	0.888951	0.999899
	GPATCH4	-0.571568	0.444603	0.999899
	ISG20L2	0.303515	0.750442	0.999899
	RRNAD1	22.7154	0.989347	0.999899
	MRPL24	0.118663	0.862698	0.999899
	HDGF	0.122376	0.910803	0.999899
	PRCC	-0.272252	0.696653	0.999899
	SH2D2A	-0.933263	0.403973	0.999899
	ETV3	-2.65155	0.108985	0.999899
	FCRL5	1.05405	0.267046	0.999899
	FCRL4	21.7346	0.989771	0.999899
	FCRL3	1.62732	0.362251	0.999899
	FCRL2	0.0631221	0.929531	0.999899
	FCRL1	-1.27795	0.149176	0.999899
	CD1D	0.351018	0.763392	0.999899
	CD1C	-0.022904	0.981596	0.999899
	CD1E	20.5709	0.98662	0.999899
	MNDA	0.428851	0.686661	0.999899
	PYHIN1	0.2987	0.72191	0.999899
	IFI16	0.0885872	0.832967	0.999899
	AIM2	-0.460933	0.497295	0.999899
	FCER1A	19.8376	0.989106	0.999899
	DUSP23	23.4018	0.984615	0.999899
	TAGLN2	-0.0532853	0.907421	0.999899
	PIGM	21.2582	0.986462	0.999899
	IGSF8	0.227752	0.839871	0.999899
	PEA15	-0.52665	0.557197	0.999899
	DCAF8	-0.681469	0.288317	0.999899
	AL139011.1	-0.286094	0.852925	0.999899
	PEX19	0.291182	0.785624	0.999899
	COPA	-0.178857	0.738452	0.999899
	NCSTN	0.848857	0.428765	0.999899
	SLAMF6	-0.42628	0.6607	0.999899
	CD84	0.318042	0.762486	0.999899
	SLAMF1	-0.0978007	0.929857	0.999899
	CD48	-0.430065	0.459148	0.999899
	SLAMF7	-0.523945	0.533453	0.999899
	F11R	0.545213	0.715827	0.999899
	TSTD1	0.132904	0.703061	0.999899
	USF1	-2.12304	0.0520332	0.999899
	ARHGAP30	-0.112007	0.827802	0.999899
	KLHDC9	20.676	0.987302	0.999899
	PFDN2	-0.174793	0.636667	0.999899
	NIT1	-1.19258	0.0921171	0.999899
	DEDD	-1.57911	0.0566954	0.999899
	UFC1	-0.241498	0.402558	0.999899
	USP21	-0.835568	0.593401	0.999899
	PPOX	22.2831	0.987882	0.999899
	B4GALT3	24.1096	0.986295	0.999899
	NDUFS2	-0.0954292	0.852808	0.999899
	FCER1G	-0.109009	0.949331	0.999899
	TOMM40L	19.3655	0.989005	0.999899
	SDHC	0.666196	0.20741	0.999899
	AL592295.5	0.853506	0.57403	0.999899
	FCGR2A	-0.143478	0.909037	0.999899
	HSPA6	20.0873	0.988638	0.999899
	FCGR3A	21.0057	0.989739	0.999899
	FCGR2B	1.9972	0.0484567	0.999899
	FCRLA	1.15608	0.144905	0.999899
	FCRLB	22.5895	0.990309	0.999899
	DUSP12	0.295961	0.743062	0.999899
	ATF6	0.0175762	0.981906	0.999899
	UHMK1	-0.4033	0.500656	0.999899
	UAP1	1.01442	0.254157	0.999899
	DDR2	19.005	0.990584	0.999899
	HSD17B7	0.804787	0.359192	0.999899
	NUF2	21.1969	0.990441	0.999899
	MGST3	-0.569599	0.162913	0.999899
	ALDH9A1	0.35914	0.53118	0.999899
	TMCO1	0.417569	0.380469	0.999899
	UCK2	21.1473	0.989778	0.999899
	POGK	23.3044	0.987645	0.999899
	POU2F1	0.364351	0.719469	0.999899
	CD247	0.00688634	0.994318	0.999899
	AL359962.2	21.3117	0.989765	0.999899
	CREG1	21.4382	0.985857	0.999899
	AL031733.2	17.4614	0.988273	0.999899
	RCSD1	0.0457403	0.9313	0.999899
	MPZL1	0.915398	0.295352	0.999899
	MPC2	0.477871	0.342617	0.999899
	DCAF6	23.0954	0.987331	0.999899
	TIPRL	-0.390922	0.446794	0.999899
	SFT2D2	-0.204769	0.769022	0.999899
	XCL2	0.231349	0.910837	0.999899
	ATP1B1	21.8865	0.988517	0.999899
	NME7	0.0318394	0.983605	0.999899
	BLZF1	0.746214	0.618155	0.999899
	Z99572.1	21.2191	0.986046	0.999899
	C1orf112	-1.36253	0.409494	0.999899
	SELL	-0.0603263	0.930751	0.999899
	METTL18	-0.355169	0.614197	0.999899
	SCYL3	-1.42508	0.0894112	0.999899
	KIFAP3	-1.11777	0.304928	0.999899
	GORAB	21.8006	0.988542	0.999899
	FMO4	19.6884	0.989194	0.999899
	PRRC2C	-0.41701	0.310827	0.999899
	VAMP4	-0.836738	0.249581	0.999899
	EEF1AKNMT	0.103938	0.922391	0.999899
	PIGC	-0.749138	0.195188	0.999899
	SUCO	-1.0048	0.195439	0.999899
	AL645568.1	-1.44422	0.168108	0.999899
	PRDX6	-0.565014	0.104605	0.999899
	KLHL20	-1.38985	0.0499352	0.999899
	CENPL	-1.17367	0.294716	0.999899
	DARS2	20.3268	0.986576	0.999899
	GAS5	0.0338892	0.945608	0.999899
	ZBTB37	0.374922	0.805992	0.999899
	RC3H1	-0.884931	0.331561	0.999899
	RABGAP1L	-0.137487	0.834285	0.999899
	RABGAP1L-IT1	-0.887524	0.58452	0.999899
	Z99127.4	0.237064	0.878598	0.999899
	CACYBP	0.555341	0.212326	0.999899
	MRPS14	0.308847	0.572765	0.999899
	TNR	20.5581	0.986877	0.999899
	COP1	22.6657	0.988229	0.999899
	AL137796.1	19.5888	0.989673	0.999899
	RALGPS2	-0.499572	0.377885	0.999899
	FAM20B	-1.11532	0.334529	0.999899
	TOR3A	-0.793222	0.120646	0.999899
	ABL2	22.2713	0.984692	0.999899
	SOAT1	-0.573875	0.471443	0.999899
	TOR1AIP2	0.182931	0.7972	0.999899
	TOR1AIP1	0.209217	0.781683	0.999899
	CEP350	-0.714459	0.249532	0.999899
	QSOX1	-0.120264	0.938147	0.999899
	ACBD6	-0.335418	0.627025	0.999899
	XPR1	0.3877	0.80171	0.999899
	STX6	21.7448	0.985709	0.999899
	MR1	1.13139	0.316082	0.999899
	IER5	-0.220344	0.840136	0.999899
	GLUL	-0.0585196	0.950067	0.999899
	RNASEL	21.1829	0.986606	0.999899
	RGS16	0.125182	0.942291	0.999899
	NPL	20.9183	0.988057	0.999899
	DHX9	-0.0195414	0.979989	0.999899
	LAMC1	-0.182274	0.916034	0.999899
	SMG7	-0.260784	0.780872	0.999899
	NCF2	-0.474359	0.676399	0.999899
	ARPC5	0.433453	0.16442	0.999899
	TSEN15	1.01671	0.291947	0.999899
	C1orf21	21.1368	0.990231	0.999899
	EDEM3	0.937489	0.532982	0.999899
	NIBAN1	-0.97322	0.294061	0.999899
	RNF2	1.84154	0.227136	0.999899
	TRMT1L	-0.0838715	0.932827	0.999899
	SWT1	-2.32746	0.0559605	0.999899
	IVNS1ABP	0.912495	0.379563	0.999899
	TPR	0.137464	0.777668	0.999899
	ODR4	-0.505556	0.585272	0.999899
	AL096803.2	-0.0507187	0.974348	0.999899
	RGS1	-0.642704	0.492598	0.999899
	RGS13	22.1067	0.987124	0.999899
	AL136454.1	-0.91926	0.341225	0.999899
	RGS2	0.431906	0.629168	0.999899
	UCHL5	0.707783	0.440874	0.999899
	RO60	0.0925919	0.875424	0.999899
	GLRX2	0.260249	0.763944	0.999899
	CDC73	0.335293	0.655944	0.999899
	ASPM	21.6195	0.986376	0.999899
	ZBTB41	20.6457	0.986987	0.999899
	DENND1B	0.0431542	0.954518	0.999899
	C1orf53	20.241	0.987674	0.999899
	NEK7	0.430106	0.686703	0.999899
	AL450352.1	19.7757	0.989154	0.999899
	PTPRC	0.508703	0.245268	0.999899
	ZNF281	0.122286	0.879679	0.999899
	DDX59	0.0824509	0.947414	0.999899
	GPR25	23.2357	0.99869	0.999899
	KIF21B	-0.541003	0.739407	0.999899
	TMEM9	-0.297423	0.737165	0.999899
	CSRP1	0.923914	0.538419	0.999899
	AC096677.1	19.8071	0.99055	0.999899
	NAV1	19.3195	0.988931	0.999899
	IPO9	0.927411	0.41063	0.999899
	TIMM17A	1.08487	0.21759	0.999899
	RNPEP	22.459	0.985848	0.999899
	ELF3-AS1	19.6629	0.990259	0.999899
	ARL8A	-0.0626372	0.956469	0.999899
	PTPN7	0.0142719	0.981092	0.999899
	UBE2T	-0.465273	0.623164	0.999899
	PPP1R12B	0.962481	0.565436	0.999899
	KDM5B	-0.890721	0.218002	0.999899
	RABIF	0.0415702	0.955713	0.999899
	KLHL12	-0.271596	0.819399	0.999899
	ADIPOR1	0.0244454	0.963819	0.999899
	CYB5R1	-0.176079	0.87131	0.999899
	TMEM183A	-0.0671238	0.903456	0.999899
	CHIT1	20.234	0.991344	0.999899
	LINC01353	19.2185	0.989913	0.999899
	LINC01136	20.0931	0.991321	0.999899
	BTG2	-0.302048	0.522818	0.999899
	ATP2B4	-1.78332	0.0901782	0.999899
	LAX1	0.771704	0.402983	0.999899
	ZC3H11A	-3.01265	0.100238	0.999899
	ZBED6	17.0024	0.990565	0.999899
	SNRPE	0.545481	0.236594	0.999899
	PPP1R15B	-0.752481	0.516054	0.999899
	PIK3C2B	22.0959	0.988104	0.999899
	MDM4	0.667878	0.239404	0.999899
	CNTN2	-1.3439	0.46541	0.999899
	RBBP5	0.320625	0.776298	0.999899
	DSTYK	1.60403	0.303932	0.999899
	TMCC2	19.9083	0.991425	0.999899
	NUAK2	1.23135	0.243649	0.999899
	ELK4	0.952375	0.312683	0.999899
	NUCKS1	0.157242	0.772456	0.999899
	RAB29	-0.180989	0.765952	0.999899
	SLC41A1	-2.46018	0.0440817	0.999899
	RHEX	20.9836	0.990487	0.999899
	FAM72A	20.6829	0.987912	0.999899
	SRGAP2	24.1128	0.989282	0.999899
	IKBKE	1.00794	0.498766	0.999899
	RASSF5	0.307419	0.651336	0.999899
	EIF2D	0.863882	0.433519	0.999899
	MAPKAPK2	0.444247	0.766743	0.999899
	IL10	19.7478	0.990304	0.999899
	IL19	21.2989	0.989528	0.999899
	FCMR	0.273505	0.663769	0.999899
	PFKFB2	20.0674	0.988495	0.999899
	YOD1	19.6003	0.98809	0.999899
	CD55	-0.0815268	0.913011	0.999899
	CR2	20.2187	0.986196	0.999899
	CR1	-0.771891	0.643152	0.999899
	CD46	0.0545314	0.937257	0.999899
	MIR29B2CHG	-1.1785	0.111855	0.999899
	G0S2	19.3676	0.98936	0.999899
	TRAF3IP3	0.130458	0.7346	0.999899
	C1orf74	-2.84221	0.093036	0.999899
	UTP25	21.9083	0.986687	0.999899
	HHAT	22.1806	0.988276	0.999899
	RCOR3	-1.47094	0.0459871	0.999899
	TRAF5	-0.0602547	0.940864	0.999899
	LINC00467	-0.464594	0.624467	0.999899
	SLC30A1	-2.20537	0.0656783	0.999899
	LPGAT1	0.41651	0.726862	0.999899
	INTS7	20.8068	0.988038	0.999899
	PPP2R5A	0.462197	0.621549	0.999899
	PACC1	1.22847	0.407989	0.999899
	NENF	-0.363296	0.715299	0.999899
	BATF3	19.5277	0.987895	0.999899
	NSL1	-0.283769	0.61403	0.999899
	TATDN3	0.21775	0.83855	0.999899
	FLVCR1-DT	-0.501681	0.544429	0.999899
	FLVCR1	0.145489	0.926255	0.999899
	ANGEL2	1.48799	0.312459	0.999899
	SMYD2	-0.268124	0.762896	0.999899
	PTPN14	20.6056	0.987204	0.999899
	CENPF	22.2466	0.990367	0.999899
	KCTD3	20.2082	0.990162	0.999899
	GPATCH2	0.034392	0.976571	0.999899
	RRP15	0.248379	0.753749	0.999899
	LYPLAL1	0.189761	0.826184	0.999899
	AC096642.1	-0.388381	0.855345	0.999899
	EPRS	-0.595679	0.21852	0.999899
	BPNT1	21.5458	0.985363	0.999899
	IARS2	1.18255	0.267597	0.999899
	RAB3GAP2	0.370153	0.663253	0.999899
	C1orf115	-3.68433	0.042009	0.999899
	2-Mar	22.9177	0.988264	0.999899
	HLX	-1.12489	0.55159	0.999899
	DUSP10	21.5895	0.9901	0.999899
	TAF1A	-2.0318	0.121838	0.999899
	MIA3	-0.959326	0.0733016	0.999899
	AL592148.3	19.921	0.986987	0.999899
	AIDA	0.595342	0.442598	0.999899
	BROX	2.91406	0.0583058	0.999899
	FAM177B	-0.405555	0.745149	0.999899
	AL392172.1	0.360211	0.755411	0.999899
	DISP1	19.4249	0.987802	0.999899
	CAPN2	-0.0819874	0.874522	0.999899
	TP53BP2	20.5027	0.989607	0.999899
	FBXO28	1.56497	0.290337	0.999899
	DEGS1	0.851068	0.307254	0.999899
	NVL	0.725638	0.625396	0.999899
	CNIH4	1.37746	0.107302	0.999899
	WDR26	1.43363	0.342516	0.999899
	CNIH3	19.7887	0.991187	0.999899
	LBR	1.4078	0.0673954	0.999899
	SRP9	0.409721	0.353248	0.999899
	EPHX1	-1.2115	0.468108	0.999899
	AL591895.1	20.6143	0.987879	0.999899
	TMEM63A	0.0469021	0.960252	0.999899
	PYCR2	0.137847	0.843915	0.999899
	SDE2	21.3384	0.985484	0.999899
	H3F3A	-0.271448	0.34466	0.999899
	ACBD3	0.455943	0.66415	0.999899
	MIXL1	19.0128	0.988306	0.999899
	LIN9	-1.99565	0.117685	0.999899
	PARP1	0.195441	0.552545	0.999899
	ITPKB	-0.181183	0.862528	0.999899
	PSEN2	20.9697	0.986883	0.999899
	COQ8A	-0.450436	0.617597	0.999899
	LINC01641	0.765932	0.629323	0.999899
	ZNF678	-0.257427	0.884522	0.999899
	SNAP47	1.97197	0.179409	0.999899
	JMJD4	-0.16437	0.879157	0.999899
	ARF1	0.405182	0.238262	0.999899
	C1orf35	0.955724	0.302922	0.999899
	MRPL55	1.01417	0.115074	0.999899
	GUK1	0.0303929	0.919104	0.999899
	IBA57	-0.270359	0.877022	0.999899
	OBSCN	-0.446084	0.795786	0.999899
	TRIM11	22.6665	0.989657	0.999899
	HIST3H2A	0.841525	0.590145	0.999899
	RNF187	0.910007	0.586439	0.999899
	RHOU	20.5449	0.990858	0.999899
	RAB4A	-0.749379	0.0709373	0.999899
	CCSAP	20.4158	0.988807	0.999899
	NUP133	22.3732	0.990252	0.999899
	ABCB10	21.6127	0.990405	0.999899
	TAF5L	-1.45123	0.354211	0.999899
	URB2	-3.34492	0.0816336	0.999899
	LINC01736	12.3365	0.999203	0.999899
	GALNT2	22.0517	0.988087	0.999899
	COG2	1.30183	0.386875	0.999899
	TTC13	1.21539	0.420936	0.999899
	ARV1	22.9088	0.98909	0.999899
	FAM89A	21.1115	0.990283	0.999899
	C1orf131	0.38131	0.590004	0.999899
	GNPAT	-0.467189	0.552739	0.999899
	EXOC8	20.1877	0.989392	0.999899
	SPRTN	-0.635465	0.459618	0.999899
	EGLN1	-0.0163686	0.985418	0.999899
	AL445524.1	21.2991	0.990789	0.999899
	TSNAX	0.935058	0.285286	0.999899
	LINC00582	19.4665	0.988465	0.999899
	DISC1	19.3604	0.98704	0.999899
	MAP10	-0.379196	0.836258	0.999899
	NTPCR	0.330341	0.760064	0.999899
	PCNX2	22.1859	0.98847	0.999899
	COA6-AS1	-1.7217	0.122517	0.999899
	COA6	0.0976226	0.876618	0.999899
	TARBP1	-0.519649	0.627455	0.999899
	IRF2BP2	0.918204	0.350052	0.999899
	TOMM20	-0.64972	0.201331	0.999899
	RBM34	0.216367	0.892465	0.999899
	ARID4B	0.0703728	0.902136	0.999899
	GGPS1	-0.404631	0.54837	0.999899
	TBCE	23.1647	0.987884	0.999899
	TBCE.1	-1.11663	0.275731	0.999899
	B3GALNT2	1.01727	0.510518	0.999899
	LYST	0.574779	0.549586	0.999899
	GPR137B	22.187	0.988712	0.999899
	ERO1B	0.0893824	0.925715	0.999899
	LGALS8	1.04661	0.494806	0.999899
	HEATR1	21.5938	0.986472	0.999899
	MTR	-0.750207	0.439641	0.999899
	MTRNR2L11	26.866	0.998658	0.999899
	CHRM3-AS2	20.3206	0.987695	0.999899
	RGS7	17.6906	0.988831	0.999899
	FH	1.65182	0.260491	0.999899
	KMO	22.2372	0.987943	0.999899
	OPN3	-0.138675	0.878667	0.999899
	CHML	21.0388	0.987927	0.999899
	CEP170	-0.398782	0.681143	0.999899
	SDCCAG8	0.940357	0.277879	0.999899
	AKT3	21.3798	0.990911	0.999899
	ZBTB18	0.859855	0.592199	0.999899
	ADSS	-0.03911	0.952065	0.999899
	DESI2	-0.852873	0.214152	0.999899
	COX20	0.167064	0.735259	0.999899
	HNRNPU	-0.278308	0.414148	0.999899
	EFCAB2	-0.985633	0.556841	0.999899
	CNST	-0.45399	0.644938	0.999899
	SCCPDH	22.9292	0.988835	0.999899
	AHCTF1	-1.36508	0.0890848	0.999899
	ZNF670	20.9166	0.989911	0.999899
	ZNF669	22.2988	0.988434	0.999899
	ZNF124	-0.16434	0.8972	0.999899
	AL390728.6	-0.895912	0.451442	0.999899
	AL390728.5	16.862	0.990312	0.999899
	ZNF496	20.0648	0.987199	0.999899
	NLRP3	19.769	0.986431	0.999899
	SH3BP5L	-2.58067	0.0322973	0.999899
	ZNF672	0.346886	0.76869	0.999899
	ZNF692	21.6375	0.986417	0.999899
	PGBD2	0.579998	0.699929	0.999899
	SH3YL1	-0.794611	0.371401	0.999899
	ACP1	0.445979	0.319165	0.999899
	TMEM18	-0.656403	0.385253	0.999899
	EIPR1	0.552538	0.607566	0.999899
	TRAPPC12	0.554138	0.710951	0.999899
	TRAPPC12-AS1	21.7173	0.98819	0.999899
	ADI1	0.255262	0.664666	0.999899
	AC108488.1	20.4903	0.989692	0.999899
	RNASEH1	1.52208	0.146348	0.999899
	RNASEH1-AS1	-0.764949	0.298624	0.999899
	AC108488.3	20.6757	0.990296	0.999899
	CMPK2	18.6385	0.987348	0.999899
	RSAD2	19.2812	0.98819	0.999899
	LINC01871	21.9676	0.990429	0.999899
	ID2	0.351912	0.685641	0.999899
	KIDINS220	-0.975382	0.2231	0.999899
	ITGB1BP1	-0.106007	0.82561	0.999899
	CPSF3	1.43119	0.334203	0.999899
	IAH1	-0.0312686	0.956189	0.999899
	ADAM17	0.0823568	0.888955	0.999899
	YWHAQ	-0.025993	0.944101	0.999899
	TAF1B	-1.57344	0.0945121	0.999899
	AC010969.2	22.2775	0.990006	0.999899
	GRHL1	21.0343	0.990685	0.999899
	AC104794.3	20.607	0.986818	0.999899
	KLF11	-0.650125	0.697969	0.999899
	RRM2	23.5173	0.989809	0.999899
	HPCAL1	-1.44458	0.0384335	0.999899
	ODC1	-1.4033	0.0461898	0.999899
	NOL10	-0.100526	0.921488	0.999899
	SLC66A3	-0.161202	0.766694	0.999899
	ROCK2	22.6807	0.989883	0.999899
	E2F6	0.0882225	0.954239	0.999899
	LPIN1	-0.514025	0.488741	0.999899
	DDX1	0.98624	0.263019	0.999899
	FAM49A	-0.414175	0.562711	0.999899
	SMC6	-0.383378	0.473622	0.999899
	GEN1	0.171288	0.893591	0.999899
	RDH14	2.01675	0.18646	0.999899
	LINC00954	-0.820535	0.477447	0.999899
	TTC32	-0.560583	0.567898	0.999899
	WDR35	18.5282	0.989936	0.999899
	LAPTM4A	1.16792	0.0546568	0.999899
	SDC1	0.367807	0.822309	0.999899
	PUM2	0.198814	0.823916	0.999899
	RHOB	-0.161178	0.88549	0.999899
	HS1BP3	21.8038	0.990083	0.999899
	GDF7	20.078	0.990762	0.999899
	LDAH	-0.3892	0.797102	0.999899
	UBXN2A	-0.297711	0.727315	0.999899
	WDCP	-1.36073	0.452899	0.999899
	FKBP1B	20.4472	0.98999	0.999899
	SF3B6	0.722271	0.0721998	0.999899
	FAM228B	-0.183854	0.875255	0.999899
	TP53I3	21.6102	0.990473	0.999899
	ITSN2	-0.379436	0.483341	0.999899
	AC009228.1	-1.07205	0.485526	0.999899
	NCOA1	23.3724	0.988933	0.999899
	PTRHD1	0.38054	0.472378	0.999899
	CENPO	20.3176	0.991046	0.999899
	ADCY3	21.1355	0.988674	0.999899
	DNAJC27	19.3559	0.989854	0.999899
	DNAJC27-AS1	-1.24673	0.461765	0.999899
	POMC	0.112167	0.924002	0.999899
	DNMT3A	1.03307	0.493501	0.999899
	DTNB	1.30002	0.383195	0.999899
	AC104699.1	-0.759876	0.2569	0.999899
	ASXL2	-0.122594	0.894325	0.999899
	RAB10	0.941093	0.156557	0.999899
	HADHA	-0.151314	0.728515	0.999899
	HADHB	0.387704	0.511662	0.999899
	SELENOI	20.6977	0.988118	0.999899
	SLC35F6	0.237855	0.824121	0.999899
	CENPA	22.8548	0.990219	0.999899
	TMEM214	22.515	0.985629	0.999899
	AGBL5	19.3376	0.990045	0.999899
	OST4	0.136978	0.635077	0.999899
	KHK	20.5493	0.990298	0.999899
	ABHD1	21.2529	0.986425	0.999899
	PREB	1.22524	0.248664	0.999899
	SLC5A6	21.6162	0.990147	0.999899
	CAD	-2.40235	0.0432909	0.999899
	UCN	19.8114	0.986236	0.999899
	MPV17	-0.0946334	0.87916	0.999899
	GTF3C2	1.15858	0.433811	0.999899
	AC074117.1	20.5385	0.987755	0.999899
	EIF2B4	-0.887484	0.216897	0.999899
	SNX17	1.02652	0.114093	0.999899
	ZNF513	-1.90029	0.24892	0.999899
	PPM1G	-0.642614	0.169053	0.999899
	NRBP1	1.4853	0.151525	0.999899
	KRTCAP3	-2.70287	0.0512223	0.999899
	IFT172	-2.58202	0.0458846	0.999899
	ZNF512	-0.997531	0.174121	0.999899
	GPN1	-0.29492	0.711548	0.999899
	SUPT7L	-0.584347	0.605284	0.999899
	SLC4A1AP	-0.83283	0.235005	0.999899
	MRPL33	0.200008	0.64922	0.999899
	RBKS	-1.91819	0.106074	0.999899
	BABAM2	0.103547	0.908412	0.999899
	AC093690.1	21.8868	0.989371	0.999899
	FOSL2	21.6333	0.989185	0.999899
	TRMT61B	0.283384	0.851764	0.999899
	WDR43	-0.689601	0.26547	0.999899
	CLIP4	21.7892	0.988935	0.999899
	YPEL5	0.434957	0.424333	0.999899
	LBH	0.49929	0.430746	0.999899
	LCLAT1	0.248964	0.88155	0.999899
	EHD3	-0.415397	0.731656	0.999899
	MEMO1	-1.04648	0.16751	0.999899
	DPY30	0.436195	0.353162	0.999899
	SPAST	-1.28043	0.20512	0.999899
	AL121658.1	19.9315	0.99038	0.999899
	SLC30A6	-1.17329	0.254779	0.999899
	YIPF4	0.653648	0.307011	0.999899
	AL133245.1	-0.886614	0.622089	0.999899
	BIRC6	-0.484526	0.39135	0.999899
	AL133243.3	22.488	0.989621	0.999899
	TTC27	0.627382	0.679864	0.999899
	RASGRP3	1.62583	0.0682941	0.999899
	FAM98A	0.190401	0.857093	0.999899
	FEZ2	1.80764	0.230136	0.999899
	STRN	-0.7565	0.433249	0.999899
	HEATR5B	-0.223549	0.846152	0.999899
	GPATCH11	-0.339585	0.674445	0.999899
	EIF2AK2	-0.0183791	0.97867	0.999899
	CEBPZOS	-0.526973	0.442868	0.999899
	CEBPZ	0.473074	0.455981	0.999899
	AC007390.2	20.602	0.990833	0.999899
	NDUFAF7	-0.14431	0.893775	0.999899
	PRKD3	0.081614	0.901034	0.999899
	QPCT	-1.01367	0.558676	0.999899
	AC006369.1	-1.47265	0.19684	0.999899
	CDC42EP3	0.162635	0.821551	0.999899
	RMDN2	-0.173715	0.90989	0.999899
	ATL2	0.879578	0.567714	0.999899
	HNRNPLL	-0.124543	0.934896	0.999899
	GALM	-1.30607	0.079146	0.999899
	SRSF7	-0.146752	0.712889	0.999899
	GEMIN6	0.217585	0.807153	0.999899
	DHX57	0.432483	0.782852	0.999899
	MORN2	-3.21245	0.0764302	0.999899
	SOS1	-0.022611	0.983416	0.999899
	MAP4K3	21.4401	0.990933	0.999899
	MAP4K3-DT	-0.54803	0.483898	0.999899
	THUMPD2	-0.00389761	0.997376	0.999899
	AC083949.1	-4.16153	0.0662061	0.999899
	EML4	-0.627032	0.266262	0.999899
	COX7A2L	0.0112201	0.973539	0.999899
	MTA3	-1.23808	0.176848	0.999899
	HAAO	-2.24056	0.101373	0.999899
	ZFP36L2	0.249986	0.712845	0.999899
	AC010883.1	20.5992	0.989889	0.999899
	THADA	-1.47343	0.0782199	0.999899
	DYNC2LI1	-2.16383	0.0870957	0.999899
	ABCG8	20.4121	0.988872	0.999899
	LRPPRC	-0.963796	0.194604	0.999899
	PPM1B	-0.1455	0.81241	0.999899
	PREPL	1.34317	0.374802	0.999899
	CAMKMT	-0.181897	0.865756	0.999899
	SRBD1	21.4697	0.985603	0.999899
	PRKCE	-1.74689	0.0805168	0.999899
	ATP6V1E2	-1.62526	0.320888	0.999899
	RHOQ	0.172779	0.810727	0.999899
	PIGF	0.392801	0.604854	0.999899
	CRIPT	-0.586153	0.226293	0.999899
	SOCS5	22.2508	0.989619	0.999899
	MCFD2	-0.326465	0.667748	0.999899
	TTC7A	-0.248017	0.821137	0.999899
	CALM2	0.776711	0.0967799	0.999899
	MSH2	-0.0590259	0.956284	0.999899
	KCNK12	-3.07816	0.0439864	0.999899
	MSH6	21.1666	0.985841	0.999899
	FBXO11	-0.482318	0.60381	0.999899
	FOXN2	-1.40676	0.0773706	0.999899
	PPP1R21	0.0502191	0.950925	0.999899
	ASB3	22.579	0.988073	0.999899
	CHAC2	23.3837	0.988659	0.999899
	ERLEC1	0.771764	0.249837	0.999899
	PSME4	0.0716802	0.94872	0.999899
	ACYP2	0.445118	0.676919	0.999899
	SPTBN1	-0.161011	0.843929	0.999899
	EML6	-1.03581	0.435454	0.999899
	RTN4	-0.0829193	0.884207	0.999899
	AC012358.3	21.0916	0.988242	0.999899
	CCDC88A	0.833835	0.500519	0.999899
	CFAP36	22.5007	0.985225	0.999899
	PPP4R3B	0.151048	0.832868	0.999899
	AC015982.2	21.6056	0.989528	0.999899
	PNPT1	0.432137	0.68872	0.999899
	VRK2	0.414068	0.706272	0.999899
	AC068193.1	-1.84157	0.0726896	0.999899
	FANCL	0.766316	0.611271	0.999899
	AC007381.1	23.0645	0.988273	0.999899
	BCL11A	0.584506	0.407736	0.999899
	REL	-0.834709	0.245179	0.999899
	PUS10	-0.862995	0.49343	0.999899
	PEX13	0.818133	0.465134	0.999899
	KIAA1841	21.628	0.990758	0.999899
	AC016747.1	-1.24807	0.156322	0.999899
	C2orf74	-0.468186	0.505205	0.999899
	USP34	0.180925	0.760241	0.999899
	AC016727.1	-0.381474	0.829621	0.999899
	XPO1	-0.625373	0.316337	0.999899
	FAM161A	22.0916	0.990632	0.999899
	CCT4	0.0934233	0.823865	0.999899
	B3GNT2	-0.151165	0.854233	0.999899
	EHBP1	-1.08824	0.352012	0.999899
	AC007098.1	2.4198	0.13267	0.999899
	WDPCP	-2.66928	0.0516709	0.999899
	MDH1	0.643098	0.281866	0.999899
	UGP2	-0.494108	0.273219	0.999899
	PELI1	0.695475	0.544468	0.999899
	AC008074.2	0.0210262	0.989941	0.999899
	AFTPH	1.29696	0.147101	0.999899
	SERTAD2	0.012975	0.990363	0.999899
	LINC02245	1.69237	0.267629	0.999899
	SLC1A4	22.3221	0.990128	0.999899
	LINC02576	20.4324	0.988294	0.999899
	CEP68	-1.19587	0.360276	0.999899
	RAB1A	0.88561	0.208056	0.999899
	ACTR2	0.747136	0.131361	0.999899
	ETAA1	21.3778	0.987667	0.999899
	C1D	-0.119227	0.807437	0.999899
	WDR92	-0.353951	0.668858	0.999899
	PNO1	22.8299	0.986041	0.999899
	PPP3R1	-0.398323	0.619991	0.999899
	PLEK	1.18273	0.1448	0.999899
	FBXO48	22.2913	0.989484	0.999899
	APLF	19.0325	0.989703	0.999899
	ARHGAP25	0.42074	0.518091	0.999899
	GFPT1	-0.0891049	0.933717	0.999899
	NFU1	0.276806	0.654583	0.999899
	AAK1	-0.205581	0.832858	0.999899
	ANXA4	0.343765	0.702038	0.999899
	GMCL1	-0.244292	0.714942	0.999899
	SNRNP27	-0.186545	0.71785	0.999899
	MXD1	21.0835	0.989965	0.999899
	PCBP1-AS1	-0.851264	0.323765	0.999899
	PCBP1	0.287413	0.562271	0.999899
	LINC01816	19.3083	0.990042	0.999899
	C2orf42	0.703499	0.658692	0.999899
	TIA1	1.02568	0.251721	0.999899
	PCYOX1	0.135194	0.929097	0.999899
	SNRPG	0.350608	0.290654	0.999899
	FAM136A	1.03984	0.180137	0.999899
	ADD2	21.5349	0.989867	0.999899
	TEX261	0.726701	0.626434	0.999899
	NAGK	1.03018	0.261998	0.999899
	MCEE	1.4809	0.311418	0.999899
	MPHOSPH10	-0.970439	0.0959323	0.999899
	PAIP2B	22.5657	0.989811	0.999899
	ZNF638	-0.543268	0.35586	0.999899
	EXOC6B	20.5319	0.988443	0.999899
	SFXN5	-0.266629	0.865641	0.999899
	SMYD5	20.4385	0.988669	0.999899
	PRADC1	22.7044	0.987797	0.999899
	CCT7	0.495592	0.339659	0.999899
	FBXO41	18.2519	0.989297	0.999899
	ALMS1	-1.92423	0.127761	0.999899
	DUSP11	0.397893	0.5679	0.999899
	STAMBP	1.31055	0.373112	0.999899
	DGUOK	-0.330558	0.352112	0.999899
	BOLA3	0.636642	0.397447	0.999899
	BOLA3-AS1	19.7656	0.987422	0.999899
	MOB1A	0.266788	0.548228	0.999899
	MTHFD2	1.55038	0.130608	0.999899
	DCTN1	-0.359214	0.690074	0.999899
	WDR54	0.440708	0.61466	0.999899
	RTKN	20.4252	0.99087	0.999899
	INO80B	0.490044	0.744813	0.999899
	WBP1	0.0382542	0.954143	0.999899
	MOGS	0.670388	0.539525	0.999899
	MRPL53	0.0869889	0.919451	0.999899
	CCDC142	1.00661	0.508843	0.999899
	TTC31	-1.24606	0.132119	0.999899
	PCGF1	-0.251445	0.868287	0.999899
	AUP1	0.353305	0.464575	0.999899
	HTRA2	0.813792	0.354367	0.999899
	DOK1	2.19693	0.143163	0.999899
	SEMA4F	-3.18848	0.166164	0.999899
	HK2	18.88	0.991203	0.999899
	POLE4	0.309463	0.49811	0.999899
	MRPL19	-0.0485105	0.936871	0.999899
	GCFC2	-0.0638774	0.945427	0.999899
	SUCLG1	-0.0305585	0.955822	0.999899
	TRABD2A	-1.31397	0.342428	0.999899
	TMSB10	-0.323056	0.198967	0.999899
	AC022210.2	20.469	0.986704	0.999899
	KCMF1	-0.160718	0.858565	0.999899
	RETSAT	21.2069	0.9875	0.999899
	ELMOD3	1.2141	0.271043	0.999899
	CAPG	-0.209186	0.720951	0.999899
	MAT2A	-0.934026	0.0731822	0.999899
	GGCX	-0.756193	0.392842	0.999899
	VAMP8	0.482258	0.153978	0.999899
	VAMP5	0.63013	0.339658	0.999899
	RNF181	0.444789	0.379428	0.999899
	TMEM150A	21.8463	0.986307	0.999899
	USP39	0.228127	0.832882	0.999899
	C2orf68	0.617345	0.469777	0.999899
	GNLY	1.61238	0.352072	0.999899
	ATOH8	-4.83914	0.402066	0.999899
	ST3GAL5	1.33278	0.18837	0.999899
	POLR1A	-0.833187	0.634518	0.999899
	PTCD3	0.232448	0.782779	0.999899
	IMMT	-0.471818	0.419683	0.999899
	MRPL35	-0.15329	0.839779	0.999899
	KDM3A	-1.64488	0.0498368	0.999899
	CHMP3	-0.158043	0.775593	0.999899
	RNF103	-1.67167	0.0620435	0.999899
	RMND5A	-1.39944	0.08246	0.999899
	CD8A	-1.05857	0.331184	0.999899
	CD8B	-0.00501928	0.996419	0.999899
	LINC01943	-0.608969	0.704304	0.999899
	AC133644.2	0.55399	0.757373	0.999899
	PLGLB2	20.7696	0.988751	0.999899
	RGPD2	19.2479	0.989847	0.999899
	KRCC1	-0.200961	0.701699	0.999899
	EIF2AK3	0.330711	0.827651	0.999899
	EIF2AK3-DT	19.8497	0.990842	0.999899
	RPIA	0.704878	0.393396	0.999899
	IGKV4-1	3.08301	0.193828	0.999899
	IGKV1-5	0.699245	0.841684	0.999899
	IGKV1-6	18.7587	0.988199	0.999899
	IGKV1-8	14.8806	0.990792	0.999899
	IGKV1-9	18.1125	0.987575	0.999899
	IGKV3-11	21.1164	0.986153	0.999899
	IGKV1-12	-8.83532	0.043082	0.999899
	IGKV3-15	17.1772	0.98919	0.999899
	IGKV1-16	19.6975	0.988313	0.999899
	IGKV1-17	19.5176	0.988278	0.999899
	IGKV3-20	-1.99443	0.462978	0.999899
	IGKV1-27	17.7642	0.990365	0.999899
	IGKV2-30	18.633	0.990213	0.999899
	IGKV1-39	20.7572	0.990074	0.999899
	IGKV1D-39	13.0641	0.991425	0.999899
	IGKV2D-28	18.7509	0.988846	0.999899
	IGKV1D-13	13.2527	0.992305	0.999899
	IGKV1D-12	10.4983	0.99333	0.999899
	IGKV3D-11	21.491	0.987293	0.999899
	IGKV1D-8	17.0614	0.991243	0.999899
	MAL	-1.25662	0.28572	0.999899
	MRPS5	0.560619	0.357221	0.999899
	ZNF514	21.0426	0.988673	0.999899
	ZNF2	20.2849	0.98796	0.999899
	FAHD2A	-0.112432	0.919241	0.999899
	AC009237.14	-1.18711	0.557662	0.999899
	LINC00342	-0.810818	0.270048	0.999899
	ANKRD36C	-0.327054	0.676533	0.999899
	GPAT2	20.1338	0.986742	0.999899
	DUSP2	-0.12232	0.917517	0.999899
	STARD7	1.8811	0.0688042	0.999899
	STARD7-AS1	20.1852	0.988174	0.999899
	TMEM127	-0.649675	0.473796	0.999899
	CIAO1	0.68059	0.312207	0.999899
	SNRNP200	-1.03645	0.109512	0.999899
	AC021188.1	-3.22161	0.0499067	0.999899
	ITPRIPL1	21.879	0.989767	0.999899
	NCAPH	20.8196	0.989774	0.999899
	ARID5A	0.100019	0.881714	0.999899
	KANSL3	21.3561	0.987853	0.999899
	LMAN2L	-1.02323	0.55046	0.999899
	CNNM4	-0.784241	0.645623	0.999899
	CNNM3	0.25056	0.844139	0.999899
	ANKRD39	-0.027939	0.970867	0.999899
	FAHD2B	-1.07968	0.331096	0.999899
	ANKRD36	0.116352	0.899076	0.999899
	AC092683.1	-0.481865	0.650475	0.999899
	ANKRD36B	-1.14704	0.145763	0.999899
	COX5B	0.0955731	0.672377	0.999899
	ACTR1B	-0.338252	0.691807	0.999899
	ZAP70	-0.100875	0.948696	0.999899
	TMEM131	0.19527	0.822383	0.999899
	INPP4A	-1.08779	0.177645	0.999899
	COA5	-0.734354	0.263418	0.999899
	UNC50	0.504285	0.407041	0.999899
	MGAT4A	0.856044	0.420462	0.999899
	LINC02611	20.5439	0.989803	0.999899
	TSGA10	-0.509522	0.64361	0.999899
	C2orf15	20.8921	0.98981	0.999899
	LIPT1	-0.792707	0.411822	0.999899
	MITD1	-0.383419	0.518292	0.999899
	MRPL30	0.867156	0.574571	0.999899
	LYG2	20.8964	0.986747	0.999899
	TXNDC9	0.467056	0.501002	0.999899
	EIF5B	0.773023	0.121287	0.999899
	REV1	-1.16787	0.0453253	0.999899
	AFF3	-0.00114254	0.998886	0.999899
	PDCL3	1.29356	0.235609	0.999899
	CNOT11	-0.820456	0.294247	0.999899
	RNF149	0.0507134	0.934692	0.999899
	MAP4K4	-0.183197	0.813196	0.999899
	IL18R1	20.5771	0.990291	0.999899
	MFSD9	-0.678935	0.548475	0.999899
	TMEM182	19.5921	0.988874	0.999899
	MRPS9	0.013482	0.985008	0.999899
	TGFBRAP1	20.8938	0.988437	0.999899
	AC012360.3	1.40478	0.345395	0.999899
	C2orf49	0.331713	0.756006	0.999899
	NCK2	-1.64957	0.0582109	0.999899
	UXS1	23.1723	0.989496	0.999899
	GCC2	-0.36211	0.468475	0.999899
	LIMS1	-0.460084	0.432233	0.999899
	RANBP2	-0.0419938	0.9627	0.999899
	CCDC138	20.0217	0.98766	0.999899
	RGPD5	-2.8192	0.0604859	0.999899
	MTLN	0.124029	0.868427	0.999899
	BUB1	20.4893	0.989208	0.999899
	ACOXL	19.4613	0.989606	0.999899
	MIR4435-2HG	1.38571	0.274807	0.999899
	BCL2L11	-0.607947	0.563774	0.999899
	AC068491.3	19.6256	0.989286	0.999899
	ANAPC1	-0.6351	0.561995	0.999899
	TMEM87B	0.603637	0.68379	0.999899
	FBLN7	19.8021	0.991136	0.999899
	ZC3H8	-0.449928	0.573764	0.999899
	ZC3H6	22.9631	0.987514	0.999899
	TTL	-0.611809	0.625432	0.999899
	POLR1B	-0.184736	0.903301	0.999899
	CHCHD5	1.09494	0.148951	0.999899
	SLC20A1	-0.489556	0.56722	0.999899
	PSD4	-0.629002	0.510302	0.999899
	PAX8-AS1	-0.965383	0.340098	0.999899
	AC016745.2	1.6427	0.325739	0.999899
	CBWD2	0.540202	0.635287	0.999899
	RABL2A	-0.735255	0.510777	0.999899
	SLC35F5	-0.0352606	0.970276	0.999899
	AC104653.1	20.3994	0.986519	0.999899
	AC110769.2	-0.177953	0.895264	0.999899
	ACTR3	0.0592875	0.872482	0.999899
	DDX18	-0.370502	0.352184	0.999899
	AC009404.1	18.6876	0.988243	0.999899
	CCDC93	0.228455	0.843672	0.999899
	INSIG2	-0.371899	0.507929	0.999899
	MARCO	19.3951	0.98774	0.999899
	STEAP3	19.6608	0.990444	0.999899
	C2orf76	-0.317709	0.719006	0.999899
[truncated: 10,041 more rows]

## Sheet: CD4 Tc
CD4 Tc	gene	log2FC	Pvalue	FDR
	IGKC	7.3625	1.84e-11	1.18e-07
	NUP88	0.560082	9.74e-10	3.12e-06
	BRD3	0.540393	3.43e-09	7.33e-06
	ZNF593	-0.607582	2.28e-07	0.000292185
	EPSTI1	0.916936	1.97e-07	0.000292185
	VRK3	0.546338	2.92e-07	0.000311949
	LRMP	0.64375	5.23e-07	0.000438878
	IGHG1	8.2875	5.47e-07	0.000438878
	TAPBP	0.523688	8.98e-07	0.00064038
	NELFCD	0.386611	1.12e-06	0.00071971
	TCOF1	0.41716	1.72e-06	0.00100425
	PIK3IP1	0.485176	2.38e-06	0.00127115
	MKRN2	0.558653	2.82e-06	0.00132746
	ADA2	0.842331	2.9e-06	0.00132746
	SNX27	0.628233	6.07e-06	0.00205655
	TTN-AS1	0.570103	6.31e-06	0.00205655
	RABL3	0.598442	5.49e-06	0.00205655
	NNT	0.53255	5.54e-06	0.00205655
	MTHFD1	0.639535	6.13e-06	0.00205655
	PDCD5	-0.431433	6.41e-06	0.00205655
	NUMB	0.54364	6.77e-06	0.00206734
	MRPL57	-0.253509	9.16e-06	0.00267258
	ARID3A	1.02972	2.09e-05	0.00582404
	DERL1	0.446529	2.23e-05	0.00595162
	IRF2BPL	0.851277	2.51e-05	0.00625361
	MFGE8	0.750871	2.53e-05	0.00625361
	MDM4	0.72736	2.77e-05	0.00658784
	ELMSAN1	0.835904	2.91e-05	0.00666528
	ZNF346	0.569066	3.42e-05	0.00690364
	LINC02762	-0.626825	3.43e-05	0.00690364
	UNKL	0.829697	3.49e-05	0.00690364
	UNC13D	0.722807	3.55e-05	0.00690364
	NF2	0.559963	3.28e-05	0.00690364
	TNPO3	0.473593	4.36e-05	0.00800145
	EXOC7	0.569092	4.36e-05	0.00800145
	POC1B	0.6233	4.63e-05	0.00824517
	TMEM63A	0.703664	4.86e-05	0.00834005
	APBA2	0.743614	4.94e-05	0.00834005
	LINC00426	0.749388	5.08e-05	0.0083572
	TMEM154	0.42651	7.04e-05	0.0110235
	GTF3C6	-0.395629	6.89e-05	0.0110235
	ABCD4	0.444147	7.73e-05	0.0116496
	FXYD7	-0.637988	7.81e-05	0.0116496
	MED17	0.551613	8.2e-05	0.0119618
	WIPF1	0.517489	8.61e-05	0.0120153
	SENP2	0.614063	8.49e-05	0.0120153
	ITFG1	0.610122	9.52e-05	0.0129968
	ADAM17	0.569718	0.000105548	0.0138225
	XPA	-0.292049	0.000104115	0.0138225
	ARID5A	0.560853	0.000125382	0.0160915
	ATG12	0.300933	0.000132495	0.0163504
	SBNO1	0.446561	0.000130016	0.0163504
	GIMAP6	0.482722	0.000140253	0.0163637
	IGLC2	6.94121	0.000137086	0.0163637
	SFI1	0.610993	0.000138927	0.0163637
	CELF2	0.46429	0.000142842	0.0163682
	CLK1	0.554001	0.000147067	0.0165566
	SLC8B1	0.680171	0.000155904	0.0172489
	GIGYF1	0.725148	0.000159939	0.0173954
	DBI	-0.368859	0.000168357	0.0180058
	C2orf68	0.594723	0.000186048	0.0195716
	SEC63	0.350806	0.000191751	0.0198462
	EVL	0.317204	0.000206005	0.0209831
	ADPGK	0.521429	0.000209337	0.0209893
	STAU2	0.56168	0.000220454	0.0213675
	STAT2	0.50901	0.000216716	0.0213675
	FAM98B	0.755184	0.000224339	0.0213675
	FAM118A	1.82828	0.000226428	0.0213675
	SDAD1	-0.299123	0.000240249	0.0219788
	LONP2	0.287305	0.000243181	0.0219788
	TUBD1	0.43992	0.000238158	0.0219788
	TRPC4AP	0.667175	0.000251159	0.0223845
	DCAF6	0.452826	0.000256675	0.0224891
	SEC23A	0.557459	0.000259341	0.0224891
	SLA	0.637408	0.000264483	0.0226292
	TM9SF2	0.692614	0.000276559	0.0230478
	SH3KBP1	0.35744	0.000273186	0.0230478
	AL355816.2	0.988463	0.000302962	0.0249245
	ATP5PD	-0.335087	0.000307134	0.0249478
	ERAP1	0.576134	0.000314707	0.0252434
	CBLB	0.69312	0.000334077	0.0261435
	CLK4	0.536682	0.00033226	0.0261435
	TMEM126A	-0.311811	0.000355136	0.0274567
	UBE2E1	0.277943	0.000372616	0.0284652
	IFT27	0.545467	0.000400012	0.0301985
	ZNF141	0.629893	0.000424469	0.0316723
	ZNF827	0.681525	0.000447125	0.0326486
	KPNB1	0.362285	0.00044773	0.0326486
	SEMA4D	0.60665	0.000463358	0.0334087
	ELMO1	0.633413	0.000477648	0.0336821
	PTBP1	0.483171	0.000475214	0.0336821
	FBXL20	0.635054	0.000497711	0.0347154
	SP100	0.300882	0.000539711	0.0368439
	FAM162A	-0.343202	0.000537633	0.0368439
	CCNG1	0.487197	0.00054851	0.0370504
	CISD3	-0.417121	0.000554709	0.0370788
	SEC61B	-0.302291	0.000569299	0.0373038
	PAN3	0.844516	0.000574856	0.0373038
	C16orf91	-0.374588	0.000581328	0.0373038
	SLC39A6	0.627717	0.000580065	0.0373038
	OGG1	0.431853	0.000597815	0.037982
	SLC30A7	0.672087	0.000630541	0.0385351
	PYHIN1	0.540741	0.000625558	0.0385351
	NOL7	-0.210451	0.000628096	0.0385351
	DNASE1	0.755378	0.000624284	0.0385351
	SLAMF6	0.561468	0.000658751	0.0395066
	HS3ST3B1	0.78407	0.000658119	0.0395066
	PHYKPL	0.614813	0.000678838	0.0403343
	RALB	0.317762	0.000713059	0.0406392
	EPHX2	0.579931	0.000702981	0.0406392
	APBB1	0.593087	0.000694862	0.0406392
	POLG	0.424359	0.000709397	0.0406392
	NSMCE1	-0.303039	0.000715635	0.0406392
	RAD9A	0.513528	0.000773591	0.0431664
	PWP1	-0.24364	0.000770513	0.0431664
	MRPL20	-0.221369	0.000819716	0.0452907
	CRLF3	0.468487	0.000825778	0.0452907
	DCP1A	0.339794	0.0008574	0.0458494
	ZBTB20	0.482418	0.000854844	0.0458494
	TAP1	0.517613	0.000846203	0.0458494
	JPT2	0.454138	0.000892913	0.0473539
	GALM	0.376224	0.000916218	0.0481916
	SLC35F6	0.732206	0.00092445	0.0482292
	TPMT	0.433255	0.000954353	0.0492223
	FAM160A2	0.580093	0.000958826	0.0492223
	PRMT9	0.37184	0.000977275	0.0497712
	NDUFB7	-0.247872	0.00102063	0.05157
	CCDC66	0.453142	0.00115157	0.053163
	FOXP1	0.487491	0.00112926	0.053163
	TIGIT	0.679255	0.00112997	0.053163
	SDHA	0.512025	0.00113975	0.053163
	TAF9	-0.29992	0.00109464	0.053163
	PSMG4	-0.337746	0.00115097	0.053163
	ATF6B	0.381545	0.00110719	0.053163
	CASP2	0.433119	0.00109442	0.053163
	SMARCC2	0.277645	0.00109443	0.053163
	TSPAN31	0.350222	0.00111743	0.053163
	ZBTB25	0.517892	0.00114488	0.053163
	SUSD6	0.544956	0.00108469	0.053163
	PWWP2A	0.622475	0.00118211	0.0540685
	LRRC57	0.586536	0.00118804	0.0540685
	MED16	0.611131	0.00121053	0.0547039
	NUDCD2	-0.290915	0.00122798	0.0551047
	ALDH3A2	0.481901	0.00125668	0.0560008
	RBBP5	0.537665	0.00127308	0.0561781
	DIS3L	0.357209	0.00127817	0.0561781
	OGA	0.466277	0.00130487	0.0566651
	LGALS1	-0.517706	0.00130691	0.0566651
	INTS8	0.488389	0.0013387	0.0572697
	NBR1	0.373338	0.00133292	0.0572697
	SF3B3	0.488435	0.00134995	0.0573685
	WBP1L	0.422191	0.00136712	0.0577157
	HINFP	0.439385	0.00140461	0.058911
	RAB27A	0.267886	0.00141426	0.0589307
	TMEM19	0.521877	0.00145292	0.0601507
	EIF1AD	0.356345	0.00147244	0.0605684
	SURF1	-0.315598	0.00148658	0.0607605
	BAZ2B	0.539533	0.00151026	0.060952
	NHP2	-0.333252	0.00150114	0.060952
	MPC2	-0.289817	0.00173279	0.0613268
	COA6	-0.35604	0.00159795	0.0613268
	CASP8	0.360497	0.00164993	0.0613268
	VPS8	0.397332	0.00172572	0.0613268
	NUP54	0.394858	0.00182341	0.0613268
	RNF14	0.496532	0.00154496	0.0613268
	HIST1H4C	-0.586155	0.00181291	0.0613268
	FKBP5	0.758831	0.00162543	0.0613268
	SESN1	0.794215	0.00168975	0.0613268
	SUN1	0.438672	0.00166789	0.0613268
	TTC39B	0.504965	0.0016661	0.0613268
	IARS	0.374396	0.0017923	0.0613268
	NXF1	0.568753	0.00175463	0.0613268
	DRAP1	-0.26769	0.00163225	0.0613268
	ANAPC15	-0.284617	0.00163378	0.0613268
	NCKAP1L	0.351587	0.001633	0.0613268
	TMEM120B	0.949079	0.00156364	0.0613268
	SUPT20H	0.312559	0.00166333	0.0613268
	PATL2	0.75135	0.00156637	0.0613268
	GTF2A2	-0.255523	0.00182537	0.0613268
	IL16	0.500515	0.00179899	0.0613268
	ALDOC	0.451476	0.001755	0.0613268
	EVI2B	0.320005	0.00163883	0.0613268
	RETREG3	0.475924	0.00180673	0.0613268
	COX11	0.359083	0.00172485	0.0613268
	ELP2	0.340364	0.00170066	0.0613268
	FEM1A	0.60288	0.0017114	0.0613268
	JAK3	0.727768	0.00182444	0.0613268
	ARHGEF1	0.433858	0.00171795	0.0613268
	NCAPH2	0.451148	0.0018052	0.0613268
	FTX	0.763399	0.00157995	0.0613268
	RAP2C	0.446159	0.00153553	0.0613268
	FLI1	0.558695	0.00183539	0.0613421
	SUMF2	0.373691	0.00188104	0.0622199
	SMYD4	0.530316	0.00187936	0.0622199
	SMPD1	0.589256	0.00190873	0.0625087
	COA4	-0.366664	0.00190926	0.0625087
	STRIP1	0.526531	0.00195401	0.0636492
	CC2D1A	0.474111	0.00198021	0.0641768
	LY9	0.526678	0.00200674	0.064446
	AVL9	0.600838	0.0020086	0.064446
	S100A11	-0.359672	0.00205498	0.0646412
	LEF1	0.450915	0.00203765	0.0646412
	GAR1	-0.437395	0.00205454	0.0646412
	TSPYL1	0.693226	0.00205088	0.0646412
	GBP2	0.416039	0.00206637	0.0646823
	BSDC1	0.490747	0.002106	0.0656029
	NECAP2	0.232507	0.0021468	0.0665507
	TULP4	0.535913	0.00219289	0.0673291
	ADPRM	0.489806	0.00219285	0.0673291
	NFIA	0.63271	0.00222882	0.067464
	BTN2A1	0.405441	0.00222442	0.067464
	GGA1	0.473497	0.00221742	0.067464
	SETD5	0.560024	0.0022423	0.0675531
	HLA-A	0.508435	0.00230542	0.068904
	TIMM8B	-0.241406	0.00230861	0.068904
	ATP5PO	-0.267635	0.00232199	0.0689825
	SERPINB9	0.656691	0.00238563	0.0703694
	RP9	-0.504326	0.00239061	0.0703694
	APTX	0.485414	0.00244534	0.0710841
	TRIM13	0.508669	0.00244812	0.0710841
	NDUFA7	-0.302936	0.00243578	0.0710841
	PAQR8	0.481718	0.00250052	0.0719546
	TBK1	0.550156	0.00249394	0.0719546
	LRRC41	0.660151	0.00257132	0.0736614
	NDUFAB1	-0.284668	0.00262203	0.0747803
	PHIP	0.38209	0.00266445	0.0756538
	CBR4	0.780353	0.0026963	0.0758004
	PARP8	0.491078	0.00271686	0.0758004
	PIK3C3	0.455782	0.00271269	0.0758004
	JUND	-1.05933	0.0026841	0.0758004
	S100A6	-0.241792	0.00278901	0.0761579
	KHDC4	0.614749	0.00276183	0.0761579
	PDK1	0.563711	0.00277436	0.0761579
	RBM6	0.376628	0.00278764	0.0761579
	CSKMT	0.794869	0.00277532	0.0761579
	CLIC3	-0.802648	0.00290249	0.0789207
	PSMA3-AS1	0.48435	0.0029445	0.0797251
	CYTOR	0.636222	0.00298185	0.0800608
	TFAM	-0.337206	0.00297214	0.0800608
	TPRKB	-0.279009	0.0030301	0.0810174
	RBM14	0.516723	0.00306517	0.081615
	DVL2	0.620888	0.00314599	0.0834208
	HSPE1	-0.249041	0.00321823	0.0842914
	PTER	0.532911	0.00320037	0.0842914
	NCOA4	0.460569	0.00321372	0.0842914
	TMEM80	0.524733	0.0033249	0.0867314
	LAX1	0.535248	0.00338729	0.0878743
	USP11	0.581316	0.00339611	0.0878743
	CLN8	0.595408	0.00343811	0.0882493
	SNRPD1	-0.229979	0.00342822	0.0882493
	SEC11C	-0.28824	0.00345549	0.0883423
	COX20	-0.227438	0.00355909	0.0906298
	S100A10	-0.325841	0.00359487	0.0908199
	PFKP	0.439843	0.00358248	0.0908199
	CD53	0.299943	0.00365744	0.0916789
	IL12RB1	0.409752	0.00365645	0.0916789
	PDE4DIP	0.514386	0.00367513	0.0917639
	ZNF136	0.432367	0.00371764	0.0924654
	MKRN1	0.286333	0.00373585	0.0925597
	TNFRSF1B	0.43903	0.00376818	0.0930017
	COG1	0.527225	0.00379137	0.0932153
	GOSR2	0.317048	0.003808	0.0932668
	CANX	0.413664	0.0038869	0.0948374
	PCED1B-AS1	-0.333425	0.00390587	0.0949394
	AC004951.1	1.0762	0.00392991	0.095163
	FBH1	0.595138	0.00396055	0.0955445
	SVBP	-0.241679	0.00399108	0.0955625
	EBAG9	-0.250798	0.00399053	0.0955625
	ITGB2	0.571858	0.0040116	0.0956968
	SSRP1	0.361989	0.00403398	0.0958742
	ANKRD40	0.747735	0.00409651	0.0970012
	TTC32	-0.677455	0.004133	0.0971482
	KBTBD7	0.473311	0.0041289	0.0971482
	ARHGAP30	0.338959	0.00428279	0.0974689
	RAF1	0.453618	0.00428335	0.0974689
	ASTE1	0.349322	0.0042138	0.0974689
	POP7	-0.271768	0.00419026	0.0974689
	COG5	0.604139	0.00422593	0.0974689
	TMEM209	0.489625	0.0041703	0.0974689
	SDF2	-0.220008	0.00427181	0.0974689
	TOB2	0.315255	0.00424963	0.0974689
	RBMX	0.379037	0.00425693	0.0974689
	SP110	0.358347	0.00430123	0.0975301
	TOMM6	-0.212969	0.00433107	0.0978609
	UBALD2	-0.610937	0.00435428	0.0980401
	RELL1	0.558233	0.00437275	0.0981117
	ELMO2	0.560648	0.00448148	0.100201
	6-Mar	0.515634	0.00453026	0.10094
	RNF41	0.344291	0.00461741	0.102404
	EP300	0.369461	0.00462788	0.102404
	ZNF281	0.503663	0.00466654	0.102787
	DELE1	0.485257	0.00467724	0.102787
	UFC1	-0.184645	0.00471109	0.103159
	TMEM33	0.596927	0.00475847	0.103159
	ADAT1	0.436162	0.00474441	0.103159
	SNHG17	-0.732012	0.0047364	0.103159
	NABP1	0.521489	0.00480011	0.103363
	TGIF2	0.584144	0.00478756	0.103363
	GCC2	0.370602	0.00485144	0.103772
	USP20	0.630627	0.00483943	0.103772
	ATP6AP1	0.60134	0.00486917	0.103806
	CARF	0.450512	0.00501944	0.106655
	LAMTOR4	-0.24309	0.00512531	0.107131
	DCAF10	0.461566	0.0050983	0.107131
	CMTR2	0.540712	0.00512013	0.107131
	VPS53	0.505032	0.00506993	0.107131
	TNRC6B	0.404715	0.00507827	0.107131
	RSRP1	0.434502	0.00523592	0.107612
	MTF2	0.34881	0.00516628	0.107612
	METTL5	-0.266384	0.00524669	0.107612
	THAP5	0.401786	0.00524894	0.107612
	CHMP7	0.473844	0.00521519	0.107612
	STOM	0.537415	0.00524682	0.107612
	CDC42SE1	0.406745	0.00533502	0.108114
	GIT2	0.244508	0.00530492	0.108114
	CDKN2D	-0.484293	0.00536211	0.108114
	EPS15L1	0.469847	0.00537455	0.108114
	DSTN	-0.223074	0.00536496	0.108114
	UPF3B	0.443402	0.00532427	0.108114
	DCLRE1C	0.394679	0.00540127	0.108312
	AURKAIP1	-0.231503	0.00547631	0.108854
	TMEM173	0.300604	0.00554097	0.108854
	KPNA5	0.344648	0.00550359	0.108854
	BIN3	0.409764	0.005564	0.108854
	CALCOCO1	0.504908	0.00547939	0.108854
	POLR2C	0.217151	0.0055371	0.108854
	IL27RA	0.392561	0.00555448	0.108854
	ZNF611	0.457183	0.00545195	0.108854
	POLR3K	-0.234174	0.00560911	0.109403
	GPX7	-0.278074	0.00568601	0.110499
	DBT	0.620459	0.00569971	0.110499
	GCH1	0.669716	0.00571768	0.110513
	STARD7	0.543968	0.00576752	0.110809
	PDXDC1	0.457104	0.00576492	0.110809
	USP4	0.328525	0.00583266	0.111726
	ING3	0.21803	0.00587135	0.112132
	NCSTN	0.650016	0.00598175	0.112307
	BOLA3	-0.360992	0.00596402	0.112307
	CTNNB1	0.480722	0.00598548	0.112307
	NKTR	0.423756	0.00598528	0.112307
	TTC14	0.41293	0.00597525	0.112307
	APOL6	0.590009	0.0059455	0.112307
	ARFIP2	0.352362	0.00602027	0.112412
	WWP2	0.48363	0.00602613	0.112412
	LETM1	0.485184	0.00606138	0.112416
	N4BP2L2	0.344225	0.00604676	0.112416
	SLC35A3	0.575075	0.0060837	0.112505
	DEGS1	0.406025	0.0061885	0.114114
	RAB6A	0.357497	0.00624713	0.114865
	PCBP1-AS1	0.397994	0.00633685	0.116182
	AP3M2	-0.425004	0.00637807	0.116432
	CSE1L	0.560139	0.00638678	0.116432
	H3F3B	-0.495295	0.00640746	0.116478
	SPNS1	0.452558	0.00644102	0.116757
	FOXN3	0.331657	0.00648273	0.117182
	ZNF43	0.484637	0.00653129	0.117728
	BTF3	-0.280801	0.00660095	0.1181
	5-Mar	0.361515	0.00658791	0.1181
	VPS33A	0.283124	0.00660711	0.1181
	DR1	0.269731	0.00684607	0.118869
	HIBCH	0.343111	0.00667092	0.118869
	ANKZF1	0.358826	0.00683552	0.118869
	RBPJ	0.211007	0.00684886	0.118869
	RAP1GDS1	0.468163	0.00673678	0.118869
	PAPSS1	0.412795	0.00677203	0.118869
	SSR1	0.338424	0.00670666	0.118869
	KLHDC3	0.429879	0.00688615	0.118869
	GTF2H1	0.374395	0.00689094	0.118869
	TM9SF1	0.270166	0.00676181	0.118869
	SRSF1	0.344841	0.00681726	0.118869
	RBM39	0.202282	0.00686026	0.118869
	BACH1	0.721635	0.00683295	0.118869
	CZIB	-0.278741	0.00691936	0.118938
	ARHGEF2	0.276082	0.00693202	0.118938
	NKIRAS2	0.388274	0.00696252	0.119143
	GUK1	-0.20748	0.00704679	0.120264
	STT3A	0.463812	0.00707466	0.120419
	CD84	0.697741	0.00711959	0.120864
	MALSU1	-0.269	0.00719547	0.121346
	OXA1L	0.399951	0.00720472	0.121346
	ZC3H14	0.343394	0.0071713	0.121346
	SERINC5	0.563754	0.00733288	0.122859
	CPSF6	0.377003	0.00731989	0.122859
	SYNC	0.549726	0.00740654	0.122955
	SUCLG2	0.286897	0.00740367	0.122955
	MFSD8	0.40765	0.0074146	0.122955
	DGCR2	0.608578	0.00741522	0.122955
	WWP1	0.430416	0.00755457	0.124943
	MRPL17	-0.326504	0.00757777	0.125004
	EIF4EBP3	-0.337605	0.00762845	0.125517
	PSMD9	-0.182363	0.00767375	0.12594
	BX284668.5	-0.492011	0.00793208	0.127072
	AGO3	0.484935	0.00788617	0.127072
	GBP3	0.390421	0.00781185	0.127072
	ELK4	0.566142	0.00793226	0.127072
	ARHGEF3	0.435407	0.00794075	0.127072
	UBA6	0.552905	0.00780542	0.127072
	HAGH	-0.271647	0.00782552	0.127072
	CYB5A	-0.324947	0.00793012	0.127072
	CCDC159	0.389615	0.00790716	0.127072
	SSR4	-0.193653	0.00787817	0.127072
	RWDD3	-0.344408	0.00804241	0.128264
	FLII	0.482252	0.00805523	0.128264
	TP53	0.494596	0.00810147	0.128681
	FCMR	0.364992	0.00814156	0.128999
	PECR	0.345556	0.00820693	0.129395
	MRPS12	-0.209379	0.00820237	0.129395
	LBH	0.315865	0.00831642	0.1299
	KAT5	0.423887	0.00831257	0.1299
	C12orf49	0.57945	0.00831185	0.1299
	DGLUCY	0.438024	0.00834014	0.1299
	ZNF207	0.341694	0.00833736	0.1299
	EIPR1	0.421417	0.00843028	0.130041
	C8orf33	-0.281341	0.0083703	0.130041
	DCAF12	0.486045	0.00841276	0.130041
	RPRD1A	0.37611	0.00840416	0.130041
	BTN3A1	0.460427	0.00851524	0.130426
	LCOR	0.475722	0.00853955	0.130426
	HEXA	0.350031	0.00855684	0.130426
	TMC8	0.534164	0.00855215	0.130426
	DHPS	0.233694	0.00850518	0.130426
	SMIM12	-0.26167	0.00859079	0.130633
	STRADA	0.369008	0.00861566	0.130701
	FLCN	0.595105	0.00868661	0.131467
	NIFK	-0.250668	0.00876952	0.13231
	STAT1	0.574798	0.0088094	0.13231
	SNX14	0.432736	0.00879256	0.13231
	EIF4G2	0.45138	0.00884305	0.13231
	TUBGCP4	0.488808	0.00884539	0.13231
	SRSF11	0.278503	0.00893699	0.13306
	RNF149	0.370247	0.00893321	0.13306
	SLC16A1-AS1	0.715476	0.00898126	0.133101
	LDHB	-0.203415	0.00897002	0.133101
	NME2	-0.561671	0.00901905	0.133353
	KRTCAP2	-0.226594	0.00918475	0.135491
	P2RY8	0.555231	0.00921878	0.135681
	EPM2AIP1	0.440624	0.0092998	0.136248
	UBAP1	0.546711	0.00928006	0.136248
	OSTM1	0.450223	0.00932663	0.13633
	TMEM14C	-0.276555	0.00940822	0.13705
	SPG7	0.446143	0.0094186	0.13705
	TRMT13	0.61185	0.00949011	0.137074
	QRICH1	0.498595	0.00945892	0.137074
	BAG4	0.382833	0.00952975	0.137074
	WASHC5	0.438267	0.00954838	0.137074
	CDK17	0.743007	0.00950901	0.137074
	RBM19	0.484243	0.00952359	0.137074
	CAPN7	0.593246	0.00965114	0.137085
	ANKHD1	0.373417	0.00969015	0.137085
	ATP6V1H	0.248401	0.00968336	0.137085
	VEZT	0.333841	0.00970784	0.137085
	ATP6V0A2	0.478076	0.00960487	0.137085
	HGS	0.457308	0.0096287	0.137085
	SHKBP1	0.339318	0.00966808	0.137085
	TIMP1	-0.356448	0.0097201	0.137085
	CLN3	0.288362	0.00977087	0.137499
	B4GALT3	0.396497	0.00985825	0.138002
	DNPEP	0.217847	0.00991415	0.138002
	SEPTIN2	0.365099	0.00990253	0.138002
	PPP1CC	0.347864	0.00990384	0.138002
	PAM16	-0.293667	0.00982816	0.138002
	SYNJ2BP	0.367616	0.00997682	0.138574
	RWDD1	-0.251844	0.0101369	0.140494
	TAP2	0.573813	0.0102306	0.141487
	SLC39A1	0.301015	0.0102575	0.141553
	HNRNPLL	0.546196	0.0103517	0.141637
	CAPG	-0.703397	0.0104334	0.141637
	NDUFS6	-0.235019	0.0104318	0.141637
	NUS1	0.446538	0.010321	0.141637
	CHCHD2	-0.257698	0.0103646	0.141637
	USP15	0.39169	0.0104201	0.141637
	ZNF331	0.372528	0.0104401	0.141637
	PRNP	0.465903	0.0103581	0.141637
	CCR6	0.468708	0.0104851	0.141861
	TUT7	0.332344	0.0105009	0.141861
	ELL	0.441432	0.0105408	0.142101
	CHP1	0.490885	0.0106078	0.142406
	RBFA	-0.33236	0.0105961	0.142406
	VPS45	0.344956	0.0106328	0.142444
	NFATC1	0.419974	0.0106737	0.142693
	RNF7	-0.260192	0.0107939	0.144001
	DNASE2	0.362064	0.010906	0.145195
	VAMP1	0.653934	0.0109622	0.145641
	CCR2	0.594983	0.0110257	0.145881
	AC092821.3	0.457915	0.011023	0.145881
	HINT1	-0.286449	0.0110692	0.146154
	PET117	-0.34413	0.0111305	0.146662
	FAM98A	0.461033	0.0111692	0.146732
	ANAPC4	0.451859	0.0112044	0.146732
	SNHG30	-0.350402	0.0111819	0.146732
	MICOS13	-0.215499	0.0112353	0.146837
	WDTC1	0.493349	0.011394	0.147407
	BTN3A2	0.523398	0.0114168	0.147407
	C6orf47	0.346759	0.0113586	0.147407
	STX7	0.303935	0.0114033	0.147407
	OPA3	0.582295	0.0113368	0.147407
	CBX7	0.458477	0.0113847	0.147407
	LPXN	0.295639	0.0114641	0.147425
	CDS2	0.29648	0.0114532	0.147425
	SCYL3	0.340185	0.0115337	0.147945
	RNF146	0.404658	0.0115737	0.147945
	CRY1	0.624304	0.0115657	0.147945
	INPP5D	0.415146	0.0116231	0.148281
	HADHB	0.289336	0.0117041	0.149019
	ABI2	0.45065	0.0117581	0.14941
	TTC17	0.397622	0.0119022	0.150644
	MAP4K1	0.440745	0.0118977	0.150644
	PPM1B	0.354683	0.0120438	0.151539
	IDH1	0.31872	0.0120118	0.151539
	P2RY10	0.363335	0.012041	0.151539
	KDM2B	0.443293	0.0121479	0.15255
	PPM1K	0.264749	0.0122123	0.153059
	SNRPF	-0.291164	0.0122683	0.153461
	EPS15	0.341002	0.0122961	0.15351
	CCDC25	-0.273952	0.0123419	0.153782
	KCNK6	0.480664	0.0123944	0.153839
	FAM122B	0.427797	0.0123886	0.153839
	C6orf62	0.552233	0.01249	0.154428
	HDAC5	0.387589	0.0124743	0.154428
	REV3L	0.477728	0.0125578	0.154968
	ANKRD39	-0.198026	0.0125822	0.154971
	MRTO4	-0.336837	0.0126423	0.154975
	PHC3	0.456556	0.0126664	0.154975
	DAZAP2	0.327481	0.012612	0.154975
	GRAP2	0.286088	0.0127033	0.154975
	EIF2S3	0.318485	0.0127	0.154975
	SWI5	-0.247445	0.0128134	0.156023
	PELI1	0.687771	0.0129231	0.157059
	SCAMP3	0.372753	0.0132496	0.158624
	COG2	0.367049	0.0132381	0.158624
	EIF2AK2	0.2665	0.0132437	0.158624
	TENT2	0.426469	0.0131153	0.158624
	DHRS1	0.423459	0.0132425	0.158624
	PTGER2	-0.428519	0.0131991	0.158624
	TMEM87A	0.239111	0.0130986	0.158624
	ARHGAP45	0.424225	0.0132119	0.158624
	PLEKHG3	0.449986	0.0133341	0.159339
	C2orf69	0.450727	0.0134529	0.160259
	ATXN7	0.552654	0.013461	0.160259
	DNMT3A	0.406556	0.0138188	0.161227
	CDC42SE2	0.339196	0.0137828	0.161227
	IKBKB	0.393398	0.0137213	0.161227
	ZFPL1	-0.47181	0.0135728	0.161227
	SART1	0.273271	0.0136751	0.161227
	SLC38A1	0.377062	0.013697	0.161227
	SLC35E3	0.552932	0.01369	0.161227
	NEDD1	0.456869	0.0137755	0.161227
	TXNDC17	-0.250004	0.0136887	0.161227
	CRYZL1	0.407372	0.0136854	0.161227
	ATRX	0.353249	0.0138074	0.161227
	FBXO44	0.513766	0.0139353	0.161502
	RAB35	0.412336	0.0138824	0.161502
	MAPK1IP1L	0.342584	0.013943	0.161502
	CEACAM21	-0.726074	0.013929	0.161502
	CTLA4	0.828708	0.0141064	0.161933
	PNISR	0.35226	0.0140503	0.161933
	COQ4	-0.3253	0.0140928	0.161933
	AL121839.2	0.701635	0.0140122	0.161933
	ZNHIT3	-0.177063	0.014074	0.161933
	DHCR7	0.476861	0.0141524	0.162171
	SOCS2	-0.537769	0.0143973	0.164684
	CDK5RAP3	0.46225	0.0144256	0.164714
	MCCC2	0.482914	0.0145456	0.165789
	THOC7	-0.227715	0.0145946	0.166053
	DPM3	-0.294757	0.0147304	0.167079
	RFFL	0.393823	0.0147369	0.167079
	SOAT1	0.498031	0.0147657	0.16711
	GTF3C5	0.358019	0.0148216	0.167447
	PPIB	-0.263478	0.0148817	0.167831
	THADA	0.390445	0.0151349	0.168902
	ANKRD44	0.424509	0.0152628	0.168902
	FAM126B	0.373697	0.0153345	0.168902
	LIAS	0.415966	0.0153761	0.168902
	JARID2	0.456449	0.015074	0.168902
	HBP1	0.462267	0.0152573	0.168902
	BTBD10	0.387918	0.0151933	0.168902
	CELF1	0.443317	0.0151152	0.168902
	PICALM	0.363904	0.0152845	0.168902
	RAN	-0.233094	0.0153978	0.168902
	MTMR6	0.480713	0.0150817	0.168902
	NAA16	0.361133	0.0151599	0.168902
	SEPHS2	0.236523	0.0153439	0.168902
	STAT5A	0.495925	0.0152133	0.168902
	TIMM13	-0.247915	0.0153899	0.168902
	ZGPAT	0.222044	0.0153571	0.168902
	ZNF22	-0.193452	0.0154762	0.169183
	TC2N	0.491307	0.0154583	0.169183
	HAPLN3	0.395629	0.0155979	0.170224
	AP2A2	0.392948	0.0156366	0.17029
	TPP2	0.378287	0.015657	0.17029
	ARHGAP25	0.28509	0.0156976	0.170442
	PTRHD1	-0.255919	0.0158276	0.170699
	TTC39C-AS1	-0.565415	0.0157801	0.170699
	PRPS1	0.370996	0.0158223	0.170699
	FUNDC2	-0.284253	0.0158076	0.170699
	ST3GAL2	0.567198	0.0158804	0.170981
	TRMT10C	-0.192579	0.0159139	0.171054
	GOLPH3L	0.362833	0.0159549	0.171208
	UBALD1	0.403489	0.0160247	0.171385
	NDRG3	0.390806	0.0160168	0.171385
	ITK	0.476454	0.0160519	0.17139
	CYTH4	0.419229	0.0160896	0.171507
	E4F1	0.559512	0.0161292	0.171643
	CD82	0.411655	0.0161643	0.171732
	MRPL11	-0.243449	0.0161915	0.171737
	NFYC	0.347851	0.0162857	0.172451
	NCK1	0.228942	0.0163684	0.172481
	SSBP1	-0.194155	0.0163695	0.172481
	SPOUT1	0.340389	0.016396	0.172481
	AMDHD2	0.39175	0.0163703	0.172481
	RB1CC1	0.346533	0.0164302	0.172557
	MICOS10	-0.279511	0.016462	0.172609
	ASH1L	0.346102	0.0165138	0.17287
	NPAT	0.328472	0.0167138	0.174678
	TARDBP	0.325031	0.0167456	0.174726
	SBF2	0.833641	0.0168247	0.174982
	PLD3	0.410034	0.0168239	0.174982
	RMND1	0.328025	0.0169387	0.175663
	BCKDHA	0.503962	0.0169449	0.175663
	GLB1	0.445052	0.0171194	0.176701
	UMAD1	0.390136	0.0171276	0.176701
	SYTL2	0.451699	0.0171096	0.176701
	RRP8	-0.212411	0.0171755	0.176911
	DAPP1	0.394752	0.0172736	0.177537
	GARS-DT	0.50403	0.0172916	0.177537
	CBX5	0.2721	0.0174757	0.17857
	MIEN1	-0.22688	0.0174548	0.17857
	VAPB	0.356806	0.017433	0.17857
	SRGAP2B	0.594426	0.0175211	0.178749
	ERO1A	0.499462	0.0175943	0.179211
	OST4	-0.287535	0.0176928	0.179572
	C16orf54	0.635792	0.0177417	0.179572
	NME1	-0.365908	0.0177339	0.179572
	PPIL2	0.296415	0.0177348	0.179572
	RBM5	0.291167	0.0179255	0.180012
	LMOD3	1.07913	0.0178816	0.180012
	ITGB7	0.429482	0.0178821	0.180012
	RBL2	0.358596	0.0178835	0.180012
	LASP1	0.544385	0.0179088	0.180012
	MRPL36	-0.206816	0.0180392	0.180198
	SLC35A4	0.411249	0.0180563	0.180198
	TMEM263	0.347784	0.0180152	0.180198
	SIRT2	0.242296	0.0180106	0.180198
	RARS2	0.294437	0.0181133	0.180225
	PFKL	0.418381	0.0181152	0.180225
	OSER1-DT	0.548453	0.0183359	0.182138
	CMSS1	-0.288993	0.0183893	0.182387
	ITSN2	0.37114	0.0184731	0.182935
	CEPT1	0.392657	0.0186398	0.183755
	CANT1	0.408035	0.0186418	0.183755
	CBX6	0.539763	0.0186013	0.183755
	DNAJB14	0.294363	0.0187193	0.184236
	POLR2K	-0.213144	0.018752	0.184275
	JADE1	0.303577	0.0188666	0.184887
	MGAT2	0.350375	0.0188719	0.184887
	EHD1	0.369417	0.0189071	0.184949
	TRAF3IP3	0.202373	0.0189502	0.185089
	CTSS	0.317249	0.0190617	0.185442
	TNF	-0.822327	0.019073	0.185442
	MRPL14	-0.232984	0.0190162	0.185442
	PLEKHB2	0.230119	0.0191777	0.185896
	EMC10	0.28242	0.0191603	0.185896
	TMUB2	0.348391	0.0192301	0.186123
	SENP5	0.480868	0.0193664	0.186318
	NUP107	0.389949	0.0193135	0.186318
	AKTIP	0.250422	0.0192868	0.186318
	RNFT1	0.386722	0.0193379	0.186318
	MTRR	0.456048	0.019458	0.186919
	IKBKE	0.479349	0.0195064	0.187104
	ITPR1	0.459892	0.0195445	0.18719
	PRKCH	0.376232	0.0196046	0.187485
	RXRB	0.447615	0.0197281	0.188105
	VAMP7	0.357759	0.0197095	0.188105
	FADD	0.29452	0.0198065	0.188573
	TMEM68	0.355852	0.0200009	0.190142
	SAFB2	0.229865	0.0200539	0.190363
	OFD1	0.356771	0.0201322	0.190825
	KIF22	0.428168	0.0202503	0.191661
	BATF	0.287919	0.0203367	0.192196
	SNX9	0.540293	0.0204489	0.192688
	NXT1	-0.213993	0.0204402	0.192688
	CYB5R4	0.309734	0.0206639	0.194429
	CSNK1A1	0.228523	0.0207587	0.194842
	POR	0.447511	0.0207685	0.194842
	SDCCAG8	0.277896	0.0208866	0.195188
	POLR2M	0.318049	0.0209388	0.195188
	DCTN5	0.317705	0.0209575	0.195188
	TNFAIP8L1	0.543194	0.0209489	0.195188
	MAP7D3	-0.223805	0.0208951	0.195188
	CDC26	-0.27392	0.0210596	0.195854
	GET1	0.339092	0.0212309	0.197161
	HNRNPH1	0.502375	0.0213764	0.197817
	SETDB2	0.34816	0.0213652	0.197817
	DDX19A	0.420978	0.021394	0.197817
	PTK2B	0.375415	0.0214862	0.198071
	DDB1	0.250342	0.0215141	0.198071
	MON1B	-0.463841	0.0214809	0.198071
	KLHL24	0.287967	0.0216877	0.199384
	TYW5	0.544173	0.0217678	0.199568
	PPP1R2	0.173645	0.0217784	0.199568
	WDR1	0.393631	0.0218115	0.199568
	TMEM223	-0.306917	0.0218321	0.199568
	SLC25A37	0.409368	0.0219469	0.200047
	EWSR1	0.446803	0.0219401	0.200047
	FYN	0.26606	0.0220134	0.200369
	VKORC1	-0.249343	0.0220498	0.200416
	ZMYM2	0.375122	0.0221685	0.201209
	PPP3CA	0.387793	0.0223634	0.202692
	AIDA	0.286395	0.0224297	0.203006
	IL6ST	0.517181	0.0224644	0.203034
	TRIM38	0.392363	0.0225566	0.203347
	PDK3	0.37149	0.0225624	0.203347
	FBXO7	0.220355	0.0226413	0.203772
	CEP135	0.346262	0.0226773	0.20381
	FAM200B	-0.172817	0.022876	0.204837
	CNOT8	0.338196	0.0228896	0.204837
	ZNF706	-0.199914	0.0228362	0.204837
	FUT7	-0.71956	0.0229567	0.204837
	ACTN1	0.466437	0.0229832	0.204837
	CES2	0.408135	0.0229771	0.204837
	SLC35B2	0.455952	0.0230654	0.205285
	FXN	-0.241781	0.0231593	0.205796
	VPS26C	0.30867	0.0231869	0.205796
	TMEM71	0.341768	0.0232826	0.20636
	DDX28	0.485589	0.023332	0.206512
	KANSL1	0.436716	0.0234788	0.207247
	DAPK3	0.369814	0.0234796	0.207247
	SRA1	-0.311394	0.0235302	0.207409
	DHX29	-0.289943	0.0235984	0.207724
	METTL8	0.450727	0.0236862	0.207926
	LLPH	-0.260358	0.0236748	0.207926
	CALM1	-0.25109	0.0237672	0.208352
	CSDE1	0.388224	0.0239402	0.209583
	MBOAT1	0.478881	0.0240655	0.210393
	SYF2	-0.17271	0.0241325	0.210691
	SNHG32	0.663899	0.0241686	0.21072
	ZNF506	0.376521	0.0242184	0.210868
	NBDY	-0.205306	0.0242774	0.211095
	TM2D3	0.310647	0.0243137	0.211124
	NDUFC1	-0.270972	0.0244356	0.211609
	HSF2	0.445121	0.0244032	0.211609
	RBM7	0.335865	0.0244685	0.211609
	CRK	0.53506	0.0245623	0.212135
	ABHD3	0.42011	0.0246229	0.212373
	HCLS1	0.324553	0.0248034	0.213267
	CCDC14	0.372964	0.0248596	0.213267
	AP1M1	0.289811	0.0248517	0.213267
	ADNP	0.610998	0.0247695	0.213267
	WDR73	0.465843	0.024942	0.213481
	CARD8	0.180485	0.0249511	0.213481
	IRF3	0.220365	0.0249911	0.213539
	PHF6	-0.317432	0.0250959	0.21415
	YIPF4	0.343789	0.0251708	0.214503
	PRR7	-0.48082	0.025297	0.215092
	MRPS31	-0.169447	0.0253069	0.215092
	DNAJC19	-0.213105	0.0253619	0.215274
	NDUFB11	-0.225039	0.025419	0.215474
	MBOAT7	0.406302	0.025524	0.216078
	CCAR1	0.285844	0.0255799	0.216266
	GBP1	0.437541	0.0256832	0.216854
	PEF1	0.251728	0.0258328	0.217831
	ANKRA2	0.325945	0.0261039	0.219828
	TRIM8	0.286603	0.0262141	0.220466
	ERP44	0.270684	0.0263163	0.22052
	TBL3	0.563604	0.0263211	0.22052
	MMGT1	0.399905	0.0263236	0.22052
	IPCEF1	0.343769	0.0264202	0.221041
	AC004687.1	0.536296	0.0264551	0.221045
	FAAP20	-0.2567	0.0265587	0.221173
	GABPB2	0.559005	0.0265921	0.221173
	STK17B	0.416751	0.0266083	0.221173
	IL2RA	0.460945	0.0265775	0.221173
	LRRC8C	0.36149	0.0267042	0.221517
	SF3B1	0.330784	0.0268745	0.221517
	SLC25A26	0.341653	0.0268489	0.221517
	CTSL	-0.837062	0.0268914	0.221517
	SCAPER	0.45285	0.0268879	0.221517
	MIF	-0.189382	0.0268306	0.221517
	SCO2	-0.268103	0.0267928	0.221517
	FTSJ3	0.387385	0.0269732	0.221623
	MRPL58	-0.283793	0.0269604	0.221623
	G3BP2	-0.279743	0.0270625	0.222072
	MRPL34	-0.221142	0.0271512	0.222515
	CDK2AP2	-0.263608	0.0273044	0.223485
	SELL	0.446309	0.027612	0.225451
	GDI1	0.496353	0.0276148	0.225451
	AP3M1	0.326616	0.0276831	0.225721
	DDIT3	-0.42739	0.0277727	0.226164
	TUBA1C	-0.428668	0.0278311	0.226353
	TTC5	0.269305	0.0278945	0.226581
	BRCC3	0.242605	0.0279567	0.226799
	USP33	0.282764	0.0282577	0.22785
	POLK	0.292863	0.0281413	0.22785
	PRPF39	0.422981	0.0282558	0.22785
	RDH11	0.275757	0.0281802	0.22785
	CABIN1	0.316609	0.0282637	0.22785
	IGLC1	3.94473	0.0283151	0.227978
	LYRM7	0.403214	0.0283898	0.228066
	HIGD2A	-0.303538	0.0284065	0.228066
	IFITM2	-0.331756	0.0284328	0.228066
	UBA7	0.436841	0.0285575	0.228555
	MTMR9	0.348076	0.0285649	0.228555
	CHCHD5	-0.218872	0.0286284	0.228697
	TMEM141	-0.410625	0.0286539	0.228697
	RAB11FIP4	0.392534	0.0287815	0.228861
	CSNK1D	0.222191	0.0287563	0.228861
	RNF138	0.481725	0.0287382	0.228861
	AC005670.3	0.629351	0.0288386	0.229031
	CHTOP	0.154157	0.0289812	0.2297
	DPF2	0.256261	0.0290302	0.2297
	OAZ2	0.432404	0.0290194	0.2297
	TAF10	-0.971333	0.0291037	0.229715
	NUDT4	0.381447	0.0290992	0.229715
	RNF24	0.384249	0.0291966	0.230166
	UPF3A	0.355052	0.0294063	0.231251
	SNX20	0.395114	0.029374	0.231251
	TXLNA	-0.359673	0.0294722	0.231485
	SAP18	-0.282507	0.0295695	0.231965
	NDEL1	0.385437	0.0296585	0.232121
	CLPTM1	0.432674	0.0296617	0.232121
	PRPF38B	0.265184	0.0299239	0.233603
	LAMP2	0.397604	0.029905	0.233603
	SGK3	0.238918	0.0299873	0.233644
	SERINC3	0.258934	0.030002	0.233644
	TMEM42	-0.268927	0.0301667	0.234358
	MIAT	0.682928	0.0301372	0.234358
	LTA	-0.48179	0.0303218	0.235278
	TMEM43	0.362816	0.0304164	0.235702
	RBM12	0.242994	0.0304499	0.235702
	RAB5A	0.179059	0.0305245	0.235976
	LSM2	-0.207466	0.0305589	0.235976
	LTA4H	0.281329	0.0305978	0.235993
	NAA38	-0.244281	0.0306819	0.236357
	RUBCN	0.417834	0.0308611	0.236885
	FTH1	-0.25305	0.030789	0.236885
	YARS2	0.339924	0.0308432	0.236885
	TBCB	-0.213697	0.0309514	0.237294
	NAA35	0.32733	0.0310752	0.237778
	PCSK7	0.518053	0.0310887	0.237778
	PNPLA8	0.306538	0.0311709	0.23784
	MRPS34	-0.202714	0.0311527	0.23784
	NUP133	0.569059	0.0312179	0.237916
	OXR1	0.2577	0.0312932	0.238207
	CRYZ	0.660593	0.0314327	0.238703
	MAP3K7	0.326757	0.0314245	0.238703
	ANAPC2	0.558014	0.0316146	0.2398
	CCDC88B	0.400871	0.0318053	0.240394
	PDS5B	0.363129	0.0317515	0.240394
	MMD	-0.48613	0.0318032	0.240394
	POLR2I	-0.22432	0.0318861	0.240721
	UBE2W	0.451839	0.0320442	0.24163
	DANCR	-0.257121	0.0321184	0.241839
	MRPS17	-0.200005	0.0322037	0.241839
	ATP6V1D	-0.258424	0.0322225	0.241839
	PIAS1	0.280788	0.0321778	0.241839
	TNPO1	0.305197	0.0322842	0.242018
	UQCC3	-0.214752	0.0323551	0.242123
	MRPS7	-0.122492	0.0324398	0.242123
	ZNF146	0.480415	0.0324491	0.242123
	APOBEC3C	0.358542	0.0323826	0.242123
	ZNF397	0.415437	0.0325267	0.24242
	DDB2	0.26953	0.0325829	0.242558
	FAF1	0.916158	0.0328421	0.242968
	ELMOD3	0.281333	0.0329031	0.242968
	TPP1	0.308879	0.0328919	0.242968
	DDX6	0.265175	0.0327442	0.242968
	ANKRD10	0.361412	0.0328512	0.242968
	EMC6	-0.182172	0.0328485	0.242968
	ZNF224	0.355818	0.0328521	0.242968
	MBD2	-0.817087	0.0329446	0.242995
	SEM1	-0.219033	0.0329893	0.243045
	MAL	-0.500613	0.033207	0.244098
	GPATCH8	0.289647	0.0332083	0.244098
	ANKH	0.423242	0.0333042	0.244523
	RAD50	0.268014	0.0334558	0.244945
	PRPSAP1	0.206943	0.0334682	0.244945
	CD320	0.246492	0.0334762	0.244945
	PPP1CB	0.532233	0.033925	0.244981
	NAGK	0.278064	0.0339725	0.244981
	DIS3L2	0.423092	0.0339817	0.244981
	LRIG1	0.454238	0.0339331	0.244981
	NSMCE2	0.227835	0.0336985	0.244981
	ACSL5	0.351344	0.0336865	0.244981
	CYB5B	0.218898	0.033864	0.244981
	TERF2IP	0.302953	0.0337697	0.244981
	IFI35	0.332909	0.0336527	0.244981
	SYMPK	0.295548	0.0340156	0.244981
	ZNF83	0.369405	0.0339777	0.244981
	BLCAP	0.29302	0.0336296	0.244981
	ATP5PF	-0.287811	0.0338318	0.244981
	C21orf62-AS1	0.436766	0.0340066	0.244981
	DRAM2	0.249765	0.0341387	0.245592
	TOLLIP	0.290633	0.0342428	0.246065
	PTPN22	0.361494	0.0342898	0.246127
	SLC25A32	0.455807	0.0343557	0.246324
	SSBP3	-0.444835	0.034636	0.246688
	BCLAF1	0.272459	0.0346827	0.246688
	TECPR1	0.562629	0.0345883	0.246688
	PIK3CG	0.330267	0.0347189	0.246688
	CLSTN3	0.465876	0.0347523	0.246688
	TRIP4	0.323703	0.0346727	0.246688
	CIB1	-0.182804	0.0345147	0.246688
	CASC3	0.291642	0.0345952	0.246688
	ATP5MC1	-0.317462	0.0347053	0.246688
	DHRS3	0.511801	0.0353172	0.248063
	KLHL20	0.337847	0.0350245	0.248063
	ERAP2	0.537463	0.0353405	0.248063
	SLC17A5	0.322738	0.0354099	0.248063
	HBS1L	0.374876	0.0350648	0.248063
	CTSB	0.299937	0.0353987	0.248063
	VPS37A	0.322718	0.0352628	0.248063
	PUS1	0.30748	0.0352657	0.248063
	ZNF286A	0.330139	0.0351511	0.248063
	WSB1	0.39931	0.0353844	0.248063
	WIPF2	0.477065	0.0352027	0.248063
	P4HB	0.268313	0.0351116	0.248063
	PPP2R5E	0.299341	0.0354607	0.248148
	SEC22B	0.334468	0.0356094	0.248917
	CHD2	0.229036	0.0356974	0.249073
	TRAPPC2	0.281016	0.0357094	0.249073
	C19orf53	-0.217177	0.0358497	0.24978
	VAMP8	-0.226101	0.0360388	0.249917
	SEL1L3	0.349496	0.036181	0.249917
	TMEM131L	0.586211	0.0361077	0.249917
	THEMIS	0.349508	0.0361589	0.249917
	PHPT1	-0.331792	0.0361438	0.249917
	RBM26	0.320699	0.0360823	0.249917
	EMP3	-0.275051	0.0359386	0.249917
	ZNF831	0.455498	0.0361328	0.249917
	HLA-E	0.21514	0.0362867	0.250378
	PITPNB	0.289445	0.0365132	0.25167
	AC097376.3	0.424312	0.0365969	0.251977
	ANTXR2	0.366851	0.0366947	0.252379
	ANXA11	0.222108	0.0367756	0.252665
	CIAO1	0.216171	0.0368903	0.253105
	ZNF76	0.546112	0.0369408	0.253105
	SNRPD2	-0.236382	0.0369579	0.253105
	AKIRIN1	0.338338	0.0371216	0.253192
	CCDC107	-0.210487	0.0371285	0.253192
	TAOK3	0.158798	0.0370692	0.253192
	IGFLR1	0.380177	0.0370347	0.253192
	PRPSAP2	0.278179	0.0373022	0.253837
	AC020915.2	-0.332949	0.0372783	0.253837
	CEBPZOS	0.244443	0.0374616	0.25388
	BTN3A3	0.30369	0.0375064	0.25388
	IPO7	0.253101	0.0374436	0.25388
	UBE2L6	0.268463	0.0374992	0.25388
	CAPNS1	-0.409842	0.0374587	0.25388
	FAM126A	0.257322	0.0376336	0.254195
	RNASEK	-0.254993	0.0376419	0.254195
	TM9SF4	0.413889	0.0376718	0.254195
	GGCT	-0.196947	0.0379559	0.255754
	MGME1	0.263647	0.0379825	0.255754
	COPS9	-0.212708	0.0380672	0.255788
	PMPCB	0.166926	0.0380474	0.255788
	GRAMD1A	0.531524	0.0381682	0.256198
	KIAA0319L	0.407179	0.0383516	0.25716
	POLE4	-0.184265	0.0384174	0.257333
	TMEM208	-0.211259	0.0384838	0.257508
	SNAPC5	-0.168815	0.0385997	0.258015
	ZFAND2A	-0.406402	0.0389228	0.259824
	GCDH	0.288514	0.0389513	0.259824
	ERGIC1	0.397318	0.0390021	0.259892
	ZNF410	0.312139	0.0391557	0.260646
	HELZ2	0.509542	0.0392192	0.260798
	RPA1	0.367351	0.039268	0.260851
	PPIH	-0.268251	0.039517	0.261245
	RICTOR	0.416128	0.0394053	0.261245
	TRMT10B	0.372872	0.0394509	0.261245
	SLC9A3R1	0.319773	0.0395308	0.261245
	DUS1L	-0.615868	0.0395035	0.261245
	TBC1D23	0.451344	0.0398136	0.26227
	AK3	0.240387	0.0398902	0.26227
	PPP1R12A	0.229589	0.0398799	0.26227
	FBXO21	0.295266	0.0398046	0.26227
	GGA2	0.307935	0.0398854	0.26227
	RIT1	0.40783	0.039979	0.262295
	PAFAH1B2	0.443837	0.0400167	0.262295
	KLC1	0.261936	0.0400052	0.262295
	LRCH4	0.28838	0.0401153	0.262445
	APP	0.357235	0.0401214	0.262445
	RBM18	0.244738	0.0407168	0.266069
	MTHFS	-0.242016	0.0409866	0.267559
	LYST	0.31479	0.041135	0.26764
	PDCL3	-0.331737	0.0412054	0.26764
	EDEM1	0.366451	0.0411729	0.26764
	SPCS1	-0.181102	0.0412491	0.26764
	MYL12B	-0.246632	0.0412412	0.26764
	SLA2	0.408547	0.0412136	0.26764
	ARID4B	0.249077	0.0414797	0.268138
	PRPF19	0.351381	0.0414931	0.268138
	TMEM199	0.354426	0.0414257	0.268138
	GTPBP3	0.410259	0.0414279	0.268138
	SNRNP27	0.242317	0.0416385	0.268381
	PASK	0.497741	0.0416882	0.268381
	COMMD6	-0.237806	0.0416983	0.268381
	DCAF7	0.294025	0.0417399	0.268381
	NDUFV2	-0.206273	0.0417385	0.268381
	CHD9	0.269308	0.0417986	0.26849
	GGNBP2	0.182309	0.0418502	0.268553
	VASP	0.23506	0.0419145	0.268697
	ARFGAP2	0.233602	0.0420851	0.269521
	MUS81	0.344084	0.0421944	0.269875
	UBE2I	-0.151995	0.0422244	0.269875
	ACSF3	0.295083	0.0423645	0.270501
	CEP68	0.482205	0.0424191	0.27058
	IL10RB	0.229214	0.0425142	0.270917
	SH3BGRL3	-0.303894	0.0428205	0.272291
	ITGA5	0.319912	0.0428571	0.272291
	SUGT1	-0.176793	0.0428195	0.272291
	OXLD1	-0.409657	0.0429466	0.27259
	AAGAB	0.386015	0.043034	0.272875
	MRPL12	-0.258702	0.0430899	0.27296
	RO60	0.186184	0.0432067	0.273121
	LINC00685	0.818617	0.0431806	0.273121
	PRPS2	0.310261	0.0432431	0.273121
	DHX15	0.260918	0.0435307	0.274283
	LSM5	-0.285827	0.0435404	0.274283
	TGIF1	0.377425	0.0435716	0.274283
	UTP14A	-0.26423	0.043598	0.274283
	PDCD1	0.53279	0.043794	0.274439
	FOXO3	0.392087	0.0437839	0.274439
	UBQLN1	0.23474	0.0437765	0.274439
	NHLRC3	0.325549	0.0437556	0.274439
	ZNF512	0.348501	0.0438399	0.274459
	ELP4	0.362659	0.0439949	0.275161
	ENOPH1	0.25604	0.0441854	0.27564
	TAF6	0.331175	0.044166	0.27564
	MCM5	0.430767	0.0442003	0.27564
	PPP2R5C	0.234171	0.0442802	0.27587
	SLC9A9	0.441247	0.0444271	0.276278
	PITPNA-AS1	-0.373557	0.0444318	0.276278
	RIF1	0.283092	0.0445881	0.276843
	SMARCAD1	-0.413257	0.0447394	0.276843
	NCAPD3	-0.393238	0.0448678	0.276843
	CCDC88C	0.52579	0.0448276	0.276843
	INTS14	0.399666	0.0446227	0.276843
	TSC2	0.414839	0.044858	0.276843
	ZNF276	0.360031	0.0447464	0.276843
	MSL3	0.213068	0.0446534	0.276843
	CLEC2D	0.328553	0.0449709	0.277213
	SH2D3C	0.322001	0.0450425	0.277388
	ARRDC3	0.516974	0.0452356	0.277777
	GNB5	0.316049	0.0451881	0.277777
	MVP	0.385263	0.0452161	0.277777
	ANKRD46	0.396513	0.0453004	0.277909
	TSN	0.233308	0.0454664	0.27813
	KDM3B	0.410409	0.0454307	0.27813
	POLR2J	-0.184286	0.0453976	0.27813
	ATR	0.359091	0.0455366	0.278294
	ARF5	-0.315687	0.0456276	0.278584
	NCL	-0.375084	0.0457247	0.278651
	ZNF641	0.481888	0.0457687	0.278651
	MRPS26	-0.19019	0.0457466	0.278651
	CFAP36	-0.327691	0.0459678	0.279598
	TIA1	0.335905	0.0461259	0.280028
	LRBA	0.41299	0.0461165	0.280028
	TMED4	0.188721	0.0463591	0.281043
	KANSL2	0.343305	0.0463806	0.281043
	N4BP2L1	0.174224	0.0464782	0.281368
	GALK2	0.306556	0.0469433	0.283649
	ATP9B	0.390282	0.0469117	0.283649
	OSGEP	0.205618	0.0470546	0.284054
	NDFIP1	0.241904	0.047108	0.284059
	MIA2	0.254843	0.047144	0.284059
	LINC01184	0.218046	0.0472147	0.284219
	LBR	0.437888	0.0473573	0.284809
	AL022311.1	0.845285	0.0474292	0.284975
	KDM5B	0.324944	0.0475574	0.285478
	DGUOK	-0.190507	0.0476606	0.28583
	PKN1	0.267788	0.0477245	0.285946
	SSB	-0.227587	0.048111	0.287993
	TRIM27	0.245828	0.0486195	0.290765
	AAMP	0.317746	0.0489221	0.291075
	RPP21	-0.228484	0.0487552	0.291075
	RIC8A	0.296495	0.0488012	0.291075
	ACP5	0.368384	0.0489533	0.291075
	GIPC1	0.477177	0.0489888	0.291075
	TSPO	-0.22241	0.0489437	0.291075
	MID1IP1	0.248755	0.0489218	0.291075
	NDUFB9	-0.150759	0.0490385	0.291101
	TRMT112	-0.268507	0.0491007	0.291201
	USP10	-0.320644	0.0493177	0.292218
	NF1	0.371398	0.0494351	0.292643
	ZNF680	0.367771	0.0496058	0.292843
	TRIM56	0.539003	0.0495448	0.292843
	CD81	-0.8449	0.0496015	0.292843
	ETNK1	0.357256	0.0496543	0.29286
	ATM	0.342815	0.0497342	0.293062
	QARS	0.432471	0.049859	0.293259
	RBM4B	0.293367	0.0498423	0.293259
	SEC61A1	0.302046	0.0499395	0.293463
	ARHGAP12	0.407662	0.0500605	0.293905
	PRPF3	0.341204	0.0504947	0.295643
	PPP6C	0.249941	0.0504686	0.295643
	MRPL52	-0.190967	0.0504473	0.295643
	NAA50	0.339232	0.0505501	0.295698
	NUAK2	0.457409	0.0506714	0.296137
	XPOT	0.364934	0.0508015	0.296627
	U2SURP	-0.16848	0.0509234	0.297002
	UQCRFS1	-0.175549	0.0509583	0.297002
	CD69	-0.89266	0.051212	0.298196
	TDRD3	0.317154	0.0512561	0.298196
	GFER	-0.318411	0.0513339	0.298378
	ARAP2	0.388817	0.0514822	0.29892
	MRNIP	0.237135	0.0515202	0.29892
	AK2	0.23566	0.0516652	0.298988
	AC012020.1	0.732611	0.0516457	0.298988
	GABPB1-AS1	0.391493	0.0516718	0.298988
	SLC27A5	-0.289083	0.0519604	0.300387
	JADE2	0.32828	0.0521322	0.301109
	SLC40A1	-0.556396	0.0527144	0.301324
	CYP20A1	0.240492	0.0522749	0.301324
	TCTEX1D2	-0.270529	0.0525406	0.301324
	SMAP1	-0.293678	0.0527329	0.301324
	WAKMAR2	0.501751	0.0523002	0.301324
	SMARCA2	0.304477	0.0526951	0.301324
	ARPC5L	-0.164242	0.0526849	0.301324
	NDUFA12	-0.270183	0.0527121	0.301324
	SIVA1	-0.202174	0.0523745	0.301324
	RMC1	0.330244	0.0526396	0.301324
	SMIM7	0.247826	0.0523955	0.301324
	SCAF4	0.486286	0.0524807	0.301324
	B4GALT1	0.549521	0.0527965	0.301419
	TMA7	-0.244134	0.0528972	0.301587
	TTC3	0.248936	0.0529199	0.301587
	WASHC4	0.31125	0.0532236	0.303049
	ATXN2	0.363167	0.0534285	0.303273
	TPT1-AS1	0.381825	0.0533237	0.303273
	APEX1	-0.245644	0.0533715	0.303273
	ZNF791	0.418625	0.053452	0.303273
	YY1AP1	0.344334	0.0536104	0.303559
	RCHY1	0.277116	0.0538808	0.303559
	TIFA	0.249799	0.0537676	0.303559
	CAPN1	0.265891	0.0537137	0.303559
	CORO7	0.326481	0.0538511	0.303559
	APPBP2	0.280652	0.053649	0.303559
	ZADH2	0.460504	0.0538756	0.303559
	GMIP	0.364683	0.0537825	0.303559
	UXS1	0.209448	0.0540198	0.304075
	VPS39	0.499883	0.0542658	0.305192
	SLC35C2	0.246652	0.0543811	0.305572
	SIDT1	0.503689	0.0548158	0.307745
	PAXX	-0.426186	0.0550466	0.308398
	DUT	-0.264828	0.0550762	0.308398
	USP22	0.334352	0.0549859	0.308398
	NOC2L	0.211275	0.0553679	0.309761
	GAK	0.247642	0.0554931	0.310191
	AP5Z1	0.381567	0.0555453	0.310212
	GGT7	0.577278	0.0556285	0.310407
	SZT2	0.437748	0.0557315	0.310711
	WDR55	0.351679	0.0557797	0.310711
	UBE2F	-0.306974	0.0558941	0.310878
	MFSD11	0.241972	0.0559067	0.310878
	ATP5ME	-0.32681	0.0559819	0.311027
	HSPB1	-0.258836	0.0561148	0.311346
	FUOM	-0.398701	0.0561849	0.311346
	CIAO3	0.255148	0.0561596	0.311346
	PAPOLG	0.373544	0.0564437	0.311945
	WDR33	0.152126	0.0563945	0.311945
	HDAC2	0.301587	0.0564876	0.311945
	SLC16A7	0.374595	0.0563871	0.311945
	ISCU	-0.165268	0.0565799	0.312187
	AZIN1	0.304333	0.0566744	0.312215
	GLRX3	0.142424	0.0566823	0.312215
	LMBRD1	0.246584	0.0567888	0.312265
	VSIR	0.260198	0.0567661	0.312265
	TMEM109	0.307393	0.0571522	0.313994
	EXOSC10	0.336006	0.0573446	0.314021
	AL645568.1	0.348205	0.057369	0.314021
	CNDP2	0.210414	0.0574017	0.314021
	BX890604.2	0.480025	0.0572641	0.314021
	PIM2	0.356274	0.0572694	0.314021
	CREB1	0.212778	0.0576495	0.314292
	PARP9	0.332913	0.0582713	0.314292
	MRFAP1L1	-0.199919	0.058332	0.314292
	SFXN1	0.254779	0.057913	0.314292
	LFNG	-0.553827	0.0579495	0.314292
	GAPVD1	0.184603	0.0581118	0.314292
	RTKN2	0.611768	0.0578958	0.314292
	ARL2	-0.263196	0.0577891	0.314292
	FRMD8	0.389776	0.0581585	0.314292
	UBE2G1	0.224642	0.0579165	0.314292
	TMEM101	0.210155	0.0578111	0.314292
	APBA3	0.368158	0.0582905	0.314292
	VAV1	0.30885	0.0580101	0.314292
	ZNF562	0.364678	0.0576127	0.314292
	LSM14A	0.225239	0.0575393	0.314292
	APOBEC3D	0.288852	0.0583328	0.314292
	MCTS1	0.227548	0.0581165	0.314292
	NAA10	-0.354221	0.0575637	0.314292
	CAPZB	0.193765	0.0589601	0.315794
	TOR1AIP2	0.311609	0.0590452	0.315794
	DARS	0.170784	0.0587774	0.315794
	LINC00847	0.356983	0.0586834	0.315794
	COX7A2	-0.2341	0.059153	0.315794
	DCTN3	-0.203002	0.0591277	0.315794
	OAS1	0.471227	0.0588068	0.315794
	C17orf49	-0.29643	0.0590285	0.315794
	FAM215B	0.786164	0.0591254	0.315794
	PIAS4	0.329276	0.0588189	0.315794
	SLC25A5	-0.222558	0.0590044	0.315794
	CCDC22	0.260304	0.0593135	0.316388
	C1orf56	0.92329	0.0596958	0.316847
	SMC4	0.404783	0.0596594	0.316847
	ELOC	-0.16707	0.0595988	0.316847
	GLG1	0.243339	0.0595468	0.316847
	KIAA0355	0.384803	0.0596406	0.316847
	MAVS	0.367049	0.0596482	0.316847
	HELB	0.306534	0.059893	0.317511
	AP1G2	0.376736	0.0599199	0.317511
	BDH1	0.334896	0.0601679	0.318027
	ZNF3	0.293272	0.0601648	0.318027
	MRPL41	-0.169119	0.0602815	0.318027
	CCDC85B	-0.331218	0.0603028	0.318027
	PCNX1	0.375457	0.0603024	0.318027
	SMAD2	0.264289	0.0603146	0.318027
	ZNF148	0.196953	0.060485	0.318141
	RREB1	0.369303	0.060416	0.318141
	HNRNPA1P48	0.844789	0.0604413	0.318141
	ARL14EP	-0.157629	0.0605649	0.318301
	FYTTD1	0.282607	0.060854	0.318854
	HINT2	-0.218738	0.0608011	0.318854
	ZNF267	0.346591	0.060846	0.318854
	PIAS2	0.320229	0.060869	0.318854
	HBB	-2.21098	0.0609421	0.318977
	LPIN1	0.404853	0.0611187	0.31964
	CDKN2AIP	0.318493	0.0612894	0.319889
	MPHOSPH9	0.35751	0.0612454	0.319889
	OGT	0.362505	0.0613158	0.319889
	ATG4B	0.325489	0.0613691	0.319907
	ZMPSTE24	0.477248	0.0615396	0.320533
	MFSD14C	0.529081	0.061639	0.320533
	RAB5B	0.262963	0.0615982	0.320533
	NSG1	-0.446578	0.0619762	0.320848
	UPP1	-0.266216	0.0621997	0.320848
	PDIA4	0.446173	0.0617999	0.320848
	ENTPD1-AS1	0.294634	0.0621114	0.320848
	ATP5MG	-0.200624	0.0618307	0.320848
	LINC01550	0.289291	0.0621788	0.320848
	CMC2	-0.189567	0.0620274	0.320848
	BCL2L13	0.379047	0.0620823	0.320848
	TTC28-AS1	0.266704	0.0621213	0.320848
	NDUFA6	-0.212097	0.0618795	0.320848
	CCNL2	0.266919	0.062316	0.32119
	PTGER4	0.454123	0.0624513	0.321629
	ACTR1A	0.269516	0.0625024	0.321634
	SF3B6	-0.151511	0.0627784	0.322796
	SCARB2	0.290561	0.0628717	0.322825
	DENND1C	0.362477	0.062935	0.322825
	TBC1D20	0.21944	0.0629013	0.322825
	ZNF638	0.311527	0.063378	0.323288
	ICOS	0.415647	0.0633655	0.323288
	G3BP1	0.324532	0.0632228	0.323288
	MED23	0.33844	0.0632974	0.323288
	MAP4K2	0.319744	0.0631665	0.323288
	BAX	-0.148589	0.0633399	0.323288
	RABL2B	0.298172	0.0632998	0.323288
	CACUL1	0.254863	0.0636461	0.324398
	ZNF181	0.336682	0.0641562	0.326738
	CSTB	-0.245394	0.0642371	0.326891
	PTPN7	0.29568	0.0644646	0.327366
	IFITM1	-0.68205	0.0644329	0.327366
	SAFB	0.285835	0.0644835	0.327366
	IVD	0.304952	0.0645563	0.327476
	CWF19L1	0.268953	0.0647063	0.327978
	RARS	0.225447	0.064797	0.328179
	ERCC5	0.27696	0.0649098	0.328232
	SIRPG	0.335736	0.0648887	0.328232
	RMND5A	0.588826	0.0651425	0.32889
	APRT	-0.161261	0.0651214	0.32889
	PIGBOS1	-0.173165	0.0652655	0.328993
	AP1B1	0.309666	0.0652546	0.328993
	MKNK2	-0.370178	0.0654593	0.329712
	DFFA	0.335206	0.0657952	0.330625
	TLN1	-0.339422	0.065784	0.330625
	LINC00909	-0.308816	0.0657036	0.330625
	STK40	0.422229	0.065932	0.331053
	PTCD3	0.295447	0.0665175	0.332691
	AC025171.2	0.536633	0.0663587	0.332691
	AARS	0.383716	0.0663634	0.332691
	SCAND1	-0.241105	0.0664659	0.332691
	SH2D1A	0.282698	0.0664576	0.332691
	OCIAD2	-0.22212	0.0667907	0.333089
	COQ6	0.231888	0.0667148	0.333089
	PPP2R1A	0.321923	0.0668048	0.333089
	NSFL1C	0.209109	0.0667213	0.333089
	ABI1	0.313495	0.066926	0.333435
	PLIN3	0.328097	0.0671629	0.334356
	CRELD1	0.329644	0.0674407	0.335218
	USO1	0.229892	0.0673975	0.335218
	METTL16	0.338235	0.0675753	0.335628
	GMCL1	0.172738	0.0677422	0.335629
	HNRNPA0	0.177093	0.06786	0.335629
	ALG2	0.305231	0.0677513	0.335629
	NUTF2	-0.238873	0.0678499	0.335629
	COG4	0.301799	0.0678102	0.335629
	OSBPL2	0.260911	0.0678894	0.335629
	PMPCA	0.317215	0.0679616	0.335727
	MRPL43	-0.289264	0.0682188	0.336221
	C15orf61	-0.299906	0.0682177	0.336221
	LSM4	-0.154154	0.0681949	0.336221
	RASA1	0.421387	0.0683469	0.336419
	POLR2J3	0.517102	0.0684605	0.336419
	GOLGA5	0.236051	0.0684686	0.336419
	HEXIM1	0.539559	0.0683876	0.336419
	MRPS33	-0.181087	0.0691463	0.339489
	RASSF5	0.290452	0.0692902	0.339935
	SERF2	-0.181382	0.06959	0.341145
	SAMHD1	0.264425	0.0697256	0.341288
	BEX2	-0.252386	0.069677	0.341288
	MAP2K7	0.398453	0.0699583	0.342167
	FUBP1	0.274314	0.0703395	0.342436
	MFSD14A	0.431013	0.0701945	0.342436
	NXPE3	0.270641	0.0703119	0.342436
	MRPL49	0.242959	0.0703158	0.342436
	MARK3	0.301279	0.0700839	0.342436
	TACO1	-0.299912	0.0702884	0.342436
	MRPL40	-0.209233	0.070387	0.342436
	XPC	0.212788	0.0705353	0.342898
	PDE7A	0.400281	0.070765	0.342975
	METAP2	-0.128191	0.0706495	0.342975
	RANBP3	0.247807	0.0707057	0.342975
	SMIM26	-0.181847	0.0707587	0.342975
	RHOT1	0.275597	0.0709733	0.343725
	AK6	-0.263804	0.0710706	0.343937
	PPP1R21	0.3128	0.0713841	0.344674
	NOP16	-0.251914	0.0713188	0.344674
	POMT1	0.346933	0.0713433	0.344674
	SMIM20	-0.188523	0.071665	0.34572
	DDX60L	0.275299	0.0718701	0.34572
	ATXN3	0.222092	0.0718192	0.34572
	AQR	0.251126	0.0717928	0.34572
	TOM1	0.380449	0.0717265	0.34572
	RHOH	0.166238	0.0719385	0.34579
	RABGAP1L	0.288006	0.0723317	0.346124
	MR1	0.262992	0.0722925	0.346124
	D2HGDH	0.466285	0.072322	0.346124
	CNOT10	0.193585	0.0722623	0.346124
	HPS3	0.400869	0.0723233	0.346124
	PLEKHF1	0.290752	0.072083	0.346124
	AP2A1	0.309862	0.072449	0.346395
	PPDPF	-0.323316	0.0724963	0.346395
	HAUS4	0.212179	0.0725828	0.34655
	UQCRQ	-0.244869	0.0728137	0.347395
	YPEL5	0.220342	0.0732305	0.347681
	POGLUT1	0.29846	0.0732845	0.347681
	PMS2	-0.397112	0.0730592	0.347681
	CCAR2	0.331343	0.0732138	0.347681
	PTRH1	-0.253402	0.0733614	0.347681
	JAML	0.351668	0.0729687	0.347681
	CCDC59	-0.180002	0.0733605	0.347681
	CHMP6	-0.296146	0.073244	0.347681
	CYSLTR1	0.360998	0.0731479	0.347681
	PSAP	0.466723	0.0735694	0.348231
	CHCHD1	-0.199336	0.073586	0.348231
	PCNX4	0.330769	0.0737835	0.348909
	BRAP	0.316952	0.0740423	0.349874
	USP8	0.261135	0.0742215	0.350463
	ABTB1	0.271301	0.0744996	0.350487
	ATP5MD	-0.282309	0.0742964	0.350487
	LDLRAD4	0.333874	0.074462	0.350487
	ZNF426	0.277978	0.0744105	0.350487
	DDA1	-0.231134	0.0743439	0.350487
	TAF8	0.254459	0.0747135	0.350979
	IFIT5	0.3783	0.0747136	0.350979
	SP4	0.290648	0.0749354	0.351763
	TRA2A	0.324541	0.0749982	0.351793
	FXYD1	-0.36868	0.0750514	0.351793
	TUT1	0.337459	0.0751106	0.351814
	USP1	-0.156595	0.0755657	0.353687
	NBAS	-0.377535	0.0758223	0.354396
	STIM1	0.396956	0.0758276	0.354396
	NCBP2AS2	-0.187094	0.0766569	0.357248
	DEF6	0.259195	0.0767161	0.357248
	TSPAN14	0.319022	0.0764953	0.357248
	HIKESHI	-0.1715	0.0766775	0.357248
	GRN	0.440591	0.0765807	0.357248
	ABCF1	-0.238767	0.0775712	0.359685
	C7orf50	-0.275335	0.0775052	0.359685
	MRPS24	-0.176236	0.0775759	0.359685
	TRIM35	0.405503	0.0773934	0.359685
	TSTA3	-0.196948	0.0774378	0.359685
	PSMA7	-0.185057	0.0773069	0.359685
	HMGCL	0.357812	0.0779856	0.359765
	NRBP1	0.240561	0.0777634	0.359765
	CAMK2D	0.427183	0.077963	0.359765
	TRBV20-1	-1.56069	0.0779428	0.359765
	GDI2	0.238009	0.0779585	0.359765
	CTSH	-0.281868	0.077752	0.359765
	SAE1	0.25009	0.0778608	0.359765
	STIM2	0.333383	0.0780644	0.35987
	COX5A	-0.201723	0.0781238	0.359885
	PRCC	0.258973	0.0784617	0.360847
	SERP1	-0.21314	0.0785659	0.360847
	MPC1	-0.155056	0.0786699	0.360847
	SUGP2	0.346821	0.078657	0.360847
	CYB5R3	0.292694	0.0784104	0.360847
	FMR1	-0.304408	0.0786631	0.360847
	PYGO2	0.35675	0.0788837	0.360942
	COX17	-0.205523	0.0789156	0.360942
	BCL7C	-0.576473	0.0788124	0.360942
	DTD1	-0.147254	0.0789014	0.360942
	UCKL1	-0.299076	0.0790017	0.361078
	LINC01089	0.347756	0.0790767	0.361164
	CD28	0.33996	0.0791511	0.361246
	FYB1	0.28651	0.0793813	0.36154
	TES	0.218162	0.0795549	0.36154
	AP000873.2	0.487797	0.0797215	0.36154
	REXO2	-0.130574	0.079695	0.36154
	AC009061.2	0.542932	0.0792897	0.36154
	NPEPPS	0.355896	0.0796674	0.36154
	EPG5	0.389189	0.0795714	0.36154
	UBXN6	0.369682	0.0794096	0.36154
	PIN1	-0.147111	0.0797225	0.36154
	SMAD3	0.328849	0.0797886	0.361585
	TCEAL3	-0.276961	0.0800763	0.362632
	SELENOK	-0.205646	0.0803174	0.363467
	DENND1B	0.274718	0.0804506	0.363772
	IL2RB	0.387483	0.0804981	0.363772
	ST3GAL5	0.375233	0.0806119	0.36403
	VEZF1	0.268511	0.0809993	0.365522
	INTS6	0.388872	0.081057	0.365525
	IFI44L	0.441855	0.0812729	0.366242
	TOR1AIP1	0.325347	0.081559	0.36727
	HACD4	-0.265873	0.0816156	0.36727
	PIP5K1A	0.326659	0.0822681	0.36854
	CPSF3	0.311348	0.0820768	0.36854
	C6orf226	-0.239446	0.0822048	0.36854
	PINX1	-0.199354	0.0822873	0.36854
	RNF20	0.219878	0.0822924	0.36854
	NOP2	0.348507	0.0822337	0.36854
	GNPTAB	-0.27079	0.0823573	0.36854
	CDIP1	0.351285	0.0823408	0.36854
	TRIM59	0.231203	0.0826351	0.369011
	KAT6A	0.37196	0.0825214	0.369011
	BLOC1S1	-0.16582	0.0825956	0.369011
	MRPL54	-0.226919	0.0827277	0.369168
	AZI2	0.176609	0.0832697	0.369787
	SLC39A8	0.387737	0.0831068	0.369787
	SYNE1	0.253717	0.0830902	0.369787
	GLUD1	0.388523	0.0829976	0.369787
	ASB8	0.286241	0.0830183	0.369787
	ZNF609	0.392632	0.0831917	0.369787
	MRPL27	-0.24183	0.0832573	0.369787
	BHLHE40	-0.505045	0.0841397	0.369964
	EMC3	0.146165	0.0836667	0.369964
	TXK	0.300925	0.0841712	0.369964
	HSP90AB1	-0.24594	0.0841788	0.369964
	ORC3	-0.230096	0.0837833	0.369964
	MOSPD3	-0.281077	0.0837453	0.369964
	TAF3	0.21895	0.0841143	0.369964
	ZNF143	0.21897	0.083466	0.369964
	CHORDC1	0.143465	0.0841977	0.369964
	ST8SIA1	0.384295	0.0840403	0.369964
	ESYT1	0.244674	0.0842322	0.369964
	IFNG-AS1	0.782895	0.0836336	0.369964
	ABHD2	0.384425	0.0835963	0.369964
	RAD51C	-0.211171	0.0837574	0.369964
	ZNF420	0.280267	0.0840046	0.369964
	ADA	0.275882	0.0838037	0.369964
	GPBP1L1	0.332658	0.084584	0.370847
	ERG28	-0.219707	0.0846065	0.370847
	SASH3	0.310552	0.0845575	0.370847
	ABHD18	0.410701	0.0848011	0.371446
	FKBP15	0.257381	0.0850565	0.372311
	NIPAL3	0.294509	0.085302	0.372877
	PKM	0.254115	0.0852921	0.372877
	SEH1L	0.311807	0.0854297	0.373181
	DTNBP1	0.241529	0.0855563	0.373226
	ARPC1B	-0.152047	0.0855049	0.373226
	GORASP2	0.339385	0.0857098	0.373641
	KRT10	-0.385045	0.0858542	0.374017
	ATP5MC2	-0.208189	0.0859177	0.374039
	GTF3A	-0.184631	0.0861102	0.374522
	LMF2	0.374683	0.0861454	0.374522
	KIAA1191	0.398364	0.0863081	0.374976
	MAGT1	0.272316	0.0864125	0.375175
	METTL14	0.227864	0.0866195	0.37582
	NEMF	0.222457	0.086753	0.376145
	GYG1	0.285501	0.0869966	0.376946
	DCP1B	0.283601	0.0871141	0.376946
	PSMD3	0.249084	0.0870591	0.376946
	HDDC2	-0.133678	0.0871854	0.377001
	KDM5A	0.249175	0.0874635	0.377948
	FAM76A	0.321486	0.0875294	0.377978
	CFAP97	-0.272148	0.0877463	0.378042
	PRELID1	-0.162211	0.0876727	0.378042
	AC079781.5	-0.767125	0.08769	0.378042
	PCBD1	-0.25257	0.0877797	0.378042
	DTYMK	-0.190494	0.0881986	0.37912
	PEX1	-0.263761	0.0882074	0.37912
	BID	-0.211452	0.0881186	0.37912
	GPATCH4	-0.248874	0.0885133	0.380181
	ZC3H15	-0.144802	0.0886617	0.380563
	LAMTOR2	-0.207998	0.0888275	0.380766
	DDHD2	0.328282	0.0887961	0.380766
	CWC27	-0.173412	0.0890961	0.381662
	MAX	0.221278	0.0893233	0.38238
	ZNRD2	-0.241626	0.0897237	0.383838
	GNG5	-0.212303	0.0900554	0.385001
	CNOT3	0.283474	0.0902027	0.385374
	CERS2	0.21472	0.0903095	0.385573
	RHOT2	0.347395	0.0904419	0.385881
	CNN2	0.424476	0.0906276	0.386417
	IFI16	0.259027	0.0908192	0.38672
	GIMAP8	0.290217	0.0907651	0.38672
	CISH	-0.67007	0.0909791	0.387144
	CCDC124	-0.212503	0.0912146	0.387889
	MCL1	0.26334	0.0916282	0.387999
	LSM6	-0.237014	0.0916218	0.387999
	ATG10	0.260003	0.0916831	0.387999
	CCM2	0.168349	0.0917463	0.387999
	SCAI	0.388581	0.0918944	0.387999
	LARP4B	0.407415	0.091583	0.387999
	NAA30	0.230994	0.091808	0.387999
	SLC38A10	0.305673	0.0919057	0.387999
	TIMM29	-0.274945	0.0918871	0.387999
	FKBP8	0.196439	0.0918426	0.387999
	LIG1	0.320378	0.0916268	0.387999
	SRP19	-0.129927	0.0919968	0.388128
	UBA1	0.253426	0.092092	0.388275
	LSP1	0.215749	0.0921625	0.388317
	LZIC	-0.2298	0.0927205	0.388373
	YARS	0.324462	0.0922741	0.388373
	PIGM	0.311257	0.0924621	0.388373
	ITPKB	0.352264	0.0926631	0.388373
	PDCD6IP	0.216672	0.092659	0.388373
	OSTC	-0.195595	0.0925124	0.388373
	WTAP	0.265933	0.0923798	0.388373
	TTC9C	0.34302	0.0925779	0.388373
	FERMT3	0.263834	0.0927123	0.388373
	BTAF1	-0.385778	0.0929256	0.388978
	RETREG2	0.343168	0.0934442	0.390385
	SSNA1	-0.160031	0.0933251	0.390385
	STK26	0.250994	0.0934237	0.390385
	TYW3	-0.184528	0.0936906	0.390398
	TMEM41A	0.169006	0.0935624	0.390398
	ATXN7L3B	-0.352444	0.0935941	0.390398
	ME2	0.201941	0.0936366	0.390398
	XIST	0.574391	0.0938023	0.39061
	DDX10	0.307274	0.0940842	0.391293
	GSS	0.306853	0.0941494	0.391293
	RTL8A	-0.301695	0.0941244	0.391293
	EIF3A	0.218558	0.0943975	0.39207
	DNTTIP2	-0.198756	0.0947068	0.392967
	ATP5F1C	-0.188005	0.0947359	0.392967
	REV1	0.233281	0.0950743	0.393862
	PPWD1	0.279168	0.0950682	0.393862
	POLM	0.385888	0.0954233	0.394466
	RNF170	0.26913	0.0953576	0.394466
	MGMT	-0.166668	0.0953095	0.394466
	HELLPAR	1.03053	0.0954662	0.394466
	LY96	0.326071	0.0956774	0.394881
	KTN1	-0.20305	0.0956895	0.394881
	CLNS1A	-0.119879	0.0958584	0.395324
	UBE3A	0.277931	0.0959879	0.395349
	ASB16-AS1	0.308406	0.0959578	0.395349
	TNFRSF25	0.212834	0.0961464	0.39564
	RRP15	0.156979	0.0962435	0.39564
	SS18	0.3081	0.0962122	0.39564
	DNAJC10	0.347366	0.0963424	0.395793
	NCK2	-0.374149	0.09644	0.395873
	ASH2L	0.290858	0.0964851	0.395873
	CCNL1	0.28322	0.0965992	0.396088
	ATG16L1	0.262669	0.0967883	0.396115
	CCL28	-0.315068	0.0967767	0.396115
	SLC25A25	0.458355	0.096791	0.396115
	LYRM2	-0.178107	0.0969839	0.396476
	LIN7C	0.266034	0.097003	0.396476
	HIF1A	0.365767	0.0972522	0.396989
	RBM10	0.2122	0.0972201	0.396989
	CAPZA1	0.397627	0.0974619	0.397592
	HSD17B7	0.273154	0.0976739	0.398204
	NFKBIA	0.313754	0.0977608	0.398306
	PBXIP1	0.261878	0.0984347	0.399024
	PTPRC	0.311835	0.0981792	0.399024
	MRPL53	-0.554966	0.0984234	0.399024
	MCCC1	0.316517	0.098402	0.399024
	TRG-AS1	0.300526	0.0983681	0.399024
	ATAD1	0.373069	0.0984037	0.399024
	SGTA	0.353584	0.0983173	0.399024
	ZNF428	-0.140131	0.0982853	0.399024
	TSTD1	-0.152544	0.0988524	0.4
	ZNF654	0.261951	0.0988987	0.4
	LAIR2	0.774129	0.0989248	0.4
	SYAP1	0.12912	0.0987553	0.4
	NECAP1	0.234516	0.0993359	0.401186
	ANAPC11	-0.157621	0.0993431	0.401186
	TXN	-0.26586	0.0994434	0.401338
	PDCD6	-0.162443	0.0997996	0.401917
	CSGALNACT2	0.370036	0.0998373	0.401917
	RMDN3	0.282314	0.0997394	0.401917
	GABARAPL2	-0.119102	0.0998103	0.401917
	MRPL15	-0.297795	0.10003	0.402441
	NDUFB3	-0.228434	0.100117	0.402538
	CD2	0.13776	0.100304	0.402775
	SLC35C1	-0.238161	0.100427	0.402775
	SCYL1	0.320555	0.100373	0.402775
	ZNF121	0.284185	0.100343	0.402775
	SMPD4	0.419236	0.100843	0.403572
	WAPL	0.256929	0.100726	0.403572
	OAT	0.429502	0.100825	0.403572
	ACOT9	0.248938	0.100877	0.403572
	NFATC2IP	0.318915	0.101588	0.405911
	Z93930.2	-0.27896	0.101531	0.405911
	TANK	0.203178	0.101797	0.406013
	HSD17B12	0.282465	0.101804	0.406013
	ZNF274	0.273376	0.10168	0.406013
	INTS4	0.289668	0.102086	0.406884
	NIT1	-0.283673	0.102677	0.40815
	CAB39	0.34928	0.102531	0.40815
	ALG8	0.344296	0.102617	0.40815
	IL10RA	0.260106	0.102785	0.40815
	METTL23	-0.174061	0.102583	0.40815
	MED15	0.36433	0.102736	0.40815
	BAG6	0.336188	0.103031	0.40879
	PRR14	0.285705	0.103073	0.40879
	PI4KB	0.277864	0.103238	0.409119
	WDR59	0.240318	0.103284	0.409119
	SYNGR2	0.368378	0.104068	0.411969
	TMEM69	0.269595	0.10496	0.412793
	ATF6	0.229452	0.105039	0.412793
	USP39	0.242372	0.104914	0.412793
	SURF6	0.229248	0.104871	0.412793
	CAMK2G	0.302895	0.104694	0.412793
	HIF1AN	0.244203	0.104534	0.412793
	APLP2	0.263246	0.104985	0.412793
	ARL6IP4	-0.135106	0.104381	0.412793
	PIGS	0.294057	0.104776	0.412793
	CEP95	0.344636	0.105048	0.412793
	SEPTIN9	0.282462	0.104406	0.412793
	PIGT	0.201252	0.104895	0.412793
	MYCBP	-0.196111	0.10531	0.413066
	MAT2B	0.355033	0.105276	0.413066
	PAAF1	0.231829	0.105215	0.413066
	ITM2C	0.294323	0.105475	0.41318
	AASDHPPT	0.28162	0.105499	0.41318
	SOD1	-0.14667	0.105532	0.41318
	WASHC3	-0.157163	0.105644	0.413363
	TMEM123	0.198709	0.105725	0.413428
	PCYOX1	0.228494	0.106078	0.41355
	E2F3	0.371145	0.105957	0.41355
	ZFYVE27	0.231953	0.105837	0.41355
	ACLY	0.227608	0.106024	0.41355
	PRKD2	0.228977	0.106075	0.41355
	FBXO42	0.231363	0.106201	0.413777
	EFCAB14	0.21794	0.106703	0.414555
	PTPN4	0.219134	0.106875	0.414555
	PGGT1B	0.364128	0.106493	0.414555
	ABHD16A	0.216691	0.107095	0.414555
	CLIC1	-0.200012	0.107097	0.414555
	ECHDC1	0.245204	0.107176	0.414555
	TNKS2	0.412422	0.107139	0.414555
	CAPRIN1	0.238672	0.1066	0.414555
	FKBP2	-0.527652	0.10679	0.414555
	DHRS7B	0.298422	0.107046	0.414555
	WDR83	0.196282	0.106783	0.414555
	UFD1	-0.155584	0.106573	0.414555
	C5orf56	0.209063	0.107261	0.414633
	HERPUD2	0.266746	0.107371	0.414746
	CDK13	0.362746	0.107419	0.414746
	BRIX1	-0.342885	0.107622	0.415235
	ZNF26	0.358863	0.107675	0.415235
	CORO2A	0.326591	0.107771	0.415354
	ABRACL	-0.2068	0.107911	0.415396
	MPDU1	0.340243	0.107852	0.415396
	LGALS3BP	0.428965	0.108476	0.417321
	RAB37	0.30789	0.108663	0.417789
	MKNK1	0.306943	0.108986	0.418257
	POLR2B	0.169972	0.109006	0.418257
	BCKDK	0.342736	0.109045	0.418257
	TYK2	0.335663	0.108954	0.418257
	NDUFA11	-0.187123	0.109491	0.419213
	KEAP1	0.319331	0.109473	0.419213
	TRAPPC2B	-0.297151	0.109443	0.419213
	TMEM44-AS1	-0.273502	0.109664	0.419628
	MSL2	0.328586	0.109796	0.419883
	SCML4	0.259398	0.11009	0.419957
	CLIP1	0.309012	0.110209	0.419957
	TP53BP1	0.270641	0.110146	0.419957
	UTP18	0.161696	0.110176	0.419957
	CDK5RAP1	0.231648	0.110183	0.419957
	MIATNB	0.343059	0.110185	0.419957
	THEMIS2	0.333729	0.110508	0.420849
	ZCRB1	-0.176402	0.110634	0.421079
	STARD3	0.25294	0.111342	0.423522
	HAX1	-0.148073	0.111599	0.424248
	ELOVL5	0.286463	0.111885	0.424834
	ACAP1	0.38218	0.111879	0.424834
	ARL3	-0.20413	0.112094	0.425373
	AC133644.2	0.558702	0.112298	0.425394
	ERCC6L2	0.280778	0.112189	0.425394
	A2M-AS1	0.751153	0.112267	0.425394
	ITGAE	-0.182012	0.112387	0.425481
	MRPS15	-0.181057	0.112652	0.425729
	RAB3IP	0.281482	0.112619	0.425729
	NSF	0.38581	0.11254	0.425729
	TNFAIP8L2	0.214568	0.112925	0.426257
	TMEM18	-0.358648	0.112906	0.426257
	PIK3CA	0.299383	0.112993	0.426263
	PLEKHO1	-0.374181	0.113185	0.426504
	FAU	-0.366978	0.113248	0.426504
	MAP1S	0.374211	0.113256	0.426504
	HMGXB3	-0.310076	0.113439	0.426693
	RELA	0.29978	0.113408	0.426693
	MAP3K11	0.315804	0.113662	0.42728
	ATP6V1C1	0.234429	0.11387	0.427707
	EGLN2	0.164848	0.113909	0.427707
	LINC01128	-0.293441	0.114576	0.427735
	ATRAID	-0.165011	0.114223	0.427735
	RNF168	0.281347	0.114941	0.427735
	HLA-C	0.238276	0.114792	0.427735
	DYNLT1	-0.225936	0.114692	0.427735
	ASL	0.274807	0.114983	0.427735
	HELLS	0.305134	0.114942	0.427735
	NDUFC2	-0.175575	0.114494	0.427735
	SHMT2	0.319573	0.114601	0.427735
	NRDE2	0.312616	0.11432	0.427735
	GABARAP	-0.203329	0.114307	0.427735
	AKAP10	0.324104	0.114192	0.427735
	RAB11B	0.280076	0.114809	0.427735
	EXOSC5	-0.287229	0.114593	0.427735
	ITCH	0.344905	0.114141	0.427735
	RGL4	0.187906	0.114671	0.427735
	CRIP2	-0.425554	0.115182	0.428227
	PRPF38A	0.193483	0.115368	0.428673
	ATP2B1	0.194223	0.115639	0.429252
	CRKL	0.27005	0.115658	0.429252
	RBBP4	0.182345	0.115787	0.429485
	BLVRA	-0.14971	0.115945	0.42982
	TM2D1	0.209254	0.116252	0.429827
	AC245407.2	-0.371308	0.116264	0.429827
	EAF1	0.271332	0.116227	0.429827
	FOPNL	0.286545	0.116025	0.429827
	SUN2	0.355133	0.116282	0.429827
	ZBTB2	0.35165	0.116488	0.430342
	ADAR	0.283363	0.116562	0.430368
	CHST12	0.230318	0.116652	0.430452
	FEZ2	0.203905	0.116813	0.430624
	DDX58	0.283323	0.116864	0.430624
	WBP11	0.199262	0.1169	0.430624
	MRPS16	-0.142391	0.117183	0.431418
	SH3YL1	-0.41521	0.117818	0.432685
	SYTL3	0.301419	0.117749	0.432685
	RABAC1	-0.183074	0.117785	0.432685
	ZC3H4	0.208682	0.117864	0.432685
	NONO	0.208152	0.117651	0.432685
	THAP3	-0.153153	0.117967	0.432816
	CIZ1	0.228124	0.118035	0.432816
	NSUN3	0.291585	0.118455	0.433194
	NEDD9	0.231537	0.118239	0.433194
	MRPL48	-0.241999	0.118334	0.433194
	C11orf54	0.263931	0.118381	0.433194
	BAZ1A	0.213945	0.118475	0.433194
	PIK3CD	0.32994	0.11876	0.433215
	SLC30A9	0.325713	0.118758	0.433215
	TMEM161B-AS1	0.282038	0.11884	0.433215
	CALU	0.198071	0.11872	0.433215
	ZFP36L1	0.201674	0.118886	0.433215
	MMP25-AS1	0.357123	0.11858	0.433215
	PTTG1	0.372232	0.119028	0.433445
	NAPEPLD	0.280344	0.119084	0.433445
	MRPS2	-0.242033	0.119227	0.43372
	PVT1	0.26437	0.119682	0.434879
	HDAC7	0.378706	0.119628	0.434879
	FBXO28	0.246339	0.120259	0.435489
	NIFK-AS1	0.261828	0.120014	0.435489
	MRPS27	0.299971	0.120104	0.435489
	PIP4K2A	0.417812	0.11995	0.435489
	PSMC6	0.18344	0.120324	0.435489
	FBXO34	0.216862	0.120303	0.435489
	TSEN34	0.164707	0.120174	0.435489
	TOMM5	-0.200598	0.120397	0.435507
	SCAP	0.349583	0.120679	0.435543
	KIF3A	0.197004	0.120652	0.435543
	PTPMT1	-0.230727	0.120565	0.435543
	AL359220.1	0.331013	0.120476	0.435543
	NRAS	0.287572	0.120865	0.43558
	HIST3H2A	0.349056	0.121148	0.43558
	NOL10	0.290115	0.120997	0.43558
	ABHD14A	-0.151909	0.121366	0.43558
	SLMAP	0.297801	0.121282	0.43558
	FNIP1	0.283786	0.121299	0.43558
	ASAH1	0.219573	0.121486	0.43558
	CD6	0.316767	0.121313	0.43558
	GOLT1B	0.29027	0.121432	0.43558
	ARGLU1	0.234754	0.121504	0.43558
	TIMM22	0.14441	0.121148	0.43558
	COASY	0.257657	0.121299	0.43558
	PHF12	0.280785	0.121617	0.435742
	RNF38	0.298878	0.122263	0.435951
	ATP6V1G1	-0.172771	0.122276	0.435951
	KIF20B	0.25501	0.122183	0.435951
	KRAS	-0.184482	0.122046	0.435951
	OS9	0.205381	0.122504	0.435951
	CNOT2	0.189937	0.122558	0.435951
	SNAP23	0.283514	0.122393	0.435951
	MAP2K3	0.258901	0.122477	0.435951
	PSMG2	-0.0856301	0.1223	0.435951
	AP3D1	0.279445	0.122336	0.435951
	JUNB	-0.456653	0.122331	0.435951
	ZNF701	0.303412	0.122499	0.435951
	RRP1	0.176582	0.122179	0.435951
	SNHG14	0.391583	0.12286	0.436783
	PARK7	-0.154186	0.12309	0.43703
	CNST	0.369355	0.123088	0.43703
	NSD1	0.231668	0.123202	0.43703
	PPP1R3E	0.319147	0.123136	0.43703
	SSU72	-0.269161	0.123416	0.437123
	RTF1	-0.139004	0.123433	0.437123
	CASC4	0.280673	0.123392	0.437123
	RUVBL1	-0.277203	0.124084	0.438473
	CAMK4	0.272107	0.123886	0.438473
	EEF1E1	-0.207544	0.124068	0.438473
	SLC25A45	0.327165	0.124155	0.438473
	CAND1	0.195091	0.124124	0.438473
	TM7SF3	0.257011	0.124317	0.438803
	ADD1	0.232268	0.124387	0.438809
	CEP350	0.344549	0.124583	0.439252
	FRG1	-0.19043	0.124724	0.439252
	FAM89B	-0.764279	0.124763	0.439252
	NFAT5	0.52048	0.124787	0.439252
	ACTN4	0.137527	0.12488	0.43934
	KYAT3	0.17648	0.124951	0.439348
	PFDN5	-0.116792	0.125043	0.439431
	PUM2	0.31927	0.125193	0.439719
	RABGGTA	0.340906	0.125271	0.439751
	PCYT1A	0.167958	0.125388	0.439921
	COX4I1	-0.144582	0.125597	0.440413
	NUP210	0.324875	0.125945	0.440671
	EIF5	-0.1893	0.125883	0.440671
	ARL17A	0.538636	0.125864	0.440671
	PPP5C	0.347193	0.125791	0.440671
	MRPS21	-0.157127	0.126028	0.440721
	RUNX2	0.356221	0.126335	0.440866
	NT5C2	0.262824	0.126344	0.440866
	ZFHX2-AS1	0.733897	0.126223	0.440866
	SLC7A6OS	0.238004	0.126286	0.440866
	AP5M1	0.295514	0.12664	0.441657
	F11R	0.29401	0.126888	0.442282
	ECD	0.316305	0.126995	0.442306
	PSMB5	-0.241272	0.127102	0.442306
	ATP13A1	0.390122	0.127082	0.442306
	ABCA5	0.286987	0.127241	0.44255
	UNG	0.285865	0.127442	0.442939
	NIPA2	0.227336	0.127491	0.442939
	AKNA	0.360295	0.127743	0.443334
	SPOP	0.112832	0.127683	0.443334
	GNLY	0.646913	0.128087	0.443866
	TRIM41	-0.290225	0.128078	0.443866
	SLC52A2	0.196053	0.128103	0.443866
	ANXA6	0.258362	0.128536	0.444717
	SIRT5	0.203636	0.128626	0.444717
	GALNT11	0.264076	0.128556	0.444717
	RIOX1	0.508303	0.128581	0.444717
	IVNS1ABP	0.270095	0.128697	0.444723
	S100PBP	0.235286	0.129333	0.445479
	MBD5	0.25314	0.129106	0.445479
	SRFBP1	-0.216338	0.129072	0.445479
	VDAC2	-0.15676	0.12933	0.445479
	SMIM10L1	-0.159437	0.129251	0.445479
	RANBP1	-0.254378	0.129264	0.445479
	BLMH	0.207725	0.129714	0.446149
	ARHGAP27	0.318566	0.129637	0.446149
	YPEL2	0.317058	0.129736	0.446149
	UQCC2	-0.174646	0.129888	0.446434
	SLC25A46	0.260084	0.130096	0.44691
	OXCT1	0.327204	0.130205	0.447046
	ATP6V1E1	0.274272	0.130341	0.44727
	MTF1	0.285691	0.130666	0.44743
	STOML2	-0.117817	0.130503	0.44743
	ISCA1	-0.15476	0.13063	0.44743
	TRAFD1	0.365568	0.130534	0.44743
	RNPEP	0.470679	0.130898	0.447825
	LTBP3	-0.310751	0.130921	0.447825
	TTC13	0.376238	0.131456	0.449334
	PCMTD2	0.272657	0.131502	0.449334
	CYB5R1	0.24095	0.13177	0.450011
	MSI2	0.333667	0.132101	0.450899
	LRRC47	0.474015	0.132217	0.451055
	RTN4	0.244601	0.132624	0.451685
	THOC6	0.237956	0.132753	0.451685
	MED1	0.2963	0.132726	0.451685
	RNMT	-0.216345	0.132682	0.451685
	ASCC2	0.188738	0.132633	0.451685
	CUTA	-0.104311	0.132926	0.452033
	IDH2	0.151481	0.133098	0.452139
	OGFOD1	0.221162	0.13306	0.452139
	MCMBP	0.351694	0.133174	0.452157
	ATF1	0.233358	0.133411	0.452724
	GPR155	0.334232	0.133521	0.452856
	PRKCQ-AS1	-0.394422	0.134065	0.45401
	CORO1A	0.145214	0.134073	0.45401
	KARS	0.238612	0.133938	0.45401
	ETFRF1	-0.162312	0.134717	0.455708
	BBS2	0.334255	0.134651	0.455708
	PCF11	0.188315	0.13532	0.457508
	RAP1A	0.114231	0.135518	0.457889
	PRDM1	0.315911	0.135719	0.457889
	GOLGA8B	0.364722	0.135669	0.457889
	CLASRP	0.342433	0.135707	0.457889
	MAPK14	0.228706	0.135954	0.458412
	LITAF	0.191593	0.136058	0.458412
	PYCARD	-0.181834	0.136155	0.458412
	TCF20	0.336948	0.136159	0.458412
	CDC42	0.267874	0.136254	0.458491
	CWC15	-0.105081	0.136368	0.458635
	ISG20L2	0.192867	0.136638	0.45882
	ANXA1	-0.497566	0.1366	0.45882
	RTRAF	-0.161674	0.136601	0.45882
	CAMTA1	-0.198483	0.137597	0.459157
	PUM1	0.192069	0.137306	0.459157
	COX5B	-0.16198	0.137535	0.459157
	CEP63	-0.177722	0.136979	0.459157
	TMEM14B	-0.119187	0.137586	0.459157
	KLHL7	0.233339	0.136865	0.459157
	PDCL	0.195242	0.137543	0.459157
	LAMTOR1	-0.121691	0.137276	0.459157
	PTPN6	0.215044	0.13706	0.459157
	SRP14	-0.181298	0.137088	0.459157
	POLG2	0.295907	0.137407	0.459157
	MORC2-AS1	0.922168	0.137496	0.459157
	UQCRH	-0.17821	0.13804	0.459881
	VHL	0.30489	0.138559	0.459881
	SRPK1	-0.171285	0.138522	0.459881
	BZW2	-0.150668	0.138445	0.459881
	MED27	0.292323	0.138249	0.459881
	BLOC1S2	-0.136696	0.13827	0.459881
	ARHGAP1	0.17743	0.138149	0.459881
	CUL4A	0.298163	0.138397	0.459881
	DDHD1	0.30085	0.138032	0.459881
	CSNK1G2	-0.382233	0.138602	0.459881
	RUNX1	0.408162	0.138072	0.459881
	NFX1	0.210038	0.13871	0.46
	MED10	-0.127788	0.139124	0.460185
	TBRG4	0.298263	0.139007	0.460185
	NELL2	0.381049	0.139102	0.460185
	RNF10	0.326234	0.13895	0.460185
	RIN3	0.315892	0.139028	0.460185
	LUC7L2	0.179418	0.13963	0.461382
	TMEM256	-0.218904	0.139589	0.461382
	NRBF2	-0.13975	0.139736	0.461495
	IER2	-0.498046	0.13988	0.461732
	FAM177A1	-0.126778	0.140284	0.462353
	NCOR1	0.134399	0.140245	0.462353
	SRSF2	0.278892	0.14028	0.462353
	PTPRJ	0.463171	0.140368	0.462393
	ZBED1	0.243802	0.140459	0.462456
	SCNM1	0.123605	0.141025	0.462658
	RCSD1	0.236737	0.140974	0.462658
	ABL2	0.378264	0.140773	0.462658
	WDR6	0.279751	0.141026	0.462658
	PFDN1	-0.16762	0.141097	0.462658
	SNAPC3	0.259211	0.141032	0.462658
	GLIPR1	0.184452	0.140653	0.462658
	PRKCSH	0.276175	0.140953	0.462658
	ATP6V0E1	-0.185206	0.141307	0.462829
	ORMDL2	-0.224428	0.141438	0.462829
	COG3	0.319612	0.141287	0.462829
	EIF3K	-0.283215	0.141425	0.462829
	TPRA1	0.394451	0.142325	0.464229
	NSUN5	0.241709	0.142101	0.464229
	SFXN3	0.245647	0.142069	0.464229
	SRSF8	0.17787	0.142049	0.464229
	UFM1	0.14925	0.142338	0.464229
	LGALS3	-0.252648	0.142351	0.464229
	INPP5K	0.245575	0.142379	0.464229
	TTPAL	0.382492	0.142445	0.464229
	AC008124.1	0.185442	0.142752	0.464995
	AC016831.5	0.690773	0.143036	0.465682
	NCBP2	0.108768	0.143147	0.465702
	GLTP	0.208108	0.143187	0.465702
	PJA1	0.230707	0.143708	0.467159
	SMARCA4	0.269839	0.144088	0.46802
	STK4	0.161987	0.144118	0.46802
	EZH1	0.249803	0.144558	0.469212
	SPCS3	-0.178943	0.144722	0.469253
	EIF2B1	0.207337	0.14479	0.469253
	ANKRD27	0.287438	0.144668	0.469253
	COX7A2L	-0.0985615	0.145144	0.469571
	REPS1	0.29473	0.145168	0.469571
	CFAP410	-0.25379	0.145181	0.469571
	YBEY	0.243436	0.144996	0.469571
	INTS13	0.28727	0.145387	0.469762
	PARVG	-0.178028	0.145337	0.469762
	EIF5B	-0.157983	0.145658	0.470163
	PHF19	-0.23412	0.145637	0.470163
	TRIAP1	-0.12458	0.145751	0.470229
	POLDIP3	0.2444	0.145891	0.470442
	MITD1	0.124441	0.146047	0.470709
	SRGAP2C	0.370398	0.146353	0.470751
	MRPL35	-0.183147	0.146233	0.470751
	SF3B5	-0.112232	0.146291	0.470751
	ZNF429	0.269122	0.146135	0.470751
	SRI	-0.27694	0.147156	0.473096
	FRMD4B	0.212323	0.147314	0.473367
	HDAC3	0.176278	0.147401	0.473408
	ECHDC2	0.226278	0.147526	0.473574
[truncated: 4,418 more rows]

## Sheet: CD8 Tc
CD8 Tc	gene	log2FC	Pvalue	FDR
	ADPGK	0.709662	1.05e-10	5.93e-07
	TCP1	0.484977	9.07e-09	2.47e-05
	ERP44	0.548158	1.32e-08	2.47e-05
	SSRP1	0.6092	1.36e-07	0.000191217
	VRK3	0.613551	3.93e-07	0.000442227
	SLA	0.631654	5.67e-07	0.000532097
	SLC30A7	0.922988	7.28e-07	0.000585341
	IGKC	7.32766	1.15e-06	0.000808004
	TMEM33	0.829703	4.1e-06	0.00256565
	TAP1	0.667046	8.44e-06	0.00431866
	TOB2	0.699673	7.72e-06	0.00431866
	MTREX	0.631348	1.57e-05	0.00690907
	ARHGEF6	-0.722054	1.6e-05	0.00690907
	CLK1	0.641202	1.96e-05	0.00787632
	CCNG1	0.48049	2.24e-05	0.00842377
	NNT	0.581163	2.66e-05	0.00932997
	PRR12	-0.767376	2.82e-05	0.00932997
	TMEM14B	-0.354819	3.59e-05	0.0112435
	MGAT2	0.646361	4.43e-05	0.0125035
	ABHD3	0.473083	4.44e-05	0.0125035
	6-Mar	0.618186	4.76e-05	0.0127553
	PPCS	-0.341495	7.84e-05	0.0200707
	NUP88	0.6065	8.44e-05	0.0206556
	COMMD2	-0.360898	0.000131321	0.0308058
	ARID5A	0.554966	0.000146029	0.0319431
	TNPO1	0.596307	0.000147517	0.0319431
	SERPINB9	0.74373	0.000168892	0.0352171
	ATP6V1H	0.570433	0.000182163	0.0366278
	EVL	0.323648	0.000189546	0.036798
	RNF146	0.604553	0.000202125	0.0379322
	NIFK	-0.498222	0.000270417	0.0411472
	RWDD1	-0.371928	0.00026229	0.0411472
	KAT5	0.554	0.000269993	0.0411472
	CHP1	0.939064	0.000228135	0.0411472
	ATP5PD	-0.379353	0.000258033	0.0411472
	SLC39A6	0.797628	0.000241861	0.0411472
	PDCD5	-0.427824	0.000234448	0.0411472
	COQ8A	0.871599	0.000300191	0.0444756
	HEXB	0.709505	0.000319933	0.0451692
	SQOR	0.424382	0.000320918	0.0451692
	HDAC5	0.621713	0.000331408	0.0455079
	UBE2E1	0.444563	0.000403051	0.0520117
	KIAA0586	-0.606122	0.000406486	0.0520117
	RMDN3	0.599349	0.000389753	0.0520117
	MRPS21	-0.353049	0.000416322	0.0520866
	RNF6	0.51747	0.00045663	0.0558876
	MRPL14	-0.354388	0.000484026	0.0579801
	TMEM192	0.639723	0.000517516	0.0587205
	OSGEP	0.428657	0.000515976	0.0587205
	SIRT2	0.606849	0.000521496	0.0587205
	DCP2	-0.545898	0.000545594	0.0602293
	CBLB	0.678583	0.000564891	0.0611603
	PSMG4	-0.390575	0.00058017	0.0616293
	CCL3L1	3.19903	0.000663156	0.0691402
	WASHC4	0.488753	0.000714043	0.0717868
	SUGT1	-0.342203	0.000707853	0.0717868
	C2orf68	0.545193	0.000774366	0.0738929
	F2R	0.426529	0.000772284	0.0738929
	C16orf54	0.875331	0.000764115	0.0738929
	FAM49B	0.294029	0.000800652	0.0751278
	CTSS	0.496238	0.000853371	0.0762615
	MIR4435-2HG	-0.76125	0.000834732	0.0762615
	TPP1	0.505526	0.000844886	0.0762615
	FXN	-0.549048	0.000869523	0.0764908
	CD53	0.362592	0.000926664	0.0765535
	METTL5	-0.387387	0.000904084	0.0765535
	PDLIM1	0.828706	0.000938223	0.0765535
	PCED1B-AS1	-0.3145	0.000916609	0.0765535
	ITGB2	0.733611	0.000890702	0.0765535
	FAM118A	1.84614	0.000975344	0.0784455
	SEPTIN2	0.457671	0.00114691	0.0892812
	GTPBP8	-0.566718	0.00116706	0.0892812
	NOLC1	0.541118	0.0011735	0.0892812
	ATP5PF	-0.326213	0.00116806	0.0892812
	MDM4	0.693349	0.00120977	0.0903747
	EPSTI1	0.71729	0.00121998	0.0903747
	LRCH4	0.497915	0.00126867	0.0915721
	SELENOH	-0.281691	0.00126421	0.0915721
	KARS	0.535232	0.00132629	0.0945189
	APMAP	0.549257	0.00136071	0.0957599
	FOXJ3	-0.751377	0.00139797	0.0971675
	SDHA	0.551734	0.00155723	0.10555
	EIF4G2	0.486354	0.00155849	0.10555
	DDX54	0.68577	0.00157481	0.10555
	PPP1CC	0.464793	0.00162215	0.107444
	DEGS1	0.558791	0.00172715	0.110926
	SNX14	0.491257	0.00173964	0.110926
	ARL14EP	-0.355784	0.00177324	0.110926
	RHBDF2	0.511787	0.00176005	0.110926
	ZNF420	0.713834	0.0017603	0.110926
	SMPD1	0.678401	0.00184203	0.113963
	ELMO1	0.550123	0.00187442	0.114707
	H2AFJ	-0.371445	0.00192104	0.115295
	RBM12	0.634966	0.001925	0.115295
	MFSD1	0.977094	0.00198949	0.117839
	PIGP	-0.429083	0.00200933	0.117839
	LIMS1	0.421504	0.00210892	0.122404
	TAPBP	0.328315	0.00222535	0.126755
	NDRG3	0.623229	0.00224116	0.126755
	NELFCD	0.321434	0.00225142	0.126755
	TRMT10C	-0.308227	0.00229551	0.127067
	ATF6B	0.451251	0.0023021	0.127067
	RASSF3	0.593926	0.00233666	0.127722
	FAM200B	-0.367743	0.00239812	0.129364
	TBK1	0.577779	0.00241265	0.129364
	SAE1	0.540721	0.00247203	0.131297
	GIT2	0.305669	0.00254475	0.133897
	DCAF6	0.478712	0.00281644	0.138952
	TANK	0.530947	0.00274739	0.138952
	LYRM2	-0.349181	0.00271881	0.138952
	OSTM1	0.410866	0.00275108	0.138952
	ATXN7L3B	-0.571467	0.00284627	0.138952
	DRG2	-0.450234	0.0028412	0.138952
	FBXL20	0.531686	0.00286294	0.138952
	MED16	0.670627	0.00268347	0.138952
	NDUFA7	-0.319089	0.00279043	0.138952
	STOM	0.480032	0.00294623	0.14057
	NOP56	0.389116	0.00292741	0.14057
	TIGIT	0.575144	0.00301245	0.142522
	PHRF1	-0.599015	0.0030608	0.143216
	PHF6	-0.47231	0.003078	0.143216
	ANXA2R	-0.304874	0.00313341	0.144599
	UBE2D2	-0.267176	0.0031649	0.144762
	MED17	0.530811	0.00318835	0.144762
	SLC35B1	0.406576	0.00323395	0.145657
	HLA-A	0.483872	0.00328739	0.146445
	KCNK6	0.5991	0.00330346	0.146445
	TNFRSF1B	0.516685	0.00342868	0.148519
	FAM126B	0.579234	0.00346836	0.148519
	SEC23A	0.480575	0.00348215	0.148519
	PSMD3	0.511875	0.0034639	0.148519
	SEC23B	0.782704	0.00341933	0.148519
	WRAP73	0.461316	0.00353499	0.148545
	KIFAP3	-0.598588	0.00358829	0.148545
	PDE6D	-0.618048	0.00356653	0.148545
	CLK4	0.367311	0.00355155	0.148545
	EHMT2	-0.439952	0.00363592	0.149418
	NFATC1	0.665183	0.00377201	0.153887
	ZNF207	0.410195	0.00383174	0.155199
	RP9	-0.601652	0.00394906	0.156572
	DERL1	0.370714	0.00394384	0.156572
	COA4	-0.303349	0.0039304	0.156572
	ABCF2	0.582753	0.00399547	0.157304
	CBFB	0.703651	0.0040444	0.158125
	PTBP1	0.402325	0.00417051	0.15983
	MRPS12	-0.332776	0.00413096	0.15983
	EWSR1	0.628791	0.00417319	0.15983
	SCAMP3	0.591454	0.00435513	0.16266
	NAAA	0.360681	0.00429481	0.16266
	TAF8	0.468238	0.0045042	0.16266
	SEC61B	-0.25728	0.00442472	0.16266
	TFAM	-0.400316	0.0045071	0.16266
	DHCR7	0.764027	0.00436461	0.16266
	DHRS1	0.578181	0.00436679	0.16266
	ELMSAN1	0.632538	0.00441875	0.16266
	CCNDBP1	0.456771	0.00447323	0.16266
	C5orf15	0.950416	0.00457981	0.163192
	PDXDC1	0.62054	0.004551	0.163192
	EIF2S1	0.443717	0.00461287	0.163336
	LIPA	0.715685	0.00467631	0.164548
	ARFGAP2	0.375301	0.00479185	0.164889
	CREBL2	0.454074	0.00480316	0.164889
	PIP4P1	0.494647	0.00476198	0.164889
	ARHGAP45	0.462854	0.00478665	0.164889
	SLF1	-0.404454	0.00494157	0.166969
	ASL	0.461271	0.00495271	0.166969
	INSIG1	0.52393	0.0049316	0.166969
	UIMC1	-0.468549	0.00498819	0.167164
	ITGB7	0.591512	0.00507306	0.169002
	TSC22D4	0.41168	0.00514198	0.17029
	TTC9C	0.561712	0.00537105	0.176836
	ETFRF1	-0.40384	0.00543211	0.177807
	TMEM126B	0.265754	0.00561548	0.182746
	CAPZA1	0.510307	0.00566508	0.183301
	UBA6	0.568444	0.00583467	0.187433
	B4GALT1	0.70792	0.00589265	0.187433
	ANAPC11	-0.300319	0.00589131	0.187433
	OSER1	0.336042	0.0059755	0.189
	HMGCL	0.862879	0.00707812	0.190669
	IFI16	0.363214	0.00704462	0.190669
	YIPF4	0.410773	0.0062071	0.190669
	IDH1	0.389228	0.0066052	0.190669
	EOMES	0.428415	0.00641097	0.190669
	SLC25A26	0.467477	0.00691489	0.190669
	NXPE3	0.590691	0.00644252	0.190669
	DNAJC19	-0.318414	0.00688158	0.190669
	PAPSS1	0.578464	0.00661648	0.190669
	NDUFC1	-0.344833	0.0064762	0.190669
	LSM6	-0.317652	0.00691624	0.190669
	OTULINL	0.54616	0.00607081	0.190669
	SRPK1	-0.418906	0.00701222	0.190669
	DLD	0.645129	0.0064139	0.190669
	STMP1	-0.328206	0.00640773	0.190669
	AGK	-0.507981	0.00681715	0.190669
	PPP6C	0.518548	0.00674128	0.190669
	SCYL1	0.568183	0.00687604	0.190669
	POP5	-0.366794	0.00692057	0.190669
	TRIM13	0.654137	0.00685335	0.190669
	MAPK1IP1L	0.407042	0.00650617	0.190669
	RAB27A	0.300135	0.00701366	0.190669
	RPA1	0.515977	0.00694545	0.190669
	ABI3	0.518537	0.00623658	0.190669
	TUBD1	0.604721	0.00667019	0.190669
	FARSA	0.558569	0.00683931	0.190669
	JUND	-1.01214	0.00699344	0.190669
	SNHG17	-0.660953	0.00630744	0.190669
	ADNP	0.723477	0.00637823	0.190669
	MID1IP1	0.343799	0.00658977	0.190669
	USP11	0.566835	0.00700878	0.190669
	EXOSC3	0.339051	0.00721107	0.190723
	PATL2	0.809253	0.00721563	0.190723
	H3F3B	-0.470435	0.00721161	0.190723
	GPCPD1	-0.597121	0.00717182	0.190723
	INO80D	-0.425405	0.00746697	0.191393
	ATG12	0.338684	0.00737996	0.191393
	RIC8A	0.432989	0.00738948	0.191393
	EMG1	0.279008	0.00727671	0.191393
	RNF41	0.394556	0.00740451	0.191393
	SDF2	-0.25046	0.00746574	0.191393
	LGALS1	-0.41047	0.00747896	0.191393
	ISG20L2	0.40707	0.00757897	0.193075
	WDR55	0.513879	0.00778496	0.197429
	COX11	0.293266	0.0078211	0.197457
	NDUFS5	-0.235438	0.00799316	0.200899
	SSR4	-0.214812	0.00808873	0.202398
	PSME3	0.518668	0.00816408	0.20256
	C19orf53	-0.271118	0.00816716	0.20256
	MAPRE1	0.421877	0.0082546	0.203831
	CDS2	0.29787	0.00839814	0.20647
	ERAP1	0.462292	0.00845781	0.207032
	TMEM134	-0.229498	0.00852257	0.207715
	CKS1B	0.458562	0.00884839	0.211387
	ARHGEF3	0.381046	0.0088486	0.211387
	ANXA11	0.286119	0.00878451	0.211387
	MRPS34	-0.296124	0.00888234	0.211387
	GGNBP2	0.323855	0.00889855	0.211387
	IGLC2	6.28915	0.00882074	0.211387
	SS18	0.37684	0.00897975	0.21242
	MT1X	-0.431667	0.00902195	0.212525
	PRPF38B	0.400686	0.0094645	0.214868
	RNPEP	0.868047	0.00937315	0.214868
	SH3YL1	-0.783803	0.00929574	0.214868
	HADHB	0.290437	0.00949338	0.214868
	MOB1A	0.297626	0.00934209	0.214868
	CCR5	0.613998	0.00937798	0.214868
	UBLCP1	-0.332434	0.00930483	0.214868
	STX7	0.397786	0.00950305	0.214868
	CKS2	0.42845	0.00949006	0.214868
	IFT27	0.43159	0.00917904	0.214868
	PKM	0.443269	0.00960474	0.216299
	TAF6	0.529269	0.00975077	0.218713
	ATF1	0.473791	0.00986399	0.220374
	AC090152.1	-0.581338	0.0099036	0.220384
	S100A10	-0.307922	0.0102988	0.221985
	CCDC115	0.397666	0.0101102	0.221985
	DNPEP	0.305633	0.0103463	0.221985
	HIST1H1C	-0.596593	0.0100487	0.221985
	HDAC2	0.553249	0.0102386	0.221985
	RTN3	0.363121	0.0103249	0.221985
	SNRNP35	-0.405735	0.0101399	0.221985
	ZNHIT3	-0.259041	0.0103698	0.221985
	LIN37	-0.522576	0.0102755	0.221985
	RABAC1	-0.368845	0.0101274	0.221985
	LMOD3	1.46343	0.0104294	0.222415
	CERS2	0.361416	0.0109109	0.224324
	TMEM63A	0.425423	0.010957	0.224324
	PPM1B	0.327748	0.0109792	0.224324
	UNC50	0.466508	0.0108424	0.224324
	CNOT8	0.50187	0.010997	0.224324
	RXRB	0.543786	0.0107323	0.224324
	PRKDC	-0.450398	0.0108442	0.224324
	APBA2	0.568779	0.0108838	0.224324
	ADAT1	0.562333	0.0109703	0.224324
	APRT	-0.210351	0.0106713	0.224324
	PIK3IP1	0.471406	0.0108674	0.224324
	P2RY10	0.295676	0.0106916	0.224324
	PRKD3	0.595349	0.0111106	0.225816
	C6orf62	0.560115	0.0111504	0.225816
	ZNF593	-0.366514	0.0113344	0.226659
	FYTTD1	0.445852	0.0113889	0.226659
	DDB2	0.305374	0.0114336	0.226659
	ZNRD2	-0.348791	0.0112894	0.226659
	INTS4	0.591333	0.0114032	0.226659
	NME3	-0.357639	0.0113314	0.226659
	SSBP1	-0.251825	0.0116082	0.229313
	PRDM1	0.521972	0.0117436	0.230371
	TUBGCP2	-0.411849	0.0117282	0.230371
	CHCHD5	-0.322205	0.0118092	0.230854
	AURKAIP1	-0.230412	0.0119404	0.231679
	ITSN2	0.413174	0.0119749	0.231679
	AC004951.1	1.42136	0.0119368	0.231679
	SEM1	-0.286197	0.0122258	0.231933
	VIRMA	-0.462017	0.0122352	0.231933
	MRPL57	-0.185156	0.0121186	0.231933
	PRPF6	-0.381068	0.0122056	0.231933
	ASCC2	0.342386	0.0121313	0.231933
	EIF2S3	0.329431	0.0121425	0.231933
	CSE1L	0.46533	0.0124718	0.234306
	LMF2	0.523107	0.0124852	0.234306
	FTX	0.768743	0.0124439	0.234306
	S100A6	-0.178717	0.0127028	0.236098
	RNF149	0.357122	0.0126307	0.236098
	SEC63	0.27224	0.0127065	0.236098
	ACBD6	-0.596317	0.0127722	0.236537
	ELK4	0.475425	0.0130287	0.238323
	EIF5B	-0.250944	0.0129436	0.238323
	LGALS3	-0.514858	0.0130379	0.238323
	OXLD1	-0.477385	0.0129681	0.238323
	MKNK1	0.541273	0.0131679	0.239503
	TRIP12	-0.401538	0.0131875	0.239503
	AC245407.2	-0.530701	0.0133417	0.240506
	NCKAP1L	0.303285	0.0133709	0.240506
	TMEM19	0.40854	0.0133069	0.240506
	BROX	0.362362	0.0139184	0.247195
	MVP	0.543702	0.0138954	0.247195
	MOB3A	0.466328	0.0138877	0.247195
	SERINC3	0.351333	0.0138697	0.247195
	KLRG1	0.554878	0.0140441	0.248642
	ACOT9	0.344704	0.0141249	0.249288
	NEMF	0.409931	0.0142301	0.250361
	RBM6	0.353099	0.014346	0.251614
	POLDIP2	0.441931	0.0144868	0.253295
	EIPR1	0.400311	0.0145589	0.253766
	CPSF6	0.493882	0.0146264	0.254155
	UGGT1	0.534314	0.0148195	0.254553
	TOLLIP	0.417033	0.0147596	0.254553
	CSNK1D	0.252983	0.0148301	0.254553
	IGBP1	-0.335796	0.0147485	0.254553
	RTRAF	-0.268882	0.0150164	0.256968
	GRN	0.74417	0.0151356	0.257521
	RNF138	0.667312	0.0151402	0.257521
	KDM7A	-0.506938	0.015208	0.257895
	MIER1	-0.381965	0.0155514	0.259725
	YY1AP1	0.636536	0.0154199	0.259725
	CTNNB1	0.444271	0.0154026	0.259725
	TMEM173	0.317732	0.0155781	0.259725
	SF3B5	-0.141337	0.0155233	0.259725
	BSG	0.306236	0.0155928	0.259725
	TMEM219	-0.338805	0.0158171	0.262686
	CRLF3	0.456134	0.0158718	0.262818
	RO60	0.238152	0.0159305	0.263017
	ATP1B3	0.3135	0.0161643	0.263021
	SNRPF	-0.315895	0.0159804	0.263021
	MAZ	-0.362659	0.016043	0.263021
	RAB5C	0.368558	0.0161215	0.263021
	SYAP1	0.329681	0.0161296	0.263021
	PAFAH1B2	0.542476	0.016218	0.263133
	EXOC1	0.375763	0.0162694	0.263209
	ZBTB11	-0.505181	0.0164191	0.264437
	SGK3	0.283361	0.0164393	0.264437
	HSD17B8	-0.384224	0.0165862	0.265498
	INTS8	0.39926	0.0166467	0.265498
	PRKD2	0.468707	0.0166161	0.265498
	SLC39A1	0.408109	0.0169544	0.269642
	RETREG2	0.520933	0.0170576	0.27052
	FAM162A	-0.254803	0.0171126	0.270629
	TNPO3	0.422976	0.0175816	0.275172
	THAP12	-0.601226	0.0175583	0.275172
	LDHB	-0.266012	0.0174608	0.275172
	NDUFA12	-0.305742	0.0176023	0.275172
	AC004687.1	0.588607	0.0176443	0.275172
	U2AF1L4	-0.42373	0.0177771	0.275717
	ADA2	0.436172	0.0177373	0.275717
	EPS15	0.353389	0.018094	0.277573
	ARFIP2	0.465189	0.018092	0.277573
	RBM14	0.542274	0.018022	0.277573
	ITFG1	0.357346	0.0179624	0.277573
	MNAT1	-0.422608	0.0182165	0.278692
	CAPN1	0.46005	0.0183143	0.279429
	FAAP20	-0.303511	0.0189055	0.284716
	MICOS10	-0.219799	0.0188323	0.284716
	RWDD3	-0.388652	0.0189136	0.284716
	WDR1	0.469424	0.0188299	0.284716
	NOL11	0.428122	0.0187765	0.284716
	CORO1A	0.210426	0.0190961	0.286696
	APOBEC3C	0.424629	0.0192378	0.288056
	G3BP1	0.382372	0.0193002	0.288224
	VPS4A	0.458536	0.0194049	0.28902
	SRPRB	0.366245	0.0196602	0.289756
	TBCC	0.310197	0.0195972	0.289756
	ZNF32	-0.37378	0.0196144	0.289756
	CBX6	0.523147	0.0195585	0.289756
	HAGH	-0.310206	0.0199794	0.292927
	ZNF101	0.400754	0.0199527	0.292927
	SNX5	0.31946	0.0200783	0.293613
	NUP107	0.502937	0.0202035	0.294678
	DDX19A	0.61153	0.0202638	0.294794
	ZNF410	0.412234	0.0203751	0.295649
	PJA2	-0.381697	0.0204886	0.295772
	SH2D1A	0.317836	0.0204479	0.295772
	NCOA4	0.369517	0.0208497	0.300215
	LSM2	-0.237035	0.0209723	0.300443
	SNU13	0.137233	0.0209417	0.300443
	TIFA	0.334883	0.02115	0.300694
	GTF3A	-0.216918	0.0211386	0.300694
	DCTN5	0.477991	0.0210568	0.300694
	ZNF559	0.343721	0.0212076	0.300752
	RAB10	0.409314	0.0214987	0.301153
	RMND5A	0.760566	0.0216177	0.301153
	TMEM154	0.383622	0.021451	0.301153
	HNRNPA0	0.24882	0.0213812	0.301153
	PARP10	0.655249	0.0216015	0.301153
	ZNF511	-0.328412	0.0214991	0.301153
	TAOK3	0.211393	0.0215903	0.301153
	ALDOC	0.484229	0.0217172	0.301153
	ZBP1	0.373128	0.0216676	0.301153
	ATP5MC2	-0.273934	0.0217916	0.301442
	SLC30A9	0.636889	0.0219722	0.301716
	RGS10	-0.324326	0.0219206	0.301716
	PECAM1	0.582666	0.0219016	0.301716
	EXOSC9	-0.461542	0.0225236	0.305561
	CLEC2B	-0.330752	0.0224766	0.305561
	UNC13D	0.48793	0.0224615	0.305561
	UBALD2	-0.58374	0.0224101	0.305561
	ATP13A1	0.746092	0.0224148	0.305561
	TCOF1	0.370064	0.022813	0.305843
	NUS1	0.505811	0.0226915	0.305843
	CUL2	0.382544	0.022816	0.305843
	RPAP3	-0.477851	0.022813	0.305843
	LITAF	0.353981	0.0227379	0.305843
	DUSP12	-0.323888	0.0229569	0.305899
	UBAP1	0.550893	0.0230078	0.305899
	C11orf1	-0.349326	0.0230239	0.305899
	SERF2	-0.186447	0.0230375	0.305899
	SMARCA4	0.410988	0.023101	0.306021
	TGS1	-0.265346	0.0232254	0.306227
	SUMO3	0.186351	0.0231906	0.306227
	MRPS31	-0.231814	0.0233176	0.306724
	DCAF10	0.37264	0.0236079	0.309143
	MIA2	0.293648	0.0236113	0.309143
	NOC2L	0.383698	0.0251626	0.309543
	TXLNA	-0.473157	0.0237478	0.309543
	ELOVL1	0.478651	0.0252336	0.309543
	CTBS	-0.49693	0.0250358	0.309543
	MAPKAPK2	-0.386854	0.0241996	0.309543
	PTRHD1	-0.29208	0.0239079	0.309543
	GORASP2	0.463176	0.0250904	0.309543
	PCNP	0.342119	0.0245239	0.309543
	U2SURP	-0.255563	0.0251506	0.309543
	RCHY1	0.431582	0.0245792	0.309543
	NUP54	0.309259	0.0239593	0.309543
	CEP120	0.651393	0.0245499	0.309543
	FKBP5	0.663916	0.0248304	0.309543
	CCDC167	-0.409387	0.0240531	0.309543
	MDN1	-0.620131	0.0243127	0.309543
	PRF1	0.342768	0.0247621	0.309543
	ZNF195	-0.462852	0.025232	0.309543
	EHD1	0.33138	0.0251849	0.309543
	STT3A	0.472218	0.0247546	0.309543
	PTMS	-0.844105	0.0244861	0.309543
	CDK17	0.786753	0.024524	0.309543
	C12orf49	0.491868	0.0249244	0.309543
	FBXO21	0.313514	0.0247829	0.309543
	TM9SF2	0.435994	0.0252362	0.309543
	PSEN1	0.407677	0.0238192	0.309543
	PPP1R9B	-0.413342	0.0240774	0.309543
	CARD8	0.248057	0.0244432	0.309543
	TRPC4AP	0.492006	0.023982	0.309543
	KIAA0930	0.653201	0.0250065	0.309543
	YPEL5	0.341608	0.025325	0.309956
	ATG16L1	0.499301	0.0257332	0.312237
	BTF3	-0.215052	0.0256982	0.312237
	ANXA6	0.406959	0.0256198	0.312237
	CAT	0.578028	0.0256282	0.312237
	CSRP1	-0.602598	0.0258872	0.31234
	INPP5D	0.42541	0.0260087	0.31234
	AP2M1	0.295971	0.0260177	0.31234
	C5orf51	-0.474669	0.0260191	0.31234
	CBX4	-0.580699	0.0260129	0.31234
	CYB5B	0.223341	0.0260926	0.312556
	SLC35A3	0.525918	0.0262783	0.314113
	CEP63	-0.385203	0.026497	0.31507
	HOPX	-0.422681	0.0265823	0.31507
	TRIM56	0.662837	0.0265539	0.31507
	G2E3	-0.455707	0.02652	0.31507
	PDCD1	0.50153	0.0266806	0.315571
	OXNAD1	-0.311142	0.0268996	0.317224
	CTSB	0.60141	0.0271357	0.317224
	XPA	-0.27124	0.0271584	0.317224
	PAN3	0.653685	0.0270135	0.317224
	SNAPC5	-0.255949	0.0270797	0.317224
	SNHG30	-0.36715	0.0269635	0.317224
	LINC02446	-0.793996	0.0272277	0.317375
	EMC10	0.387896	0.0273617	0.317621
	PIGT	0.38999	0.0273375	0.317621
	ATP9B	0.489765	0.0277939	0.321975
	CARD16	-0.304325	0.0279402	0.323005
	RNF7	-0.28815	0.0281161	0.324372
	ABHD2	0.550303	0.0282266	0.324981
	ASH1L	0.334821	0.0283676	0.325233
	SERP1	-0.189396	0.0283924	0.325233
	RELL1	0.569976	0.0284218	0.325233
	GOLT1B	0.456149	0.0287162	0.327719
	YIPF2	0.404111	0.0287554	0.327719
	PRELID1	-0.219268	0.0288217	0.32781
	XPNPEP1	0.568115	0.0289756	0.328235
	CSKMT	0.669151	0.0289525	0.328235
	LZIC	-0.26385	0.0292543	0.328708
	CDC42SE1	0.314033	0.029397	0.328708
	PTPN7	0.379829	0.0297434	0.328708
	LBR	0.438677	0.0297267	0.328708
	OCIAD2	-0.277001	0.0297664	0.328708
	MRPS27	0.417774	0.0293995	0.328708
	RARS	0.28952	0.0292166	0.328708
	ACTB	0.40921	0.0292463	0.328708
	CCAR1	0.413502	0.0297764	0.328708
	ANAPC5	0.251199	0.0296303	0.328708
	PAPOLA	0.187496	0.0296305	0.328708
	ZNF493	0.33326	0.0295978	0.328708
	FCGRT	0.653634	0.0292586	0.328708
	GPS2	-0.256454	0.0299519	0.329583
	DNMT1	-0.240776	0.0299727	0.329583
	CTSD	0.404991	0.0300526	0.329817
	TSPYL1	0.597526	0.0304177	0.333174
	LINC01943	0.47793	0.0307958	0.334929
	LINC00861	-0.382288	0.030649	0.334929
	PIP4K2A	0.501849	0.0308754	0.334929
	STXBP2	0.39544	0.030817	0.334929
	SH3KBP1	0.267775	0.0307977	0.334929
	AGPAT2	-0.363085	0.0310649	0.336337
	IFITM2	-0.386447	0.031209	0.337249
	MTHFS	-0.335654	0.0313018	0.337603
	PPP2R5E	0.347333	0.0314746	0.338818
	PLEKHB2	0.319473	0.0316454	0.340007
	ABRACL	-0.267777	0.0318404	0.340155
	DCAF7	0.313599	0.0317536	0.340155
	RBM10	0.354026	0.0318279	0.340155
	JTB	0.130765	0.0321028	0.340928
	MAL	-0.66469	0.0320918	0.340928
	C6orf226	-0.367496	0.0321757	0.340928
	UTP23	-0.352859	0.0322804	0.340928
	MCMBP	0.563533	0.032131	0.340928
	PFDN5	-0.167216	0.0323367	0.340928
	SLC38A10	0.383176	0.0323165	0.340928
	CACUL1	0.361198	0.0324683	0.341676
	NFKB2	0.580861	0.0326979	0.342811
	RNPS1	0.265219	0.0326821	0.342811
	MBD2	-0.779131	0.032876	0.344037
	PLEKHO1	-0.51834	0.0330254	0.344272
	TRGC1	0.869799	0.0330737	0.344272
	ARNTL	-0.330723	0.0330819	0.344272
	VTI1B	-0.202313	0.0333136	0.344772
	VASP	0.282611	0.0332829	0.344772
	STAG2	-0.286466	0.0332792	0.344772
	STK16	-0.420779	0.0336275	0.346495
	RFK	0.341946	0.033606	0.346495
	KPNB1	0.285305	0.0336648	0.346495
	EVI2B	0.200708	0.033774	0.346985
	SLU7	0.329597	0.0338477	0.347108
	OST4	-0.255812	0.033916	0.347176
	USP48	-0.247862	0.0345114	0.347941
	COX20	-0.17872	0.0343161	0.347941
	POLR2J3	0.652039	0.0344266	0.347941
	WWP1	0.465595	0.0343144	0.347941
	CPNE3	-0.294823	0.0344287	0.347941
	ABHD13	0.387871	0.0345469	0.347941
	MSL1	-0.40706	0.0341945	0.347941
	NARS	0.425328	0.0341261	0.347941
	MAP4K1	0.457353	0.0342548	0.347941
	GRPEL1	-0.241127	0.0346636	0.348493
	EED	0.381301	0.0347411	0.34865
	ELP2	0.34329	0.0348948	0.349569
	RASSF5	0.39451	0.0355936	0.350901
	ELMOD3	0.28224	0.0355977	0.350901
	DARS	0.193535	0.035236	0.350901
	TOMM70	-0.440307	0.0350904	0.350901
	SNHG32	0.555321	0.035321	0.350901
	BET1	0.452869	0.0354501	0.350901
	BRD3	0.292075	0.0355339	0.350901
	VSIR	0.36267	0.0356653	0.350901
	MRPL49	0.296535	0.0353559	0.350901
	ZFP36L1	0.315132	0.0357075	0.350901
	NXT1	-0.270684	0.0357134	0.350901
	S100A11	-0.270537	0.0365999	0.352388
	RUBCN	0.465799	0.0365033	0.352388
	MFSD8	0.381321	0.0365927	0.352388
	TENT2	0.441113	0.0362	0.352388
	HNRNPH1	0.532609	0.0364634	0.352388
	PTPN6	0.344496	0.0359276	0.352388
	CERS5	0.301039	0.0366158	0.352388
	TRIAP1	-0.324687	0.0362955	0.352388
	RDH11	0.340992	0.0362781	0.352388
	EMP3	-0.229768	0.0362073	0.352388
	NUP50	0.225155	0.0365169	0.352388
	RABL2B	0.383828	0.0361929	0.352388
	CDC42SE2	0.29686	0.03671	0.352691
	SNAP47	0.384579	0.0374427	0.353368
	DOK2	0.236987	0.0373739	0.353368
	NDUFS3	0.336094	0.0375336	0.353368
	PRPF19	0.498514	0.0370123	0.353368
	ERP29	-0.204187	0.0371811	0.353368
	IL16	0.360255	0.0374616	0.353368
	PSMB10	0.282555	0.0371638	0.353368
	TMEM256	-0.278832	0.0369477	0.353368
	EXOC7	0.28281	0.037119	0.353368
	SHKBP1	0.363462	0.0373647	0.353368
	TRMT2A	0.376978	0.0371387	0.353368
	RBM3	0.240077	0.0374715	0.353368
	CFL1	0.209774	0.0376894	0.354243
	PARP1	0.318587	0.0379225	0.354459
	GTF3C6	-0.201798	0.0380272	0.354459
	EBAG9	-0.303037	0.038025	0.354459
	SESN3	-0.54412	0.037991	0.354459
	ZNF524	-0.381226	0.0378749	0.354459
	TMEM126A	-0.258295	0.0382428	0.355879
	PPP1CB	0.513802	0.0384465	0.356529
	ANAPC1	-0.425072	0.0385385	0.356529
	MYO1F	0.522501	0.0385659	0.356529
	RAVER1	0.39947	0.0383868	0.356529
	FOXP1	0.35064	0.0388277	0.357838
	CHST12	0.303811	0.0389618	0.357838
	NDUFB9	-0.237963	0.0389407	0.357838
	PSMD12	0.404726	0.0389178	0.357838
	SNX27	0.385491	0.0391746	0.358203
	PAFAH1B1	-0.334678	0.0391923	0.358203
	BEX2	-0.455686	0.0390707	0.358203
	NDUFA4	-0.223254	0.0392683	0.358315
	SETDB2	0.311779	0.0393566	0.35854
	MGAT4A	-0.359299	0.0396634	0.359011
	MSH3	-0.319624	0.0396256	0.359011
	PPIP5K2	-0.37359	0.0396548	0.359011
	PLEKHF1	0.382866	0.0396529	0.359011
	MRPL9	0.188503	0.0402641	0.362438
	GTF2I	-0.301921	0.0403524	0.362438
	GTF3C5	0.452606	0.0403639	0.362438
	KEAP1	0.480742	0.0402087	0.362438
	TNRC6B	0.36108	0.0403475	0.362438
	GGA1	0.46633	0.0404425	0.362565
	NDEL1	0.416415	0.0405706	0.363136
	PPM1A	0.47167	0.0406946	0.363667
	DBI	-0.187226	0.0409512	0.364802
	BEX3	-0.499611	0.040921	0.364802
	EIF2AK4	-0.525569	0.041029	0.364918
	COQ10B	0.316581	0.0415116	0.364989
	GPANK1	-0.273467	0.0412589	0.364989
	MTMR9	0.431131	0.041362	0.364989
	CCDC25	-0.229898	0.0412184	0.364989
	CREB3	0.311556	0.0416005	0.364989
	ACAT1	0.649945	0.0414761	0.364989
	EEA1	-0.423789	0.0411407	0.364989
	PTPN11	-0.580556	0.0416852	0.364989
	OBI1	-0.36757	0.041585	0.364989
	RFLNB	-0.65424	0.0416827	0.364989
	ZNF706	-0.184721	0.0418346	0.365728
	NAGK	0.362021	0.0421065	0.367534
	G3BP2	-0.320951	0.0428009	0.370152
	HINT1	-0.221877	0.0427087	0.370152
	SMAP1	-0.377493	0.0426085	0.370152
	NXF1	0.589895	0.0427667	0.370152
	NAA38	-0.257166	0.0426893	0.370152
	SPOP	0.20225	0.0426942	0.370152
	MSL3	0.215878	0.0429931	0.371244
	PAM16	-0.387221	0.0430737	0.37137
	RBBP5	0.446241	0.0438055	0.372546
	PNPLA8	0.387826	0.0437596	0.372546
	TOX	0.458563	0.0436889	0.372546
	PIAS1	0.297152	0.0434339	0.372546
	RRN3	0.429714	0.0433516	0.372546
	RIOK3	-0.433144	0.0432922	0.372546
	NPC1	0.492357	0.0436781	0.372546
	TTC39C	-0.455188	0.0436184	0.372546
	SNRPB2	0.26673	0.0436834	0.372546
	IL12RB1	0.318542	0.0439012	0.372796
	LINC00623	-0.335874	0.0439705	0.372822
	MAEA	0.400902	0.0444814	0.373705
	POM121	-0.585378	0.0444341	0.373705
	BIN3	0.317112	0.0442321	0.373705
	SH2D3C	0.49683	0.0443944	0.373705
	CCS	-0.473478	0.0443078	0.373705
	SLC38A1	0.327641	0.0446067	0.373705
	ACTR6	-0.428859	0.044672	0.373705
	ITGAE	-0.359684	0.0444105	0.373705
	PRPS2	0.478464	0.0446519	0.373705
	ARL16	-0.348266	0.0447755	0.374015
	SNAP23	0.395424	0.0449083	0.374569
	ARHGAP18	0.543659	0.0450455	0.37476
	NCALD	-0.416269	0.0450677	0.37476
	ZGPAT	0.225295	0.0451309	0.37476
	SAT2	0.292449	0.0454232	0.376631
	GLB1	0.42851	0.0456278	0.376663
	CFAP97	-0.356256	0.0456191	0.376663
	VRK1	0.429972	0.0455578	0.376663
	ANAPC4	0.384136	0.045814	0.376794
	CHCHD2	-0.189115	0.0457833	0.376794
	MAPK1	0.434095	0.0458444	0.376794
	DDB1	0.299699	0.0460577	0.377995
	PARP4	-0.406028	0.0462981	0.379415
	HLA-DQB1	0.585633	0.0464428	0.380048
	RBM4	0.236389	0.0465654	0.380498
	MED10	-0.206454	0.0467752	0.381659
	5-Mar	0.446496	0.0469399	0.381896
	WBP4	0.298606	0.0469271	0.381896
	NIPAL3	0.436634	0.0476315	0.384742
	ARHGAP25	0.33642	0.0474373	0.384742
	UFL1	-0.262818	0.0475709	0.384742
	LSM5	-0.302208	0.0475869	0.384742
	NDE1	-0.489818	0.0474849	0.384742
	C2orf69	0.467643	0.0479517	0.385119
	CD47	0.277819	0.047872	0.385119
	TMC8	0.488437	0.0479284	0.385119
	PRKY	1.21257	0.0479081	0.385119
	AFTPH	0.380395	0.0482566	0.386464
	RGCC	-0.740308	0.0482527	0.386464
	ESYT1	0.30586	0.0483796	0.386899
	ASB3	0.38464	0.0485491	0.387155
	SLC25A5	-0.249777	0.0484836	0.387155
	MRTO4	-0.378327	0.0491451	0.390801
	NAPRT	-0.636058	0.0490884	0.390801
	GALM	0.386728	0.0496666	0.393014
	APC	-0.498082	0.0495601	0.393014
	H2AFY	0.263528	0.0496083	0.393014
	COMT	0.301952	0.0497027	0.393014
	NDUFAF3	-0.204603	0.0498156	0.393355
	ALDH9A1	0.280951	0.0500754	0.3943
	RAF1	0.438297	0.0500315	0.3943
	CENPC	-0.329625	0.0502587	0.395191
	HSPA9	0.321438	0.0503995	0.395567
	RAD9A	0.37113	0.050447	0.395567
	HMGN1	-0.197961	0.0505609	0.395908
	ANKZF1	0.27654	0.050715	0.396563
	LY9	0.332117	0.0511663	0.398158
	NABP1	0.45607	0.0512018	0.398158
	DANCR	-0.263364	0.0510907	0.398158
	GRK2	-0.441924	0.0510423	0.398158
	CISD3	-0.307704	0.0515371	0.400212
	HARS	0.325451	0.0516906	0.400824
	PRPF31	0.240836	0.0517582	0.400824
	ETFB	-0.269731	0.0519076	0.401429
	CD6	0.463209	0.0521121	0.402457
	CEBPZOS	0.279309	0.0521888	0.402497
	HMGCS1	0.381605	0.0522861	0.402696
	MICOS13	-0.168007	0.05249	0.403163
	TTPAL	0.597711	0.0524345	0.403163
	TSTD1	-0.179245	0.0531038	0.403555
	DESI2	-0.399238	0.0532653	0.403555
	UXS1	0.322981	0.0533857	0.403555
	PPM1M	-0.453339	0.0534599	0.403555
	THOC7	-0.216001	0.0534428	0.403555
	HNRNPD	-0.374693	0.0535128	0.403555
	LINC02273	-0.638581	0.0530304	0.403555
	COX8A	-0.219201	0.0532227	0.403555
	TMX1	0.426684	0.0529959	0.403555
	HAGHL	-0.503648	0.0534239	0.403555
	CDK5RAP3	0.38911	0.0531097	0.403555
	AKT2	0.417716	0.0531996	0.403555
	AC243960.1	-0.462959	0.0535445	0.403555
	SRSF6	0.440774	0.0533482	0.403555
	PHYKPL	0.382786	0.0536224	0.403602
	BOLA3	-0.302553	0.0538053	0.404437
	CASP8	0.252295	0.0539594	0.405056
	DCAF11	0.25245	0.0540529	0.405217
	OAS2	0.362072	0.0541737	0.405537
	CBX7	0.483626	0.0542397	0.405537
	THOC2	0.224117	0.0545002	0.406944
	C1orf56	1.08012	0.0548041	0.407778
	SDAD1	-0.192502	0.0548307	0.407778
	UVRAG	-0.424309	0.0549015	0.407778
	PSMA3-AS1	0.360803	0.0546905	0.407778
	PPID	0.270124	0.0551104	0.407816
	ACTR1A	0.298055	0.0551964	0.407816
	GPATCH8	0.313752	0.0550578	0.407816
	L3MBTL2	0.466128	0.0551602	0.407816
	IST1	0.276612	0.0553118	0.408133
	FOPNL	0.45682	0.0553925	0.408193
	B3GAT3	0.200779	0.0554697	0.408228
	KLC1	0.31476	0.0556	0.408653
	DHX8	-0.32416	0.0558084	0.40965
	SLC25A37	0.413321	0.0559396	0.410078
	CETN3	0.499942	0.0561611	0.410718
	NUDT1	-0.296534	0.0561728	0.410718
	SCAPER	0.487085	0.0563522	0.411495
	CCDC18	0.446206	0.056669	0.412205
	RPP21	-0.237147	0.0566588	0.412205
	TP53	0.369285	0.0566096	0.412205
	SRPK2	-0.299187	0.0569518	0.413727
	DTHD1	0.558247	0.057167	0.414265
	TMA16	-0.3119	0.0575409	0.414265
	HIGD2A	-0.288122	0.057517	0.414265
	TOMM6	-0.121203	0.0574291	0.414265
	EIF2B2	0.377029	0.0572596	0.414265
	PPIB	-0.250295	0.05749	0.414265
	LTN1	-0.352207	0.0574846	0.414265
	UBE2Q1	-0.457242	0.0578188	0.415102
	REST	-0.164045	0.0578989	0.415102
	DMAC2	0.459771	0.0577415	0.415102
	SELENOM	-0.278821	0.0579521	0.415102
	NRBF2	-0.336255	0.0580523	0.415292
	FUOM	-0.333802	0.0582707	0.416325
	THRAP3	-0.217965	0.0586175	0.416426
	MAN1A2	-0.309345	0.0588026	0.416426
	EEF1E1	-0.252379	0.0587137	0.416426
	HIST1H1D	-0.853453	0.0585434	0.416426
	NKAPD1	-0.3729	0.0587224	0.416426
	SLC16A3	0.485319	0.0585477	0.416426
	PRNP	0.446806	0.0587444	0.416426
	NUP214	-0.313937	0.0590135	0.417395
	PPP3CA	0.371564	0.0592314	0.417886
	APLP2	0.421899	0.0592231	0.417886
	ACO2	0.411289	0.0593423	0.418144
	HIF1A	0.415111	0.0595423	0.418357
	ZNF428	-0.224319	0.0595954	0.418357
	TOMM22	-0.208779	0.0594689	0.418357
	C6orf47	0.263895	0.0597579	0.418454
	FERMT3	0.352715	0.0596849	0.418454
	CEPT1	0.348087	0.0600404	0.419638
	JAKMIP2	0.367516	0.0601074	0.419638
	FAM215B	0.83575	0.0601506	0.419638
	KIF20B	0.297935	0.0603274	0.420344
	PPP2R1A	0.356552	0.0604105	0.420344
	RNF114	0.217435	0.0605504	0.420344
	CRYZL1	0.357625	0.0605222	0.420344
	SLC7A6OS	0.277784	0.0608411	0.421842
	GUK1	-0.159998	0.0612934	0.422247
	DHX15	0.27187	0.0613495	0.422247
	HBB	-2.74707	0.0610028	0.422247
	EML3	0.491237	0.061053	0.422247
	UCKL1	-0.368824	0.0611726	0.422247
	XIST	0.549726	0.0612132	0.422247
	PSMB4	-0.293889	0.0614457	0.422392
	DNAJB2	0.391938	0.0616875	0.423538
	TNFSF8	0.581802	0.0618149	0.423895
	DCP1A	0.325319	0.061896	0.423935
	BAZ1A	0.282048	0.0623784	0.426158
	PRKCH	0.340563	0.0624053	0.426158
	SRP68	0.386934	0.0624477	0.426158
	FOXO3	0.399043	0.0628304	0.428251
	GIGYF1	0.503857	0.0630328	0.429111
	MAP4K2	0.393444	0.0635564	0.431769
	ATP6AP1	0.460755	0.0635766	0.431769
	RELA	0.387416	0.0640111	0.434195
	MTHFD2	0.445224	0.065065	0.435948
	TMEM87B	-0.351209	0.0649946	0.435948
	PAX8-AS1	-0.596028	0.0653323	0.435948
	DNAJC10	0.326745	0.0647511	0.435948
	CNOT9	0.393558	0.0652286	0.435948
	ISY1	0.2212	0.0647148	0.435948
	ASTE1	0.315304	0.0646098	0.435948
	PCYT1A	0.294512	0.065354	0.435948
	NCBP2AS2	-0.238331	0.0643541	0.435948
	CD74	0.449301	0.0652705	0.435948
	BLOC1S2	-0.232378	0.0653501	0.435948
	IFITM1	-0.686793	0.0649634	0.435948
	APBB1	0.470133	0.065431	0.435948
	FTH1	-0.264931	0.0644508	0.435948
	EIF1AY	0.407121	0.0649143	0.435948
	ABI1	0.353751	0.0658517	0.438233
	MAN1B1	0.436993	0.0660556	0.439071
	PSMB9	0.227035	0.0661609	0.439143
	DMAC2L	-0.290895	0.0662225	0.439143
	PDIA4	0.496031	0.0664966	0.440388
	N4BP2L2	0.270031	0.0665666	0.440388
	LSP1	0.25551	0.0668096	0.441477
	OXA1L	0.312102	0.0669621	0.441966
	ANKRD13C	0.405383	0.0674948	0.443547
	COG2	0.347195	0.0673046	0.443547
	ATG4B	0.397547	0.0677472	0.443547
	TMEM156	0.318067	0.0677857	0.443547
	CSNK1A1	0.201738	0.0679082	0.443547
	ENTPD4	0.374578	0.0679128	0.443547
	CCNK	-0.334321	0.0677483	0.443547
	GOSR1	-0.213192	0.0678071	0.443547
	MCM3AP	-0.474463	0.0677053	0.443547
	Z93930.2	-0.380497	0.0679895	0.443547
	NME2	-0.413172	0.0680761	0.443598
	NUDCD2	-0.249834	0.068164	0.443657
	SVBP	-0.22406	0.0685602	0.445044
	SRGN	0.30123	0.0685475	0.445044
	ZFYVE21	-0.311659	0.0686143	0.445044
	GTF2B	-0.312916	0.0706336	0.448764
	PI4KB	0.386748	0.0704046	0.448764
	MPC2	-0.207735	0.0699233	0.448764
	SUCO	-0.483406	0.0705482	0.448764
	PUM2	0.378127	0.0704527	0.448764
	CYP20A1	-0.262579	0.069284	0.448764
	AC009950.1	1.14339	0.070757	0.448764
	GAK	0.348746	0.0708553	0.448764
	MFSD10	0.25893	0.0704127	0.448764
	AP3B1	-0.423119	0.0705131	0.448764
	FBXW11	-0.42949	0.071088	0.448764
	COX7A2	-0.175314	0.0707747	0.448764
	MAP3K7	0.255413	0.0702026	0.448764
	TBRG4	0.443544	0.0708505	0.448764
	MKRN1	0.318051	0.0695965	0.448764
	IARS	0.297156	0.070388	0.448764
	RAB6A	0.23886	0.0709996	0.448764
	PCSK7	0.442819	0.0700998	0.448764
	ATP5MG	-0.187548	0.0711008	0.448764
	BLOC1S1	-0.171017	0.0710126	0.448764
	ARL6IP1	0.198929	0.0705974	0.448764
	GET3	0.336916	0.0698958	0.448764
	MKKS	-0.548772	0.0693604	0.448764
	TMEM189	0.475625	0.0703786	0.448764
	NCOR1	0.179408	0.0711885	0.448814
	MOGS	0.562983	0.0718262	0.449314
	RNF168	0.36681	0.0714402	0.449314
	AGGF1	-0.347167	0.0719192	0.449314
	TDP2	0.246201	0.0716512	0.449314
	NPRL3	0.371757	0.0717529	0.449314
	CFAP20	0.379034	0.0714526	0.449314
	AC022706.1	-0.361279	0.071986	0.449314
	SRSF1	0.28002	0.0716038	0.449314
	PRDX2	-0.325169	0.0719159	0.449314
	PEF1	0.274343	0.0723949	0.449871
	ADAM17	0.356627	0.0722655	0.449871
	SSR1	0.247614	0.0723853	0.449871
	CELF1	0.329311	0.0723007	0.449871
	FOXN3	0.266769	0.0726213	0.45078
	LRRC8C	0.322578	0.0759749	0.454586
	PREPL	-0.290918	0.0749232	0.454586
	RBM43	-0.452454	0.0751826	0.454586
	BAZ2B	0.403759	0.0760308	0.454586
	AAMP	0.368615	0.0753147	0.454586
	TMA7	-0.205097	0.0739305	0.454586
	SH3BP2	0.363243	0.0739684	0.454586
	RBPJ	0.235582	0.0757854	0.454586
	KIF2A	-0.338925	0.0747681	0.454586
	HSP90AB1	-0.251883	0.0757161	0.454586
	TMEM106B	0.217911	0.0741361	0.454586
	VOPP1	0.419698	0.0760604	0.454586
	UBE2W	0.336559	0.0740883	0.454586
	TMEM141	-0.308217	0.0753399	0.454586
	NUDT5	0.163062	0.0735207	0.454586
	AP002387.2	-0.435339	0.0737201	0.454586
	CCDC84	-0.316353	0.0756263	0.454586
	CRTAM	0.28334	0.0745986	0.454586
	FKBP4	0.411952	0.0749979	0.454586
	CLEC2D	0.301673	0.0754301	0.454586
	USP15	0.21169	0.0746205	0.454586
	CHFR	0.409292	0.0753987	0.454586
	PIBF1	-0.385078	0.0739213	0.454586
	COMMD6	-0.218017	0.0751318	0.454586
	SRP54	0.276737	0.0748431	0.454586
	ERO1A	0.457343	0.0741729	0.454586
	USP8	0.315997	0.0758743	0.454586
	STARD3	0.366193	0.0734635	0.454586
	MLX	0.193484	0.0751197	0.454586
	MFSD11	0.306834	0.0757234	0.454586
	DLGAP1-AS1	-0.343182	0.0742489	0.454586
	CD320	0.281274	0.0754414	0.454586
	EPN1	-0.283972	0.0746418	0.454586
	HELZ2	0.538023	0.0741246	0.454586
	PQBP1	-0.231102	0.07575	0.454586
	PITHD1	-0.227594	0.0761466	0.454619
	PHC3	0.282731	0.0764417	0.455415
	NDUFC2	-0.220394	0.0763858	0.455415
	PLEKHF2	0.526798	0.0766884	0.45592
	COX5A	-0.245692	0.0766147	0.45592
	ATXN7	0.380629	0.0770283	0.456347
	CASP3	0.419367	0.0769963	0.456347
	H2AFV	-0.22948	0.0770845	0.456347
	TMBIM6	0.293985	0.0769991	0.456347
	TECPR1	0.483706	0.0776121	0.456953
	RAD23B	0.448883	0.0775754	0.456953
	TXN	-0.244435	0.0773463	0.456953
	GPN3	-0.381251	0.0774522	0.456953
	SCFD1	0.254518	0.077524	0.456953
	GPR108	0.293505	0.0776739	0.456953
	INO80	-0.493742	0.0777899	0.457158
	KTN1	-0.229521	0.0780918	0.457499
	SMAD7	-0.658974	0.0779575	0.457499
	UBA2	0.322326	0.0780529	0.457499
	CD69	-0.654117	0.0782037	0.457678
	MAN2B2	0.400531	0.0786121	0.458638
	KPNA5	0.277701	0.0785967	0.458638
	GARS-DT	0.45735	0.0785584	0.458638
	STX5	0.286128	0.0787849	0.458696
	POLG	0.276428	0.0787285	0.458696
	C1orf174	0.202094	0.0789005	0.458894
	GBP5	-0.312338	0.0795317	0.459305
	THADA	-0.312109	0.0796413	0.459305
	JAKMIP1	0.651479	0.0801426	0.459305
	LYRM7	0.35399	0.0803593	0.459305
	DELE1	0.337034	0.0791534	0.459305
	ARHGAP26	0.451746	0.0795575	0.459305
	SND1	0.343254	0.0803766	0.459305
	VCP	0.360269	0.0792087	0.459305
	SSNA1	-0.183344	0.0800216	0.459305
	ATP5F1C	-0.236486	0.0803669	0.459305
	GLUD1	0.43524	0.0805211	0.459305
	SMAGP	0.342441	0.0804983	0.459305
	DCAF5	0.28752	0.0800595	0.459305
	ZC3H14	-0.275289	0.080379	0.459305
	BRD7	-0.674983	0.0801008	0.459305
	CNOT1	-0.288862	0.0801535	0.459305
	AC005670.3	0.676222	0.0799611	0.459305
	UBXN6	0.497437	0.0803735	0.459305
	NDUFB11	-0.179539	0.0795148	0.459305
	ZNF720	-0.245876	0.080639	0.459512
	ME2	0.209256	0.0808889	0.46047
	CDC42	0.300061	0.0813176	0.461045
	TOR1AIP1	0.407681	0.0812645	0.461045
	PPP3CC	0.494405	0.0812494	0.461045
	MX1	0.43394	0.0812594	0.461045
	RAD51C	-0.244234	0.0814879	0.461546
	AHSA1	0.333502	0.0817897	0.462082
	NUFIP2	0.360601	0.0817595	0.462082
	CALM3	0.214516	0.0818288	0.462082
	SLC16A1-AS1	0.502037	0.0824321	0.462104
	RAB5A	0.207672	0.0824893	0.462104
	NAA50	0.31079	0.0821753	0.462104
	SDHAF3	-0.260185	0.0820018	0.462104
	CCDC91	-0.227715	0.0822081	0.462104
	AAGAB	0.460773	0.0824116	0.462104
	NAE1	0.250444	0.082115	0.462104
	EIF3K	-0.317355	0.082249	0.462104
	SFI1	0.329074	0.0826772	0.462696
	CMC1	0.420734	0.0829656	0.46373
	PHAX	-0.189479	0.0830945	0.46373
	ATE1	-0.443769	0.083109	0.46373
	SRGAP2C	0.593836	0.0835276	0.465144
	PLD3	0.39259	0.0835133	0.465144
	ZNF721	-0.298927	0.0836275	0.46524
	FEZ2	0.239431	0.0837321	0.465362
	PAQR8	0.475713	0.0843038	0.468077
	NSUN2	0.395355	0.0846509	0.469541
	PARP9	0.319074	0.0850408	0.469852
	MGAT1	0.233382	0.0850126	0.469852
	RNF167	0.266233	0.0849058	0.469852
	SCAND1	-0.193277	0.0847941	0.469852
	ABHD14A	-0.228998	0.0855541	0.47084
	INPP4B	-0.330268	0.0853535	0.47084
	PPA1	-0.265604	0.0853904	0.47084
	LPXN	0.280529	0.0855516	0.47084
	TERF2IP	0.271662	0.0856901	0.471128
	CISH	-0.510954	0.0859449	0.471296
	TMEM245	0.320587	0.0859717	0.471296
	UBE2L6	0.236416	0.0858092	0.471296
	MRPL32	0.219866	0.086343	0.472074
	SMIM27	-0.278621	0.0863653	0.472074
	GGA2	0.3095	0.0862354	0.472074
	WASHC3	-0.249276	0.0865427	0.472585
	ZNF397	0.443483	0.086632	0.472615
	CAP1	0.254219	0.0880593	0.472921
	RPAP2	-0.323187	0.0880591	0.472921
	GNAI3	0.30506	0.0882482	0.472921
	MCFD2	-0.351828	0.0875744	0.472921
	PSME4	0.403007	0.0882392	0.472921
	KPNA1	0.276488	0.0887881	0.472921
	CDKN2AIPNL	-0.319629	0.0870698	0.472921
	CHCHD7	-0.162911	0.0882891	0.472921
	NSMCE2	0.251005	0.0875006	0.472921
	RPP30	0.426875	0.0886739	0.472921
	ISCU	-0.199573	0.0873277	0.472921
	GTF2A2	-0.162282	0.0881769	0.472921
	OAZ2	0.368421	0.0885153	0.472921
	IDH2	0.238904	0.0879699	0.472921
	UBE2G1	0.278598	0.0878685	0.472921
	STAT5A	0.407014	0.0882512	0.472921
	SLC9A3R1	0.296084	0.0874709	0.472921
	TSEN54	0.291163	0.0875458	0.472921
	SRSF2	0.364549	0.088003	0.472921
	LSR	0.66662	0.0882941	0.472921
	JOSD2	-0.263379	0.0885478	0.472921
	NSFL1C	0.217629	0.0887196	0.472921
	OSBPL2	0.410088	0.088784	0.472921
	UQCR10	-0.186041	0.0879668	0.472921
	XRCC6	0.308383	0.0872077	0.472921
	PLIN2	0.37701	0.0890176	0.473695
	STK17B	0.314699	0.0893237	0.474004
	NKTR	0.276233	0.089536	0.474004
	EXOSC1	0.217398	0.0895862	0.474004
	API5	0.408922	0.0896043	0.474004
	POLD4	-0.276647	0.08966	0.474004
	GRAMD1A	0.501539	0.0894042	0.474004
	RAE1	0.559478	0.089665	0.474004
	ERAP2	0.467166	0.0897634	0.474079
	TMEM43	0.375141	0.0899694	0.474721
	IRF9	0.245665	0.0901232	0.475088
	DIS3L	0.294087	0.0907693	0.477458
	RABEP1	-0.319926	0.0908273	0.477458
	MAP2K3	0.369618	0.0907338	0.477458
	AZIN1	0.255666	0.091218	0.478618
	SGSM3	0.371765	0.0911852	0.478618
	ARHGEF2	0.242548	0.0917977	0.480527
	DDX41	0.346543	0.0917006	0.480527
	TTC5	0.354751	0.0918378	0.480527
	AC100810.1	-0.383113	0.091926	0.480542
	GTF3C2	0.451352	0.0929631	0.48238
	BAG6	0.348583	0.092785	0.48238
	PDCL	0.274691	0.0925984	0.48238
	HK1	0.354614	0.0926767	0.48238
	PGAM1	0.253379	0.0924342	0.48238
	GNPTG	-0.418517	0.0927224	0.48238
	SPNS1	0.333016	0.0929536	0.48238
	DIDO1	-0.328335	0.0928011	0.48238
	KANSL2	0.382732	0.0933315	0.483845
	SEC22B	0.292665	0.0942344	0.484453
	CAPN2	0.378705	0.0940886	0.484453
	SH3BP5	0.367869	0.0939025	0.484453
	TFDP2	-0.358946	0.0939026	0.484453
	IPCEF1	0.305852	0.0944105	0.484453
	C7orf50	-0.331974	0.0944813	0.484453
	PMS2	-0.37055	0.0936148	0.484453
	PCMTD1	-0.281055	0.0943273	0.484453
	AKNA	0.440545	0.0936995	0.484453
	SLC44A2	0.390849	0.0944492	0.484453
	LINC00685	0.678163	0.0943166	0.484453
	BX890604.2	0.518945	0.0942086	0.484453
	MAP4	-0.264684	0.0945992	0.484616
	PYCARD	-0.197051	0.0947343	0.484867
	HMGXB3	-0.470769	0.0949248	0.485337
	NSUN5	0.272107	0.0949985	0.485337
	INTS11	0.307197	0.0955493	0.485564
	PYCR2	0.353646	0.0955944	0.485564
	BABAM2	0.381393	0.0955249	0.485564
	PRKAR2A	0.4567	0.0953707	0.485564
	DENND4C	0.403431	0.0956014	0.485564
	CUL5	-0.252772	0.0956466	0.485564
	AP2S1	-0.220428	0.09534	0.485564
	GNPTAB	-0.329054	0.095854	0.485892
	RNMT	-0.317247	0.0958838	0.485892
	RABEPK	0.359664	0.0960048	0.486067
	PYHIN1	0.305455	0.0962505	0.486436
	RNASEK	-0.210853	0.0962106	0.486436
	TBC1D10A	0.417147	0.0966354	0.487944
	CANX	0.260174	0.0972485	0.49016
	DERL2	-0.329562	0.0971802	0.49016
	PSMB8-AS1	-0.146762	0.097806	0.492529
	CRLS1	0.543445	0.0980717	0.493426
	OGG1	0.316363	0.0982189	0.493726
	INSIG2	0.304761	0.0983868	0.494128
	KRT10	-0.367672	0.0985928	0.494722
	POLR2H	-0.205288	0.0987199	0.494918
	NFKBIA	0.372452	0.099123	0.495175
	BAG5	-0.29765	0.0989123	0.495175
	ACSF3	0.289817	0.0991045	0.495175
	GCDH	0.324617	0.0989866	0.495175
	TUBA1C	-0.359082	0.0993017	0.495628
	VDAC2	-0.212325	0.0994322	0.49584
	DYM	0.417791	0.0995283	0.49588
	WAKMAR2	0.517483	0.0996807	0.4962
	NBR1	0.22302	0.0997693	0.496202
	PPIL3	0.344286	0.100062	0.496845
	FAM98B	0.450419	0.100075	0.496845
	C17orf49	-0.215418	0.100418	0.498107
	TSR2	-0.165548	0.100586	0.498505
	CSTB	-0.218593	0.100677	0.498513
	VNN2	0.404449	0.100861	0.498599
	ZCCHC7	-0.260767	0.100871	0.498599
	CMTR2	0.31076	0.101044	0.499014
	SLAIN2	-0.32233	0.101434	0.499188
	PDLIM5	-0.38148	0.10136	0.499188
	RMND5B	0.338848	0.101298	0.499188
	VPS33A	0.24817	0.101226	0.499188
	SOS1	-0.356239	0.101723	0.499273
	TUBA4A	0.247474	0.101858	0.499273
	SP140L	-0.228017	0.101894	0.499273
	DCLRE1C	0.283688	0.101644	0.499273
	GPALPP1	0.388942	0.101744	0.499273
	VAMP3	-0.26847	0.102895	0.499339
	GMCL1	0.246862	0.102761	0.499339
	CD8B	-0.292641	0.102283	0.499339
	ACSL3	0.344412	0.103526	0.499339
	EIF1B	-0.167783	0.102888	0.499339
	TTC14	0.292557	0.103375	0.499339
	DAP	-0.433677	0.103513	0.499339
	TMEM14C	-0.347506	0.102699	0.499339
	BTN3A1	0.275915	0.103403	0.499339
	RNASET2	0.231673	0.103353	0.499339
	PDLIM2	0.305738	0.103194	0.499339
	LINC00476	-0.373783	0.102197	0.499339
	PRRC2B	-0.415171	0.10313	0.499339
	CPSF7	0.341837	0.10216	0.499339
	TMEM223	-0.246693	0.102661	0.499339
	ANTKMT	-0.344	0.102147	0.499339
	AC012146.1	-0.35163	0.102509	0.499339
	CLPTM1	0.373454	0.103593	0.499339
	ACSS1	0.496241	0.103208	0.499339
	MKRN2	0.368199	0.103839	0.499668
	SNRPD1	-0.127264	0.103777	0.499668
	SMARCA2	0.255983	0.104078	0.499966
	IVD	-0.234563	0.104054	0.499966
	GBP4	0.3729	0.104409	0.500702
	EXOG	-0.413461	0.104405	0.500702
	PYURF	-0.169247	0.105104	0.503464
	PSMG1	0.334944	0.105164	0.503464
	LAX1	0.258663	0.105522	0.504749
	TRIM59	0.282117	0.105702	0.505099
	ZBTB43	0.369213	0.105775	0.505099
	DZIP3	0.377357	0.106666	0.507204
	MAP3K4	-0.577481	0.106429	0.507204
	SNRPN	-0.239549	0.106582	0.507204
	HCFC1R1	-0.377042	0.106336	0.507204
	CSNK1G2	-0.443045	0.106531	0.507204
	SBNO1	0.224372	0.106767	0.507255
	TSEN15	0.305903	0.106957	0.507731
	CHKB	-0.357342	0.107428	0.509537
	CIAPIN1	0.429889	0.107581	0.509835
	UFC1	-0.117294	0.107739	0.510154
	PRR14L	-0.324792	0.107895	0.51046
	BTN3A2	0.365222	0.108329	0.511814
	OGFOD1	0.30542	0.108363	0.511814
	ECHDC1	0.255843	0.108569	0.511931
	SH3BP1	0.287777	0.10853	0.511931
	APOL6	0.370579	0.108743	0.512321
	CCNL1	0.272817	0.10904	0.513288
	NTPCR	-0.371687	0.109351	0.513465
	LYST	0.392755	0.109268	0.513465
	RBBP7	0.259022	0.10933	0.513465
	GNL3	0.352801	0.109693	0.514216
	SEPHS2	0.229157	0.109624	0.514216
	LINC01871	-0.362067	0.110184	0.514854
	MRPL36	-0.214121	0.110132	0.514854
	A2M-AS1	0.823018	0.110117	0.514854
	TMUB2	0.278827	0.110195	0.514854
	CBWD5	0.38732	0.110927	0.517842
	ASMTL	-0.321901	0.111072	0.518089
	ARHGAP30	0.288503	0.111358	0.518878
	MGMT	-0.207425	0.111425	0.518878
	ATG3	-0.247964	0.111594	0.519142
	CYTH4	0.291154	0.111666	0.519142
	APOL3	0.279717	0.111922	0.519902
	DNAJB11	0.204348	0.112391	0.521348
	SLC25A11	0.17194	0.112418	0.521348
	EIF2D	-0.297722	0.112588	0.521703
	CXXC1	0.265305	0.112884	0.522646
	CLNS1A	-0.164881	0.113058	0.523023
	B4GALT3	0.285215	0.113349	0.523505
	C12orf43	-0.262907	0.113284	0.523505
	DPM2	-0.291076	0.113586	0.524171
	FCRL3	0.562227	0.114202	0.525799
	ACTL6A	0.303707	0.114099	0.525799
	TAF10	-0.797253	0.114219	0.525799
	MRPL54	-0.201936	0.1145	0.526665
	MRS2	0.359039	0.114786	0.526898
	ICAM3	0.202451	0.114718	0.526898
	ZNF217	-0.31813	0.114832	0.526898
	UBQLN1	0.238786	0.115327	0.528741
	ATR	0.377402	0.115523	0.529017
	N4BP2L1	0.168799	0.115576	0.529017
	CHMP7	0.278838	0.115924	0.529162
	RAB2A	-0.173509	0.11585	0.529162
	PTGER2	-0.324093	0.115944	0.529162
	ATXN3	0.214652	0.116077	0.529162
	RBL2	0.247444	0.116045	0.529162
	GPR137B	0.53053	0.116295	0.529725
	RBM39	0.146053	0.116911	0.532101
	ARIH2	-0.326491	0.117007	0.532109
	COMMD9	0.236575	0.11722	0.532646
	LYRM1	0.185078	0.117352	0.532816
	PMVK	0.237347	0.117853	0.533683
	TAF1B	-0.289803	0.117769	0.533683
	IQCB1	-0.370162	0.118128	0.533683
	SGTB	-0.311475	0.11814	0.533683
	HACD4	-0.236961	0.117959	0.533683
	CD7	-0.281993	0.118206	0.533683
	DSTN	-0.17238	0.117983	0.533683
	MICAL1	0.449624	0.118398	0.534119
	REX1BD	-0.193894	0.118708	0.535089
	UMAD1	0.24149	0.118841	0.53526
	SYF2	-0.141155	0.119043	0.535407
	RGL2	0.391374	0.119064	0.535407
	KLHL9	-0.259784	0.119332	0.536186
	RANBP2	-0.291937	0.120165	0.538847
	PRPSAP2	0.297325	0.120132	0.538847
	RPN2	0.305422	0.120307	0.538847
	TRMU	0.314062	0.120289	0.538847
	HLA-C	0.243532	0.120468	0.539136
	TRMT13	0.502132	0.120791	0.539172
	SLC12A9	0.334355	0.120769	0.539172
	DENND4A	0.301628	0.120855	0.539172
	RHOT1	0.315552	0.120859	0.539172
	GPX4	-0.168189	0.121159	0.540081
	TNIP1	0.386103	0.121475	0.541065
	PNISR	0.255733	0.121607	0.541222
	MZT1	-0.236382	0.122031	0.542254
	DDX19B	0.244422	0.121935	0.542254
	MYSM1	-0.351843	0.122395	0.543443
	RABL6	0.523133	0.122678	0.544268
	WIPF1	0.219066	0.123785	0.544277
	TUSC2	0.15312	0.123964	0.544277
	ZNF148	0.259994	0.12388	0.544277
	HSD17B11	0.240849	0.123181	0.544277
	SLC25A46	0.302867	0.123778	0.544277
	DTNBP1	0.223057	0.123096	0.544277
	SLC35B2	0.448899	0.123463	0.544277
	TYW1	-0.341446	0.123977	0.544277
	PTK2B	0.278282	0.124099	0.544277
	INTS6	0.366029	0.123271	0.544277
	COX16	-0.250052	0.122914	0.544277
	SEC11C	-0.185943	0.123323	0.544277
	CYB5A	-0.262673	0.123108	0.544277
	ZNF708	-0.288343	0.12413	0.544277
	PPDPF	-0.290761	0.123548	0.544277
	TRG-AS1	0.322957	0.124335	0.544752
	CLOCK	-0.306934	0.124637	0.54565
	CORO7	0.265143	0.125162	0.547524
	FBRS	-0.374033	0.125384	0.548069
	DHX29	-0.216722	0.126612	0.5489
	ORAI2	0.366541	0.126574	0.5489
	FMC1	-0.19431	0.12653	0.5489
	ANXA1	-0.424672	0.126647	0.5489
	USP5	0.375314	0.126411	0.5489
	GDF11	0.532091	0.126419	0.5489
	KAT8	0.341114	0.126318	0.5489
	ZNF160	-0.24179	0.126353	0.5489
	APOBEC3D	0.325805	0.126606	0.5489
	OFD1	0.257846	0.126532	0.5489
	GDI1	0.380259	0.126081	0.5489
	SNRPD2	-0.166144	0.126836	0.549297
	CMTM6	0.23391	0.127282	0.550089
	OSTC	-0.197374	0.127409	0.550089
	ZMYM2	0.213317	0.127209	0.550089
	CBFA2T2	0.408084	0.12732	0.550089
	C12orf76	-0.220305	0.127547	0.550258
	TMEM30A	0.310038	0.127821	0.551019
	CAPN7	0.42477	0.128108	0.551355
	RAPGEF1	-0.3969	0.128335	0.551355
	ATP5F1B	0.239289	0.128388	0.551355
	GNB5	0.295386	0.128388	0.551355
	MPST	0.332248	0.128223	0.551355
	RBBP4	0.17254	0.12939	0.551448
	USP39	0.35632	0.129237	0.551448
	ORC4	0.219904	0.129235	0.551448
	SLC4A7	-0.354974	0.129195	0.551448
	COPS6	0.191406	0.129352	0.551448
	KRAS	-0.210431	0.128753	0.551448
	OASL	0.292404	0.12935	0.551448
	MDP1	-0.324585	0.128607	0.551448
	PHB	0.220614	0.129093	0.551448
	TECR	0.223229	0.128573	0.551448
	AL121839.2	0.559672	0.129514	0.551561
	PBXIP1	0.227342	0.12968	0.551745
	TFB1M	-0.333743	0.129949	0.551745
	CD4	0.648056	0.129908	0.551745
	FAM3A	-0.446004	0.129786	0.551745
	CBLL1	-0.257602	0.130154	0.552197
	RNF11	0.401874	0.130723	0.552532
	VDAC1	-0.185919	0.130672	0.552532
	ASF1A	0.308605	0.130513	0.552532
	PDCD4	0.221656	0.130604	0.552532
	FAU	-0.366009	0.130399	0.552532
	AASDH	-0.292051	0.131383	0.553243
	PAXX	-0.368218	0.131377	0.553243
	PEX16	-0.246123	0.131035	0.553243
	METTL16	0.341087	0.131171	0.553243
	TGIF1	-0.311389	0.131226	0.553243
	SP110	0.246023	0.131546	0.553516
	NBAS	-0.295235	0.131951	0.554552
	TYK2	0.404992	0.131989	0.554552
	MRPL20	-0.115154	0.134004	0.555144
	TRIB2	-0.302455	0.133138	0.555144
	AC006369.1	-0.385273	0.132572	0.555144
	INPP4A	0.260887	0.133782	0.555144
	COPS9	-0.122508	0.132686	0.555144
	SRSF3	0.150835	0.133682	0.555144
	CASP8AP2	-0.228773	0.132882	0.555144
	SUMF2	0.204647	0.133851	0.555144
	IDI1	0.235851	0.133422	0.555144
	GSTO1	-0.316516	0.133107	0.555144
	RNF214	-0.330773	0.132339	0.555144
	ATP6V1D	-0.252767	0.133116	0.555144
	NIPA2	0.260897	0.13325	0.555144
	ARL2BP	0.261332	0.132468	0.555144
	AP2B1	-0.261454	0.132392	0.555144
	SLC39A3	0.27779	0.133631	0.555144
	ELOF1	0.232075	0.133604	0.555144
	DDX39A	0.236242	0.133956	0.555144
	DDT	-0.240604	0.132794	0.555144
	CZIB	-0.208696	0.134553	0.557011
	BORCS8	-0.344775	0.134759	0.557452
	CSDE1	0.219824	0.135065	0.557899
	KLRC4	-0.74939	0.135043	0.557899
	TES	0.203141	0.135346	0.558213
	ESF1	-0.246558	0.135439	0.558213
	PRMT2	-0.206238	0.135316	0.558213
	NQO2	0.346186	0.135667	0.558377
	KIF22	0.325001	0.135677	0.558377
	LARS	-0.235538	0.135793	0.558449
	STOML2	0.193033	0.135962	0.558733
	BORCS5	-0.251379	0.136093	0.558864
	AP3M2	-0.331931	0.13654	0.560292
	UBQLN2	0.324701	0.136829	0.56107
	SRCAP	-0.528199	0.137163	0.561754
	USP14	-0.160278	0.137196	0.561754
	MAD1L1	-0.204318	0.137302	0.561779
	USP34	-0.290431	0.137668	0.562869
	IPO7	-0.240877	0.137922	0.5635
	NECAP2	0.180211	0.138489	0.563533
	ATP1A1	0.281153	0.13859	0.563533
	HMGN4	0.255925	0.138366	0.563533
	STARD3NL	0.306284	0.13855	0.563533
	STAT6	0.35281	0.138631	0.563533
	USP10	0.346778	0.138278	0.563533
	CD40LG	0.595196	0.13809	0.563533
	IKBKB	0.25089	0.138757	0.563639
	ANKLE2	-0.302311	0.139128	0.564332
	DPP9	0.268618	0.139092	0.564332
	NUCB1	0.261984	0.139411	0.565069
	ABHD16A	0.302442	0.139729	0.565953
	ECHDC2	0.301654	0.139998	0.566634
	SBF2	0.686546	0.140259	0.566973
	HELLPAR	1.18178	0.140384	0.566973
	DLST	0.359347	0.14031	0.566973
	STARD7	0.349929	0.140543	0.567211
	POLM	0.40646	0.140781	0.567764
	WBP1	-0.244879	0.142411	0.568797
	DOK1	-0.368972	0.141352	0.568797
	RAD1	-0.220465	0.143159	0.568797
	TNFAIP8	-0.15097	0.14281	0.568797
	HCP5	0.398502	0.141666	0.568797
	REV3L	0.305692	0.143153	0.568797
	CCAR2	0.365242	0.142558	0.568797
	MFSD14C	0.40544	0.142372	0.568797
	ALG2	0.291479	0.142903	0.568797
	ZNF143	0.28043	0.143156	0.568797
	PICALM	0.24481	0.141362	0.568797
	IL10RA	0.253578	0.142931	0.568797
	NACA	-0.425953	0.142718	0.568797
	ZNF84	0.338102	0.143087	0.568797
	LINC00426	0.330859	0.14251	0.568797
	PPP4C	0.225454	0.141332	0.568797
	MIS12	0.244583	0.141569	0.568797
	SNHG29	-0.205966	0.141494	0.568797
	PIN1	-0.111485	0.142094	0.568797
	AP1M1	0.255062	0.14298	0.568797
	ZNF506	0.23428	0.142473	0.568797
	ANKRA2	0.302716	0.143569	0.569621
	NDFIP1	0.212108	0.143531	0.569621
	PNP	-0.346413	0.143718	0.56981
	HCLS1	0.207185	0.144832	0.572164
	XRN1	-0.253793	0.144667	0.572164
	TLN1	-0.315544	0.14474	0.572164
	STN1	-0.272763	0.144576	0.572164
	FXYD2	-0.597565	0.144773	0.572164
	FTL	-0.160546	0.144921	0.572164
	HLA-DPB1	0.25835	0.145051	0.572277
	MAP2K1	0.440084	0.145396	0.573236
	CD81	-0.619195	0.145864	0.573384
	CD27	0.176881	0.145943	0.573384
	PPP1R12A	0.14862	0.145921	0.573384
	FNDC3A	-0.29955	0.145618	0.573384
	CDC27	-0.242044	0.145726	0.573384
	TTC19	0.325287	0.146116	0.573664
	PMPCA	0.264956	0.146261	0.573832
	COG4	0.368331	0.146538	0.574518
	GOLGB1	-0.345957	0.146853	0.574983
	MBD1	0.35323	0.146861	0.574983
	ACIN1	-0.242704	0.147102	0.575528
	GABARAP	-0.176735	0.14723	0.57563
	TMC6	0.208426	0.147357	0.575725
	ANAPC15	-0.151651	0.147553	0.57609
	TAF9	0.178125	0.148297	0.577652
	TBC1D2B	0.284135	0.148363	0.577652
	TP53I13	-0.310394	0.148275	0.577652
	GIPC1	0.451001	0.148347	0.577652
	KPNA4	-0.335147	0.148963	0.578785
	SURF4	0.241868	0.148865	0.578785
	LCMT1	0.220182	0.148926	0.578785
	SMU1	0.300884	0.149347	0.579257
	FAM107B	-0.301023	0.149314	0.579257
	NAP1L4	-0.188004	0.149418	0.579257
	MED19	0.217373	0.149598	0.579257
	IGFLR1	0.242507	0.149532	0.579257
	TARDBP	0.203396	0.149779	0.579558
	DNAJC21	-0.547059	0.150716	0.581957
	RBM33	-0.39254	0.150531	0.581957
	TMEM87A	0.210628	0.150916	0.581957
	MAP3K3	0.296146	0.150881	0.581957
	TRMT1	0.391277	0.150911	0.581957
	TMEM107	0.330452	0.151152	0.582467
	RHOT2	0.335909	0.151355	0.58249
	DCXR	-0.255656	0.151458	0.58249
	BABAM1	0.190141	0.151468	0.58249
	DAZAP2	0.213128	0.152121	0.584603
	COA1	0.254175	0.15229	0.584769
	COX4I1	-0.151524	0.152372	0.584769
	MRI1	0.301514	0.15257	0.585128
	ATP8B2	-0.317994	0.152865	0.58586
	ING4	0.230487	0.152997	0.585967
	ZC3H15	-0.122713	0.153227	0.58645
	PPP1R7	0.233483	0.153823	0.587531
	ACAP1	0.354692	0.153715	0.587531
	ACAA2	-0.259832	0.15377	0.587531
	DEDD	0.429535	0.15474	0.588709
	CDC37L1	0.212471	0.154452	0.588709
	MRPS16	-0.159454	0.154601	0.588709
	AKAP10	0.355752	0.154525	0.588709
	SYNGR2	0.338929	0.154758	0.588709
	MRPL39	0.318692	0.154699	0.588709
	UBE2J2	-0.186577	0.155391	0.589126
	ZC3H6	-0.256084	0.155294	0.589126
	TERF1	0.208561	0.155216	0.589126
	EIF3H	-0.171078	0.155331	0.589126
	EXOC5	0.279862	0.155009	0.589126
	CD63	0.31014	0.155762	0.589486
	YY1	-0.284592	0.155699	0.589486
	SKAP1	-0.18507	0.1558	0.589486
	CFAP36	-0.256277	0.156023	0.589591
	DDX24	-0.150381	0.156037	0.589591
	PKN2	-0.314641	0.156645	0.591094
	RNF145	0.416622	0.156583	0.591094
	LY75	-0.284963	0.156798	0.591163
	PAFAH1B3	0.194742	0.156873	0.591163
	NAA10	-0.289121	0.157067	0.591495
	AIF1	-0.477483	0.157527	0.592833
	PPM1K	0.188932	0.157845	0.593235
	METAP1	0.324607	0.157823	0.593235
	C2orf49	-0.252748	0.158215	0.594231
	LTBP4	-0.274704	0.158589	0.595236
	DTYMK	-0.24637	0.158731	0.595372
	CELF2	0.214205	0.158945	0.595781
	PMPCB	-0.156315	0.159151	0.595961
	LONP2	0.16971	0.159254	0.595961
	ABHD12	0.564281	0.159311	0.595961
	CAPRIN1	0.167992	0.15957	0.596144
	CAND1	0.17832	0.159678	0.596144
	TRIM28	-0.244086	0.159649	0.596144
	SUCLG2	0.245098	0.159843	0.596366
	SIKE1	0.199634	0.163518	0.597149
	PDCL3	-0.298855	0.16041	0.597149
	SMIM4	-0.306861	0.161833	0.597149
	BOD1L1	-0.442898	0.161737	0.597149
	PGRMC2	0.338001	0.162925	0.597149
	GTF2H2	0.3301	0.163838	0.597149
	NHP2	-0.195376	0.163871	0.597149
	TAP2	0.311249	0.163535	0.597149
	ARID5B	0.215121	0.161598	0.597149
	EIF3F	-0.192536	0.162692	0.597149
	CCDC88B	0.277506	0.163472	0.597149
	MRPL21	-0.16534	0.160276	0.597149
	RBM7	0.192153	0.161873	0.597149
	SIK3	-0.431595	0.163294	0.597149
	ARCN1	-0.272045	0.162138	0.597149
	LIMA1	-0.335908	0.163051	0.597149
	RAP1B	0.125958	0.161724	0.597149
	CNOT2	0.153774	0.162785	0.597149
	SETD1B	-0.366353	0.160623	0.597149
	GPR18	0.371265	0.162914	0.597149
	AL627171.2	0.706368	0.16245	0.597149
	TSPAN3	0.487818	0.162938	0.597149
	NAA60	0.258069	0.161734	0.597149
	HNRNPA1P48	0.617403	0.161906	0.597149
	AARSD1	0.246284	0.163658	0.597149
	ATP5MC1	-0.231293	0.161423	0.597149
	KAT7	-0.246514	0.161665	0.597149
	S1PR5	0.510633	0.163487	0.597149
	CST3	-1.07848	0.162019	0.597149
	PSMA7	-0.145283	0.160427	0.597149
	MIAT	0.505837	0.162668	0.597149
	ARMCX6	0.198111	0.163706	0.597149
	TSC22D3	-0.343149	0.161611	0.597149
	RBMX	0.211774	0.160587	0.597149
	IDH3G	0.179596	0.163726	0.597149
	MECP2	0.18927	0.16153	0.597149
	GYG1	0.2197	0.163987	0.597185
	MAP7D1	0.413938	0.164128	0.597312
	TIA1	0.291739	0.164616	0.598022
	RASA3	0.311672	0.164642	0.598022
	AP3D1	0.30646	0.164492	0.598022
	NUDCD3	-0.195505	0.165004	0.598566
	TOMM5	-0.1747	0.164953	0.598566
	SHC1	0.362996	0.167073	0.600648
	PTPRC	0.225672	0.167712	0.600648
	ACTR1B	0.302178	0.166588	0.600648
	ZEB2	0.415884	0.167645	0.600648
	TRANK1	-0.375121	0.16628	0.600648
	OXCT1	-0.222166	0.1675	0.600648
	AKIRIN2	0.201585	0.167633	0.600648
	FYN	0.167277	0.166331	0.600648
	ENTPD1-AS1	0.312005	0.165898	0.600648
	XPO4	-0.358332	0.166905	0.600648
	SIVA1	-0.137228	0.166132	0.600648
	ICE2	0.207307	0.166664	0.600648
	COMMD4	0.22341	0.167006	0.600648
	CENPT	0.395477	0.166818	0.600648
	EMC8	0.379938	0.165723	0.600648
	FAM117A	-0.355784	0.166427	0.600648
	NME1	-0.229639	0.167422	0.600648
	RAB11B	0.306792	0.167393	0.600648
	C19orf12	0.303904	0.167359	0.600648
	SLC2A4RG	-0.252335	0.166684	0.600648
	AC245297.3	0.387975	0.168308	0.601564
	MRPL55	0.147494	0.168704	0.601564
	SENP7	-0.253532	0.168716	0.601564
	OCIAD1	-0.151753	0.168618	0.601564
	GINM1	-0.243195	0.16866	0.601564
	NDRG1	0.382669	0.168619	0.601564
	USP9X	-0.243774	0.168687	0.601564
	GABPB2	0.479742	0.168941	0.601986
	WTAP	0.257959	0.16926	0.602361
	CCNB1IP1	-0.287781	0.169214	0.602361
	NOP14	-0.322107	0.169485	0.602398
	PEPD	0.310184	0.169418	0.602398
	CCDC97	0.238409	0.169606	0.60245
	MEMO1	0.307019	0.169902	0.602741
	TPT1-AS1	0.348418	0.169839	0.602741
	BCCIP	-0.225441	0.170015	0.602762
	ABCE1	0.212053	0.170237	0.603167
	CHD8	-0.276676	0.170435	0.603491
	GPBP1L1	0.256355	0.171118	0.60406
	FIP1L1	0.211895	0.171181	0.60406
	CDK13	0.324247	0.171187	0.60406
	HNRNPH3	-0.165451	0.170838	0.60406
	VCL	-0.321801	0.17124	0.60406
	IKBKG	0.336091	0.171174	0.60406
	CHD9	0.192667	0.171835	0.605508
	MTRNR2L10	-0.953701	0.171865	0.605508
	RBM28	-0.310154	0.172177	0.606228
	PAK2	-0.358115	0.172825	0.606307
	AVL9	0.257475	0.172448	0.606307
	RNF20	0.246385	0.172658	0.606307
	LLPH	-0.184475	0.172688	0.606307
	NDUFB10	-0.169868	0.172846	0.606307
	ARAF	0.351174	0.172756	0.606307
	SH3BGRL3	-0.19745	0.173333	0.60677
	LCP1	0.25109	0.17316	0.60677
	UQCR11	-0.153609	0.173409	0.60677
	SUPT5H	-0.186794	0.173283	0.60677
	ZBTB8OS	-0.145946	0.173677	0.606974
	HAT1	0.321542	0.173683	0.606974
	ISG15	0.239115	0.174044	0.607105
	MAT2B	0.312523	0.173956	0.607105
	FKBP8	0.179881	0.174006	0.607105
	PRKAA1	0.193868	0.174248	0.607442
	KXD1	-0.279728	0.174718	0.6087
	SP3	0.197907	0.175354	0.609845
	APBB1IP	-0.22106	0.175382	0.609845
	SFXN3	0.255467	0.175479	0.609845
	MAPRE2	0.289808	0.175257	0.609845
	MYO1G	0.255631	0.175904	0.610944
	KRTCAP2	-0.120343	0.176626	0.611314
	CREB1	0.180528	0.176221	0.611314
	TRA2A	0.240108	0.176662	0.611314
	MFSD5	0.400039	0.176656	0.611314
	VPS36	-0.215633	0.176342	0.611314
	HEXA	0.189005	0.176289	0.611314
	ACOT13	-0.240164	0.176888	0.61172
	GON7	-0.252793	0.17704	0.611869
	NUBP2	-0.183584	0.177323	0.612472
	AC004865.2	-0.363467	0.178999	0.612728
	NRAS	0.245562	0.179373	0.612728
	FCER1G	-1.04456	0.179264	0.612728
	RNF187	0.732568	0.178774	0.612728
	MOB4	0.281705	0.179211	0.612728
	SEC13	-0.291936	0.178937	0.612728
	MRPS25	-0.211963	0.179352	0.612728
	THAP6	-0.21789	0.179294	0.612728
	ANAPC10	0.201115	0.178577	0.612728
	BCLAF1	0.155344	0.178652	0.612728
	TWISTNB	-0.229674	0.179612	0.612728
	MYBL1	-0.443425	0.179438	0.612728
	C9orf16	-0.213744	0.178037	0.612728
	PPP1CA	0.156444	0.178467	0.612728
	TNFRSF1A	0.284672	0.179683	0.612728
	GOLGA8B	0.283632	0.178958	0.612728
	MED31	0.193596	0.17899	0.612728
	ALKBH7	-0.322848	0.17857	0.612728
	TIMM44	0.329499	0.179671	0.612728
	ZNF44	0.386219	0.17814	0.612728
	SNRPB	0.174331	0.177714	0.612728
	AC093010.2	0.317436	0.179932	0.612835
	COX6A1	-0.152568	0.1799	0.612835
	EMC7	0.145984	0.180158	0.612862
	MCRIP2	-0.297374	0.180116	0.612862
	LETM1	0.231818	0.180403	0.613326
	PSMB7	0.182289	0.181103	0.614771
	NEDD1	0.307376	0.181156	0.614771
	LMAN1	-0.187988	0.181043	0.614771
	PGD	0.34922	0.181654	0.614787
	TMEM18	-0.268151	0.182051	0.614787
	TBC1D23	0.302635	0.181721	0.614787
	PILRB	0.274212	0.181818	0.614787
	ENY2	-0.0949768	0.182143	0.614787
	SRSF5	0.135882	0.181475	0.614787
	ELOB	-0.123328	0.181549	0.614787
	UNC119	0.273143	0.182101	0.614787
	PANK2	0.28413	0.181568	0.614787
	TRAPPC12	0.378928	0.182358	0.614824
	LSM7	-0.131359	0.182372	0.614824
	SLC39A10	-0.329615	0.182507	0.61491
	DHX30	-0.264967	0.18294	0.615553
	NDUFA11	-0.152214	0.183026	0.615553
	RBM42	0.317974	0.182936	0.615553
	HLA-E	0.15152	0.183456	0.616263
	ZNF121	0.356449	0.18336	0.616263
	ATP6V1B2	0.403219	0.18361	0.616311
	BSCL2	-0.248941	0.183689	0.616311
	TIMM13	-0.123253	0.184107	0.617345
	TRIM38	0.268069	0.184278	0.61755
	ABI2	0.327616	0.184664	0.617929
	HSPH1	0.248769	0.18472	0.617929
	MX2	0.285712	0.184643	0.617929
	CYTH1	0.176786	0.185027	0.618586
	ELP6	-0.176348	0.185155	0.61861
	LRPAP1	0.220903	0.185253	0.61861
	ZNF581	-0.331613	0.185468	0.618958
	ATRX	0.179966	0.185905	0.620049
	GABARAPL2	-0.11476	0.186134	0.620446
	SLC35E3	0.279552	0.186562	0.621136
	PET100	-0.197097	0.186499	0.621136
	SLC25A4	0.230644	0.186712	0.621271
	AK2	0.284086	0.187412	0.622542
	AC058791.1	0.552816	0.187426	0.622542
	MAF	0.306726	0.187313	0.622542
	DGUOK	-0.166324	0.189374	0.625391
	HSPE1	-0.129132	0.189237	0.625391
	CCR2	0.408574	0.188632	0.625391
	HBP1	0.256755	0.188757	0.625391
	MRPL43	-0.225698	0.189124	0.625391
	SMARCD1	-0.363876	0.18933	0.625391
	CDK4	0.258957	0.188497	0.625391
	IRF3	0.189435	0.189193	0.625391
	BCL2L1	0.319568	0.188799	0.625391
	POLDIP3	0.302962	0.189395	0.625391
	NT5C	-0.222418	0.189717	0.62609
	METTL26	-0.217856	0.189935	0.626442
	SNX17	0.201319	0.191191	0.630215
	TNFRSF25	0.275624	0.191832	0.63033
	FBXL5	0.305903	0.19208	0.63033
	KIAA1191	0.312341	0.19219	0.63033
	SAR1A	0.334978	0.192094	0.63033
	SNX6	-0.194005	0.191875	0.63033
	NDUFB1	-0.187163	0.191935	0.63033
	COPS2	-0.205221	0.191998	0.63033
	NUP93	0.375671	0.192234	0.63033
	FN3KRP	0.307206	0.191727	0.63033
	LMAN2	0.208932	0.192645	0.630942
	C15orf61	-0.333396	0.192542	0.630942
	AC016831.5	0.719161	0.193772	0.63408
	NUDT2	-0.443526	0.193828	0.63408
	ANKRD39	-0.215666	0.193987	0.634232
	ADAR	0.220106	0.194129	0.634328
	SPON2	0.308758	0.194651	0.635295
	ATAD1	0.254297	0.19462	0.635295
	DNAJC4	-0.271475	0.194795	0.635398
	DPH5	-0.306931	0.195164	0.636233
	DNASE2	0.284592	0.195478	0.636685
	ZNF274	0.339728	0.195529	0.636685
	MUTYH	0.347548	0.195666	0.636762
	CNNM3	0.366731	0.19599	0.637448
	TXNDC9	-0.291871	0.196326	0.637646
	HIST1H4C	-0.256144	0.196617	0.637646
	HSP90B1	0.185106	0.196592	0.637646
	SCAF4	0.344857	0.196219	0.637646
	PIM3	0.462627	0.196575	0.637646
	ACYP1	-0.182076	0.196878	0.638126
	PSAP	0.379601	0.197423	0.638787
	RAN	-0.136203	0.197336	0.638787
	CALM1	-0.14921	0.197207	0.638787
	PIGC	-0.17394	0.197671	0.638857
	PPP2CA	0.258257	0.197635	0.638857
	SEPTIN11	0.23034	0.198002	0.639558
	MRPL20-AS1	0.233892	0.198299	0.640052
	CEP68	0.256606	0.198546	0.640052
	SMC5	-0.226963	0.198514	0.640052
	KLHDC4	-0.24716	0.198609	0.640052
	TOR1AIP2	0.314759	0.198961	0.640243
	TPR	-0.190569	0.199407	0.640243
	NR2C2	-0.271317	0.199209	0.640243
	ERBIN	-0.19617	0.199579	0.640243
	EZR	0.181451	0.199063	0.640243
	AP1G1	-0.263894	0.199375	0.640243
	S1PR4	0.206471	0.199483	0.640243
	SNAP29	0.175647	0.199333	0.640243
	RNF34	0.230765	0.19975	0.640427
	FGFR1OP2	0.164479	0.199884	0.640494
	BCL11B	0.257405	0.200029	0.640595
	TMEM248	0.415026	0.200468	0.641603
	RNF10	0.290686	0.200572	0.641603
	TNFAIP8L2	0.226761	0.201587	0.642577
	PRKRA	0.224538	0.201601	0.642577
	LRCH3	0.285018	0.201676	0.642577
	DNPH1	-0.192956	0.201427	0.642577
	ATM	0.227458	0.201523	0.642577
	SPNS3	-0.280527	0.201629	0.642577
	TRAPPC2B	-0.276388	0.201661	0.642577
	AP5Z1	0.289995	0.202609	0.642858
	RBM18	0.260239	0.20302	0.642858
	SPTY2D1	-0.224327	0.202921	0.642858
	GABARAPL1	-0.31667	0.202136	0.642858
	FLYWCH2	-0.163196	0.202348	0.642858
	ZNF791	0.311294	0.202665	0.642858
	MRPL34	-0.148066	0.202883	0.642858
	CSNK2A1	0.165235	0.202201	0.642858
	PTTG1IP	-0.179427	0.202523	0.642858
	ABCB7	-0.322383	0.202423	0.642858
	RAP2C	0.240101	0.202817	0.642858
	PRPF38A	0.193603	0.204069	0.643053
	LRIF1	0.162393	0.204652	0.643053
	RIT1	0.299483	0.20505	0.643053
	EGLN1	0.387162	0.203842	0.643053
	XPO1	-0.196966	0.204772	0.643053
	7-Mar	0.250431	0.204822	0.643053
	MDFIC	-0.498023	0.203392	0.643053
	FBXO25	0.311875	0.204287	0.643053
	PRKCQ-AS1	-0.287497	0.203677	0.643053
	RSU1	0.27072	0.205137	0.643053
	PHF21A	-0.238147	0.204803	0.643053
	DCPS	0.227317	0.203997	0.643053
	UFM1	0.177094	0.205038	0.643053
	SUPT6H	-0.255103	0.204457	0.643053
	BLMH	0.247428	0.20401	0.643053
	ORMDL3	0.2643	0.204502	0.643053
	ARHGEF1	0.20829	0.204793	0.643053
	ITGB2-AS1	-0.328689	0.204881	0.643053
	SETD5	0.190861	0.205387	0.643436
	C8orf76	-0.237723	0.205488	0.643436
	SYPL1	0.219005	0.205677	0.643668
	ANKS3	0.249651	0.205837	0.643811
	ITPR1	0.24907	0.206232	0.644332
	MOAP1	0.199744	0.206192	0.644332
	GUSB	0.236253	0.206385	0.644383
	TRMT112	-0.171144	0.206477	0.644383
	PIK3R1	-0.243761	0.206775	0.644955
	FNBP4	0.295293	0.207053	0.645464
	GBP1	0.273135	0.207232	0.645664
	NUBP1	0.251793	0.207374	0.64575
	PWP1	-0.187718	0.207555	0.645958
	EIF2B1	0.229355	0.207929	0.646422
	TRPV2	0.250445	0.207934	0.646422
	MED28	0.144841	0.208126	0.64649
	PPIL4	-0.273049	0.20839	0.64649
	FAM120A	0.329644	0.208645	0.64649
	GMPR2	-0.184292	0.208597	0.64649
	NDUFV2	-0.142652	0.2085	0.64649
	USP25	0.465012	0.208209	0.64649
	RCAN3	-0.277939	0.209091	0.646594
	CRBN	-0.222395	0.209138	0.646594
	VPS29	-0.209206	0.208956	0.646594
	EBPL	-0.499411	0.208809	0.646594
	FAM136A	-0.151244	0.209796	0.648135
	KRI1	-0.298004	0.209867	0.648135
	ASAH1	0.201408	0.21012	0.64856
	LSM10	-0.117134	0.210794	0.648713
	ISCA1	-0.178358	0.21089	0.648713
	ZNF106	-0.212949	0.211062	0.648713
	ETFA	0.20433	0.210933	0.648713
	YWHAE	0.189664	0.210564	0.648713
	PWWP3A	0.196896	0.210979	0.648713
	CDKN2D	-0.257135	0.211036	0.648713
	PDK3	0.277051	0.211091	0.648713
	R3HDM1	-0.210113	0.211574	0.649412
	VPS8	0.195778	0.211664	0.649412
	CEP78	0.318726	0.2116	0.649412
	EPB41	-0.22047	0.211906	0.649799
	DNTTIP2	-0.173307	0.212257	0.650522
	ERGIC1	0.267873	0.213318	0.651671
	RAD21	0.163249	0.213227	0.651671
	NOC3L	-0.216424	0.213327	0.651671
	LRMP	0.255877	0.213009	0.651671
	BNIP2	0.180111	0.212971	0.651671
	WSB1	0.195225	0.213218	0.651671
	ANKRD10	0.259175	0.213764	0.652653
	MAPKAPK5-AS1	-0.237899	0.213933	0.652814
	CCDC57	0.175858	0.214089	0.652936
	UTP11	-0.331001	0.216315	0.654513
	SLC50A1	0.235345	0.215051	0.654513
	EEF1B2	-0.437891	0.21607	0.654513
	ZBTB20	0.245318	0.215157	0.654513
	JADE1	0.218138	0.216167	0.654513
	GPBP1	0.171751	0.215874	0.654513
	BTN2A1	-0.197662	0.215705	0.654513
	ABT1	0.178042	0.215666	0.654513
	HLA-DQA1	-0.452005	0.215307	0.654513
	RHBDD2	0.290432	0.216571	0.654513
	FBXO32	0.224991	0.216582	0.654513
	VPS28	-0.163865	0.216163	0.654513
	GAPVD1	0.227426	0.214842	0.654513
	CAMK2G	0.239932	0.216475	0.654513
	FAM89B	-0.600327	0.215642	0.654513
	BRMS1	-0.188056	0.215925	0.654513
	UBL3	0.243375	0.215407	0.654513
	SNRPD3	-0.372767	0.217072	0.655643
	COASY	0.291409	0.217235	0.655783
	MORC3	-0.205321	0.217511	0.656262
	HSD17B7	0.223622	0.217965	0.657176
	EIF4E2	-0.121356	0.218119	0.657176
	RICTOR	0.252087	0.218164	0.657176
	SDF4	0.51068	0.219483	0.658179
	TRNAU1AP	-0.133861	0.218887	0.658179
	SF3A3	0.160882	0.219462	0.658179
	CDKN2AIP	0.248616	0.219349	0.658179
	SYNJ2BP	0.244073	0.219027	0.658179
	TC2N	0.271544	0.219666	0.658179
	PSMB6	-0.232456	0.219476	0.658179
	DAPK3	0.238456	0.21962	0.658179
	ERGIC3	0.164294	0.21961	0.658179
	VAMP7	0.222617	0.219018	0.658179
	STK10	0.250711	0.219947	0.658313
	NSF	-0.340991	0.220061	0.658313
	INO80C	0.207086	0.219841	0.658313
	SHISAL2A	-0.259542	0.220897	0.659821
	C1orf52	-0.178856	0.220791	0.659821
	FDPS	0.158318	0.221386	0.659821
	MBD5	0.271901	0.221173	0.659821
	UBE2E3	-0.209927	0.221278	0.659821
	COPB1	0.217496	0.221009	0.659821
	APOL2	0.319868	0.221203	0.659821
	COPG1	0.277953	0.221621	0.660173
	SF3B1	0.191403	0.221877	0.660584
	MLF2	0.216991	0.222274	0.660718
	SRP14	-0.129796	0.222214	0.660718
	DENND1C	0.261439	0.222141	0.660718
	ABHD17A	-0.304305	0.222585	0.661293
	TMEM183A	0.182856	0.223146	0.66173
	SELENOK	-0.168355	0.224303	0.66173
	POLR2J	-0.140535	0.224424	0.66173
	GIMAP6	0.209811	0.224086	0.66173
	PTDSS1	0.290949	0.224147	0.66173
	MTA2	0.468945	0.223021	0.66173
	UBXN1	-0.143169	0.224381	0.66173
	ZPR1	-0.163192	0.22434	0.66173
	SLC25A3	-0.222532	0.222898	0.66173
	RTF1	-0.107092	0.223679	0.66173
	RAB11FIP4	0.272369	0.223716	0.66173
	MIEN1	-0.15937	0.224506	0.66173
	P2RY8	0.340796	0.224612	0.66173
	UBA1	0.279149	0.224408	0.66173
	HDAC8	0.206238	0.223663	0.66173
	G6PD	0.261955	0.223657	0.66173
	SSR3	-0.120373	0.225687	0.664339
	SUPT4H1	-0.112124	0.225734	0.664339
	LRRC47	0.444012	0.226182	0.664616
	PTCD3	0.253908	0.226002	0.664616
	PGLS	-0.27663	0.226091	0.664616
	TLE5	-0.143165	0.226466	0.665103
	GPX7	-0.237804	0.227273	0.665517
	C1orf162	-0.372623	0.227187	0.665517
	CLIP4	0.238355	0.227334	0.665517
	GLT8D1	0.162144	0.227033	0.665517
	PARP8	0.240287	0.226966	0.665517
	HLA-F	0.194892	0.227117	0.665517
	APOBEC3G	0.16325	0.227434	0.665517
	VPS37A	0.195386	0.227653	0.665812
	ATOX1	0.187603	0.228456	0.667705
	RAB8B	-0.243442	0.228775	0.667705
	CD2BP2	-0.16743	0.228733	0.667705
	DYNC1LI2	0.24758	0.228728	0.667705
	RPF1	0.149991	0.229311	0.668193
	LRRFIP1	0.15364	0.229654	0.668193
	EIF2AK1	-0.139216	0.229587	0.668193
	SRI	-0.219232	0.229448	0.668193
	ZHX1	0.218594	0.229389	0.668193
	YIF1A	-0.23154	0.229238	0.668193
	LSM14A	0.147986	0.22985	0.668417
	PTPA	0.333631	0.230349	0.669523
	CISD1	0.166638	0.23059	0.669876
	DKC1	0.175366	0.230765	0.67004
	XPC	0.180155	0.23106	0.670551
	TRIM41	-0.252312	0.231379	0.67113
	LINC00513	0.774974	0.231826	0.67208
	GOLPH3	0.341873	0.232889	0.672553
	ATG5	-0.168264	0.233183	0.672553
	BRAT1	0.371165	0.232146	0.672553
	DCAF13	0.234106	0.23313	0.672553
	RNF139	0.396143	0.233027	0.672553
	FRA10AC1	0.147169	0.23289	0.672553
	KDM2B	0.233811	0.232528	0.672553
	TSC2	0.261591	0.23288	0.672553
	EXOSC5	-0.264252	0.232468	0.672553
	RBCK1	-0.161915	0.232949	0.672553
	RBM23	0.222743	0.233688	0.673663
	S100A4	-0.149907	0.234299	0.67369
	GATAD2B	-0.160932	0.23416	0.67369
	INIP	-0.171869	0.234247	0.67369
	PHPT1	-0.170613	0.234109	0.67369
	HIPK3	-0.279738	0.233901	0.67369
	PIGBOS1	-0.145352	0.234416	0.67369
	TMEM167B	0.206946	0.234537	0.673694
	KCNAB2	0.232428	0.234995	0.673979
	BCL2	-0.298085	0.234791	0.673979
	TXLNG	0.169249	0.234961	0.673979
	NUP210	0.253227	0.235212	0.67426
	WDTC1	0.315068	0.235791	0.674792
	GFER	-0.235557	0.235878	0.674792
	ZSWIM7	-0.194313	0.235786	0.674792
	MORF4L2	0.270023	0.235553	0.674792
	NUP37	0.20297	0.236206	0.67539
	MMAB	0.202349	0.23638	0.675544
	NOL7	-0.0769659	0.237003	0.676636
	BAX	-0.129327	0.236943	0.676636
	TUBB	0.144853	0.237779	0.678164
	TOPORS	0.167357	0.237712	0.678164
	ERLEC1	-0.116894	0.238535	0.67947
	CCDC69	0.283209	0.238599	0.67947
	TCF12	0.340433	0.238562	0.67947
	AP5M1	0.238908	0.238839	0.67981
	UQCRH	-0.162997	0.239101	0.680212
	PDAP1	-0.161609	0.239612	0.681321
	ZNF7	0.226588	0.239739	0.681337
	CDK5RAP2	-0.218932	0.23988	0.681393
	METTL14	-0.251395	0.240373	0.682106
	PSMG2	-0.119309	0.240288	0.682106
	SKIL	0.272738	0.240859	0.682195
	SIT1	0.147335	0.240691	0.682195
	GATAD2A	-0.290951	0.240889	0.682195
	COX7B	-0.152329	0.240651	0.682195
	RUVBL2	0.245258	0.241039	0.682277
	ZBTB25	-0.161682	0.241413	0.682992
	ATP6V1G1	-0.132236	0.241655	0.683334
	DHX38	-0.220805	0.241864	0.683581
	MIA3	-0.154102	0.242308	0.684024
	MTLN	-0.203978	0.242992	0.684024
	OXSR1	0.213837	0.242768	0.684024
	BDP1	-0.226965	0.242564	0.684024
	POLD2	0.241744	0.242521	0.684024
	DNAJC2	-0.150057	0.242946	0.684024
	KAT6A	0.224391	0.242644	0.684024
[truncated: 3,631 more rows]

## Sheet: DC
DC	gene	log2FC	Pvalue	FDR
	ARHGAP45	0.796473	4.18e-07	0.003246
	MRM2	0.776269	4.11e-06	0.0159729
	SERPINB9	0.915697	1.05e-05	0.0272331
	IL16	0.867255	3.49e-05	0.0677163
	ZC3H6	-0.969692	6.95e-05	0.0731364
	TAP1	1.01934	7.53e-05	0.0731364
	MAP3K7	0.843561	5.99e-05	0.0731364
	IKBKG	1.10028	5.22e-05	0.0731364
	LRCH4	0.511607	0.000107349	0.0757978
	ACADVL	0.749453	0.000100138	0.0757978
	ITPA	0.646705	0.000107049	0.0757978
	HDAC3	0.717605	0.000135839	0.0776736
	CCT6A	0.362576	0.000140006	0.0776736
	PCIF1	-0.830571	0.000134429	0.0776736
	SNHG30	-0.940914	0.000151701	0.0785506
	CLN3	0.657888	0.000187924	0.0872164
	ZNF516	1.76573	0.000190895	0.0872164
	GMPS	0.746348	0.000350358	0.125504
	MED28	0.393363	0.000297554	0.125504
	FERMT3	0.744943	0.00032951	0.125504
	CCL3	-2.67157	0.000311335	0.125504
	VASP	0.493978	0.000355489	0.125504
	SNX17	0.648321	0.000417509	0.140991
	GPR183	-1.16921	0.00043882	0.142013
	DNAJB11	0.532462	0.000493915	0.147548
	FGD2	1.07489	0.000475222	0.147548
	C8orf33	-0.656309	0.00058424	0.15126
	CPSF6	0.657742	0.000526813	0.15126
	HYPK	-0.960189	0.000566421	0.15126
	CSTB	-0.265387	0.00055424	0.15126
	GCSH	-0.691351	0.000634984	0.159094
	DNAJC19	-0.408267	0.00073814	0.174211
	LRP1	-1.00326	0.00074018	0.174211
	KARS	0.501584	0.000773424	0.176682
	NAV1	1.04081	0.000834902	0.181127
	CNPPD1	0.708165	0.000893758	0.181127
	DNPEP	0.67329	0.00090948	0.181127
	TIFA	1.01837	0.000856707	0.181127
	ERGIC3	0.355957	0.00088589	0.181127
	GCLC	1.25841	0.000954768	0.185392
	BAG4	0.852392	0.000998122	0.185912
	XPA	-0.505985	0.00102926	0.185912
	RNF169	1.55768	0.00102508	0.185912
	TREM2	-2.26688	0.00106194	0.187456
	MAP4K1	0.633756	0.00110045	0.189938
	GARS	0.827259	0.00144629	0.235359
	METTL7A	0.633914	0.00145451	0.235359
	FLT3	0.819324	0.00141639	0.235359
	RGS1	-0.683381	0.00149179	0.236463
	C1QB	-2.83028	0.00158238	0.236564
	HBEGF	-1.8003	0.00152477	0.236564
	MAF	-1.00797	0.0015838	0.236564
	GBP4	1.1483	0.00172507	0.237158
	FOXK1	0.887437	0.00164495	0.237158
	THAP5	0.710417	0.00174044	0.237158
	UBE3B	-0.916405	0.00172231	0.237158
	GOLGA5	0.94815	0.00172358	0.237158
	SGK1	-1.07714	0.00182127	0.243894
	MPC1	-0.392449	0.00188497	0.248146
	CHP1	0.752528	0.00198405	0.256835
	COQ4	-0.816803	0.00206648	0.26312
	C11orf98	-1.64892	0.00212037	0.265552
	ITGB2	0.934988	0.00215396	0.265552
	ATP1B1	0.652315	0.00227044	0.2713
	MKKS	-0.643944	0.00225485	0.2713
	PAK1	0.387432	0.00232347	0.273431
	CD14	-2.27879	0.00237873	0.275755
	ARF3	0.322246	0.00244057	0.278764
	ARRDC3	-0.84136	0.0025841	0.286724
	ARHGEF1	0.486093	0.0025688	0.286724
	VSIR	0.54688	0.0027369	0.299402
	CAPN1	0.582354	0.00286093	0.304395
	TOB2	0.737548	0.00283144	0.304395
	SYNE3	0.894355	0.00294496	0.309101
	VMO1	-0.862436	0.00300944	0.311658
	COX7A2	-0.354136	0.00315018	0.313692
	INTS5	1.1353	0.00314179	0.313692
	SPATA20	1.45342	0.00315024	0.313692
	SELENOP	-3.7856	0.00335615	0.318133
	PIK3R1	-0.485416	0.00330153	0.318133
	UBXN2B	-0.66911	0.00334478	0.318133
	GRAMD1A	0.897213	0.00335869	0.318133
	PIK3R2	1.22798	0.00342836	0.320821
	YARS	0.720707	0.00363561	0.320883
	APEH	0.705619	0.00361677	0.320883
	EPSTI1	0.624302	0.00351222	0.320883
	TTYH2	1.14175	0.00356231	0.320883
	BORCS8	-0.735489	0.00350102	0.320883
	C1QC	-3.37906	0.00393155	0.32979
	HNRNPA0	0.246437	0.00381617	0.32979
	TMEM120B	1.44132	0.00397884	0.32979
	KAT2A	0.851251	0.00386608	0.32979
	H3F3B	-0.492744	0.00399128	0.32979
	CSNK2A1	0.51964	0.00395345	0.32979
	PKIB	-0.685045	0.00409562	0.334849
	PRDM1	-0.842783	0.00422938	0.339946
	C5AR1	-3.27533	0.00424549	0.339946
	KLF2	-1.58142	0.00438651	0.347654
	SNX27	0.697321	0.00444391	0.348645
	CANX	0.341077	0.00467785	0.352746
	TRUB2	0.847737	0.00464455	0.352746
	ZPR1	0.58792	0.00459874	0.352746
	CD9	-1.746	0.00460544	0.352746
	FUT8	1.04204	0.00473278	0.353457
	TAP2	0.911257	0.00483908	0.354205
	RBM18	0.676635	0.00487962	0.354205
	ZNHIT3	-0.388245	0.00483687	0.354205
	SH3YL1	-0.878611	0.00507226	0.357865
	THUMPD3	0.940938	0.00511433	0.357865
	ZNF268	1.06535	0.00498297	0.357865
	FAM118A	1.86207	0.00504632	0.357865
	SLC39A1	0.617346	0.00534299	0.369933
	CYP27A1	-3.9883	0.00542968	0.369933
	PLPBP	-0.415693	0.00542532	0.369933
	NAAA	0.513133	0.00564192	0.37089
	CCNG1	0.447795	0.00565701	0.37089
	ARFIP2	0.652237	0.00565381	0.37089
	IPO8	-0.804435	0.0058234	0.37089
	TPCN1	-0.741939	0.00550544	0.37089
	APOE	-4.23162	0.00573634	0.37089
	SIGLEC10	1.00686	0.00580829	0.37089
	ADNP	0.597429	0.00585771	0.37089
	SAT1	-0.493035	0.0058735	0.37089
	ZBED5-AS1	-0.661171	0.00604047	0.377735
	ITPR2	-0.636751	0.00607917	0.377735
	HACD4	-0.353348	0.00613716	0.378312
	GPR82	0.919805	0.0062423	0.381763
	GPR65	-0.394042	0.00649334	0.391843
	SLC1A5	0.827609	0.00650801	0.391843
	GNL2	0.536668	0.00670109	0.394298
	HACD2	0.615497	0.00667309	0.394298
	DPH6	-0.823878	0.00667933	0.394298
	CYB5A	-0.497608	0.00675275	0.39435
	TLR10	0.972348	0.00707249	0.407128
	TMEM109	0.493654	0.00707639	0.407128
	ENTPD1	0.40872	0.00738347	0.420586
	ITGA5	0.667395	0.00741861	0.420586
	PRMT9	-0.736786	0.00749178	0.421657
	RRAGC	0.422576	0.00922608	0.425216
	GLMN	-0.639935	0.00801004	0.425216
	AMPD2	-0.719646	0.00762838	0.425216
	GSTM4	1.08942	0.0091529	0.425216
	PRKD3	0.477858	0.00847681	0.425216
	PPM1B	0.444774	0.00779316	0.425216
	CYBRD1	0.845237	0.00903914	0.425216
	CARF	1.00427	0.00903107	0.425216
	SENP2	0.86441	0.00865875	0.425216
	GPX3	-0.892473	0.00807078	0.425216
	FBXW11	-0.580477	0.0085814	0.425216
	ILRUN	-0.790876	0.00892954	0.425216
	ABRACL	-0.426539	0.0076995	0.425216
	RRS1	0.822623	0.00822562	0.425216
	SLA	0.515087	0.00925216	0.425216
	CTSL	-1.52432	0.00865299	0.425216
	GDI2	0.418329	0.00868091	0.425216
	SHTN1	0.553321	0.00789821	0.425216
	NPAT	0.699665	0.0088819	0.425216
	NCAPD3	-0.950699	0.00882311	0.425216
	CD69	-1.10061	0.00796947	0.425216
	LPAR6	-0.983556	0.00903091	0.425216
	PNP	-0.633988	0.00919316	0.425216
	CCPG1	0.685093	0.00853935	0.425216
	ELOB	-0.239596	0.0077746	0.425216
	ITGAE	-0.422942	0.00848239	0.425216
	POLDIP2	0.473647	0.00820965	0.425216
	BAIAP2-DT	1.00064	0.00827503	0.425216
	SIRT6	0.793513	0.00842515	0.425216
	NUDT19	0.861277	0.00820078	0.425216
	SAMSN1	-0.815155	0.00885815	0.425216
	LGALS8	0.581273	0.00933563	0.426528
	MGAT4A	-0.511413	0.00941943	0.42784
	ZNF846	0.816158	0.00950737	0.429324
	PAK1IP1	0.601985	0.00957091	0.429695
	SLAMF8	0.749671	0.00971809	0.433796
	USP34	-0.419201	0.00987414	0.438243
	NAP1L4	-0.385943	0.0101119	0.446246
	RNF2	0.57549	0.0102909	0.451577
	C1QA	-2.39408	0.0104266	0.452422
	DDX24	-0.436486	0.0104074	0.452422
	TRIM52-AS1	-0.608272	0.0105678	0.453479
	SMPD1	0.769447	0.0105111	0.453479
	AP5M1	0.613555	0.0106261	0.453479
	CCDC59	-0.489518	0.0107481	0.453779
	FCGBP	-1.89495	0.01075	0.453779
	PITHD1	0.549263	0.0108178	0.45417
	DHX30	-0.558057	0.0110036	0.4546
	TKFC	1.62647	0.0110025	0.4546
	ANKRD10	0.408417	0.0109455	0.4546
	OTUD1	-0.833214	0.0110734	0.455065
	SIGLEC6	1.38739	0.0111362	0.455238
	COP1	0.989181	0.0113503	0.455786
	ELK4	0.756495	0.0115333	0.455786
	PTPRO	-0.555828	0.0113204	0.455786
	SECTM1	1.29044	0.0114935	0.455786
	SLC39A6	0.563697	0.0115046	0.455786
	DDX27	-0.427333	0.0115604	0.455786
	IFNAR1	0.410045	0.0114756	0.455786
	IWS1	0.502059	0.011832	0.457156
	C4orf3	-0.177668	0.0120539	0.457156
	FBXO4	0.752425	0.0120872	0.457156
	CENPW	-0.725422	0.0119715	0.457156
	TAF6	0.728151	0.0120804	0.457156
	TOMM5	-0.261806	0.0117315	0.457156
	OLR1	-1.4993	0.0121249	0.457156
	ATP5F1B	0.443199	0.011779	0.457156
	AP1G2	0.87029	0.0119386	0.457156
	TRAFD1	1.28082	0.0121892	0.45736
	FIG4	1.00472	0.0123417	0.458615
	LRR1	0.645004	0.0124588	0.458615
	SYNE2	-1.05051	0.0123089	0.458615
	APOL3	0.842526	0.0124349	0.458615
	DHX29	-0.464385	0.012664	0.461788
	NUP88	0.897676	0.0126421	0.461788
	DMAP1	0.650317	0.0127461	0.462611
	ZYX	0.683575	0.0128828	0.463246
	DAPK2	1.59375	0.0128262	0.463246
	JAK3	0.867248	0.0130276	0.466293
	ERO1A	0.624215	0.0134298	0.478484
	MRFAP1L1	-0.473406	0.0137137	0.486365
	ATP10D	-0.655894	0.0137767	0.48638
	ITSN2	0.521457	0.0139257	0.487981
	WDR61	-0.518926	0.0139477	0.487981
	HMGN3	-0.282521	0.0140692	0.489133
	HECA	0.62221	0.0143486	0.489133
	ASB2	1.33166	0.0143757	0.489133
	C16orf91	-0.560274	0.01425	0.489133
	AC009060.1	2.06688	0.0142959	0.489133
	P4HB	0.411337	0.0143865	0.489133
	GIPC1	1.01132	0.0144215	0.489133
	PALD1	0.46994	0.0148387	0.501096
	TLN1	-0.326124	0.0150802	0.50486
	TRAF3	-0.771789	0.015021	0.50486
	NSMAF	0.572442	0.0152593	0.508666
	KDM4A	-0.818536	0.0158373	0.510614
	LIX1L	-0.499671	0.016336	0.510614
	PPP1R12B	0.822309	0.0157614	0.510614
	NDUFA2	-0.180511	0.0159464	0.510614
	FLOT1	0.416713	0.0162566	0.510614
	VNN2	1.11457	0.0159984	0.510614
	TBPL1	0.570935	0.0154405	0.510614
	MAD1L1	0.418044	0.0161623	0.510614
	DERL1	0.430792	0.0162603	0.510614
	NSMCE2	0.550256	0.0159423	0.510614
	PAN3	0.632092	0.015885	0.510614
	ATP6V1D	0.587182	0.0165437	0.510614
	VPS35L	0.708598	0.0160158	0.510614
	CTNS	0.747729	0.0165669	0.510614
	EVI2B	0.388181	0.0164218	0.510614
	KRT10	-0.603145	0.0162401	0.510614
	MAN2B1	0.558445	0.0155628	0.510614
	PHLDB3	0.726767	0.0163661	0.510614
	SMARCB1	0.546001	0.0165545	0.510614
	RAP1A	0.23267	0.0168034	0.511812
	RAP1GDS1	0.39529	0.0166853	0.511812
	RPARP-AS1	0.798621	0.0167862	0.511812
	NXF1	0.600126	0.0168854	0.512302
	ZNF641	0.652944	0.0170899	0.514486
	SQOR	0.557767	0.0170858	0.514486
	GLTP	0.647608	0.0172545	0.517435
	PRCP	0.482464	0.0174885	0.520432
	PSMD3	0.498671	0.0174762	0.520432
	AKR1C3	0.831291	0.0175618	0.520619
	ERP44	0.403266	0.0178373	0.524783
	STX5	0.425467	0.0178054	0.524783
	ZCCHC8	0.766072	0.0180286	0.528407
	DGUOK	-0.299973	0.0182145	0.531848
	ANXA6	0.784377	0.0185206	0.533822
	DEF6	0.586822	0.018523	0.533822
	PRR14	0.554123	0.0184436	0.533822
	AC138150.1	-0.736032	0.0186137	0.533822
	ZRSR2	-0.413154	0.0186257	0.533822
	ZNF146	0.481398	0.0187671	0.533934
	OGFR	0.46716	0.0187239	0.533934
	KCNMB1	0.845099	0.0189556	0.534353
	NET1	0.767594	0.0189882	0.534353
	SBF2	0.773779	0.018983	0.534353
	TRIB1	-0.71526	0.0192954	0.541038
	FGR	0.462372	0.0198424	0.542663
	POLR3C	0.637034	0.0198323	0.542663
	TPM3	0.249731	0.0197077	0.542663
	KAT5	0.594868	0.019455	0.542663
	NOP56	0.355739	0.0196996	0.542663
	FAM210B	-0.599598	0.0198273	0.542663
	APOL6	0.569936	0.0197483	0.542663
	NOP53	0.738744	0.0199716	0.54428
	SNAPC5	-0.437464	0.0201911	0.548338
	PADI2	-0.824547	0.0214669	0.557509
	HSPB11	-0.554942	0.0212354	0.557509
	DNTTIP2	-0.337074	0.0212599	0.557509
	UCHL5	-0.611514	0.0209254	0.557509
	IL1B	-0.977509	0.0211146	0.557509
	TAPBP	0.560542	0.0210956	0.557509
	SHOC2	-0.390857	0.0213265	0.557509
	UNC93B1	0.517088	0.0207944	0.557509
	ARRB1	-0.402808	0.0210081	0.557509
	RDH11	0.450078	0.0214297	0.557509
	ZFP90	-0.824587	0.0207874	0.557509
	SWSAP1	0.792533	0.020622	0.557509
	IL27RA	0.364764	0.0215338	0.557509
	PATZ1	1.11499	0.0215279	0.557509
	HMBS	0.603697	0.0216315	0.558179
	CCSAP	0.709746	0.0222777	0.565461
	NFKBIE	0.713297	0.0222682	0.565461
	DCLRE1C	0.618683	0.0221464	0.565461
	PRMT5	0.880124	0.0222433	0.565461
	SPPL2A	0.337566	0.0221023	0.565461
	FTL	-0.323444	0.0224795	0.568724
	CCDC88B	0.573147	0.0227839	0.569246
	DERA	0.37225	0.0226689	0.569246
	ANPEP	1.37046	0.0227824	0.569246
	LINC00909	-0.826101	0.0227933	0.569246
	SELENOK	-0.339009	0.0231821	0.573425
	POLG	0.603616	0.0231218	0.573425
	NELFCD	0.396263	0.0230395	0.573425
	VPS72	-0.527887	0.0238913	0.58207
	TMEM242	-0.536136	0.0236929	0.58207
	PRKAR2B	0.970299	0.0239023	0.58207
	SORL1	-0.588766	0.0239813	0.58207
	GRN	0.393941	0.0236574	0.58207
	LRRC25	0.45335	0.0239758	0.58207
	CAPN2	0.63413	0.024305	0.584449
	SNCA	-0.561115	0.0242279	0.584449
	CLIC2	0.65278	0.0242533	0.584449
	TRIM26	0.676505	0.0244414	0.585914
	TMEM170B	-0.658542	0.0248404	0.592629
	WDR60	-0.936562	0.0248741	0.592629
	PILRB	0.801443	0.0249943	0.592802
	PAM16	-0.36075	0.025034	0.592802
	HIST1H4C	-0.439235	0.0253387	0.594793
	RRAGA	0.557362	0.0254922	0.594793
	IDH2	0.276524	0.0255599	0.594793
	RHOT1	0.392204	0.0255776	0.594793
	LGALS3BP	1.10364	0.0253217	0.594793
	POLR2I	-0.319845	0.0254424	0.594793
	FLVCR1	0.727609	0.0259429	0.601487
	SESN1	1.17281	0.0264802	0.612119
	HMGCL	0.426158	0.0266437	0.612252
	MALAT1	-0.395913	0.0266353	0.612252
	RPUSD3	-0.462862	0.0269236	0.614228
	GIGYF1	0.924997	0.0269669	0.614228
	AARSD1	0.429775	0.0268694	0.614228
	FCGR3A	-1.09645	0.0274177	0.614994
	STK11IP	0.833614	0.0272575	0.614994
	SLC35A4	-0.477226	0.027191	0.614994
	LTBR	0.501111	0.0274126	0.614994
	INAFM2	-0.673773	0.0270844	0.614994
	RAD23A	0.292374	0.0274756	0.614994
	NAA60	0.487919	0.0277856	0.620146
	RBMX	0.370474	0.0282283	0.628222
	RGS2	-0.52966	0.0286691	0.633774
	TMA16	0.405345	0.0286037	0.633774
	UPF2	-0.427049	0.0288042	0.633774
	EMP3	-0.618231	0.0287837	0.633774
	RBM4B	0.535539	0.0291584	0.639755
	HNRNPA1P48	1.01101	0.0294297	0.641312
	SIGLEC7	0.783981	0.0293192	0.641312
	CBX6	0.642714	0.0294771	0.641312
	PPP1R14A	0.726391	0.0295751	0.641647
	NECAP2	0.486835	0.0299154	0.643829
	SUMF2	0.415805	0.0299243	0.643829
	DCTN2	0.38206	0.0297739	0.643829
	JKAMP	-0.592936	0.0302315	0.64864
	IL6ST	0.644512	0.0304252	0.651
	MAP1S	0.747947	0.0305324	0.651498
	SBNO1	0.337707	0.0306918	0.653105
	TXNDC12	0.439765	0.0332135	0.654744
	PIP5K1A	0.561686	0.0324588	0.654744
	NR4A2	-0.841945	0.0328957	0.654744
	C2orf69	0.614178	0.0317636	0.654744
	TRANK1	-0.724517	0.0324267	0.654744
	FHIT	-0.554735	0.0320907	0.654744
	FRMD4B	-0.300285	0.0327891	0.654744
	BTLA	0.851606	0.0315567	0.654744
	CCDC58	-0.658569	0.0331783	0.654744
	GAB1	0.920949	0.0326451	0.654744
	CCDC167	-0.57621	0.0309807	0.654744
	SYTL3	-0.661708	0.0319099	0.654744
	TSPAN14	0.48964	0.0330279	0.654744
	C11orf24	-0.564901	0.0312474	0.654744
	ARAP1	-0.522487	0.032631	0.654744
	ATG14	-0.780847	0.0315266	0.654744
	PTPN9	0.610979	0.0327131	0.654744
	FLYWCH2	-0.34415	0.031367	0.654744
	EEF2KMT	0.732161	0.0324109	0.654744
	CORO1A	0.296202	0.0330481	0.654744
	TMEM199	0.533899	0.0322015	0.654744
	ACACA	-0.753537	0.032364	0.654744
	GOSR2	0.487745	0.0322467	0.654744
	MILR1	-0.495492	0.0330758	0.654744
	MAP2K7	0.549269	0.0315751	0.654744
	CSE1L	0.71735	0.0314754	0.654744
	CRKL	0.639166	0.0324823	0.654744
	EIF1AX	-0.185798	0.0328429	0.654744
	GDI1	0.483674	0.0314648	0.654744
	KYAT3	0.462423	0.0335657	0.655871
	TPMT	0.370377	0.0334656	0.655871
	HLA-C	0.424472	0.0336084	0.655871
	TM2D3	0.415171	0.0333611	0.655871
	CERT1	0.37552	0.0337077	0.65616
	OSTM1	0.526783	0.033801	0.656331
	AL392172.1	-0.580195	0.0342414	0.660437
	B3GNT7	1.31139	0.0342676	0.660437
	HMCES	0.632141	0.0341297	0.660437
	SRGN	-0.438454	0.0344229	0.661789
	ANKRA2	-0.516075	0.0346141	0.662799
	KLC1	0.542832	0.0346461	0.662799
	USP1	-0.405407	0.0378237	0.664454
	RWDD3	-0.364415	0.0354024	0.664454
	PRPF3	0.757664	0.0369055	0.664454
	DENND1B	0.323536	0.0373575	0.664454
	TMEM18	-0.422329	0.0374823	0.664454
	PLB1	-0.496844	0.0367359	0.664454
	MOGS	0.82396	0.0364181	0.664454
	RNF181	-0.412012	0.0372725	0.664454
	SCOC	0.346265	0.0364467	0.664454
	KIF2A	-0.393534	0.0357534	0.664454
	PPWD1	0.453346	0.0365234	0.664454
	BLOC1S5	0.539173	0.0378798	0.664454
	PEX6	1.18111	0.0375146	0.664454
	NDUFA4	-0.271374	0.0372847	0.664454
	POLR3D	0.608069	0.0348464	0.664454
	SLC2A8	0.631803	0.0372977	0.664454
	TMEM141	-0.48546	0.0375955	0.664454
	KLF6	-0.384244	0.0352643	0.664454
	NR4A1	-1.02404	0.0364252	0.664454
	DGKA	0.606081	0.0366643	0.664454
	RNF41	0.47819	0.0378955	0.664454
	SLC41A2	0.784651	0.0378979	0.664454
	EMC9	-0.56737	0.0351765	0.664454
	IRF2BPL	0.692023	0.0366345	0.664454
	TCF12	-0.64524	0.0349581	0.664454
	SLC7A6OS	0.528331	0.0375379	0.664454
	KIAA0513	0.795958	0.0366501	0.664454
	TWSG1	0.623664	0.0373186	0.664454
	SAFB	0.362415	0.0376309	0.664454
	FBXL12	0.618405	0.0365194	0.664454
	JUND	-0.571019	0.037677	0.664454
	SIRT2	0.41512	0.0377134	0.664454
	NUCB1	0.346324	0.0373471	0.664454
	AC010642.2	-0.390142	0.0373948	0.664454
	MRGBP	0.77175	0.0351607	0.664454
	ZBED1	0.631167	0.037562	0.664454
	MTRNR2L10	-1.36476	0.0357432	0.664454
	HEATR5B	-0.427529	0.038359	0.668719
	KIAA0232	-0.571861	0.0383795	0.668719
	KTN1	-0.356555	0.0383995	0.668719
	MT1X	-0.597503	0.0385033	0.669027
	ERAP2	0.867947	0.0386128	0.669432
	NAA20	-0.6149	0.0387546	0.670395
	MTX2	0.625321	0.0392004	0.670529
	PYURF	-0.288437	0.0390035	0.670529
	VCAN	-1.03965	0.0392635	0.670529
	KBTBD2	-0.604653	0.039342	0.670529
	ABI1	0.37904	0.0390571	0.670529
	NOC4L	0.884538	0.0393667	0.670529
	SCIMP	0.367632	0.0389428	0.670529
	TDP2	0.446383	0.0394909	0.671173
	RB1	-0.511483	0.039605	0.671643
	ELMO1	0.509968	0.0399246	0.674118
	TRIM13	0.438959	0.039848	0.674118
	HSPA1A	-0.812985	0.0401902	0.675495
	ZBTB10	0.933013	0.0403211	0.675495
	OS9	0.372373	0.040354	0.675495
	OVCA2	-2.61395	0.0400974	0.675495
	UXS1	0.491804	0.0405773	0.675949
	C6orf62	0.533139	0.0405926	0.675949
	LGALS9	0.358296	0.0406422	0.675949
	AKAP11	0.471156	0.0409002	0.677712
	PLEKHO2	0.497484	0.0409227	0.677712
	RNASEL	1.06058	0.0412255	0.681274
	MYCL	0.577297	0.0413658	0.68214
	SRSF7	-0.267477	0.0427129	0.686856
	HSPB1	-0.469475	0.0422885	0.686856
	SEM1	-0.234907	0.0424663	0.686856
	POLR2J	-0.35689	0.0423771	0.686856
	RRN3	-0.641989	0.0420408	0.686856
	NUTF2	-0.265015	0.0426384	0.686856
	DVL2	0.763736	0.0424968	0.686856
	AC004687.1	0.562785	0.0427092	0.686856
	NUP62	0.532406	0.042488	0.686856
	SELENOM	-0.537836	0.0426715	0.686856
	ADSL	0.359863	0.0423937	0.686856
	CYB5R3	0.339304	0.041831	0.686856
	RWDD1	-0.302746	0.0428228	0.6872
	ABCE1	0.300145	0.0432304	0.69231
	LAPTM5	0.430334	0.0440247	0.696154
	POLR3GL	-0.348359	0.0451733	0.696154
	ARHGAP30	0.407337	0.0437421	0.696154
	MIA3	0.447267	0.0438996	0.696154
	GOLIM4	0.480688	0.0445548	0.696154
	PRKCQ-AS1	-0.957134	0.0446824	0.696154
	IL10RA	0.427042	0.0449327	0.696154
	RCBTB2	-0.520924	0.0444818	0.696154
	ZNF410	0.498327	0.0442727	0.696154
	CINP	0.451589	0.0435642	0.696154
	CSK	0.453403	0.0445867	0.696154
	HIRIP3	-0.591322	0.0439357	0.696154
	HSBP1	-0.253349	0.0445701	0.696154
	SLC66A2	-0.536931	0.0450375	0.696154
	UBXN6	0.538832	0.044049	0.696154
	BABAM1	-0.290787	0.0450927	0.696154
	TOM1	-0.784621	0.0450994	0.696154
	APOL2	0.792289	0.0450953	0.696154
	TMEM184B	-0.523405	0.0449414	0.696154
	CAST	-0.386604	0.0455641	0.69802
	SLC12A9	0.503116	0.0455297	0.69802
	PRPSAP2	0.423664	0.0454065	0.69802
	KIFAP3	-0.645302	0.0467907	0.698924
	TP53I3	-0.5065	0.0459704	0.698924
	CNOT10	0.554154	0.0467401	0.698924
	PARP12	0.940961	0.0462183	0.698924
	WASHC2C	0.574768	0.0466686	0.698924
	TSPAN4	-0.722478	0.0470315	0.698924
	PSME1	0.323497	0.0470628	0.698924
	CCDC32	0.408024	0.0468754	0.698924
	GOSR1	-0.379167	0.0461552	0.698924
	CRLF3	0.332331	0.0460788	0.698924
	MCRIP1	-0.253384	0.0465226	0.698924
	AC027097.1	-0.609846	0.04706	0.698924
	DAPK3	0.692446	0.0458385	0.698924
	GPCPD1	-0.477306	0.0465965	0.698924
	HCK	0.358863	0.0468284	0.698924
	MTM1	0.674326	0.0465157	0.698924
	ZNF3	0.590589	0.0472625	0.699001
	TEX30	-0.439559	0.0472493	0.699001
	ITFG1	0.344372	0.047338	0.699001
	PIGC	-0.36932	0.0477045	0.701744
	PAF1	0.731386	0.0476344	0.701744
	PARP9	0.500837	0.0479786	0.704441
	SH3BP1	0.542648	0.0483161	0.708059
	COMT	0.23492	0.0484353	0.708469
	MBD1	0.518141	0.0486185	0.709812
	SYNC	0.688055	0.0490725	0.712496
	H2AFV	-0.326043	0.0490489	0.712496
	IL10RB	0.260841	0.0490776	0.712496
	NQO2	0.449572	0.0495604	0.713843
	CGAS	-0.511585	0.0494308	0.713843
	SCAF8	-0.56933	0.0498137	0.713843
	SRI	-0.436551	0.0496964	0.713843
	TGS1	-0.547026	0.0497837	0.713843
	CNN2	0.658616	0.0496068	0.713843
	XIST	0.590286	0.0496297	0.713843
	WDFY4	0.690562	0.0499689	0.71389
	FRAT2	1.22723	0.0500008	0.71389
	UGGT1	-0.632572	0.05061	0.714515
	ENTPD3-AS1	-0.524805	0.0508616	0.714515
	POLR2B	-0.290178	0.0512129	0.714515
	LARP1B	-0.573374	0.0511209	0.714515
	SDHA	0.573082	0.0506228	0.714515
	TOMM6	-0.136138	0.0508315	0.714515
	GPAA1	0.332556	0.0513325	0.714515
	CNTRL	0.455955	0.0512997	0.714515
	GATC	-0.483927	0.0507558	0.714515
	RTN1	0.699715	0.0510047	0.714515
	MED11	0.635614	0.0512535	0.714515
	EEF2	0.483706	0.0505433	0.714515
	TYK2	0.480442	0.0511504	0.714515
	PFKL	0.432661	0.0511226	0.714515
	SSR1	0.228539	0.05164	0.717509
	TIMM50	0.505262	0.0518736	0.719468
	MMUT	0.713397	0.0522785	0.721042
	ZDHHC6	-0.363929	0.0522312	0.721042
	API5	0.462317	0.0523584	0.721042
	MCTS1	0.291322	0.0521137	0.721042
	PPM1F	0.523808	0.052636	0.723582
	STRIP1	0.646597	0.0560001	0.723982
	LAMTOR5	-0.310631	0.0580058	0.723982
	SEMA4A	0.499985	0.057325	0.723982
	COX5B	-0.193985	0.05626	0.723982
	TTN-AS1	0.68071	0.0530766	0.723982
	ASB1	0.817347	0.0582853	0.723982
	CCNG2	0.427309	0.0581329	0.723982
	1-Mar	0.346053	0.0550584	0.723982
	CBR4	0.58989	0.0581416	0.723982
	SPCS3	-0.261836	0.0582353	0.723982
	TMED7	0.375044	0.0561235	0.723982
	RBM27	-0.310514	0.0569622	0.723982
	ADAM19	0.799988	0.0557443	0.723982
	RNF44	-0.425219	0.0550504	0.723982
	SLC35B3	0.496207	0.0554506	0.723982
	FBXO9	-0.337953	0.0539365	0.723982
	SNX8	-0.516589	0.0578518	0.723982
	SCIN	-1.59744	0.0573984	0.723982
	ARL4A	-0.574991	0.0556965	0.723982
	MRPS24	-0.170602	0.0533346	0.723982
	ZC2HC1A	-0.584015	0.0568641	0.723982
	ANKRD46	0.643435	0.0533976	0.723982
	SLC52A2	0.384461	0.053541	0.723982
	GNAQ	0.497262	0.0540096	0.723982
	ZNF618	-0.672548	0.0561636	0.723982
	MACORIS	-0.640964	0.0542692	0.723982
	ALOX5	0.419162	0.0531941	0.723982
	SPI1	0.696546	0.058078	0.723982
	FTH1	-0.297817	0.0571814	0.723982
	GSTP1	0.289969	0.0557937	0.723982
	SENCR	-0.564306	0.0561262	0.723982
	PARP11	0.568694	0.0583713	0.723982
	CCNT1	-0.445087	0.0557618	0.723982
	LMBR1L	-0.41863	0.0579649	0.723982
	ITGB7	0.701031	0.0546902	0.723982
	TXNDC16	0.890932	0.057328	0.723982
	COQ6	0.661797	0.0581493	0.723982
	ICE2	0.415637	0.0573966	0.723982
	HEXA	0.291385	0.0544025	0.723982
	UNKL	0.754727	0.0538868	0.723982
	CLCN7	0.559233	0.054874	0.723982
	MAZ	-0.405699	0.0555349	0.723982
	SNX20	0.644389	0.0550161	0.723982
	PITPNA-AS1	-0.688532	0.0580592	0.723982
	TRPV2	0.403232	0.0545874	0.723982
	UNC119	0.48735	0.0548776	0.723982
	STAT5A	0.447672	0.0558649	0.723982
	TUBD1	0.712371	0.0530276	0.723982
	METRNL	-0.474186	0.0546531	0.723982
	ZNF397	0.480588	0.0561644	0.723982
	GALNT1	0.518203	0.0563085	0.723982
	TIMM21	0.631277	0.0564519	0.723982
	ABHD17A	-0.435206	0.0532218	0.723982
	SNRPB	0.281626	0.0584443	0.723982
	KIF16B	0.468077	0.054662	0.723982
	RAB5IF	-0.243468	0.0558128	0.723982
	OSER1	0.333765	0.0533441	0.723982
	ZBTB46	0.646209	0.0539841	0.723982
	AP1B1	0.347662	0.0538479	0.723982
	TRAPPC2	-0.401649	0.0577035	0.723982
	MID1IP1	-0.38392	0.057955	0.723982
	SLC25A5	-0.192569	0.0580708	0.723982
	H2AFY	0.342373	0.0596048	0.726757
	DNAJB9	0.47447	0.0589613	0.726757
	TUT7	0.378151	0.0590784	0.726757
	SFXN4	0.553252	0.0598985	0.726757
	C11orf68	-0.669767	0.0588084	0.726757
	VEZT	-0.509163	0.0594934	0.726757
	SRP14	-0.278173	0.0601654	0.726757
	ABCA7	0.627727	0.0599574	0.726757
	RASAL3	0.777342	0.0596056	0.726757
	GRWD1	0.535379	0.0601593	0.726757
	TMEM230	0.220757	0.0601038	0.726757
	VPS26C	0.362421	0.0599164	0.726757
	TMEM191B	0.661734	0.0590167	0.726757
	AL022311.1	1.07702	0.0599408	0.726757
	PRPS2	0.427483	0.0594121	0.726757
	HTATSF1	0.463644	0.0591468	0.726757
	TMEM218	-0.338717	0.0603883	0.728316
	ZNF706	-0.274389	0.0605827	0.72949
	RNASE4	-0.918621	0.0606735	0.72949
	TSC22D4	0.219808	0.0608335	0.730285
	ANXA11	0.29958	0.0609329	0.730349
	MAPK14	0.414094	0.0612662	0.730854
	HPS5	0.362066	0.0613515	0.730854
	MON1B	0.558991	0.0613482	0.730854
	GCDH	0.53662	0.0612944	0.730854
	CLNK	0.713824	0.0617991	0.731698
	RNF20	-0.463872	0.0616808	0.731698
	RAB5C	0.330909	0.0617864	0.731698
	BPTF	-0.38887	0.0616535	0.731698
	GRPEL1	0.40415	0.0618957	0.731726
	STARD4	-0.416325	0.0620202	0.732083
	TRERF1	0.557536	0.0622222	0.732713
	GDE1	-0.339067	0.0623566	0.732713
	UCKL1	0.704706	0.0623007	0.732713
	GM2A	0.601764	0.0625131	0.733443
	TUBB	0.279716	0.063076	0.736519
	SMIM29	-0.290194	0.0636525	0.736519
	KATNA1	0.523107	0.0641029	0.736519
	SNX13	0.40537	0.0634834	0.736519
	CUL1	0.648546	0.0640129	0.736519
	NHLRC2	0.497467	0.0637017	0.736519
	FAM160A2	0.639813	0.0634116	0.736519
	UBE2L6	0.383445	0.0635648	0.736519
	POP5	-0.37737	0.0637935	0.736519
	SMCR8	0.631094	0.0638738	0.736519
	PMAIP1	-0.52954	0.0639828	0.736519
	MORC3	-0.375855	0.0635988	0.736519
	ARAF	0.449195	0.0637789	0.736519
	LAGE3	-0.226487	0.0639735	0.736519
	SUCO	-0.444668	0.0646273	0.741271
	HLA-A	0.483932	0.0653122	0.741271
	CLEC5A	-0.594622	0.0654413	0.741271
	CD59	0.397029	0.0653221	0.741271
	PPP1R12A	0.230891	0.0653037	0.741271
	VAC14	0.711151	0.0649098	0.741271
	TBCD	-0.601806	0.0654326	0.741271
	FCHO1	0.55404	0.0654708	0.741271
	IL12RB1	0.505221	0.0649068	0.741271
	SUMO3	0.185329	0.0651481	0.741271
	DCAF8	0.379749	0.0657836	0.743729
	CXCR4	-0.555045	0.0660149	0.745258
	AAMDC	-0.427217	0.0664026	0.74638
	TMEM263	0.658734	0.0662207	0.74638
	RNF6	0.44267	0.0663873	0.74638
	PRDX2	-0.543024	0.0666565	0.748152
	ORC4	0.429107	0.0668953	0.749066
	TASOR	0.426523	0.0670739	0.749066
	MCCC1	0.534222	0.0671902	0.749066
	ARHGAP18	-0.308431	0.066991	0.749066
	AC090559.1	0.689959	0.0672202	0.749066
	HLA-DOA	0.420601	0.0673213	0.749118
	HCP5	0.852889	0.0679453	0.749618
	FKBP5	0.675707	0.0678553	0.749618
	ELOC	-0.227647	0.0678847	0.749618
	SPCS2	-0.562458	0.0677649	0.749618
	KBTBD3	-0.476824	0.0679372	0.749618
	BCO2	0.810137	0.0675115	0.749618
	ACP1	-0.193016	0.0682351	0.750682
	DHRS9	0.399392	0.0682103	0.750682
	BTN2A1	0.595478	0.0684098	0.751541
	AREG	-1.11575	0.0686487	0.752038
	PHF20	-0.37451	0.0685817	0.752038
	KCTD12	0.297062	0.0689331	0.753029
	MRI1	-0.50509	0.0688674	0.753029
	UBE4B	0.667304	0.0695894	0.753275
	ELP6	-0.432022	0.0692378	0.753275
	SFT2D1	-0.340092	0.0694684	0.753275
	SORBS3	-0.68313	0.0693838	0.753275
	TARBP2	-0.691101	0.0693149	0.753275
	SOCS6	-0.538211	0.0696345	0.753275
	CHM	-0.54388	0.0691231	0.753275
	SEC62	-0.191914	0.069838	0.753986
	JADE1	0.495487	0.0698945	0.753986
	SIRT1	-0.491377	0.0700922	0.754025
	MGST1	-0.43756	0.0700422	0.754025
	RABGEF1	0.52975	0.0703347	0.755587
	AIF1	-0.27595	0.0706123	0.756477
	EDEM2	0.432103	0.07055	0.756477
	SLC22A18	0.638558	0.0707273	0.756665
	SDF2L1	0.262796	0.07128	0.761529
	ELOVL1	0.409768	0.0719835	0.762095
	KLHL20	0.578482	0.0719891	0.762095
	XRN1	-0.381349	0.0716321	0.762095
	PMS2	-0.509868	0.0720198	0.762095
	DBF4	-0.578702	0.0715086	0.762095
	RAB8B	-0.392889	0.0715481	0.762095
	ELP5	-0.409992	0.0717922	0.762095
	CD72	0.623945	0.072194	0.7629
	SKI	-0.825862	0.0725189	0.764151
	HCLS1	0.349878	0.0726076	0.764151
	PPP1CC	0.266678	0.0724233	0.764151
	STX3	0.560041	0.0728252	0.764881
	DTWD1	0.38237	0.0729625	0.764881
	NUDT16L1	0.416505	0.0729724	0.764881
	DOP1B	-0.543069	0.0735227	0.76961
	ADPRHL2	0.465089	0.0739716	0.77084
	LRRC8D	-0.480695	0.0742018	0.77084
	STXBP3	0.359434	0.0745373	0.77084
	RBBP5	0.436022	0.0755333	0.77084
	MSH6	0.646183	0.0764735	0.77084
	CNOT9	0.367269	0.0761708	0.77084
	STK16	-0.342065	0.0749327	0.77084
	GBE1	-0.477825	0.0764475	0.77084
	PCNP	0.226117	0.0758153	0.77084
	ALG3	0.404867	0.0761669	0.77084
	BMP2K	0.438786	0.0746456	0.77084
	PGGT1B	0.395808	0.0757863	0.77084
	FABP5	-0.394188	0.0741289	0.77084
	NOL8	-0.311837	0.0761107	0.77084
	PALM2-AKAP2	0.51989	0.0743435	0.77084
	ECPAS	-0.535636	0.076102	0.77084
	WDR11	0.489488	0.0753112	0.77084
	CTR9	-0.354134	0.0765183	0.77084
	GOLGA3	0.497881	0.0758541	0.77084
	ADAL	-0.598392	0.0747254	0.77084
	PIGBOS1	-0.324244	0.0747878	0.77084
	C16orf54	0.565396	0.0752926	0.77084
	LRRC59	0.366051	0.0748456	0.77084
	ATP9B	-0.536551	0.076516	0.77084
	FLT3LG	-0.888094	0.0750642	0.77084
	SLC25A1	-0.422676	0.0759733	0.77084
	MOSPD2	-0.495712	0.0750739	0.77084
	DIAPH2	-0.440723	0.0760063	0.77084
	IRAK1	0.492129	0.0747207	0.77084
	MBOAT1	0.471096	0.0769643	0.771265
	CASP2	0.490415	0.0766789	0.771265
	RIPK2	0.399346	0.0774469	0.771265
	MAP3K8	-0.674351	0.077195	0.771265
	CPNE8	-0.488428	0.0779684	0.771265
	ATF1	0.372858	0.0778606	0.771265
	NCKAP1L	0.261558	0.0771717	0.771265
	TNFSF13B	-0.343846	0.0779476	0.771265
	CALM1	-0.260532	0.0778882	0.771265
	CTSH	0.254749	0.0778948	0.771265
	HMOX2	0.368105	0.0770783	0.771265
	TSR1	0.496179	0.0781492	0.771265
	TAX1BP3	0.332939	0.0780553	0.771265
	TXNDC17	-0.239399	0.0778485	0.771265
	KCNK6	0.47228	0.0769019	0.771265
	PIN4	-0.245454	0.0779316	0.771265
	EIPR1	-0.449831	0.0783209	0.771978
	AL109811.2	0.838105	0.0786297	0.772122
	PUM3	-0.370926	0.0784855	0.772122
	FAM98C	-0.430749	0.0786338	0.772122
	NDUFC1	-0.300018	0.0788876	0.77315
	MTRR	0.565396	0.0789569	0.77315
	CNOT6	0.616481	0.0792362	0.77315
	CALCOCO2	0.473996	0.0791413	0.77315
	AP2A1	0.360072	0.0791424	0.77315
	CAMTA1	-0.288439	0.0801445	0.777602
	DHX9	-0.321	0.0801931	0.777602
	RAB3GAP2	-0.488227	0.0798562	0.777602
	DBNL	0.29955	0.0799559	0.777602
	EIF1AY	-0.533728	0.0800041	0.777602
	CDC42	0.336974	0.0804661	0.779277
	RIT1	0.436737	0.0816729	0.780885
	RHOB	-0.813104	0.0823797	0.780885
	PRKRA	0.298451	0.0817931	0.780885
	GALNT7	0.514273	0.0821987	0.780885
	PHYKPL	0.350402	0.0814642	0.780885
	HLA-B	0.445305	0.0826429	0.780885
	GNB2	0.449958	0.0814831	0.780885
	MRPL15	-0.459462	0.0809176	0.780885
	CPSF1	0.670974	0.0812157	0.780885
	IARS	0.371888	0.0823598	0.780885
	ARFGAP2	0.325427	0.0814394	0.780885
	HVCN1	0.354162	0.0809778	0.780885
	OAS2	-0.538194	0.0823933	0.780885
	SDSL	-0.445249	0.082522	0.780885
	WSB1	0.258967	0.0816393	0.780885
	SLC39A3	0.35355	0.0810271	0.780885
	CNOT3	0.575185	0.082421	0.780885
	TRPC4AP	0.477093	0.0818435	0.780885
	SYAP1	-0.238341	0.0824778	0.780885
	CYBB	-0.368254	0.0825438	0.780885
	PICK1	0.739052	0.0828673	0.782054
	S100A8	-1.6835	0.0835748	0.785866
	RAB29	0.37745	0.083474	0.785866
	CBFA2T3	0.484752	0.0834797	0.785866
	ADAM17	0.400594	0.0841097	0.785978
	7-Mar	0.275416	0.0846317	0.785978
	NDUFAF2	-0.369664	0.0844938	0.785978
	NAPEPLD	0.526646	0.0847899	0.785978
	SSRP1	0.289293	0.0840988	0.785978
	EI24	-0.292081	0.0845259	0.785978
	ORMDL2	0.244617	0.0846373	0.785978
	SUPT4H1	-0.133501	0.0843099	0.785978
	TICAM1	0.53733	0.0848011	0.785978
	INSR	0.708976	0.0839586	0.785978
	HCST	-0.293547	0.0846572	0.785978
	GMFG	-0.298823	0.0840191	0.785978
	IMMP2L	-0.538326	0.084926	0.786198
	FBXO6	0.535566	0.0907967	0.787085
	MIIP	0.391705	0.0872266	0.787085
	SRSF4	0.204491	0.0891274	0.787085
	MFSD2A	0.84981	0.0888557	0.787085
	BEND5	0.659401	0.0877767	0.787085
	IVNS1ABP	-0.260215	0.0868951	0.787085
	COA6	-0.355469	0.0875758	0.787085
	EML4	-0.375756	0.0905091	0.787085
	ARHGAP15	-0.234087	0.0865619	0.787085
	CLK1	0.347405	0.0904218	0.787085
	FAM126B	-0.520937	0.0879513	0.787085
	EPM2AIP1	0.484654	0.0901482	0.787085
	EAF2	-0.403106	0.0874853	0.787085
	GYG1	0.285894	0.089516	0.787085
	B3GNT5	-0.729211	0.0860559	0.787085
	MAGEF1	0.478663	0.0897935	0.787085
	ATP5ME	-0.268285	0.0878683	0.787085
	ETF1	0.342301	0.0856843	0.787085
	RGS14	0.391399	0.0877022	0.787085
	HDDC2	-0.372104	0.0882985	0.787085
	STARD3NL	-0.329838	0.0853842	0.787085
	COPS5	0.289334	0.0902858	0.787085
	HAUS6	0.672869	0.0887124	0.787085
	C9orf72	-0.473661	0.0877009	0.787085
	FXN	-0.413075	0.090251	0.787085
	MFSD14C	0.470768	0.0874056	0.787085
	PRPF4	0.489694	0.0870338	0.787085
	FPGS	0.397223	0.0872792	0.787085
	SURF6	0.497818	0.0862158	0.787085
	PTGDS	1.58591	0.0859011	0.787085
	EPC1	-0.426758	0.090798	0.787085
	SLC25A16	0.783671	0.0901026	0.787085
	VCL	-0.383644	0.0872357	0.787085
	ATP5MD	-0.332274	0.0892006	0.787085
	TOLLIP	0.425727	0.0891204	0.787085
	AMPD3	0.488667	0.0864394	0.787085
	C11orf74	-0.457344	0.0878852	0.787085
	CELF1	0.459074	0.0851928	0.787085
	BSCL2	-0.417546	0.0886392	0.787085
	TMEM223	0.315509	0.0896501	0.787085
	CHKA	0.845684	0.090426	0.787085
	RNF26	0.467924	0.0896526	0.787085
	PYROXD1	-0.482075	0.0893579	0.787085
	RNF34	0.485306	0.0894863	0.787085
	RFXAP	0.80833	0.0896915	0.787085
	IRS2	-0.672548	0.0864507	0.787085
	FKBP3	-0.423855	0.0886941	0.787085
	PRKCH	0.504733	0.0862017	0.787085
	ELMSAN1	0.348228	0.0890902	0.787085
	DUT	-0.279855	0.0887819	0.787085
	C15orf39	-0.476937	0.0869829	0.787085
	RHOT2	0.375061	0.0859095	0.787085
	GGNBP2	0.270433	0.0877811	0.787085
	AC005921.2	1.02906	0.0865427	0.787085
	MRPL4	-0.371725	0.0889344	0.787085
	FBL	0.288117	0.0887073	0.787085
	USP16	-0.260645	0.0906467	0.787085
	PXK	0.438634	0.0910399	0.788131
	RNF4	-0.368187	0.0911216	0.788131
	NSL1	0.29725	0.0935832	0.789775
	ACTR2	0.224453	0.0917201	0.789775
	ERCC3	0.592418	0.0919531	0.789775
	LSG1	0.609181	0.0930179	0.789775
	SPP1	-2.64011	0.0933548	0.789775
	ABHD18	-0.571973	0.0931202	0.789775
	PPP2CA	0.358712	0.0942267	0.789775
	TRIM41	-0.529245	0.0939495	0.789775
	RP9	-0.491514	0.0937695	0.789775
	MRPS17	-0.365331	0.09162	0.789775
	RNF170	-0.516964	0.0941354	0.789775
	NUDT2	-0.580018	0.092189	0.789775
	WAC	0.347215	0.093142	0.789775
	ASCC1	0.645744	0.0929007	0.789775
	SMCO4	0.401339	0.0917484	0.789775
	INTS6	0.454804	0.0918489	0.789775
	PCK2	0.536277	0.0933352	0.789775
	PSTPIP1	0.445322	0.094245	0.789775
	MSRB1	-0.304438	0.0942605	0.789775
	CPPED1	0.427739	0.0917085	0.789775
	SPN	0.365986	0.092927	0.789775
	RAD51C	-0.401368	0.0927154	0.789775
	SKA2	0.275074	0.0940797	0.789775
	CFD	-0.848896	0.0938445	0.789775
	GMIP	0.516282	0.0921221	0.789775
	ZNF585A	-0.406994	0.0942266	0.789775
	ZNF331	-0.545993	0.0935825	0.789775
	RAB22A	0.527863	0.0933397	0.789775
	CFP	0.34879	0.092958	0.789775
	SLC43A3	0.450761	0.0944402	0.789809
	PRR34-AS1	-0.395868	0.094468	0.789809
	STK17B	0.493707	0.0946754	0.789888
	MIOS	0.530377	0.0946808	0.789888
	CCNL2	0.456531	0.0953522	0.79124
	LINC00467	-0.551357	0.0951473	0.79124
	NUP133	-0.533797	0.095258	0.79124
	BCCIP	-0.360564	0.0951471	0.79124
	DERL2	-0.53287	0.0952712	0.79124
	SAE1	0.437482	0.0955079	0.791686
	ADSS	-0.301665	0.0960157	0.7942
	RCN2	0.554006	0.0959938	0.7942
	CLASRP	0.744133	0.0961191	0.794209
	LCORL	0.470899	0.0966857	0.798042
	STAT1	0.545491	0.0968851	0.798839
	CLTC	-0.25631	0.0969948	0.798895
	IDH3A	-0.420811	0.0973016	0.800574
	CD1B	0.80499	0.0979386	0.802821
	SPOPL	-0.382722	0.0984016	0.802821
	GLIPR2	0.22431	0.0983142	0.802821
	COX16	-0.232711	0.0982856	0.802821
	GGA2	0.419843	0.0978764	0.802821
	RFWD3	0.495337	0.0982352	0.802821
	CHERP	-0.402183	0.0976798	0.802821
	VAPB	0.457158	0.0980301	0.802821
	BLVRA	-0.423742	0.098544	0.803139
	BATF3	0.366584	0.0986529	0.803184
	MRPS14	-0.447966	0.0990586	0.805642
	MTOR	-0.551657	0.0992889	0.806613
	MDM4	0.485338	0.0996077	0.806613
	TAB2	0.343586	0.0994726	0.806613
	CCDC92	-0.532013	0.0997445	0.806613
	THBD	0.811283	0.0998011	0.806613
	SNX12	0.477882	0.0995644	0.806613
	ATP13A3	-0.418248	0.0999668	0.807113
	8-Mar	0.543101	0.100116	0.807481
	WRN	-0.501662	0.100264	0.807835
	IL6R	0.39406	0.100617	0.808574
	AIMP1	-0.192595	0.100745	0.808574
	RPP21	-0.2923	0.100903	0.808574
	C6orf47	0.501917	0.100827	0.808574
	ADAM8	0.459617	0.100981	0.808574
	PSMD10	-0.434466	0.100894	0.808574
	HELQ	-0.456397	0.101089	0.808605
	PGM2	0.599795	0.101363	0.809704
	CBFA2T2	0.493163	0.101435	0.809704
	GHRL	0.443833	0.101567	0.809932
	KDM1A	0.559963	0.103979	0.809937
	SVBP	-0.271637	0.103868	0.809937
	FCER1G	-0.320334	0.104233	0.809937
	RGS18	0.325565	0.105392	0.809937
	CCDC93	-0.497502	0.103894	0.809937
	TCAIM	-0.385635	0.10367	0.809937
	COX17	-0.194939	0.102901	0.809937
	CD86	-0.585967	0.104781	0.809937
	RBM47	-0.279174	0.104634	0.809937
	NFKB1	0.390745	0.102865	0.809937
	TBCK	0.600798	0.103901	0.809937
	TRAPPC13	0.510799	0.105589	0.809937
	DCTN4	-0.415065	0.10214	0.809937
	CYB5R4	0.226514	0.104996	0.809937
	AL353135.2	1.08314	0.104449	0.809937
	AC004951.1	1.01826	0.105526	0.809937
	TRIP6	0.464145	0.102423	0.809937
	LINC01410	-0.479216	0.102663	0.809937
	RMI1	0.592746	0.102388	0.809937
	RBM17	-0.245472	0.103215	0.809937
	UQCC3	-0.28826	0.101864	0.809937
	BAD	-0.310689	0.105635	0.809937
	LPCAT3	0.54701	0.103937	0.809937
	MRPS35	0.338091	0.1048	0.809937
	DYRK2	0.459936	0.10547	0.809937
	ALDH2	0.204239	0.104354	0.809937
	PLBD2	-0.509544	0.102167	0.809937
	PACS2	0.419081	0.10184	0.809937
	RAB27A	0.664355	0.105365	0.809937
	PIGB	0.549491	0.105174	0.809937
	GFER	-0.378699	0.103612	0.809937
	TFAP4	0.539053	0.105303	0.809937
	NAT9	-0.289721	0.104143	0.809937
	RUVBL2	0.475489	0.105039	0.809937
	CDK5RAP1	0.445973	0.104122	0.809937
	DGCR6L	-0.23785	0.1056	0.809937
	NF2	0.423865	0.103868	0.809937
	SREBF2	-0.304832	0.104539	0.809937
	USP9X	-0.304944	0.102262	0.809937
	TIMM44	0.529942	0.105786	0.810296
	ESYT2	0.619456	0.106024	0.810519
	ACSL5	0.479316	0.105924	0.810519
	KIZ	-0.484289	0.106362	0.812308
	NCF4	-0.371817	0.106773	0.814645
	MRS2	0.375174	0.107306	0.816305
	BUD23	0.306901	0.107221	0.816305
	MED31	0.370521	0.107102	0.816305
	RFK	0.351443	0.107814	0.818563
	GSPT2	-0.462873	0.107721	0.818563
	PIGM	0.522326	0.107979	0.819019
	RAPH1	-0.773219	0.108291	0.820578
	C3orf38	0.314564	0.108557	0.820995
	TGFB1	0.449455	0.108557	0.820995
	CNDP2	0.212081	0.108746	0.821621
	SRP19	0.165141	0.10901	0.821935
	CALCOCO1	-0.401539	0.108922	0.821935
	MVP	0.46906	0.109105	0.821935
	AGO4	0.424469	0.110315	0.822762
	SHQ1	0.821531	0.110342	0.822762
	WDR1	0.320019	0.1104	0.822762
	ARAP2	0.476956	0.109908	0.822762
	TSPYL1	0.496722	0.110127	0.822762
	CCZ1B	-0.77556	0.110662	0.822762
	OTUD6B-AS1	-0.282307	0.11004	0.822762
	NDRG1	0.578534	0.109981	0.822762
	CBWD1	-0.492234	0.109835	0.822762
	CREM	-0.527427	0.110708	0.822762
	LIMA1	0.658134	0.110803	0.822762
	MAX	0.299635	0.109767	0.822762
	GABARAP	-0.181236	0.110545	0.822762
	ANKRD40	0.667184	0.109411	0.822762
	RAB40B	-0.529833	0.110747	0.822762
	FAM102B	-0.569725	0.114903	0.823306
	COPA	-0.272695	0.111359	0.823306
	STRN	0.453095	0.111691	0.823306
	PRADC1	-0.358253	0.114728	0.823306
	GORASP2	0.350438	0.112151	0.823306
	NKTR	0.340313	0.116407	0.823306
	NUP54	0.415362	0.116545	0.823306
	ZSWIM6	-0.491339	0.113221	0.823306
	MEF2C	-0.27656	0.113048	0.823306
	TMEM173	0.245572	0.113914	0.823306
	PDLIM7	0.573152	0.111138	0.823306
	DST	-0.243006	0.114843	0.823306
	ZFAND2A	-0.46573	0.116284	0.823306
	FSCN1	0.683462	0.115708	0.823306
	EPHB6	-0.526875	0.114366	0.823306
	MTMR9	-0.506165	0.112322	0.823306
	ADAM9	-0.474	0.116576	0.823306
	MTDH	0.239149	0.11483	0.823306
	TATDN1	-0.220223	0.116316	0.823306
	NCBP1	0.536337	0.114116	0.823306
	WDR37	-0.369526	0.116247	0.823306
	PARG	-0.500329	0.116601	0.823306
	PLAAT4	0.33939	0.111912	0.823306
	MAP3K11	0.423354	0.113306	0.823306
	EMG1	0.335799	0.111282	0.823306
	H2AFJ	-0.258069	0.115746	0.823306
	SARNP	-0.41224	0.116228	0.823306
	NAP1L1	0.489623	0.11196	0.823306
	NAA16	-0.467727	0.114919	0.823306
	RBM23	-0.376918	0.114683	0.823306
	BAG5	0.448016	0.114192	0.823306
	ZC3H7A	0.333539	0.111431	0.823306
	ZBTB4	0.492398	0.114896	0.823306
	STX8	-0.409748	0.114517	0.823306
	NFE2L1	-0.44419	0.116541	0.823306
	STRADA	0.375835	0.111911	0.823306
	PECAM1	-0.283396	0.113381	0.823306
	BSG	0.28211	0.111112	0.823306
	PLEKHJ1	0.234889	0.11529	0.823306
	APBA3	0.523128	0.114944	0.823306
	DENND1C	0.370275	0.11368	0.823306
	DNMT1	-0.227326	0.116436	0.823306
	SAMD1	-0.580308	0.115202	0.823306
	LSM14A	0.187563	0.114003	0.823306
	SPINT2	0.241776	0.115898	0.823306
	CARD8-AS1	-0.446247	0.115941	0.823306
	TOP1	0.343927	0.115542	0.823306
	ZMYND8	0.539307	0.113899	0.823306
	LINC01678	-0.552293	0.115526	0.823306
	ARFGAP3	-0.265977	0.114291	0.823306
	ASMTL	-0.40262	0.11525	0.823306
	EIF2S3	0.269808	0.113041	0.823306
	HUWE1	-0.376355	0.114687	0.823306
	AC244090.1	-0.368761	0.116589	0.823306
	YARS2	0.48451	0.116858	0.823629
	PIEZO1	-0.417098	0.116841	0.823629
	AKIP1	-0.280258	0.117062	0.824317
	MED10	-0.196881	0.117315	0.824871
	POLR1E	0.699236	0.117353	0.824871
	GPR171	0.433549	0.117796	0.824994
	SNX3	0.249917	0.117606	0.824994
	CARD16	-0.33228	0.117516	0.824994
	ISCU	-0.271363	0.117714	0.824994
	STK3	0.443666	0.118182	0.825475
	TMEM203	0.7142	0.118289	0.825475
	FKBP4	-0.367093	0.118281	0.825475
	APOC1	-0.762943	0.118064	0.825475
	NPC2	-0.257729	0.118699	0.827593
	CNOT8	0.275056	0.119041	0.829231
	FAM117B	0.562265	0.119382	0.83086
	ZNF148	0.264893	0.119517	0.831053
	ATP1A1	0.392453	0.120532	0.83204
	AC245014.3	1.36235	0.120623	0.83204
	TOPBP1	-0.365368	0.120117	0.83204
	THAP6	0.453894	0.120615	0.83204
	AL096865.1	-0.727917	0.120261	0.83204
	HSPH1	0.33407	0.120548	0.83204
	G2E3	-0.450934	0.120536	0.83204
	RPAIN	0.216603	0.120126	0.83204
	EPG5	-0.491009	0.120446	0.83204
	ZRANB2	-0.239891	0.121155	0.833016
	ADORA3	0.808619	0.121796	0.833016
	SLC66A3	0.252779	0.121579	0.833016
	CNOT11	-0.396749	0.121837	0.833016
	PPIG	-0.161736	0.121288	0.833016
	TTLL3	0.590699	0.121672	0.833016
	PAG1	-0.358756	0.121254	0.833016
	CERS5	0.342167	0.121294	0.833016
	CIITA	0.463082	0.121822	0.833016
	ICAM3	0.273845	0.121395	0.833016
	HDAC10	0.305952	0.12203	0.833601
	MTHFR	-0.317903	0.13192	0.833667
	MUL1	0.568531	0.124543	0.833667
	WASF2	0.255597	0.124043	0.833667
	MED8	-0.273882	0.131129	0.833667
	ST3GAL3	0.51585	0.126581	0.833667
	SERBP1	0.128715	0.131753	0.833667
	MCOLN2	0.505425	0.126992	0.833667
	CD53	0.282034	0.131073	0.833667
	DRAM2	0.309589	0.131085	0.833667
	TSEN15	0.395578	0.131547	0.833667
	EDEM3	-0.355188	0.128774	0.833667
	RNPEP	0.53782	0.129859	0.833667
	DEGS1	0.461821	0.12295	0.833667
	GALM	0.353944	0.128879	0.833667
	B3GNT2	0.602491	0.130174	0.833667
	TSN	0.22674	0.126779	0.833667
	R3HDM1	-0.460301	0.127666	0.833667
	RIF1	-0.323448	0.127137	0.833667
	WIPF1	0.273895	0.133107	0.833667
	BARD1	-0.44047	0.131552	0.833667
	RAMP1	-0.727723	0.12535	0.833667
	SETD5	0.456937	0.132121	0.833667
	OXSR1	0.741313	0.124383	0.833667
	IP6K2	0.319002	0.127898	0.833667
	PSMD6	-0.395509	0.132179	0.833667
	GTPBP8	0.362246	0.131211	0.833667
	PIK3CB	-0.407034	0.133467	0.833667
	U2SURP	-0.225311	0.132758	0.833667
	P2RY14	0.239729	0.127872	0.833667
	SLC33A1	0.384509	0.123158	0.833667
	HTT	-0.333826	0.122364	0.833667
	UGDH	0.569894	0.132905	0.833667
	NOA1	0.35205	0.125554	0.833667
	RCHY1	0.321744	0.132044	0.833667
	PPID	0.29299	0.129674	0.833667
	SNX18	0.310551	0.131414	0.833667
	ERGIC1	0.401924	0.129491	0.833667
	HNRNPH1	0.352026	0.129181	0.833667
	ZNF322	0.586137	0.123332	0.833667
	HIST1H2BK	-0.949409	0.127122	0.833667
	HLA-DOB	0.58976	0.131623	0.833667
	KIAA1586	-0.473225	0.125425	0.833667
	SYNCRIP	0.210052	0.12367	0.833667
	CD164	0.309173	0.126079	0.833667
	ZBTB24	0.411137	0.133544	0.833667
	CEP85L	0.422046	0.133645	0.833667
	GGCT	-0.209088	0.131863	0.833667
	CCM2	0.238749	0.13133	0.833667
	LIMK1	0.348985	0.131418	0.833667
	MSR1	-0.585949	0.131944	0.833667
	ARFGEF1	-0.418047	0.122394	0.833667
	ST6GALNAC6	-0.383542	0.126879	0.833667
	C9orf139	0.702631	0.125802	0.833667
	TASOR2	0.413388	0.129166	0.833667
	FRMD4A	-0.621618	0.126849	0.833667
	IPO7	0.339033	0.125583	0.833667
	DDB2	0.404171	0.131838	0.833667
	PPP1R14B	-0.545975	0.128173	0.833667
	AP002387.2	-0.45981	0.131174	0.833667
	CCDC90B	-0.194705	0.128897	0.833667
	CCDC82	-0.287252	0.133131	0.833667
	TMEM123	0.201801	0.130891	0.833667
	TIMM8B	-0.141408	0.128944	0.833667
	CHD4	-0.342352	0.127646	0.833667
	C3AR1	-0.883571	0.12644	0.833667
	BAZ2A	-0.427987	0.130888	0.833667
	TBK1	0.430568	0.12329	0.833667
	LYZ	-0.431319	0.131946	0.833667
	LTA4H	0.4216	0.129855	0.833667
	RHOF	0.513072	0.126551	0.833667
	KMT5A	0.505562	0.127361	0.833667
	EXOSC8	0.377726	0.128772	0.833667
	CCNB1IP1	-0.367942	0.132649	0.833667
	TRAPPC6B	-0.327965	0.12925	0.833667
	MNAT1	-0.466876	0.133487	0.833667
	TMED8	0.662005	0.12556	0.833667
	EIF5	-0.313216	0.133615	0.833667
	CHST14	0.75559	0.129057	0.833667
	SERF2	-0.138331	0.127348	0.833667
	LEO1	0.49593	0.128909	0.833667
	MYO5A	0.357316	0.122765	0.833667
	SELENOS	-0.45103	0.125862	0.833667
	HERPUD1	-0.303458	0.127783	0.833667
	E2F4	0.323559	0.132614	0.833667
	SF3B3	0.400725	0.128688	0.833667
	KDM6B	-0.498778	0.129524	0.833667
	CISD3	-0.300953	0.125647	0.833667
	VPS25	-0.397368	0.124114	0.833667
	ARL17A	0.868329	0.124753	0.833667
	UBE2Z	0.385742	0.130853	0.833667
	SYNGR2	0.315729	0.131063	0.833667
	ANAPC11	-0.162347	0.12944	0.833667
	ROCK1	0.294258	0.133739	0.833667
	ZNF24	-0.255174	0.133294	0.833667
	DYM	0.454908	0.130012	0.833667
	PDCD5	-0.255259	0.123173	0.833667
	AXL	0.459902	0.129517	0.833667
	CD79A	0.947775	0.123901	0.833667
	RABAC1	-0.298116	0.12251	0.833667
	NDUFA3	-0.215252	0.125175	0.833667
	C20orf27	0.340638	0.128489	0.833667
	PMEPA1	-1.14342	0.125635	0.833667
	FAM217B	-0.452901	0.127634	0.833667
	GID8	0.304834	0.124169	0.833667
	SMDT1	0.332015	0.130192	0.833667
	MAGEH1	0.623588	0.125639	0.833667
	NBDY	-0.187042	0.132975	0.833667
	GLA	-0.450467	0.132569	0.833667
	NSDHL	0.596648	0.123078	0.833667
	SDHB	0.255783	0.13391	0.834065
	TRIM56	0.557981	0.134044	0.83423
	HNMT	-0.440673	0.134539	0.834412
	BCL6	-0.468347	0.134681	0.834412
	ABT1	-0.277102	0.134586	0.834412
	TMEM70	-0.319605	0.135371	0.834412
	DAPK1	-0.376411	0.134841	0.834412
	NAALADL1	0.42078	0.135219	0.834412
	GABARAPL1	-0.747061	0.135577	0.834412
	KRAS	-0.325517	0.13508	0.834412
	WASHC3	-0.24304	0.134988	0.834412
	TPT1-AS1	0.500488	0.134509	0.834412
	MED24	0.640186	0.13552	0.834412
	PLAUR	-0.40827	0.135376	0.834412
	AKAP17A	0.345149	0.134814	0.834412
	IDH3G	0.23801	0.134394	0.834412
	TMEM205	0.377026	0.135838	0.835355
	TMX4	-0.335353	0.135946	0.835357
	AC079781.5	-0.718879	0.136111	0.835702
	EIF2B1	0.286469	0.136217	0.835702
	CDKN2C	-0.44325	0.140451	0.835757
	ENSA	0.12438	0.13824	0.835757
	SMYD2	0.452326	0.138525	0.835757
	NDUFAF7	0.572002	0.139676	0.835757
	THADA	0.504026	0.139182	0.835757
	TPRKB	-0.270287	0.140235	0.835757
	HACL1	0.55481	0.140264	0.835757
	TMA7	-0.19158	0.138553	0.835757
	PRKAR2A	-0.394532	0.139779	0.835757
	TEX264	0.220389	0.14053	0.835757
	PHC3	0.393886	0.140726	0.835757
	P3H2	0.581966	0.138038	0.835757
	PPP1R2	-0.217215	0.137369	0.835757
	SENP5	0.53462	0.137306	0.835757
	SCAMP1	0.30286	0.137444	0.835757
	TENT5A	0.327568	0.140283	0.835757
	LYRM2	-0.342881	0.140853	0.835757
	VTA1	0.409816	0.137154	0.835757
	MPLKIP	-0.254969	0.139834	0.835757
	ABHD11	0.54299	0.138365	0.835757
	ATP6V1F	0.195369	0.136909	0.835757
	ABCB8	0.604163	0.140834	0.835757
	SLC25A37	0.460919	0.139678	0.835757
	HIPK3	-0.298628	0.136633	0.835757
	PDHX	0.467096	0.139202	0.835757
	VEGFB	-0.855504	0.139435	0.835757
	CLPB	0.512273	0.138722	0.835757
	FDX1	-0.402475	0.137737	0.835757
	TMEM19	0.324915	0.140305	0.835757
	NDUFA12	-0.329494	0.140549	0.835757
	P2RX7	0.582091	0.139158	0.835757
	MBIP	-0.48472	0.1398	0.835757
	KLHDC2	-0.342018	0.137115	0.835757
	C16orf87	-0.257758	0.14047	0.835757
	CENPBD1	-0.513736	0.138502	0.835757
	EMC6	0.179214	0.1376	0.835757
	MTRNR2L1	-1.40518	0.138764	0.835757
	CYBC1	0.322658	0.139311	0.835757
	ABHD3	0.362078	0.140444	0.835757
	TRAPPC5	-0.169043	0.138223	0.835757
	RASSF2	0.252784	0.138239	0.835757
	CFAP298	0.309627	0.140772	0.835757
	GRAMD4	0.527193	0.137336	0.835757
	CCR5AS	-0.46818	0.141427	0.836796
	SLC39A4	-0.396858	0.141378	0.836796
	AC108134.3	0.488893	0.141228	0.836796
	LITAF	0.214144	0.141459	0.836796
	PTAFR	0.286725	0.142138	0.83761
	CYP20A1	-0.269067	0.141735	0.83761
	RBSN	0.572277	0.141991	0.83761
	NPRL2	0.361318	0.142244	0.83761
	CD3EAP	0.508191	0.141833	0.83761
	PPIL2	0.391102	0.142137	0.83761
	NAGK	0.254838	0.142624	0.837637
	FAM168B	0.460885	0.142863	0.837637
	UBA6	0.427283	0.143598	0.837637
	REPIN1	0.443827	0.143165	0.837637
	MCMBP	0.460995	0.14346	0.837637
	AIP	0.228948	0.14365	0.837637
	PRKAB1	0.557802	0.142864	0.837637
	KPNA3	0.391056	0.143385	0.837637
	SLC25A11	0.304492	0.14329	0.837637
	MEX3C	0.50084	0.143513	0.837637
	QTRT1	-0.305171	0.142931	0.837637
	NXT1	-0.251641	0.143521	0.837637
	IGLC1	2.36447	0.1429	0.837637
	ACPP	-0.452333	0.143893	0.83802
	BTN2A2	0.390797	0.144666	0.83802
	CASP4	0.258464	0.144527	0.83802
	SAP18	-0.231923	0.144097	0.83802
	RPA1	0.39971	0.144039	0.83802
	FO393401.1	-0.396231	0.144373	0.83802
	RBBP7	0.331759	0.144687	0.83802
	OGT	0.52153	0.144284	0.83802
	FAM3A	-0.41678	0.14464	0.83802
	MAP3K2	0.409124	0.144846	0.838318
	YIPF4	0.263123	0.145012	0.838337
	MCUB	-0.278261	0.145066	0.838337
	SSBP1	-0.259873	0.145482	0.838868
	CCND1	0.439717	0.145423	0.838868
	FTSJ3	0.42456	0.145273	0.838868
	CDK13	0.45296	0.145787	0.839383
	RABGGTA	0.42739	0.145699	0.839383
	CNIH4	-0.424383	0.145999	0.839981
	FAM192A	0.200953	0.146147	0.840212
	ANXA4	0.397702	0.146669	0.842305
	PLEKHM3	0.630177	0.146728	0.842305
	NDUFB3	-0.276669	0.146851	0.842387
	PRPF38A	0.297393	0.14745	0.843006
	USP33	-0.260275	0.148988	0.843006
	CD1A	-0.717621	0.150623	0.843006
	IMMT	0.377037	0.150503	0.843006
	IDH1	0.242995	0.14981	0.843006
	NCL	-0.146256	0.149521	0.843006
	GNL3	0.29724	0.148056	0.843006
	RIOX2	0.391958	0.148241	0.843006
	UBA5	0.403696	0.14901	0.843006
	TBL1XR1	0.404009	0.1481	0.843006
	DCK	0.337494	0.149182	0.843006
	CCNH	-0.319703	0.148705	0.843006
	SAR1B	0.289383	0.148166	0.843006
	TMEM14B	-0.187734	0.149253	0.843006
	ZKSCAN4	0.550459	0.148631	0.843006
	PIM1	-0.718594	0.149476	0.843006
	AKIRIN2	0.245174	0.150649	0.843006
	PHF10	0.536747	0.148488	0.843006
	ZNF92	0.467112	0.147413	0.843006
	MINCR	-0.447186	0.14967	0.843006
	PPP1R16A	-0.399745	0.150117	0.843006
	COMMD5	-0.363653	0.148517	0.843006
	FBXW2	0.302957	0.150025	0.843006
	ATL3	0.307387	0.14808	0.843006
	ELF1	-0.222069	0.149935	0.843006
	DLEU1	-0.357692	0.149281	0.843006
	IPO5	0.279132	0.149775	0.843006
	RNPS1	0.18784	0.149764	0.843006
	HDHD2	0.301906	0.150413	0.843006
	ZNF414	-0.808009	0.150289	0.843006
	AC006504.5	0.586503	0.148763	0.843006
	LILRA2	0.484029	0.150641	0.843006
	SERINC3	0.198481	0.148938	0.843006
	APOBEC3G	0.358801	0.147885	0.843006
	PARM1	0.510764	0.15092	0.843356
	CELF2	0.276887	0.150929	0.843356
	PARP1	0.270594	0.151316	0.844302
	CASP8AP2	-0.306699	0.151228	0.844302
	RUSC1	-0.448049	0.152244	0.845437
	ANKH	-0.460638	0.152163	0.845437
	RAP1B	0.150258	0.151666	0.845437
	TMCO3	0.338011	0.151926	0.845437
	BCKDK	0.289207	0.151815	0.845437
	CA5B	-0.509651	0.152281	0.845437
	UBL4A	0.359499	0.15201	0.845437
	ITGB2-AS1	0.3833	0.152458	0.845818
	TUBA1A	-0.33844	0.152587	0.845929
	PACSIN2	0.426062	0.152842	0.846734
	RHBDF2	0.461835	0.153013	0.847079
	AP3D1	0.325144	0.153376	0.848482
	SIGIRR	-0.363629	0.153507	0.848603
	ATG10	-0.378384	0.15378	0.849144
	HLA-F	0.396964	0.153872	0.849144
	LYVE1	-1.9941	0.154042	0.849144
	WDR74	0.450697	0.15402	0.849144
	DENND10	0.265852	0.154742	0.852399
	CRBN	-0.308777	0.155294	0.852558
	TNIP1	0.318889	0.15533	0.852558
	MDN1	-0.509361	0.15534	0.852558
	AC100810.1	-0.286965	0.155212	0.852558
	RNASE2	-1.57163	0.155192	0.852558
	CLPX	0.295128	0.15543	0.852558
	TMEM50A	-0.258329	0.155719	0.853003
	TFRC	0.488808	0.156093	0.853003
	QDPR	-0.268419	0.156743	0.853003
	NAA15	0.336119	0.156424	0.853003
	FRG1	-0.278077	0.156661	0.853003
	SIL1	0.362447	0.156552	0.853003
	ATP6V1H	0.252682	0.155939	0.853003
	NMRK1	-0.460988	0.155965	0.853003
	VIM-AS1	-0.565354	0.156938	0.853003
	TUBGCP3	0.395211	0.155958	0.853003
	STARD3	0.279974	0.156216	0.853003
	RBM12	0.412211	0.156751	0.853003
	PITPNB	0.275464	0.156869	0.853003
	ZNRD1	-0.315475	0.157315	0.853257
	AGTPBP1	0.409364	0.157188	0.853257
	COMMD6	-0.207638	0.157234	0.853257
	RNF7	-0.238907	0.157577	0.853485
	DNAJC17	0.407315	0.157507	0.853485
	MOB1B	0.267814	0.158383	0.854372
	TGDS	0.419843	0.158365	0.854372
	TOGARAM1	0.427429	0.158123	0.854372
	CDK5RAP3	0.309452	0.158321	0.854372
	SEPTIN9	0.399911	0.1584	0.854372
	TXN2	-0.139719	0.158272	0.854372
	DENND2D	-0.378251	0.158737	0.855304
	RAB34	0.224405	0.158962	0.855304
	SLX4IP	0.409795	0.158849	0.855304
	AAR2	0.580479	0.159014	0.855304
	KIAA0319L	0.464155	0.166052	0.857287
	SLC16A1-AS1	0.661805	0.162898	0.857287
	TARS2	0.491725	0.165055	0.857287
	DENND4B	0.404091	0.15992	0.857287
	FCER1A	-0.444596	0.162042	0.857287
	NIT1	-0.291569	0.165831	0.857287
	MBD5	-0.433791	0.163245	0.857287
	AAMP	0.267388	0.160255	0.857287
	LRRFIP1	0.180105	0.16426	0.857287
	TMEM43	0.366813	0.160681	0.857287
	CCR5	0.449623	0.165657	0.857287
	HYAL2	0.410271	0.160282	0.857287
	TFG	0.230552	0.16616	0.857287
	BRIX1	-0.438419	0.164763	0.857287
	CDC42SE2	0.245952	0.166336	0.857287
	UQCRQ	-0.206023	0.160992	0.857287
	KDM3B	0.425666	0.162814	0.857287
	MED7	-0.362973	0.160955	0.857287
	CLINT1	0.22946	0.161435	0.857287
	PTTG1	-0.413461	0.166667	0.857287
	ABHD16A	0.275906	0.160553	0.857287
	EXOC4	-0.340255	0.165158	0.857287
	TNFRSF10B	0.431018	0.162892	0.857287
	PLIN2	0.547479	0.16142	0.857287
	GRHPR	0.23367	0.16009	0.857287
	TRMO	-0.422765	0.164224	0.857287
	SET	0.236743	0.162548	0.857287
	BRD3	0.343113	0.163774	0.857287
	ARRDC1	0.236576	0.162587	0.857287
	RAB18	-0.388475	0.160096	0.857287
	SGPL1	0.431314	0.162224	0.857287
	RAB11FIP2	0.500582	0.166525	0.857287
	MS4A4A	-0.610081	0.163811	0.857287
	DDB1	0.323396	0.165136	0.857287
	VPS51	0.35721	0.161493	0.857287
	CD3G	-0.581525	0.160749	0.857287
	CLEC4E	-1.08601	0.162994	0.857287
	MED21	0.304509	0.16435	0.857287
	AC008014.1	-0.619776	0.161009	0.857287
	UBE2N	0.28359	0.164515	0.857287
	RAB35	0.43413	0.165358	0.857287
	SUPT20H	0.308658	0.164906	0.857287
	ZBTB25	-0.397161	0.163792	0.857287
	IFI27L2	-0.208066	0.165553	0.857287
	PEAK1	-0.459186	0.166146	0.857287
	KCTD13	-0.514697	0.165589	0.857287
	TENT4B	-0.500472	0.163182	0.857287
	ZNF207	0.269532	0.161698	0.857287
	RARA	0.508977	0.164572	0.857287
	FZD2	0.456707	0.160248	0.857287
	DGKE	0.647262	0.159844	0.857287
	BAIAP2	0.453369	0.16182	0.857287
	MYL12B	-0.211347	0.165164	0.857287
	INO80C	-0.342205	0.164116	0.857287
	HNRNPM	-0.393666	0.166618	0.857287
	SHFL	-0.25136	0.16442	0.857287
	TRMT1	-0.253994	0.15969	0.857287
	GTPBP3	0.483784	0.1622	0.857287
	SUPT5H	-0.373617	0.166517	0.857287
	JOSD2	-0.21443	0.164349	0.857287
	MYADM	0.239881	0.161596	0.857287
	RALY	0.240481	0.16361	0.857287
	MTMR3	-0.495098	0.166465	0.857287
	LGALS2	0.780241	0.161144	0.857287
	NCAPH2	0.444064	0.165662	0.857287
	ARMCX3	0.225465	0.163637	0.857287
	FOXO3	-0.361759	0.166836	0.857588
	PCCB	0.459125	0.167398	0.858769
	MYO1G	-0.235297	0.167316	0.858769
	HDAC8	0.3088	0.167372	0.858769
	CD320	-0.371129	0.167549	0.858979
	MRPL53	-0.443623	0.167916	0.859222
	ZFHX2-AS1	0.916631	0.167781	0.859222
	SOCS3	-0.738406	0.167928	0.859222
	ACBD3	0.462876	0.168257	0.859772
	RALBP1	-0.317324	0.168242	0.859772
	CHURC1	-0.130107	0.168585	0.860317
	LINC02207	-0.414623	0.168557	0.860317
	ASH2L	-0.310672	0.169031	0.861418
	EFR3A	-0.297136	0.169061	0.861418
	FBXW4	0.684777	0.169688	0.861418
	MICAL2	-0.381368	0.169648	0.861418
	TTC9C	0.276965	0.169682	0.861418
	STAT2	0.309983	0.169306	0.861418
	MIS12	-0.340224	0.169393	0.861418
	SNX5	-0.186	0.169518	0.861418
	SGSM3	0.289613	0.169851	0.861681
	CPTP	0.436622	0.170116	0.862251
	S100A11	-0.201717	0.171518	0.862251
	HPS3	0.32049	0.171065	0.862251
	RBPJ	-0.13493	0.17144	0.862251
	HNRNPD	-0.209436	0.171314	0.862251
	CITED2	0.560403	0.171121	0.862251
	CCDC107	-0.163018	0.171258	0.862251
	SSPN	0.412278	0.170425	0.862251
	MARS	0.385388	0.171353	0.862251
	KHNYN	0.510339	0.170797	0.862251
	AL133453.1	1.02258	0.171405	0.862251
	ISCA2	-0.177155	0.170537	0.862251
	TVP23B	-0.460305	0.170525	0.862251
	HAUS1	-0.252504	0.171496	0.862251
	IVD	0.267655	0.17167	0.862456
	ASL	0.276883	0.171893	0.862463
	ATF4	0.523965	0.171866	0.862463
	ARHGAP25	0.388826	0.172023	0.86256
	ACSL1	0.785202	0.172687	0.862822
	HLA-E	0.223953	0.173001	0.862822
	PSMB9	0.300418	0.172584	0.862822
	MSRA	0.441508	0.173061	0.862822
	ITPRIP	0.427368	0.172841	0.862822
	ERGIC2	0.247922	0.173186	0.862822
	ATP8B4	-0.378059	0.17257	0.862822
	BLMH	0.495261	0.17309	0.862822
	RAD51D	0.502147	0.172888	0.862822
	ARID3A	0.343544	0.173052	0.862822
	SUMO1	-0.21525	0.173484	0.863078
	ATP1B3	-0.375039	0.173706	0.863078
	MRPL36	-0.350251	0.173673	0.863078
	TIGAR	0.328749	0.173905	0.863078
	RFX1	-0.388446	0.17348	0.863078
	IFI30	-0.276875	0.173865	0.863078
	ECHDC2	0.361709	0.174485	0.863224
	PYCR2	0.344883	0.174453	0.863224
	ITGB1BP1	-0.20858	0.174802	0.863224
	MPHOSPH8	-0.206852	0.174227	0.863224
	SLC12A6	-0.384591	0.174823	0.863224
	TRAP1	0.579102	0.17464	0.863224
	LCMT1	0.315742	0.174629	0.863224
	ETFB	-0.284515	0.174474	0.863224
	TVP23A	0.808483	0.17494	0.86325
	CEP83	0.414878	0.175374	0.864585
	SNAP29	-0.236592	0.175433	0.864585
	LRRC47	0.447004	0.175911	0.865582
	MAP4K3-DT	-0.302067	0.176444	0.865582
	FOXP1	0.212842	0.176254	0.865582
	IQGAP2	-0.35133	0.176294	0.865582
	RAD50	0.353475	0.176613	0.865582
	COA1	0.261565	0.176525	0.865582
	WAC-AS1	-0.327808	0.176638	0.865582
	ATP13A1	0.457584	0.176283	0.865582
	EIF3D	0.138481	0.175878	0.865582
	FTX	0.395766	0.177198	0.86778
	RIPOR2	0.325334	0.177391	0.868177
	IFI6	-0.395473	0.178233	0.869983
	GPR137B	0.605562	0.178113	0.869983
	C5orf51	-0.41547	0.17832	0.869983
	BORCS7	-0.259427	0.177879	0.869983
	MKNK2	-0.239	0.178109	0.869983
	ZC3H4	-0.422627	0.178582	0.870714
	MRPS28	-0.288892	0.178781	0.871138
	TWF2	0.250515	0.179119	0.871632
	CIB2	-0.923572	0.179034	0.871632
	SYNGR1	0.404517	0.179219	0.871632
	ZNF512	0.5292	0.18039	0.871648
	CASP8	-0.343755	0.179855	0.871648
	SP110	0.306968	0.1798	0.871648
	CWC27	-0.281197	0.179921	0.871648
	SLC12A2	0.574524	0.179768	0.871648
	LUC7L2	0.249459	0.180832	0.871648
	RPP38	0.276914	0.180133	0.871648
	NCOA4	0.22164	0.179895	0.871648
	COMTD1	0.381675	0.180041	0.871648
	NOLC1	-0.302571	0.180868	0.871648
	RASSF7	0.313558	0.180906	0.871648
	ALOX5AP	-0.381414	0.180596	0.871648
	KDSR	0.24242	0.180519	0.871648
	PTGIR	0.388097	0.180641	0.871648
	TCEAL3	-0.302353	0.179926	0.871648
	ZMYM4	0.347241	0.181476	0.871973
	BMPR2	-0.393849	0.181213	0.871973
	SIAH2	0.784675	0.181727	0.871973
	ERCC6	0.462296	0.181307	0.871973
	SLC39A9	0.450735	0.18161	0.871973
	PDPR	0.639672	0.181759	0.871973
	EFNB1	0.399423	0.18159	0.871973
	WIPI2	-0.450613	0.181933	0.872269
	PEX13	0.397362	0.182318	0.872386
	IL15	0.502347	0.182407	0.872386
	FBP1	0.410571	0.182377	0.872386
	PHPT1	-0.21998	0.182147	0.872386
	TTC7A	-0.396978	0.183014	0.873919
	TMBIM1	-0.314829	0.183787	0.873919
	OPA1	-0.348173	0.183459	0.873919
	MTHFD2L	-0.301275	0.183516	0.873919
	STMP1	-0.123743	0.183311	0.873919
	PTPN6	0.307689	0.183176	0.873919
	YAF2	0.229022	0.183965	0.873919
	PUS1	0.471675	0.183939	0.873919
	UBALD1	0.31991	0.183176	0.873919
	ACOX1	-0.332735	0.183736	0.873919
	IQSEC2	-0.40843	0.18392	0.873919
	EEF1G	0.296533	0.184137	0.874199
	STT3B	0.330615	0.184556	0.874548
	CSTA	-0.242307	0.184728	0.874548
	LST1	0.2916	0.185228	0.874548
	RAD9A	0.444258	0.184355	0.874548
	ZBTB16	1.26562	0.185464	0.874548
	VPS11	0.461154	0.185366	0.874548
	PLBD1	0.312256	0.185337	0.874548
	DNAJC3	0.176994	0.185561	0.874548
	RFXANK	0.29297	0.184994	0.874548
	AHCY	0.357844	0.18458	0.874548
	SAMHD1	0.217196	0.185006	0.874548
	DKC1	0.240889	0.185412	0.874548
	TBC1D17	-0.384997	0.185794	0.875114
	DDX59	-0.373684	0.186135	0.875846
	ACTR1A	0.265538	0.186288	0.875846
	CEBPB	-1.06141	0.186195	0.875846
	CLIC4	0.462691	0.186949	0.876421
	RNF187	0.736386	0.187087	0.876421
	LY75	0.30275	0.186949	0.876421
	CAB39	0.238264	0.187042	0.876421
	PTK2B	0.340497	0.186922	0.876421
	NUMB	0.212287	0.187026	0.876421
	LINC02256	-0.430434	0.187796	0.879211
	NDUFS5	-0.158651	0.188989	0.879494
	AL390728.6	0.501934	0.18849	0.879494
	SLC40A1	-0.34135	0.190058	0.879494
	PDCD10	-0.352798	0.189772	0.879494
	SH3BP2	-0.262776	0.190234	0.879494
	C5orf24	-0.211592	0.190199	0.879494
	PABPC1	0.292852	0.188841	0.879494
	IDI1	-0.24121	0.189731	0.879494
	C11orf21	-0.324043	0.189027	0.879494
	PCED1B-AS1	-0.245265	0.18919	0.879494
	SOCS4	0.403414	0.19022	0.879494
	ARPP19	-0.169292	0.188515	0.879494
	CMTM3	0.389644	0.190166	0.879494
	PRPF8	-0.244074	0.189402	0.879494
	ACLY	0.309737	0.189782	0.879494
	SRSF1	0.228501	0.190005	0.879494
	LMNB2	-0.495598	0.18851	0.879494
	NFIC	-0.290655	0.189764	0.879494
	NDUFA7	-0.210085	0.189044	0.879494
	TIAM1	-0.403869	0.188594	0.879494
	SAMM50	0.293543	0.188713	0.879494
	POGK	-0.317115	0.190438	0.879914
	MIER1	-0.270887	0.190687	0.880014
	MICU2	0.353008	0.19061	0.880014
	BLZF1	-0.361412	0.190865	0.880314
	HSH2D	0.426931	0.191301	0.881277
	SOD1	-0.150727	0.19125	0.881277
	SLC35E2B	0.484424	0.191879	0.881337
	GIGYF2	0.285617	0.191733	0.881337
	TBRG4	0.362887	0.1917	0.881337
	PXMP2	-0.452591	0.191881	0.881337
	POLR3H	0.350394	0.191881	0.881337
	SPNS1	0.325834	0.19231	0.882263
	GAS7	-0.301319	0.192245	0.882263
	PDE4B	-0.432379	0.19394	0.885459
	NCSTN	0.321235	0.194442	0.885459
	RETREG2	0.334691	0.193676	0.885459
	CCDC127	0.401112	0.194253	0.885459
	EEF1E1	-0.253142	0.194185	0.885459
	ABCF1	-0.240233	0.193572	0.885459
	MTHFD1L	0.515584	0.194403	0.885459
	INSIG1	-0.277334	0.194345	0.885459
	XPOT	0.386916	0.193994	0.885459
	METAP2	-0.182689	0.194603	0.885459
	SUDS3	-0.298258	0.193244	0.885459
	RTRAF	-0.183349	0.194598	0.885459
	MIEN1	-0.198467	0.193788	0.885459
	ATP6AP1	0.389687	0.193244	0.885459
	ATF6B	0.218885	0.195012	0.886108
	VPS29	-0.315796	0.195316	0.886108
	DCTPP1	0.27406	0.195098	0.886108
	CDK10	-0.34033	0.195316	0.886108
	FCGRT	0.176328	0.19494	0.886108
	MAT2A	-0.248551	0.19543	0.886109
	NBPF26	-0.582228	0.19612	0.886862
	CIR1	-0.236699	0.195746	0.886862
	INPP5D	0.28033	0.196162	0.886862
	MYD88	0.358249	0.196167	0.886862
	MYO1F	0.269112	0.195987	0.886862
	THYN1	-0.274006	0.196373	0.887275
	CLSTN1	-0.324289	0.198169	0.887635
	SF3A3	0.265868	0.199363	0.887635
	KTI12	0.433026	0.19712	0.887635
	LINC00623	-0.359242	0.200025	0.887635
	GNPAT	-0.270751	0.19994	0.887635
	GPN1	0.300101	0.199824	0.887635
	PPP1CB	0.321338	0.200156	0.887635
	IL18R1	0.441535	0.200768	0.887635
	RAB5A	0.192494	0.200396	0.887635
	SLC4A7	-0.309342	0.200657	0.887635
	QARS	0.399718	0.197388	0.887635
	DTX3L	0.340596	0.197058	0.887635
	ABTB1	-0.259614	0.197683	0.887635
	LETM1	0.288119	0.200734	0.887635
	UBLCP1	0.26154	0.198388	0.887635
	CCR6	-0.580002	0.197774	0.887635
	SAP25	-0.381686	0.197688	0.887635
	GIMAP7	-0.447089	0.20061	0.887635
	EXOSC3	0.37916	0.196666	0.887635
	SEC61B	-0.324242	0.200583	0.887635
	SLC2A6	0.672382	0.197413	0.887635
	DNAJB12	0.246235	0.19909	0.887635
	WBP1L	0.45345	0.200175	0.887635
	TMEM9B	-0.218822	0.200634	0.887635
	LDHA	0.235083	0.199799	0.887635
	RNASEH2C	-0.256693	0.197539	0.887635
	RPUSD4	0.374377	0.19983	0.887635
	DCPS	0.33083	0.198471	0.887635
	DYRK4	-0.27199	0.200795	0.887635
	CLEC4A	0.268993	0.199546	0.887635
	GALNT6	-0.450108	0.198798	0.887635
	DUSP6	0.557343	0.200633	0.887635
	INPP5K	0.325117	0.200301	0.887635
	PITPNA	-0.437236	0.198094	0.887635
	COA3	-0.316645	0.197858	0.887635
	LDLRAD4	0.323415	0.200465	0.887635
	CCDC159	0.355095	0.196877	0.887635
	TECR	0.252748	0.197746	0.887635
	FOSL2	-0.516164	0.201303	0.887875
	COPS8	0.346581	0.201307	0.887875
	LYAR	-0.255674	0.201088	0.887875
	EVL	0.175085	0.201	0.887875
	MFSD8	-0.418244	0.201824	0.889149
	SNHG32	0.50675	0.20179	0.889149
	COX10-AS1	-0.298592	0.202059	0.889679
	ATP6V0B	-0.224607	0.202908	0.890108
	AC253572.2	1.30868	0.202682	0.890108
	ADCK2	0.35975	0.203002	0.890108
	TRDMT1	-0.424493	0.20267	0.890108
	MRPS7	0.238722	0.202987	0.890108
	CLPTM1	0.263803	0.202649	0.890108
	SPECC1L	0.4152	0.202816	0.890108
	TSPO	-0.266498	0.203073	0.890108
	SLC11A1	-0.847997	0.203672	0.891066
	ENY2	-0.123919	0.203866	0.891066
	GRASP	-1.0287	0.203681	0.891066
	PET100	-0.251477	0.203598	0.891066
	CDC37	0.2675	0.203846	0.891066
	LRRC58	0.293708	0.205842	0.891382
	AK6	-0.312366	0.20593	0.891382
	MGAT1	0.253136	0.204583	0.891382
	AHR	0.375351	0.204395	0.891382
	LSM5	-0.180876	0.205473	0.891382
	POM121C	-0.363648	0.205982	0.891382
	CAAP1	-0.376866	0.205817	0.891382
	ATAD1	0.325578	0.205342	0.891382
	SIRT3	0.659376	0.205184	0.891382
	ZDHHC24	-0.231582	0.205291	0.891382
	ANAPC7	-0.325218	0.204442	0.891382
	DCAF5	-0.300355	0.20486	0.891382
	GABPB1-AS1	0.320878	0.205164	0.891382
	DCTN5	0.384898	0.204418	0.891382
	CIAO2B	-0.175601	0.204959	0.891382
	CDKN2D	-0.399019	0.204949	0.891382
	ZNF880	0.386593	0.205889	0.891382
	RTF2	0.157234	0.206004	0.891382
	EXOSC9	0.351035	0.20627	0.891539
	PATL1	-0.353633	0.206268	0.891539
	TOP2B	0.261106	0.206617	0.892086
	KBTBD7	0.409163	0.206626	0.892086
	MRPL20-AS1	0.335491	0.207956	0.892313
	BX284668.5	-0.29362	0.209465	0.892313
	FOXJ3	-0.369766	0.209996	0.892313
	SELL	0.477033	0.20911	0.892313
	PACC1	0.299751	0.211193	0.892313
	LRPPRC	-0.257615	0.211151	0.892313
	PPP1R21	0.27265	0.207375	0.892313
	TRIP12	-0.229965	0.2099	0.892313
	CX3CR1	-0.325293	0.207329	0.892313
	DNAJC13	-0.313427	0.208202	0.892313
	ADD1	0.208623	0.208563	0.892313
	MTMR12	0.422093	0.211501	0.892313
	SLC35B2	0.392911	0.210112	0.892313
	SYNE1	-0.359778	0.21014	0.892313
	BIN3	0.35014	0.211207	0.892313
	R3HCC1	0.27413	0.209411	0.892313
	TLE4	0.318246	0.209468	0.892313
	BICD2	0.312259	0.209105	0.892313
	MOB2	-0.262763	0.210725	0.892313
	LMO2	-0.516846	0.208381	0.892313
	PLCB3	-0.393326	0.21055	0.892313
	SMARCC2	0.192221	0.20816	0.892313
	MVK	-0.38053	0.208172	0.892313
	NAA25	-0.278175	0.211504	0.892313
	ANAPC5	0.154094	0.211489	0.892313
	SUGT1	0.163241	0.209152	0.892313
	UBAC2	0.257069	0.207637	0.892313
	GLCE	-0.395831	0.211454	0.892313
	FES	0.272838	0.21111	0.892313
	SNRPA1	-0.234029	0.206852	0.892313
	DNAJA3	-0.277083	0.209659	0.892313
	PHKG2	0.234887	0.210512	0.892313
	SMYD4	-0.345823	0.209003	0.892313
	CCDC43	-0.312714	0.209121	0.892313
	SCRN2	0.645925	0.210035	0.892313
	COIL	-0.27543	0.207611	0.892313
	SS18	0.303001	0.211485	0.892313
	MRPL54	-0.197993	0.209667	0.892313
	ARRDC5	1.05438	0.208359	0.892313
	EGLN2	0.152155	0.209328	0.892313
	RTN2	0.540149	0.209138	0.892313
	PRPF31	0.24291	0.210484	0.892313
	SNX2	-0.410191	0.211849	0.892317
	REXO4	0.304686	0.211653	0.892317
	AAGAB	0.432433	0.211788	0.892317
	CEP78	0.376964	0.212204	0.892388
	CKS2	-0.318743	0.212247	0.892388
	FOLR2	-1.07524	0.212326	0.892388
	AAAS	-0.327371	0.212103	0.892388
	DNMT3A	-0.322249	0.213295	0.89336
	METTL6	0.396924	0.21321	0.89336
	LRCH3	0.472059	0.213271	0.89336
	LYRM7	0.351195	0.213463	0.89336
	NDUFS8	0.127156	0.213267	0.89336
	CLECL1	0.38642	0.213254	0.89336
	RTCB	0.290001	0.213477	0.89336
	PNPLA4	-0.318668	0.213147	0.89336
	ISY1	-0.232463	0.214159	0.893837
	MRPS18C	-0.213439	0.213726	0.893837
	CD74	0.274054	0.213924	0.893837
	LMAN2	0.246535	0.214166	0.893837
	CACNA2D4	-0.497951	0.213957	0.893837
	TOPORS	0.365427	0.214547	0.894946
	ISOC2	0.248085	0.21472	0.895185
	LINC01128	-0.376639	0.215243	0.896097
	ASRGL1	0.41867	0.215285	0.896097
	SLC2A3	-0.337749	0.215253	0.896097
	GSAP	0.372213	0.215682	0.89727
	DLST	0.403845	0.21585	0.897486
	ACTR6	0.361104	0.216096	0.897552
	IL2RG	0.355001	0.216008	0.897552
	TMF1	0.219675	0.216315	0.897981
	CD58	-0.506088	0.216528	0.898037
	CCNDBP1	0.183045	0.21656	0.898037
	TCEA3	0.537272	0.217374	0.898515
	SCYL3	-0.453695	0.217328	0.898515
	NAA50	0.22539	0.217482	0.898515
	USP53	-0.551925	0.217052	0.898515
	ZUP1	0.521124	0.217601	0.898515
	TULP4	0.435388	0.217539	0.898515
	TDRD3	-0.40365	0.217576	0.898515
	NARF	0.187028	0.216892	0.898515
	PSIP1	-0.305618	0.217979	0.898902
	NME3	0.209445	0.218042	0.898902
	FBXO7	0.204777	0.217953	0.898902
	PAQR7	0.520221	0.219924	0.899011
	TNFAIP8L2	0.319435	0.220098	0.899011
	PRCC	0.230202	0.220185	0.899011
	ACSL3	0.24271	0.219633	0.899011
	CGGBP1	-0.257785	0.219293	0.899011
	ANAPC10	0.271537	0.218894	0.899011
	VDAC1	0.190911	0.218415	0.899011
	MARCKS	-0.350594	0.218571	0.899011
	SDHAF3	-0.278419	0.218692	0.899011
	FBH1	0.319521	0.219053	0.899011
	SPOCK2	-0.516261	0.220268	0.899011
	EIF1AD	0.37382	0.219594	0.899011
	TAPBPL	0.29909	0.219997	0.899011
	SHMT2	0.316166	0.218354	0.899011
	CAMKK2	-0.352952	0.218815	0.899011
	CORO7	0.386565	0.21866	0.899011
	ABHD8	0.555007	0.219689	0.899011
	SIRPB1	0.509126	0.219601	0.899011
	PIGT	0.200568	0.219852	0.899011
	LAPTM4A	-0.467439	0.221088	0.899471
	SNHG5	0.602922	0.221538	0.899471
	GSTK1	0.153321	0.221259	0.899471
	GSDMD	0.230215	0.221142	0.899471
	AGPAT2	-0.244546	0.220955	0.899471
	BMI1	0.376288	0.221515	0.899471
	RDH5	0.890942	0.220798	0.899471
	MRPS31	-0.224052	0.220977	0.899471
	ESD	0.212214	0.221377	0.899471
	RNF138	0.300006	0.22122	0.899471
	SMAP2	0.352725	0.221744	0.899509
	TLNRD1	0.511307	0.222	0.899509
	DYNC1LI2	-0.279443	0.221841	0.899509
	KIAA0100	0.317737	0.222011	0.899509
	PLGRKT	-0.240057	0.222205	0.899825
	FCMR	-0.295344	0.222427	0.900257
	CLEC7A	-0.238329	0.222834	0.900964
	PA2G4	0.181028	0.222765	0.900964
	RRP9	0.429454	0.223148	0.901559
	SMARCA5	0.196111	0.223329	0.901559
	SNHG17	-0.596667	0.223251	0.901559
	ALDH3B1	0.506671	0.223464	0.901632
	XXYLT1	-0.440537	0.224437	0.901801
	STARD4-AS1	0.851779	0.224554	0.901801
	TRAM1	0.207336	0.224619	0.901801
	CD63	-0.351103	0.224401	0.901801
	SLC35E3	0.552561	0.224608	0.901801
	TRPM7	-0.34768	0.224008	0.901801
	MAN2C1	0.371753	0.223717	0.901801
	TMEM159	-0.554514	0.224024	0.901801
	NMT1	-0.305336	0.22377	0.901801
	TMIGD2	0.872731	0.224667	0.901801
	CCT3	0.169399	0.225186	0.902488
	OST4	-0.1761	0.225113	0.902488
	PHB	-0.254869	0.225177	0.902488
	SRBD1	0.34614	0.225376	0.902782
	S100A9	-1.18694	0.225824	0.903597
	NAB1	0.35056	0.226052	0.903597
	CLN8	0.397914	0.226394	0.903597
	TSTD2	-0.423554	0.226068	0.903597
	STAT5B	-0.333593	0.226311	0.903597
	MVB12A	0.253979	0.226164	0.903597
	GAB3	-0.320984	0.226176	0.903597
	ZNF445	0.493009	0.227463	0.905795
	ARPC1A	-0.26257	0.227193	0.905795
	ZNF277	-0.281056	0.227528	0.905795
	MTHFD1	0.466285	0.227447	0.905795
	MHENCR	0.370804	0.227361	0.905795
	ARID5A	0.206395	0.229234	0.906086
	ARPC4	0.226289	0.228577	0.906086
	IFRD2	-0.303378	0.229212	0.906086
	SEC61A1	0.302344	0.22832	0.906086
	PIK3CA	-0.394468	0.22836	0.906086
	CEP44	0.423227	0.228498	0.906086
	TP53TG1	0.257761	0.229165	0.906086
	SLC25A32	0.427751	0.228901	0.906086
	HYOU1	0.539874	0.228722	0.906086
	BCAT1	-0.325754	0.228733	0.906086
	PSME2	0.404004	0.228892	0.906086
	DUS1L	-0.365695	0.228331	0.906086
	U2AF1L4	-0.182224	0.227899	0.906086
	TP53RK	0.303985	0.227835	0.906086
	C1orf162	0.188393	0.230704	0.906535
	CSDE1	0.22836	0.230333	0.906535
	SLC35F3	-1.05576	0.230748	0.906535
	SLC35F6	0.357122	0.230074	0.906535
	TAF9	-0.195379	0.23001	0.906535
	PHTF2	-0.307644	0.229745	0.906535
	BRI3BP	0.311005	0.22977	0.906535
	TRIM65	0.434492	0.23039	0.906535
	CALM3	0.168457	0.230616	0.906535
	VPS16	0.387438	0.230519	0.906535
	ATP5PO	-0.176976	0.22981	0.906535
	NOL12	-0.214202	0.230026	0.906535
	MACO1	-0.365357	0.231434	0.90703
	PTPN18	0.335442	0.232042	0.90703
	PBRM1	0.250493	0.231579	0.90703
	PREP	-0.496868	0.232004	0.90703
	GARS-DT	0.421499	0.231753	0.90703
	RHBDD2	0.359456	0.231121	0.90703
	ABCB4	-0.472588	0.23105	0.90703
	PSMD9	-0.159664	0.231487	0.90703
	GANC	-0.286181	0.23153	0.90703
	ELL	0.329835	0.231878	0.90703
	ARHGEF3	0.337823	0.232374	0.907872
	FAM219B	0.328321	0.23263	0.908263
	ZNF480	0.294131	0.232708	0.908263
	LYST	-0.185244	0.233123	0.909426
	CREB3	0.264039	0.233257	0.909492
	KIF22	-0.238194	0.233464	0.909843
	AL391832.2	-0.423861	0.233621	0.909996
	GABPB1	0.402933	0.233853	0.910443
	TSR3	-0.470453	0.2341	0.91095
	THUMPD2	-0.311237	0.234422	0.911434
	ORAI2	0.335465	0.23451	0.911434
	ZHX1	0.252166	0.234585	0.911434
[truncated: 5,768 more rows]

## Sheet: Mono
Mono	gene	log2FC	Pvalue	FDR
	ABHD2	0.721707	1.11e-08	2.05e-05
	AP2B1	-0.610071	1.22e-08	2.05e-05
	NSFL1C	0.617444	6.25e-09	2.05e-05
	HYOU1	1.05806	6.89e-08	8.64e-05
	RHOT2	0.701853	1.5e-07	0.000150409
	DNPEP	0.610153	1.81e-07	0.00015129
	UFM1	0.426927	5.69e-07	0.000407913
	DTNBP1	0.664385	3.81e-06	0.00238633
	CLIC4	0.751798	7.35e-06	0.00253106
	TCP1	0.369123	5.98e-06	0.00253106
	TNRC18	0.742877	7.57e-06	0.00253106
	CALU	0.574746	6.76e-06	0.00253106
	ATG101	0.533191	5.36e-06	0.00253106
	E2F4	0.852898	7.33e-06	0.00253106
	RASSF2	0.661686	7.14e-06	0.00253106
	SNX27	0.419754	9.41e-06	0.00295032
	ZNF207	0.499459	2.04e-05	0.00601274
	PARP9	0.662145	2.52e-05	0.00674855
	METTL7A	0.610621	2.56e-05	0.00674855
	SLC43A3	0.604225	2.9e-05	0.00726623
	APP	0.5248	3.06e-05	0.00730248
	FAM20C	0.649122	3.51e-05	0.00762925
	SCIMP	0.417613	3.51e-05	0.00762925
	PTBP1	0.453488	3.65e-05	0.00762925
	STAT2	0.512566	4.43e-05	0.00887969
	GALM	0.551019	4.99e-05	0.00950661
	KARS	0.379823	5.12e-05	0.00950661
	IGHM	6.35181	5.51e-05	0.00986192
	TAPBP	0.63659	5.74e-05	0.00992791
	TES	0.45238	7.44e-05	0.0116606
	PSTPIP2	0.642541	7.25e-05	0.0116606
	FBXO7	0.359825	7.18e-05	0.0116606
	PIGBOS1	-0.443698	8.24e-05	0.0125243
	ERO1A	0.545995	8.68e-05	0.0128092
	STXBP2	0.56681	8.94e-05	0.0128188
	ALDH9A1	0.416233	0.00010744	0.01497
	ADPRHL2	0.49485	0.000119621	0.0162167
	CHP1	0.629648	0.000123402	0.0162891
	NSUN5	0.474133	0.000138974	0.0178742
	TAP1	0.714446	0.000147486	0.0184947
	INSR	0.907041	0.000154714	0.0189279
	JCHAIN	5.32769	0.000169064	0.0201911
	NDUFAF2	-0.430993	0.000180854	0.0210968
	MTREX	-0.527591	0.000200254	0.0218364
	CRK	0.39179	0.00019934	0.0218364
	GNA15	0.463654	0.000196571	0.0218364
	CD93	0.849395	0.00023762	0.0253596
	SNRNP27	-0.378744	0.000246634	0.0257732
	MAPK14	0.544207	0.000305375	0.0312605
	RWDD3	-0.479608	0.000325009	0.0326049
	IGHA1	6.85398	0.00035702	0.034575
	ISOC2	0.447826	0.000358433	0.034575
	MR1	0.551596	0.000377201	0.0350378
	EIF4EBP3	-0.357331	0.000374048	0.0350378
	PYCR2	0.466567	0.000403083	0.0350509
	GORASP2	0.434	0.000401533	0.0350509
	PALD1	0.630818	0.000405293	0.0350509
	IL27RA	0.5744	0.000396792	0.0350509
	POGLUT1	0.587388	0.00041584	0.0353534
	CDC42EP3	0.760288	0.000430175	0.0353731
	VAV1	0.568343	0.00042339	0.0353731
	ABHD16A	0.387853	0.000441975	0.0357572
	DSTN	-0.405517	0.000450465	0.0358656
	MARVELD1	0.569751	0.000528461	0.0409659
	CNDP2	0.444668	0.000530858	0.0409659
	UBE2J1	0.620222	0.000574818	0.0436862
	TBCC	0.396043	0.000622097	0.0465737
	TNPO1	0.462499	0.000633987	0.0467659
	ALOX5	0.548497	0.000655515	0.0476531
	STAT1	0.75178	0.000721476	0.0516641
	APOL6	0.62672	0.00073129	0.0516641
	RPUSD3	0.484962	0.000745492	0.0519338
	PTK2B	0.659775	0.000755815	0.0519338
	DNPH1	0.296845	0.000771929	0.0523243
	ZRANB2	-0.290869	0.000884832	0.0574244
	RHOBTB3	1.04262	0.000891249	0.0574244
	HLA-A	0.796412	0.000892963	0.0574244
	SERINC3	0.411743	0.000865081	0.0574244
	IGKC	4.77105	0.0009235	0.0579035
	IGLC2	5.15892	0.000920044	0.0579035
	SURF4	0.375158	0.000962609	0.0588601
	CPSF2	0.489345	0.000970711	0.0588601
	GGNBP2	0.457515	0.000973961	0.0588601
	E2F3	0.490304	0.00100658	0.0597437
	RCBTB2	-0.418554	0.0010124	0.0597437
	IRAK3	0.639168	0.00106282	0.0619894
	BSG	0.390954	0.0011165	0.0643719
	DLEU7	0.549912	0.00113065	0.0644469
	VSIR	0.505187	0.0012086	0.0681161
	AC092809.2	-1.54078	0.00131301	0.0723743
	SHKBP1	0.341346	0.00130775	0.0723743
	SUSD6	0.58827	0.00135405	0.0738254
	FAM168B	0.533528	0.00145911	0.0778604
	ITGB2	0.706712	0.00145225	0.0778604
	MRPS5	0.26496	0.0015108	0.0781839
	HLA-C	0.509129	0.00152752	0.0781839
	LPL	1.73691	0.00151022	0.0781839
	CD79A	2.96979	0.00152467	0.0781839
	MGLL	-0.864283	0.00156375	0.0792301
	NUDT16L1	0.479965	0.00160655	0.0805847
	SLC25A37	0.840259	0.00164439	0.0816661
	MRPL37	0.40236	0.00185768	0.090467
	MZB1	3.7861	0.00184925	0.090467
	SYNGR1	0.563485	0.00198277	0.0956307
	MRTO4	0.598452	0.0020033	0.0957003
	FES	0.524866	0.00214608	0.101554
	H2AFY	0.347617	0.00218367	0.101715
	LAT2	0.484767	0.00219003	0.101715
	WLS	0.591761	0.00231981	0.103304
	TFG	0.43623	0.00227711	0.103304
	SEC62	-0.368882	0.00229257	0.103304
	ACSL1	0.77443	0.00228009	0.103304
	COMT	0.345238	0.00232722	0.103304
	AK2	0.30347	0.00237912	0.103771
	PLEKHO2	0.651609	0.00237056	0.103771
	SEC63	0.271404	0.00245224	0.104241
	INTS6	0.586002	0.00242651	0.104241
	KIF22	-0.546559	0.00243706	0.104241
	TRMT10C	-0.326654	0.00254283	0.105477
	LAMTOR3	0.330698	0.0025444	0.105477
	EGLN2	0.500997	0.0025228	0.105477
	HSBP1L1	0.517614	0.00263544	0.108355
	DDB1	0.35472	0.00270072	0.110137
	PSMB9	0.48202	0.00273069	0.110461
	GLT8D1	0.449433	0.00282922	0.113479
	P4HB	0.476843	0.00285056	0.113479
	LRRC59	0.359107	0.0029354	0.115928
	C5AR2	0.518018	0.00295828	0.115928
	ARHGAP30	0.563398	0.00298837	0.116199
	PPIH	-0.393593	0.00301722	0.116418
	GSAP	0.536059	0.00309245	0.11841
	GABPB1-AS1	0.669363	0.00317978	0.120832
	FKBP5	1.0023	0.00325824	0.121965
	ALOX15B	3.18287	0.00325395	0.121965
	SLC1A5	0.718075	0.00328489	0.122052
	WDFY2	0.324885	0.00334316	0.122836
	PSME3	0.426509	0.00335497	0.122836
	RBM3	0.300174	0.00344833	0.125339
	TARDBP	0.327977	0.00359839	0.126162
	IRF2	-0.252704	0.00357464	0.126162
	PTDSS1	0.741124	0.00361154	0.126162
	GSDMD	0.604894	0.0035003	0.126162
	SERPING1	0.660823	0.00362187	0.126162
	AARS	0.785555	0.00360282	0.126162
	IVNS1ABP	0.452128	0.00366368	0.126738
	KHDRBS1	0.485621	0.00384836	0.131315
	PAN3	0.656794	0.00383507	0.131315
	HNRNPA0	0.216813	0.00393533	0.131774
	HMGA1	0.753666	0.00391028	0.131774
	NAGA	0.238685	0.00394062	0.131774
	WDR13	-0.333781	0.00407437	0.134454
	OGT	0.529636	0.00406717	0.134454
	FAM162A	-0.22683	0.00413318	0.134624
	CANX	0.37044	0.00412646	0.134624
	AC243960.1	0.560295	0.00420851	0.136193
	ARHGDIA	0.434184	0.00430208	0.137909
	MCTS1	0.248254	0.00431652	0.137909
	SNX1	0.329712	0.00436828	0.138679
	STK17B	0.735695	0.00455583	0.143639
	ATP5PD	-0.294007	0.00458179	0.143639
	DTX3L	0.642019	0.00465182	0.144929
	HM13	0.383419	0.00469678	0.145426
	FAM118A	1.6837	0.00479998	0.14771
	FGD2	0.660201	0.00489622	0.149753
	STX6	0.549913	0.00523109	0.154348
	SRPRB	0.386923	0.00520293	0.154348
	SSBP2	-0.329626	0.00521692	0.154348
	PILRA	-0.379477	0.00515144	0.154348
	R3HCC1	0.366552	0.00515775	0.154348
	IARS	0.560287	0.00512996	0.154348
	AP1M1	0.524963	0.00530296	0.155553
	CPM	0.86076	0.00550694	0.15971
	IGLC3	4.71804	0.00550834	0.15971
	FLAD1	0.429586	0.00554763	0.159754
	ZCCHC10	-0.308434	0.00557356	0.159754
	NUP54	0.433869	0.0056243	0.15981
	UQCR10	-0.20338	0.00563923	0.15981
	ACO2	0.423922	0.0057664	0.162496
	PI4KB	0.437352	0.00592573	0.163876
	STX7	0.174629	0.00591076	0.163876
	SLC22A18	0.42606	0.00588805	0.163876
	SRP14	-0.260821	0.00594606	0.163876
	CWF19L2	-0.331542	0.00619032	0.167977
	PRPSAP2	0.426243	0.00619532	0.167977
	MTRNR2L10	-2.14042	0.00614541	0.167977
	TMEM156	-0.382249	0.00642433	0.168516
	FTH1	-0.385291	0.00629402	0.168516
	KTN1	-0.405555	0.00634788	0.168516
	SPTLC2	0.448802	0.00635128	0.168516
	H3F3B	-0.502124	0.00645038	0.168516
	SNHG17	-1.2545	0.00643636	0.168516
	MAPK1	0.438171	0.00632317	0.168516
	CD53	0.274762	0.0066199	0.169128
	MOB1B	0.500469	0.00662246	0.169128
	HLA-DMA	-0.394844	0.00651103	0.169128
	ZBTB16	1.52728	0.00663869	0.169128
	ECSIT	0.394704	0.0066424	0.169128
	GIGYF1	0.742534	0.00667913	0.169205
	CAB39	0.260104	0.00683838	0.171171
	SLCO2B1	0.553632	0.0068568	0.171171
	TRPC4AP	0.402956	0.00689326	0.171171
	ATP6AP1	0.532655	0.00688617	0.171171
	EIF2B4	0.404472	0.00697881	0.171597
	VASP	0.380315	0.00696841	0.171597
	CDC42SE2	0.411165	0.00713858	0.174669
	TOP2B	0.359787	0.00740569	0.176499
	ETF1	0.386042	0.00732834	0.176499
	HECA	0.385906	0.0074597	0.176499
	RRS1	0.42933	0.00740617	0.176499
	SHMT2	0.602272	0.00737489	0.176499
	RNASE4	-0.74812	0.00745773	0.176499
	ZADH2	0.43726	0.00742672	0.176499
	CORO1A	0.321625	0.00754739	0.177004
	SF3B3	0.385648	0.00755162	0.177004
	BROX	0.44354	0.00765611	0.177146
	ARF1	0.284043	0.00769893	0.177146
	PLXND1	0.593203	0.00764763	0.177146
	VPS35L	0.414052	0.00767067	0.177146
	NSD1	0.347663	0.00776121	0.177764
	NUCB1	0.465046	0.00793786	0.180983
	CORO1C	0.392506	0.00808627	0.183533
	G6PD	0.407671	0.00817754	0.184768
	DCP1A	0.414173	0.00828053	0.185425
	ATPAF2	0.421897	0.00826293	0.185425
	INIP	-0.33085	0.00834196	0.18597
	FASTK	0.540137	0.00866239	0.191412
	SRSF2	0.377383	0.00863555	0.191412
	EIF4H	0.49171	0.00871455	0.19172
	PPM1B	0.46219	0.00883024	0.193417
	PHC2	0.67663	0.0089281	0.194453
	BLCAP	0.324935	0.00895507	0.194453
	BRD2	0.497249	0.00910983	0.196595
	TMOD1	1.00092	0.00913212	0.196595
	NDUFA12	-0.424326	0.00918845	0.196963
	ZMAT2	-0.22039	0.00937868	0.199779
	CCPG1	0.366059	0.0093995	0.199779
	TMEM91	0.450449	0.00956671	0.202475
	ECI2	0.309421	0.00981171	0.206788
	XPA	-0.269771	0.00989055	0.207514
	RAP2A	0.541922	0.00992889	0.207514
	UQCRC2	0.154444	0.00997862	0.207688
	ARL8B	0.365666	0.0100248	0.207787
	NADK	0.345841	0.0100793	0.20799
	SNX17	0.239293	0.0102445	0.20799
	LETM1	0.405201	0.0103249	0.20799
	TAF7	-0.196828	0.0102519	0.20799
	CARD19	0.296106	0.0101557	0.20799
	GLRX3	0.265408	0.0101994	0.20799
	TGFB1	0.727035	0.0102969	0.20799
	LINC01684	0.413311	0.0104418	0.209505
	VPS53	0.596266	0.0104847	0.209526
	PMAIP1	-0.793793	0.0106021	0.211033
	UBE2L6	0.326839	0.01119	0.221854
	CNOT8	0.292013	0.0112635	0.222432
	ACTB	0.439287	0.0113166	0.222604
	ARL5A	-0.347988	0.01149	0.224255
	ARL3	-0.285713	0.0114552	0.224255
	CHURC1	-0.140939	0.0115845	0.224355
	ZNF146	0.629971	0.0115599	0.224355
	DCLRE1C	0.430467	0.0116415	0.224591
	LGALS9	0.300355	0.011843	0.227603
	SOAT1	0.429577	0.0120727	0.231132
	LRRC41	0.712807	0.0122891	0.234381
	CLK3	0.331976	0.0123656	0.234947
	SGTA	0.421023	0.0124386	0.235442
	CMSS1	-0.324966	0.0126131	0.23619
	SLC7A7	0.421538	0.0126194	0.23619
	GRN	0.455292	0.0126048	0.23619
	TSC22D4	0.518669	0.0127773	0.236498
	ADPGK	0.265506	0.0126984	0.236498
	BID	-0.288283	0.0127361	0.236498
	NXF1	0.510478	0.0129806	0.2385
	KCNK6	0.489524	0.0129368	0.2385
	CLK1	0.418161	0.0131322	0.239532
	HLA-B	0.52212	0.0130999	0.239532
	MVP	0.613575	0.0134222	0.243934
	ARID5A	0.457539	0.0138318	0.247026
	PPA1	0.509555	0.0137276	0.247026
	TTC9C	0.364377	0.0137797	0.247026
	NDUFV1	0.399127	0.0138386	0.247026
	CARD16	-0.527274	0.0137125	0.247026
	PLEKHA1	0.365936	0.0139298	0.247772
	SLC25A11	0.21046	0.0140651	0.249295
	MAD2L2	0.278776	0.0142502	0.249363
	SYF2	-0.201322	0.0141795	0.249363
	CHMP3	-0.167945	0.0141475	0.249363
	SAMD4A	-0.311475	0.0142678	0.249363
	PTPRJ	0.415222	0.0143567	0.249741
	KCTD12	0.403867	0.014389	0.249741
	MAPRE1	0.363736	0.014532	0.251354
	STAT6	0.562076	0.0147867	0.253988
	PIK3R5	0.534994	0.0147904	0.253988
	MAP3K3	0.514334	0.0148362	0.253988
	HADH	0.389886	0.01507	0.254516
	WBP1L	0.512074	0.0150673	0.254516
	PML	0.554074	0.0149236	0.254516
	CXADR	-0.579439	0.0150051	0.254516
	DRAM2	0.331966	0.0153538	0.256716
	GM2A	0.648906	0.0153031	0.256716
	SNRNP70	0.45715	0.0153099	0.256716
	B4GALT3	0.376161	0.0154356	0.257226
	RSRC1	-0.376121	0.0155797	0.257961
	HIST1H4C	-0.556421	0.0155825	0.257961
	FGR	0.398762	0.0161447	0.263208
	S100A11	-0.240788	0.0160821	0.263208
	LDHA	0.204507	0.0160065	0.263208
	DENR	-0.447648	0.0161718	0.263208
	IGFLR1	0.541394	0.0159794	0.263208
	PFKL	0.347226	0.0162143	0.263208
	ATF4	0.787709	0.0163282	0.2642
	RAP1A	0.211041	0.01656	0.266234
	AGFG1	0.735494	0.0165488	0.266234
	PPP1CB	0.483258	0.0168152	0.267763
	SGK3	0.344585	0.0167254	0.267763
	SYNJ2BP	0.290352	0.0167895	0.267763
	CSF3R	0.48694	0.0171999	0.272873
	EIF3A	0.306945	0.0172449	0.272873
	FBXL15	0.308324	0.0174147	0.274451
	AC007952.4	1.92402	0.0175088	0.274451
	SLC35B1	0.265052	0.0174695	0.274451
	FOXP1	0.35185	0.0176482	0.275718
	GLG1	0.528021	0.0176996	0.275718
	CTSD	0.553792	0.01778	0.276113
	FKBP8	0.388516	0.0179012	0.277136
	MITF	0.587486	0.0179689	0.27733
	HDGF	0.480947	0.0181387	0.277369
	STAMBP	-0.333886	0.0182862	0.277369
	HCLS1	0.414783	0.0183149	0.277369
	WDR70	-0.321519	0.0183585	0.277369
	NUDT1	-0.427747	0.018178	0.277369
	RAD23A	0.241525	0.0180781	0.277369
	SASH3	0.593634	0.018344	0.277369
	PIP4K2A	0.487871	0.0184369	0.277717
	KDELR2	0.348751	0.0186065	0.279431
	GIMAP5	0.569965	0.0187648	0.280711
	MRPS12	0.193287	0.0188036	0.280711
	LDLRAD4	0.31428	0.0189746	0.282422
	AIF1	-0.274609	0.0198042	0.293899
	NIT2	0.31371	0.0203398	0.296264
	OCIAD1	0.152819	0.020644	0.296264
	KLHL8	0.51118	0.020163	0.296264
	SLC17A5	0.379528	0.0207905	0.296264
	AIG1	-0.388302	0.0206192	0.296264
	HACD4	-0.291079	0.0204212	0.296264
	NOC3L	0.51339	0.0207854	0.296264
	CAND1	0.332837	0.0207534	0.296264
	RAB21	0.30196	0.0206458	0.296264
	CSNK1D	0.352834	0.0200868	0.296264
	IL17RA	0.52331	0.0203724	0.296264
	EWSR1	0.495799	0.0201918	0.296264
	RBMX	0.40946	0.0207361	0.296264
	AC244090.1	-0.297529	0.0207314	0.296264
	FAM215B	1.06924	0.0208556	0.296351
	PLIN3	0.273818	0.0209169	0.296381
	ICA1	-0.379766	0.0209935	0.296629
	LRCH4	0.321823	0.0211022	0.297328
	THOC2	0.21202	0.0213579	0.300087
	WSB1	0.317438	0.0214662	0.300766
	STAT5A	0.670709	0.0218753	0.305645
	PSMD1	0.355586	0.0220081	0.306646
	MRPS18C	-0.329799	0.0224435	0.307283
	SNW1	-0.39726	0.0224826	0.307283
	PRKCB	0.409841	0.0223797	0.307283
	AC004687.1	0.535534	0.0223929	0.307283
	GALK1	0.378484	0.0223629	0.307283
	GPS1	0.494966	0.0222334	0.307283
	EIF2S3	0.389759	0.0221258	0.307283
	SLC30A7	0.544565	0.0226402	0.308596
	NRAS	0.340414	0.0229013	0.310468
	SIRT2	0.261791	0.0228768	0.310468
	IL4R	0.312486	0.0230103	0.311104
	ELK4	0.498353	0.0231897	0.311507
	KRCC1	-0.196255	0.0232792	0.311507
	UGDH	0.534437	0.0232294	0.311507
	TMEM109	0.24221	0.0232885	0.311507
	RAMP1	-0.951678	0.0238011	0.314397
	PON2	0.371915	0.0236645	0.314397
	CORO1B	0.295508	0.0238092	0.314397
	EPSTI1	0.367041	0.0236483	0.314397
	IRAK1	0.326661	0.0238179	0.314397
	MCRS1	0.274581	0.0240006	0.315149
	DMAC2	0.511091	0.0239808	0.315149
	SSRP1	0.26785	0.0243626	0.319068
	TM9SF1	0.308206	0.0244545	0.319437
	DDX18	-0.24939	0.0245455	0.319793
	ADIPOR2	0.338907	0.0249554	0.323885
	RAB5C	0.276266	0.0249887	0.323885
	SLC52A2	0.419151	0.0251376	0.324974
	ITM2C	0.580996	0.0253398	0.325439
	TNFRSF1A	0.40286	0.0253681	0.325439
	SH3BP1	0.5043	0.0253275	0.325439
	NUS1	0.315349	0.0254454	0.325597
	EXOSC5	0.29216	0.0256295	0.327119
	EIF3J	-0.2666	0.0257372	0.327659
	SYNCRIP	0.187039	0.025929	0.329265
	KRT10	-0.564764	0.0260509	0.329978
	COX6A1	-0.236555	0.0261367	0.330232
	ATP5MC3	0.215487	0.0264041	0.331953
	IRF2BPL	0.603096	0.0264054	0.331953
	ZMAT3	-0.454395	0.0265955	0.332675
	ZNF467	0.489112	0.0265434	0.332675
	STT3B	0.556883	0.0267912	0.334291
	TSEN15	0.330992	0.0269161	0.334332
	SNCA	-0.421034	0.0269279	0.334332
	NELFE	0.265415	0.0271269	0.335971
	CD44	0.577535	0.0272161	0.336246
	PKN1	0.358655	0.0272873	0.336297
	FBXW5	0.334155	0.0275034	0.336481
	SOCS6	-0.466743	0.0274606	0.336481
	VPS26C	0.441473	0.0274539	0.336481
	PLTP	0.918531	0.0276702	0.337698
	ACAP1	0.99599	0.0278641	0.339239
	TOR1AIP1	0.280197	0.0284482	0.342197
	HACD2	0.346305	0.0283763	0.342197
	MAEA	0.328608	0.0284472	0.342197
	SAFB2	0.238637	0.0282169	0.342197
	LILRB1	0.473578	0.0283359	0.342197
	NOP16	0.320371	0.0285966	0.34316
	MICOS10	-0.281231	0.0287747	0.344472
	CLN8	0.415419	0.0291049	0.34677
	FAH	0.698508	0.029095	0.34677
	FAM219B	0.315248	0.0292173	0.347285
	CASP4	0.413915	0.0293396	0.347914
	TIMM13	0.154372	0.0294493	0.348391
	CYTH2	0.230689	0.0295833	0.349152
	CALM2	-0.622605	0.0296957	0.349227
	NOP56	0.217306	0.0297625	0.349227
	AKAP17A	0.434932	0.0297984	0.349227
	LRRK2	0.36417	0.0298789	0.349353
	HLA-DRA	-0.348579	0.0301919	0.34999
	GSN	0.590899	0.0300621	0.34999
	GTPBP4	0.331345	0.0302125	0.34999
	LCP1	0.413725	0.0301373	0.34999
	DDX24	-0.332181	0.0303769	0.351084
	MAPK1IP1L	0.208481	0.0305722	0.352529
	FAM49A	0.366286	0.0311977	0.353151
	HMGN3	-0.296848	0.0310212	0.353151
	HIPK2	0.626197	0.030873	0.353151
	POLR2K	-0.155357	0.0312313	0.353151
	SLC36A4	0.270269	0.0308087	0.353151
	M6PR	0.217364	0.0312367	0.353151
	ATP5F1B	0.322101	0.0312654	0.353151
	ATP2A2	0.378551	0.0307146	0.353151
	CCL3	-1.57496	0.0310808	0.353151
	SUN2	0.546341	0.0313302	0.353151
	SVBP	-0.366735	0.0316448	0.355663
	RGS18	0.494692	0.0317657	0.355663
	SERPINB9	0.463928	0.0316977	0.355663
	GARS	0.373297	0.0319558	0.356201
	C11orf58	-0.192575	0.0319369	0.356201
	KPNA6	0.442823	0.0324834	0.358481
	KIAA0319L	0.566422	0.0324725	0.358481
	DENND1B	0.344214	0.0326607	0.358481
	ATG7	0.369634	0.0322699	0.358481
	MFSD1	0.376852	0.0323597	0.358481
	SCARB2	0.297894	0.032625	0.358481
	RHBDF2	0.504504	0.0326153	0.358481
	TMEM134	-0.260549	0.0327828	0.359036
	IL6R	0.414837	0.0329543	0.359957
	PRKCH	0.441652	0.0330236	0.359957
	POLR3K	-0.365938	0.033154	0.359957
	PDPK1	0.476267	0.0331334	0.359957
	BX284668.5	-0.433001	0.0334637	0.362535
	ADAM17	0.228936	0.0339487	0.362661
	C2orf68	0.418987	0.034126	0.362661
	QARS	0.419645	0.0337122	0.362661
	NRROS	0.450185	0.0341188	0.362661
	PMPCB	0.203732	0.0336089	0.362661
	ANXA11	0.32124	0.0340526	0.362661
	FNDC3A	-0.501194	0.0340306	0.362661
	SPECC1	0.327863	0.0336642	0.362661
	UBE2Z	0.3103	0.0338697	0.362661
	CPED1	-0.268606	0.0343833	0.364623
	ARHGAP22	-0.425466	0.0346186	0.36487
	ZPR1	0.253464	0.0346248	0.36487
	SUMO3	0.260512	0.0345516	0.36487
	KLHDC3	0.387007	0.0347279	0.365189
	NQO2	0.487576	0.0348533	0.365741
	CNOT4	-0.288551	0.0349599	0.366094
	RNF166	0.422263	0.0351695	0.367522
	NOP53	0.517064	0.035302	0.368139
	ELL2	0.447211	0.0356526	0.371024
	ST3GAL1	0.635318	0.0359569	0.371168
	HINT2	-0.289264	0.0359385	0.371168
	TMEM123	0.269102	0.0359625	0.371168
	NCKAP1L	0.247481	0.0359093	0.371168
	NISCH	0.309057	0.0361723	0.371243
	DDX41	0.276749	0.0360607	0.371243
	CHST12	0.574083	0.0361917	0.371243
	WDR77	0.503261	0.0364181	0.372803
	DFFA	0.424025	0.0367712	0.375651
	PHYKPL	0.43035	0.0368733	0.375928
	B3GAT3	0.454785	0.0371025	0.377497
	IFI44L	0.660825	0.0375937	0.38172
	ARHGEF10L	0.425047	0.0387145	0.383406
	ISG20L2	0.497773	0.0387286	0.383406
	RASSF5	0.512569	0.0384277	0.383406
	RALB	0.205923	0.0386762	0.383406
	SIAH2	0.992076	0.0386711	0.383406
	H2AFV	-0.280411	0.038191	0.383406
	DCPS	0.353428	0.0385552	0.383406
	APAF1	0.318397	0.0387534	0.383406
	WASHC3	-0.316396	0.0381034	0.383406
	SULT1A1	0.737325	0.0384895	0.383406
	CALCOCO2	0.442032	0.0378899	0.383406
	YIPF2	0.319387	0.0382518	0.383406
	HCK	0.282002	0.0384793	0.383406
	DUT	-0.292361	0.0389392	0.384487
	RIC8A	0.27822	0.0391895	0.386197
	ADAR	0.432935	0.0394126	0.386528
	DOK1	0.213428	0.0396084	0.386528
	DPYSL2	-0.235633	0.0395467	0.386528
	MRPS31	-0.338168	0.0396064	0.386528
	IDH2	0.190819	0.0393049	0.386528
	RBP7	0.530168	0.0399898	0.387151
	BRD3	0.371301	0.0398015	0.387151
	ALDH16A1	0.342659	0.0399883	0.387151
	TSEN34	0.275839	0.0399433	0.387151
	PIN4	-0.25418	0.0400581	0.387151
	MAVS	0.506223	0.0402517	0.388274
	MRPS21	-0.211344	0.0406802	0.38867
	RBM47	0.283758	0.0404952	0.38867
	RGL2	0.450284	0.0406115	0.38867
	CTSB	0.376156	0.0404189	0.38867
	SMARCB1	0.341966	0.0405773	0.38867
	CD151	0.671282	0.040853	0.38884
	MYO1F	0.454978	0.0407887	0.38884
	GNB2	0.410028	0.0409856	0.389363
	NDST2	0.309719	0.0410788	0.389511
	CYCS	0.122668	0.0411737	0.389674
	ATIC	0.366597	0.0423381	0.394856
	SUMF2	0.342716	0.0418019	0.394856
	APTX	0.388083	0.042201	0.394856
	CAPN1	0.298841	0.042351	0.394856
	TMC6	0.408395	0.0420494	0.394856
	STX10	0.315331	0.042283	0.394856
	COLGALT1	0.439061	0.0423307	0.394856
	CALM3	0.1826	0.0421715	0.394856
	FERMT3	0.337792	0.0426916	0.396557
	HNRNPC	0.175811	0.0426607	0.396557
	SCAMP3	0.381644	0.0432971	0.398309
	CTBP1	0.237882	0.0434787	0.398309
	LINC01094	-0.397944	0.0433401	0.398309
	TSPYL1	0.580125	0.0434775	0.398309
	ASL	0.3768	0.0431493	0.398309
	ZNF655	0.210157	0.0435154	0.398309
	CALM1	-0.335069	0.0430639	0.398309
	CENPX	0.180891	0.0430736	0.398309
	PSMA3-AS1	0.419858	0.0436544	0.398853
	CLEC2B	-0.388922	0.0437951	0.399412
	KCNE3	0.519225	0.0439692	0.399547
	HNRNPA1	0.22072	0.0438949	0.399547
	PGAM1	0.248985	0.0440697	0.399735
	PRKACA	0.605627	0.0443478	0.400808
	PACSIN2	0.532224	0.0443297	0.400808
	AZI2	0.295951	0.0445099	0.401335
	VPS51	0.590483	0.0445661	0.401335
	EZR	0.332747	0.0451769	0.403934
	LPXN	0.338652	0.0450707	0.403934
	ACLY	0.281579	0.0450796	0.403934
	FKBP1A	0.206541	0.045136	0.403934
	PDCD6IP	-0.169806	0.0453537	0.404794
	STOML2	0.235359	0.0456864	0.407039
	PDS5B	0.268539	0.0458852	0.408085
	HDAC1	0.382711	0.0462376	0.410492
	GLRX2	-0.347168	0.0480007	0.411077
	SF3B6	-0.187636	0.0466243	0.411077
	ATRAID	-0.2618	0.0471662	0.411077
	RHOQ	0.445632	0.0476765	0.411077
	NCL	-0.453623	0.0476427	0.411077
	CAMK1	0.388888	0.0471676	0.411077
	BAG6	0.449248	0.047353	0.411077
	SSBP1	-0.236804	0.0467571	0.411077
	AKNA	0.606453	0.0465124	0.411077
	GDI2	0.243541	0.0475327	0.411077
	COPS7A	0.226628	0.0478528	0.411077
	CCDC59	-0.263139	0.0479156	0.411077
	RNF34	0.294222	0.0471073	0.411077
	IPO5	0.250723	0.0478406	0.411077
	MYO5A	0.431315	0.0469981	0.411077
	RNPS1	0.270707	0.0474998	0.411077
	TNFSF13	0.412973	0.047617	0.411077
	USP22	0.352914	0.0470424	0.411077
	CST7	-0.744277	0.0470871	0.411077
	RALY	0.320524	0.0480245	0.411077
	LMF2	0.373668	0.0475537	0.411077
	SELL	0.725278	0.0482423	0.412238
	QSOX1	0.375237	0.0488056	0.416342
	LTB4R	0.563296	0.049039	0.416473
	SLTM	0.27335	0.0490701	0.416473
	ZBTB7A	0.445576	0.0490668	0.416473
	BCKDK	0.289089	0.0491692	0.416609
	SREK1IP1	-0.24681	0.0493648	0.417561
	RIN3	0.342813	0.049473	0.417772
	MBD4	0.208506	0.0495681	0.417872
	PIP4P2	-0.372459	0.0496586	0.417932
	RSRP1	0.325088	0.0502796	0.42037
	HLA-F	0.486871	0.0501525	0.42037
	C8orf33	-0.239686	0.0503673	0.42037
	KRAS	-0.355822	0.0501754	0.42037
	CALR	0.448209	0.0503033	0.42037
	TMEM127	0.376836	0.0504939	0.420536
	GLUD1	0.336427	0.0505549	0.420536
	TSR2	0.246468	0.0509599	0.423204
	ABT1	0.261126	0.0510997	0.423663
	CHKA	0.799614	0.0513863	0.425336
	ARHGEF2	0.357328	0.0516154	0.426015
	INTS10	0.285227	0.0516804	0.426015
	ISCU	-0.243964	0.0517725	0.426015
	STK24	0.421548	0.051808	0.426015
	WDR26	0.489843	0.0519931	0.42614
	TBK1	0.387597	0.051963	0.42614
	VCL	-0.357108	0.0522216	0.426618
	SPN	0.555185	0.0521446	0.426618
	C12orf45	-0.279825	0.0523937	0.427328
	DNAJC10	0.39377	0.0527029	0.427766
	SNHG32	0.639465	0.0528116	0.427766
	LRMDA	-0.32276	0.0528003	0.427766
	PCSK7	0.604657	0.0528738	0.427766
	MBOAT7	0.517571	0.052584	0.427766
	LYPLA2	0.332721	0.052969	0.427846
	NBR1	0.326217	0.0532282	0.428559
	EXOC7	0.227927	0.0532204	0.428559
	BTN3A2	0.641148	0.0534231	0.429439
	SEC61A1	0.383453	0.0535664	0.429902
	THOC1	0.305997	0.0537439	0.430638
	KAT8	-0.221908	0.0539765	0.431812
	C2orf76	-0.27347	0.0544428	0.434158
	MZT2A	0.451729	0.0543781	0.434158
	SF3B4	0.397008	0.0546862	0.435406
	NAA60	0.358755	0.0549209	0.436582
	FCER1G	-0.390051	0.0550127	0.43662
	SLC35F6	0.410799	0.0555747	0.439555
	C6orf47	0.360929	0.0554822	0.439555
	POP7	-0.226837	0.0556455	0.439555
	TXNDC11	0.302235	0.0566144	0.446506
	DYNC1LI2	0.370803	0.0567865	0.44716
	BAZ1A	0.258948	0.0572117	0.449802
	FARSB	0.422117	0.0573515	0.450196
	HMOX2	0.345466	0.0578447	0.4532
	NDUFA1	-0.285905	0.057915	0.4532
	ANKHD1	0.307098	0.0581619	0.454424
	POLR2J3	0.553487	0.058385	0.455457
	MRPS30	-0.391571	0.0584956	0.455612
	POLR2B	0.32691	0.0588937	0.456585
	CTSA	0.349167	0.0588085	0.456585
	ADA2	0.494194	0.0587261	0.456585
	RIF1	0.296608	0.0600447	0.459122
	6-Mar	0.390933	0.0596123	0.459122
	RNF14	0.278273	0.0600178	0.459122
	TLR4	-0.177917	0.0597533	0.459122
	STIP1	0.417051	0.0595518	0.459122
	GPR108	0.180581	0.0593222	0.459122
	LRRC25	0.392503	0.0594966	0.459122
	NCOA3	0.284833	0.0598436	0.459122
	THAP7	-0.317438	0.0600168	0.459122
	NPTN	-0.316866	0.060165	0.459342
	NCF2	0.319743	0.0605193	0.460981
	TRAF3IP3	0.359353	0.0607473	0.460981
	TP53I11	-0.285483	0.0605926	0.460981
	AP5M1	0.365186	0.0607427	0.460981
	EGR2	-1.00345	0.0609545	0.461855
	GPI	0.394827	0.0611123	0.462352
	CD58	-0.496553	0.0623025	0.462708
	FCGR2A	0.182319	0.0628549	0.462708
	CYB5R1	0.219561	0.0614305	0.462708
	SLC4A1AP	0.312605	0.0621964	0.462708
	CRBN	-0.331244	0.062776	0.462708
	USP4	0.368956	0.0619772	0.462708
	VDAC1	0.271645	0.062707	0.462708
	SEM1	-0.251107	0.062912	0.462708
	ANXA1	-0.502137	0.0622627	0.462708
	UBAC1	-0.34657	0.0622873	0.462708
	EEF1G	0.375531	0.0624742	0.462708
	CCDC88B	0.33385	0.0624426	0.462708
	GPR183	-0.699665	0.0625238	0.462708
	DAD1	-0.40177	0.0615366	0.462708
	OAZ2	0.306826	0.062028	0.462708
	TLNRD1	0.502785	0.0628181	0.462708
	CCL3L1	-1.10463	0.062385	0.462708
	CCL4L2	-1.19073	0.0617622	0.462708
	ZRSR2	-0.297388	0.0617841	0.462708
	CNPPD1	0.192961	0.0630871	0.463316
	EIF4G3	0.442896	0.0644319	0.463361
	CDC42	0.343699	0.0643579	0.463361
	ACBD6	-0.411689	0.063349	0.463361
	NKTR	0.301447	0.0645884	0.463361
	NAA15	0.342956	0.0644988	0.463361
	SDHA	0.312953	0.0641539	0.463361
	ANKH	-0.499981	0.0647559	0.463361
	TRIM27	0.329513	0.0638674	0.463361
	ELMO1	0.520868	0.0646951	0.463361
	ELOC	-0.233096	0.0643214	0.463361
	AZIN1	0.251453	0.0636772	0.463361
	RTN3	0.21788	0.0644679	0.463361
	PLBD1	0.282033	0.064056	0.463361
	SEC23A	0.382875	0.0639262	0.463361
	MED6	-0.259806	0.0633802	0.463361
	TAX1BP3	0.262182	0.0641758	0.463361
	OGFOD3	0.387194	0.0640834	0.463361
	ACTN4	0.487737	0.0640748	0.463361
	C1orf122	0.182297	0.0652353	0.463485
	PRCC	0.319532	0.0649504	0.463485
	TRIM56	0.591672	0.0652254	0.463485
	DAZAP2	0.240104	0.0650231	0.463485
	MRPL12	0.331002	0.0651497	0.463485
	CTSS	0.376418	0.0653472	0.463623
	SYTL3	-0.481125	0.0654943	0.46401
	RBFA	0.310704	0.0657149	0.464917
	ARID4B	0.287561	0.0658122	0.464949
	CSK	0.395612	0.0659403	0.465199
	PPP1R21	0.245632	0.0670659	0.46662
	CYBRD1	0.245869	0.0666888	0.46662
	BOD1	0.472044	0.0669756	0.46662
	TNFAIP3	0.97868	0.0664612	0.46662
	ZYX	0.444426	0.0665171	0.46662
	IST1	0.192018	0.0667655	0.46662
	ANKRD40	0.478329	0.0670719	0.46662
	MAFG	0.432538	0.0666918	0.46662
	ARHGAP45	0.400191	0.0667248	0.46662
	AP2A1	0.419394	0.0669307	0.46662
	UBE2I	0.10126	0.0671814	0.466734
	SEPTIN2	0.239947	0.0674714	0.4681
	HSP90B1	0.29862	0.0676306	0.468557
	S100A9	0.637127	0.0681721	0.471657
	SEC61B	-0.15229	0.0684806	0.471839
	ETFRF1	-0.203104	0.0683906	0.471839
	JUND	-0.581884	0.0683645	0.471839
	LGALS3	0.351336	0.0685999	0.472012
	SNHG16	0.441457	0.0688663	0.472424
	LSM7	-0.126928	0.0689325	0.472424
	NAPA	0.329223	0.0689423	0.472424
	IRF5	0.415879	0.0693767	0.473461
	PDIA4	0.55503	0.0693349	0.473461
	PGPEP1	0.290527	0.0692738	0.473461
	SIRT7	0.325872	0.0695524	0.474015
	TMEM30A	0.350002	0.0699358	0.475336
	TCIRG1	0.356842	0.0698846	0.475336
	SNX13	0.227404	0.0701977	0.476471
	VAT1	0.529476	0.0705073	0.476637
	CFAP298	0.264482	0.0703972	0.476637
	UBQLN2	0.255232	0.0704371	0.476637
	WDR74	0.527866	0.070611	0.476695
	C3AR1	-0.663317	0.0709336	0.47823
	CSDE1	0.266341	0.0710935	0.478662
	ISG20	0.515589	0.0711885	0.478662
	MIIP	0.352802	0.0714692	0.479712
	RTF1	-0.227922	0.071536	0.479712
	RETREG2	0.314338	0.0719299	0.479788
	MICAL1	0.469183	0.0718981	0.479788
	MDH2	0.222062	0.0716476	0.479788
	PPP2R3C	-0.162635	0.0717946	0.479788
	MKRN1	0.246468	0.072127	0.480067
	SMARCC2	0.184688	0.0721632	0.480067
	MGST3	-0.279085	0.0724438	0.480551
	BASP1	-0.5398	0.072384	0.480551
	IER3IP1	0.129757	0.0725392	0.480551
	MSN	0.181678	0.0726191	0.480551
	PPP3CB	0.281616	0.0728104	0.481182
	HAMP	-0.51467	0.0730415	0.482074
	CLN5	0.311278	0.0732309	0.482689
	TBC1D14	0.514571	0.0750285	0.487005
	GOPC	-0.4112	0.0747025	0.487005
	BLVRA	0.323685	0.0751267	0.487005
	TFEC	0.232433	0.0748764	0.487005
	ING3	-0.255549	0.0746956	0.487005
	TMUB1	0.637351	0.0745352	0.487005
	OGA	0.359028	0.0743053	0.487005
	SCYL1	0.453538	0.0751479	0.487005
	DNAJC3	0.259875	0.0749289	0.487005
	MINDY2	0.336877	0.0742563	0.487005
	PAGR1	0.163136	0.0749561	0.487005
	VMO1	-0.412719	0.07417	0.487005
	ATP5PF	-0.229923	0.0745077	0.487005
	YARS	0.456194	0.0755803	0.487153
	TAGLN2	0.439895	0.0758317	0.487153
	TMBIM1	0.488396	0.0754756	0.487153
	PHAX	-0.348205	0.0754482	0.487153
	VOPP1	0.328973	0.0753704	0.487153
	NIPA2	0.185599	0.0757924	0.487153
	EMP3	-0.455834	0.0758506	0.487153
	EIF4G2	0.270389	0.0759835	0.487383
	RAB32	-0.257666	0.0763969	0.489408
	CORO7	0.395283	0.0766465	0.490382
	UBE2Q1	0.352293	0.0777349	0.491114
	CIR1	-0.270077	0.0785055	0.491114
	ZC3H15	-0.195893	0.078443	0.491114
	KLF7	0.473102	0.0771847	0.491114
	MSMO1	-0.383672	0.0769546	0.491114
	LY86	-0.281728	0.0771471	0.491114
	C6orf62	0.388517	0.0783495	0.491114
	DBNL	0.123764	0.0778528	0.491114
	FABP5	-0.477048	0.0785234	0.491114
	SLF2	0.254918	0.0779949	0.491114
	CALHM2	0.457263	0.0782331	0.491114
	PABPN1	0.277013	0.0780997	0.491114
	LGMN	0.88988	0.077593	0.491114
	ANP32A	-0.252161	0.077294	0.491114
	CNN2	0.6762	0.0774934	0.491114
	PPAN	0.31648	0.0775607	0.491114
	U2AF1L4	-0.392672	0.0770765	0.491114
	APOC2	-0.859692	0.0783447	0.491114
	RCC2	0.39278	0.0786756	0.491453
	SLC25A46	0.284857	0.0790718	0.492089
	SLC26A2	0.469586	0.0790438	0.492089
	MAN1B1	0.253265	0.0790707	0.492089
	ERP44	0.239543	0.079584	0.494051
	MFAP1	-0.50424	0.0795278	0.494051
	JAZF1	0.49242	0.0798981	0.495388
	RGL1	0.518618	0.0803583	0.497626
	TTC7A	-0.388798	0.080709	0.498567
	NCOA4	0.262242	0.0806599	0.498567
	USP1	-0.20342	0.0810949	0.498879
	IP6K2	0.327369	0.0812558	0.498879
	ATL3	0.209505	0.0811695	0.498879
	SDF2L1	0.375394	0.0813481	0.498879
	EP300	0.308621	0.0809986	0.498879
	KIAA0930	0.33246	0.0813563	0.498879
	HDAC2	0.229682	0.0815881	0.49908
	CXXC1	0.430641	0.0815663	0.49908
	ACADVL	0.331598	0.081719	0.499272
	CD48	0.655711	0.081862	0.499537
	TMX4	-0.423781	0.0821466	0.500665
	SCO2	0.290882	0.0822919	0.500942
	SUMO1	-0.20761	0.0824427	0.501251
	IGSF6	-0.379047	0.0831739	0.505085
	PRKCD	0.398457	0.0834734	0.506291
	AGPAT2	0.340589	0.0837998	0.507657
	MAP7D1	0.491857	0.0839514	0.507962
	CCDC14	0.396181	0.0841538	0.508573
	SDC3	0.444597	0.0845567	0.509584
	MAP1LC3B	-0.17605	0.0847014	0.509584
	AATF	0.203724	0.0847275	0.509584
	WIPF2	0.401051	0.084491	0.509584
	IK	-0.209785	0.0849268	0.510171
	TPP1	0.234752	0.0851556	0.510934
	TMEM173	0.30067	0.0854169	0.511432
	SET	0.324864	0.0854427	0.511432
	BCAT1	0.199615	0.085979	0.51403
	MPEG1	0.484495	0.086167	0.51454
	COA6	0.191946	0.0863732	0.515158
	ALOX5AP	-0.449081	0.0869898	0.518219
	DAP3	0.275022	0.0870974	0.518245
	THAP5	0.256818	0.0873483	0.519122
	PMS1	0.44113	0.0875401	0.519647
	SCAMP4	0.251705	0.0876802	0.519863
	ISY1	0.234354	0.0887422	0.521842
	EIF4G1	0.338792	0.088693	0.521842
	TNFAIP8	0.323646	0.0884617	0.521842
	TBRG4	0.261349	0.0886591	0.521842
	GIMAP8	0.452088	0.0885103	0.521842
	DERL1	0.272217	0.0887185	0.521842
	EXOSC8	-0.379763	0.0881318	0.521842
	CSGALNACT1	0.598669	0.0888603	0.521924
	CLTC	0.246883	0.0890115	0.522201
	PRPSAP1	0.344573	0.0891666	0.522499
	AASDHPPT	0.338836	0.0892999	0.522645
	SIGLEC7	0.427263	0.0893998	0.522645
	MFSD10	0.219674	0.0912775	0.523255
	ARFIP1	-0.399774	0.0905987	0.523255
	HNRNPH1	0.401926	0.0908775	0.523255
	RREB1	0.402885	0.0898365	0.523255
	MPLKIP	-0.315543	0.0907447	0.523255
	MRPL50	-0.462236	0.0901864	0.523255
	SFXN3	0.298659	0.0905908	0.523255
	NDUFC2	-0.282519	0.0908982	0.523255
	MICU2	0.217753	0.0909928	0.523255
	NUMB	0.232834	0.0902995	0.523255
	CCL4	-1.04477	0.0905225	0.523255
	NMT1	-0.334326	0.0898389	0.523255
	PRKCSH	0.306331	0.0911786	0.523255
	HDHD5	0.285389	0.0906236	0.523255
	ARAF	0.235344	0.0896111	0.523255
	EBP	0.318657	0.0907158	0.523255
	NONO	0.271302	0.0911395	0.523255
	PAICS	0.26306	0.0918786	0.524041
	HARS	0.234979	0.0922467	0.524041
	BZW2	0.22422	0.0921264	0.524041
	SND1	0.362142	0.091733	0.524041
	ZNF75A	0.333125	0.0916164	0.524041
	DCAF7	0.259968	0.0920109	0.524041
	EEF2	0.429314	0.0923335	0.524041
	RAC2	0.472348	0.092355	0.524041
	USP11	0.425634	0.0918976	0.524041
	MYCBP	-0.324634	0.092656	0.524562
	APOC1	-0.393515	0.0926128	0.524562
	ALG3	0.342576	0.0928896	0.525292
	ZFP36L2	0.338589	0.0941955	0.525372
	BOLA3	-0.42733	0.0941773	0.525372
	MAT2A	0.307862	0.0941634	0.525372
	METTL21A	0.273862	0.0942652	0.525372
	MGAT1	0.26494	0.0941559	0.525372
	DECR1	-0.228627	0.093582	0.525372
	PLAAT3	0.21272	0.0931648	0.525372
	SEPTIN1	0.409787	0.093337	0.525372
	CES2	0.373788	0.0941534	0.525372
	RAD51C	-0.349208	0.0938554	0.525372
	PGS1	0.26257	0.0930911	0.525372
	GCDH	0.44467	0.0941278	0.525372
	CLPTM1	0.286416	0.0932482	0.525372
	UGCG	-0.40627	0.0945945	0.526622
	DNAJC8	-0.244719	0.0952608	0.526692
	SLC1A3	0.695762	0.0953422	0.526692
	COMMD9	0.188882	0.094951	0.526692
	FKBP2	-0.553807	0.0952136	0.526692
	MLF2	0.246985	0.0947585	0.526692
	NDUFA7	-0.181306	0.095146	0.526692
	TAZ	0.461213	0.0951777	0.526692
	SSR1	0.172683	0.0960376	0.52995
	LDHB	0.230265	0.0963902	0.531311
	AIDA	0.318539	0.0978278	0.53164
	WDR36	0.431669	0.0976575	0.53164
	TCERG1	0.434325	0.0973155	0.53164
	TENT5A	0.461397	0.0969207	0.53164
	TOPORS	0.20028	0.0976427	0.53164
	BICD2	0.376021	0.0965593	0.53164
	CAMK1D	-0.366372	0.0977421	0.53164
	ACTR1A	0.35087	0.0974013	0.53164
	SLC38A2	0.418488	0.0977006	0.53164
	CHSY1	0.336718	0.0967587	0.53164
	NDUFAB1	-0.229214	0.0972342	0.53164
	LIMD2	0.333858	0.0971578	0.53164
	NELFCD	0.279013	0.0972566	0.53164
	ACYP2	-0.371815	0.0981307	0.532185
	POLR2L	-0.264046	0.0981402	0.532185
	SERPINA1	0.400071	0.0983637	0.532677
	BCL7C	-0.425939	0.0984433	0.532677
	KIDINS220	0.199875	0.0985847	0.532867
	STARD7	0.311356	0.0988649	0.533233
	RNF41	0.407567	0.098848	0.533233
	SRI	-0.33851	0.0992557	0.533619
	SPI1	0.431876	0.0991355	0.533619
	NBDY	-0.200565	0.0991936	0.533619
	RAPH1	-0.175747	0.0994547	0.534116
	C1orf43	0.256991	0.0997402	0.535077
	SMUG1	0.30656	0.0999685	0.535728
	FUBP1	0.354397	0.100138	0.536065
	HSD17B10	-0.324338	0.100367	0.536719
	TGFBI	0.334084	0.100803	0.537331
	PPP2R5C	0.288685	0.100787	0.537331
	SNUPN	0.367786	0.100677	0.537331
	AC245297.3	0.429437	0.101275	0.538195
	CHMP2B	-0.239413	0.101502	0.538195
	CARD9	0.377419	0.101363	0.538195
	ARIH1	0.443558	0.10147	0.538195
	XIST	0.449851	0.101136	0.538195
	SNHG5	0.746904	0.10183	0.538262
	PPP2R1A	0.29689	0.101836	0.538262
	ITPA	0.283482	0.101654	0.538262
	SPCS1	-0.214728	0.102652	0.540294
	LCORL	0.248857	0.10241	0.540294
	PTPRE	-0.219322	0.102455	0.540294
	DDX27	-0.1498	0.102559	0.540294
	PYURF	-0.191991	0.102908	0.540511
	MRPL51	-0.17519	0.102855	0.540511
	COMMD5	0.249146	0.10303	0.540582
	PLD3	0.413703	0.103385	0.541881
	CDC26	-0.258712	0.103605	0.541901
	PPP1CC	0.207504	0.103585	0.541901
	GPATCH11	-0.354234	0.103817	0.54214
	SCAF4	0.429308	0.103867	0.54214
	TMEM33	0.354678	0.104059	0.542578
	BABAM1	0.142642	0.104183	0.542662
	ARF4	0.288802	0.105291	0.547863
	SLC12A9	0.386802	0.105497	0.548365
	YY1AP1	0.30844	0.105791	0.549326
	PPM1K	0.330685	0.105961	0.54964
	TSTD1	-0.320134	0.106114	0.549866
	UBN1	0.463416	0.106503	0.55131
	TNIP2	0.573053	0.106828	0.551327
	SRA1	-0.132041	0.106836	0.551327
	PPM1A	0.220728	0.106683	0.551327
	SLC50A1	0.318787	0.107253	0.552785
	PPFIA1	0.431159	0.107339	0.552785
	GATM	-0.229238	0.107564	0.553376
	BRMS1	0.303716	0.107742	0.553722
	NDUFA13	-0.226198	0.108093	0.554956
	RPN1	0.374706	0.108419	0.555495
	MRPL4	0.254525	0.10831	0.555495
	COX17	-0.165477	0.108635	0.556033
	ST6GAL1	-0.376524	0.108922	0.556406
	CD9	-0.598029	0.10893	0.556406
	HIPK1	0.23351	0.109383	0.556455
	P2RY14	0.807602	0.109307	0.556455
	SERINC5	0.454593	0.109072	0.556455
	BAZ2A	0.406927	0.109177	0.556455
	CYP20A1	0.234512	0.109694	0.55747
	POLR1D	0.398113	0.109811	0.557503
	GLMP	0.408612	0.10994	0.557595
	HSD17B11	-0.191016	0.110054	0.557609
	ARGLU1	0.238312	0.110188	0.55772
	SLC25A6	0.220506	0.11049	0.558688
	CPPED1	-0.233037	0.110687	0.55912
	DEF6	0.371421	0.110938	0.559825
	PINK1	0.48639	0.111172	0.559881
	PRR14L	0.340122	0.111072	0.559881
	FRG1	-0.273467	0.111532	0.560916
	RAB18	0.334299	0.111602	0.560916
	IKBKG	0.337226	0.111924	0.561975
	MYD88	0.432024	0.112098	0.562281
	LGALS1	-0.257981	0.112661	0.564543
	EMC10	0.119908	0.112856	0.564956
	MLX	0.244447	0.113252	0.565809
	IL10RB	0.286097	0.113158	0.565809
	EAF2	-0.322095	0.113409	0.566032
	TOB2	0.257818	0.113778	0.567308
	ATG5	0.198493	0.113993	0.567814
	ZSWIM6	-0.294497	0.114232	0.567877
	TRAC	0.612113	0.114232	0.567877
	PTPRC	0.27911	0.114863	0.569539
	ENOPH1	0.202319	0.114738	0.569539
	SAP18	-0.2094	0.115021	0.569539
	OSCAR	0.260921	0.114927	0.569539
	ERAP2	0.671129	0.115707	0.570125
	PTMS	-0.540998	0.115597	0.570125
	ZNHIT3	-0.248115	0.115675	0.570125
	MIDN	0.322304	0.115693	0.570125
	IFT27	0.422704	0.115638	0.570125
	CPSF3	0.356746	0.116025	0.571131
	MYL6	-0.236069	0.116242	0.571636
	RB1CC1	0.271667	0.11638	0.571757
	CCNL1	0.354265	0.116545	0.572006
	TARS	0.386449	0.11675	0.572454
	SOD1	-0.122267	0.116875	0.572507
	SBNO1	0.168227	0.117122	0.573157
	CAP1	0.184048	0.117628	0.573953
	KANSL1	0.352189	0.117575	0.573953
	WDR83OS	-0.180674	0.117555	0.573953
	NCSTN	0.378708	0.118275	0.574999
	UCHL5	-0.320449	0.118433	0.574999
	CBR4	0.405495	0.119058	0.574999
	PKIB	-0.429524	0.118608	0.574999
	RBM33	-0.358246	0.119104	0.574999
	PRKDC	-0.273312	0.118453	0.574999
	EIF3M	0.13999	0.118768	0.574999
	CMKLR1	0.427754	0.118227	0.574999
	MZT1	-0.224536	0.118472	0.574999
	SEH1L	0.237145	0.118825	0.574999
	SLC39A3	0.319115	0.118974	0.574999
	PDLIM2	0.350498	0.119434	0.575283
	SLC39A6	0.252096	0.119306	0.575283
	NCF4	0.212412	0.119507	0.575283
	TRAPPC2L	0.205612	0.119703	0.575675
	TMEM11	0.172025	0.119879	0.575973
	FAM120A	0.207501	0.120265	0.577165
	NUDT22	0.166301	0.12047	0.577165
	AXL	0.425559	0.120473	0.577165
	MED30	-0.276859	0.120956	0.578925
	COPG1	0.3813	0.121353	0.58002
	AP3D1	0.334928	0.121416	0.58002
	GTF2B	-0.335187	0.122035	0.58054
	TREM2	-0.314349	0.122209	0.58054
	OSTM1	0.1849	0.121795	0.58054
	ARMT1	-0.39193	0.12165	0.58054
	SART1	0.274852	0.121977	0.58054
	CCT2	0.303238	0.122219	0.58054
	SLC25A36	0.26801	0.122641	0.581444
	SBF2	0.458264	0.122608	0.581444
	NEU1	0.200876	0.123115	0.583139
	PHACTR2	0.377676	0.123499	0.583858
	USP15	0.223011	0.123412	0.583858
	ATF6B	0.285603	0.123797	0.584178
	SPON1	0.258826	0.123917	0.584178
	ARF3	0.150781	0.123833	0.584178
	ACP2	0.375938	0.124112	0.584548
	DCAF6	-0.191457	0.125986	0.58688
	PIGC	-0.356806	0.127026	0.58688
	TIA1	-0.270355	0.125827	0.58688
	SUMF1	0.222142	0.12548	0.58688
	ATP6V0E1	-0.236839	0.126206	0.58688
	TREM1	-0.399144	0.125765	0.58688
	HSP90AB1	-0.268433	0.126526	0.58688
	CHMP7	0.243083	0.124831	0.58688
	SPIDR	0.449427	0.127298	0.58688
	NSMAF	0.306923	0.126029	0.58688
	TOMM5	-0.203987	0.126007	0.58688
	NOLC1	0.239619	0.126314	0.58688
	ARFIP2	0.239729	0.127031	0.58688
	CD27	0.670974	0.124887	0.58688
	PKM	0.272217	0.127108	0.58688
	PLA2G15	0.333691	0.127217	0.58688
	JMJD6	0.226979	0.125039	0.58688
	R3HDM4	0.448937	0.12549	0.58688
	PRNP	0.138725	0.126932	0.58688
	APOBEC3C	0.321296	0.127035	0.58688
	PLXNB2	0.37233	0.125356	0.58688
	ARMCX6	-0.158359	0.12705	0.58688
	IL13RA1	0.228436	0.125841	0.58688
	CTDSP1	0.331356	0.127471	0.58714
	KLF10	0.471858	0.127866	0.587277
	DCAF12	0.296878	0.127969	0.587277
	SMNDC1	-0.194768	0.12787	0.587277
	SUDS3	-0.274729	0.127696	0.587277
	BLVRB	0.256526	0.12862	0.589723
	PABPC1	0.275374	0.128976	0.590363
	DNM2	0.363694	0.128995	0.590363
	IWS1	0.33735	0.129508	0.59112
	CPSF6	0.291802	0.129516	0.59112
	HMGB1	-0.159288	0.129495	0.59112
	RBX1	-0.213452	0.129632	0.59112
	MTHFR	0.346854	0.129949	0.592028
	CAPZA1	0.301779	0.130084	0.592106
	TMEM70	-0.23683	0.130317	0.592332
	NFATC2IP	0.410078	0.13037	0.592332
	ELOB	-0.143843	0.13064	0.593025
	UBL7	0.161119	0.130777	0.593108
	CLEC2D	0.370109	0.130905	0.593154
	PRKACB	0.236648	0.13105	0.593197
	MAP3K2	0.335974	0.131151	0.593197
	TRPV2	0.343336	0.131464	0.594074
	PARP14	0.301604	0.131732	0.594729
	PLAAT4	0.363999	0.131897	0.594729
	KLF13	0.408439	0.131964	0.594729
	ABCB7	0.211838	0.132207	0.595288
	ATG12	0.159834	0.133023	0.598424
	CREBRF	-0.239134	0.133265	0.598554
	TBC1D10C	0.371075	0.13329	0.598554
	RRP15	0.200609	0.133779	0.600212
	SH3BP2	0.161466	0.134634	0.602987
	AL158071.3	0.620095	0.134638	0.602987
	MRPL27	-0.292916	0.134938	0.603253
	RENBP	0.341496	0.134933	0.603253
	POU2F2	0.38094	0.135243	0.604079
	EIF5B	-0.177033	0.135669	0.605441
	PGD	0.245025	0.136236	0.605973
	PIK3R1	-0.391955	0.136261	0.605973
	ORAI2	0.415049	0.136092	0.605973
	DEPTOR	0.404973	0.136634	0.605973
	RDH11	-0.277296	0.136413	0.605973
	LASP1	0.325311	0.136604	0.605973
	LILRA2	0.258373	0.136393	0.605973
	SNAPC5	-0.18551	0.137061	0.607188
	HEXA	0.20685	0.13715	0.607188
	PSIP1	-0.312935	0.13763	0.608777
	RRAGC	0.241481	0.137969	0.609737
	ISG15	0.398317	0.140645	0.612172
	LIX1L	-0.192769	0.14049	0.612172
	GPATCH4	0.317604	0.141449	0.612172
	OPN3	0.377921	0.139445	0.612172
	LSM3	-0.17843	0.13982	0.612172
	SELENOK	-0.191097	0.139135	0.612172
	PDCD6	-0.186	0.140454	0.612172
	NDUFA4	-0.187941	0.1412	0.612172
	ASPH	0.283369	0.139142	0.612172
	LY6E	0.2928	0.140505	0.612172
	RCN1	0.296984	0.140243	0.612172
	FAM111A	0.319609	0.140563	0.612172
	ETV6	-0.366268	0.141268	0.612172
	ETNK1	0.223446	0.139012	0.612172
	EEA1	0.337076	0.141439	0.612172
	GTF2F2	-0.23906	0.140608	0.612172
	CCNDBP1	0.224329	0.140115	0.612172
	CTCF	0.242936	0.139242	0.612172
	STX8	-0.252586	0.141184	0.612172
	NSRP1	-0.131168	0.139581	0.612172
	EVI2B	0.187343	0.14119	0.612172
	SEPTIN9	0.41031	0.1409	0.612172
	UQCR11	-0.179873	0.14066	0.612172
	SMARCA4	0.39186	0.138848	0.612172
	AQR	-0.21445	0.141587	0.61224
	ATR	0.342664	0.141896	0.612524
	GPCPD1	0.387863	0.141878	0.612524
	SF3A3	0.201444	0.142383	0.613668
	LAP3	0.367947	0.142406	0.613668
	RMDN1	-0.201804	0.143109	0.615637
	OTUD1	-0.503831	0.142994	0.615637
	PLAGL1	-0.284764	0.143388	0.615784
	GDI1	0.290334	0.143337	0.615784
	ARHGAP4	0.3198	0.143736	0.61675
	DDX39A	0.19047	0.144183	0.617611
	CSTB	-0.134414	0.144062	0.617611
	CDC42SE1	0.278369	0.145084	0.618316
	TMED7	0.280436	0.145087	0.618316
	FMNL3	0.277415	0.144668	0.618316
	KLC1	0.341747	0.144771	0.618316
	SEPHS2	0.186053	0.144789	0.618316
	ADNP	0.205002	0.144909	0.618316
	FAM136A	-0.217476	0.145636	0.619077
	TANK	-0.195265	0.145626	0.619077
	MPC1	-0.150957	0.145636	0.619077
	FBXW11	-0.343978	0.146353	0.619982
	ITGB1	0.251064	0.146162	0.619982
	AC090559.1	0.382118	0.146447	0.619982
	RELA	0.362503	0.146361	0.619982
	THUMPD1	0.292812	0.146467	0.619982
	PTPN22	-0.18405	0.149285	0.621057
	NTPCR	-0.237356	0.14883	0.621057
	AFTPH	0.249067	0.14989	0.621057
	ADD1	0.226655	0.14876	0.621057
	ZFYVE16	-0.312672	0.148661	0.621057
	TXNDC15	0.172116	0.150064	0.621057
	CDC5L	-0.213852	0.149908	0.621057
	LACTB2	-0.282618	0.149332	0.621057
	DENND3	0.168847	0.14691	0.621057
	SWAP70	0.326029	0.149979	0.621057
	ARL2	-0.223231	0.147009	0.621057
	DDX6	0.239383	0.149609	0.621057
	FLI1	0.145642	0.14877	0.621057
	BIN2	0.271806	0.149984	0.621057
	LINC02397	-0.582004	0.148908	0.621057
	P2RX7	0.370298	0.149405	0.621057
	LPAR6	-0.372245	0.148008	0.621057
	MPG	0.343769	0.147618	0.621057
	PHF23	0.260177	0.148746	0.621057
	CD68	0.22754	0.147882	0.621057
	TP53	0.301003	0.147337	0.621057
	ME2	0.198703	0.149291	0.621057
	MOB3A	0.364597	0.147544	0.621057
	ARHGEF1	0.301821	0.147984	0.621057
	CSNK1E	0.216663	0.147156	0.621057
	TYMP	0.329877	0.148088	0.621057
	PDHA1	0.284595	0.150032	0.621057
	NFU1	0.179718	0.150621	0.622849
	NOC2L	0.264856	0.151836	0.623253
	MRPS15	0.113465	0.151346	0.623253
	YIPF4	0.184713	0.150923	0.623253
	VGLL4	0.231841	0.151062	0.623253
	SETD2	0.336389	0.151374	0.623253
	SHISA5	0.357096	0.151857	0.623253
	NCBP2	0.212914	0.152334	0.623253
	NAAA	0.140126	0.152219	0.623253
	CACUL1	0.261832	0.151577	0.623253
	ARL14EP	-0.17737	0.152077	0.623253
	TMBIM4	-0.258248	0.152303	0.623253
	INAFM2	-0.331698	0.151329	0.623253
	CIAO2B	-0.104579	0.151724	0.623253
	MRPL16	0.247314	0.152511	0.623467
	B4GALT1	0.429593	0.152784	0.624075
	RGS10	-0.259755	0.153772	0.6276
	CD163	0.625566	0.154005	0.628038
	PRKD3	0.252609	0.154989	0.629164
	NAGK	0.264443	0.155288	0.629164
	IMPDH2	0.256654	0.155146	0.629164
	ATP6V1A	0.258473	0.154863	0.629164
	KLF4	0.486979	0.155535	0.629164
	RABL6	0.446456	0.15505	0.629164
	PHPT1	-0.190503	0.155452	0.629164
	TMEM179B	-0.221565	0.155269	0.629164
	STX5	0.153298	0.155151	0.629164
	MYDGF	0.252093	0.154736	0.629164
	EIF3B	0.476244	0.156096	0.630927
	HIGD1A	-0.379164	0.156687	0.63186
	C12orf75	-0.516928	0.156705	0.63186
	PICK1	0.465349	0.156496	0.63186
	TRABD	0.332758	0.156927	0.632245
	ARHGAP5	0.277412	0.157147	0.632626
	SFT2D2	-0.160409	0.158077	0.632687
	MRPL53	-0.509099	0.157702	0.632687
	COPB2	0.320772	0.158343	0.632687
	PPP2CA	0.293129	0.159181	0.632687
	HDAC3	0.253587	0.158663	0.632687
	WTAP	0.220304	0.157965	0.632687
	NDUFB2	-0.125256	0.158083	0.632687
	FAM91A1	-0.173304	0.15918	0.632687
	FRA10AC1	0.187363	0.157965	0.632687
	ILK	0.20973	0.157863	0.632687
	DNAJC15	0.254679	0.158177	0.632687
	CINP	0.192841	0.159149	0.632687
	GABPB1-IT1	0.311618	0.158699	0.632687
	UBE2G1	0.174761	0.1586	0.632687
	EFTUD2	0.20351	0.157744	0.632687
	KIF16B	0.371784	0.159021	0.632687
	ZNF37A	0.364868	0.159414	0.633112
	ACTR2	0.173568	0.159854	0.634357
	RPP21	-0.164387	0.160397	0.635301
	GIMAP6	0.27034	0.160598	0.635301
	FDX1	-0.283683	0.160496	0.635301
	TFPT	-0.207628	0.16045	0.635301
	C1orf56	0.690487	0.161024	0.635481
	TSPAN3	0.276446	0.160969	0.635481
	CMTM3	0.338723	0.160869	0.635481
	SNHG3	0.315384	0.161651	0.63557
	TAP2	0.349792	0.161459	0.63557
	EAPP	-0.243387	0.16173	0.63557
	CLN3	0.178795	0.161807	0.63557
	ZDHHC7	0.263306	0.161722	0.63557
	UBXN6	0.353053	0.161499	0.63557
	PPP1R18	0.316303	0.162191	0.636083
	KEAP1	0.283622	0.162138	0.636083
	DNAJB11	0.319495	0.162467	0.636668
	PRDM1	-0.355834	0.16265	0.636887
	PMVK	0.111373	0.162866	0.637235
	EBI3	0.416463	0.163265	0.638298
	GAPT	0.233201	0.163871	0.638678
	ASH2L	0.214651	0.163816	0.638678
	SLC31A2	0.18126	0.163768	0.638678
	PSMD3	0.316014	0.163495	0.638678
	MERTK	0.670867	0.164496	0.638873
	HLA-DPA1	-0.229181	0.165104	0.638873
	MAP3K11	0.289824	0.165195	0.638873
	TAF1D	0.429736	0.164864	0.638873
	FKBP4	0.272668	0.165085	0.638873
	MED21	-0.230353	0.165028	0.638873
	RTRAF	-0.182213	0.164713	0.638873
	PRAM1	0.272703	0.164551	0.638873
	REX1BD	-0.252198	0.164225	0.638873
	RUVBL2	0.278437	0.16463	0.638873
	MAD1L1	0.303407	0.165387	0.638958
	PPM1F	0.299345	0.165472	0.638958
	DHPS	0.152666	0.165613	0.639011
	CD46	0.276568	0.166277	0.640066
	SH2B3	0.246607	0.166166	0.640066
	RPA1	0.225136	0.166016	0.640066
	TTC3	0.197894	0.166397	0.640066
	MAF1	0.323107	0.166769	0.641004
	GEMIN6	-0.195074	0.16857	0.642005
	WIPF1	0.239318	0.167781	0.642005
	TTC14	0.224137	0.168693	0.642005
	NCBP2AS2	-0.156353	0.168508	0.642005
	RCHY1	-0.175325	0.168262	0.642005
	PAPSS1	0.193602	0.167617	0.642005
	PPID	0.168003	0.168334	0.642005
	ABHD11	0.187203	0.167736	0.642005
	CLIP1	0.293327	0.168683	0.642005
	SYNE3	0.285868	0.168452	0.642005
	AKAP13	0.222536	0.168314	0.642005
	ZNF688	0.3035	0.168521	0.642005
	CARD8-AS1	-0.259598	0.168017	0.642005
	RNPEP	0.312797	0.169627	0.644142
	FMC1	-0.18485	0.169639	0.644142
	ATXN2	0.26838	0.169384	0.644142
	CASC3	0.352644	0.170276	0.646071
	CD28	0.439035	0.170988	0.647223
	ADK	-0.297948	0.171155	0.647223
	NDRG2	0.349242	0.17077	0.647223
	SLC9A3R1	0.362456	0.171225	0.647223
	GGA1	0.233609	0.170933	0.647223
	COX11	0.198379	0.171461	0.647627
	STK10	0.413694	0.171709	0.648075
	PRDX3	-0.270415	0.172257	0.648239
	RAB5B	0.266909	0.172093	0.648239
	KDM2B	0.342778	0.172269	0.648239
	SPPL2A	0.176297	0.172194	0.648239
	NUDT3	0.352863	0.17251	0.648619
	CH25H	-0.518283	0.172758	0.648619
	MMAB	-0.170455	0.172727	0.648619
	CD86	-0.356949	0.172907	0.648693
	SLC39A4	0.217485	0.173154	0.649134
	PTOV1	0.411366	0.173323	0.649281
	PRCP	0.218898	0.173699	0.650204
	BHLHE41	-0.302066	0.173855	0.650302
	MAF	-0.343217	0.174119	0.650805
	DGKZ	0.295599	0.174681	0.65181
	MYADM	0.333909	0.174753	0.65181
	CRELD2	0.268279	0.174778	0.65181
	SKP1	-0.232637	0.175251	0.653089
	AHCYL1	0.233844	0.175413	0.653156
	LAPTM4A	-0.404744	0.175529	0.653156
	DUS3L	0.226264	0.175979	0.654344
	DNTTIP2	-0.313637	0.176489	0.654783
	NDUFC1	-0.167326	0.176362	0.654783
	SURF1	-0.210853	0.176389	0.654783
	ATP5ME	-0.195196	0.177211	0.655343
	LTBR	0.411788	0.177077	0.655343
	GIT2	0.183514	0.176919	0.655343
	LCMT1	0.198642	0.17729	0.655343
	ZGPAT	0.180268	0.177293	0.655343
	COMMD2	0.13828	0.177737	0.655816
	TRBC2	0.634595	0.177944	0.655816
	MYOF	-0.410336	0.177591	0.655816
	SELENOM	-0.184817	0.177922	0.655816
	INTS11	0.177724	0.178132	0.656028
	PPP1R9B	0.44561	0.1786	0.65727
	TMEM14C	-0.185278	0.178878	0.65781
	GRSF1	0.223646	0.179263	0.658742
	SEPTIN6	0.303038	0.179408	0.658793
	COX14	0.142657	0.179868	0.66
	SLC39A1	0.252147	0.18183	0.660269
	VAMP8	-0.135061	0.182116	0.660269
	RBMS1	0.244438	0.180117	0.660269
	CERS6	0.199994	0.18171	0.660269
	CCDC12	0.175661	0.180414	0.660269
	HEXB	0.305185	0.181209	0.660269
	ATP6V1H	0.223506	0.181749	0.660269
	CELF2	0.193519	0.180879	0.660269
	IRAK4	0.367603	0.182298	0.660269
	EVL	0.180812	0.182405	0.660269
	C16orf54	0.396413	0.180917	0.660269
	PER1	0.416284	0.181922	0.660269
	RHOT1	0.224245	0.181515	0.660269
	NARF	0.189217	0.181712	0.660269
	ROCK1	0.252335	0.180431	0.660269
	MRPL34	0.172762	0.181016	0.660269
	RBM42	0.309671	0.181267	0.660269
	FBL	0.240778	0.182443	0.660269
	SAMHD1	0.213689	0.180998	0.660269
	ENY2	-0.148875	0.182781	0.660597
	ACD	0.21056	0.182797	0.660597
	AKIRIN1	0.295469	0.183162	0.660964
	SBDS	-0.184393	0.183063	0.660964
	ZNF292	0.267758	0.183392	0.661319
	ZC3H18	0.353671	0.183819	0.662383
	ORMDL1	0.245068	0.184485	0.662594
	RWDD1	-0.198865	0.18446	0.662594
	AOAH	0.246676	0.184796	0.662594
	UPP1	0.280196	0.184897	0.662594
	NUTM2B-AS1	0.295768	0.184935	0.662594
	PUS7L	-0.273671	0.184633	0.662594
	ZNF562	0.340268	0.184604	0.662594
	NOL12	0.168776	0.184293	0.662594
	MCMBP	0.349837	0.185122	0.662791
	WDR1	0.209725	0.185301	0.662917
	SNF8	0.141607	0.185421	0.662917
	UHMK1	-0.138037	0.186609	0.663381
	CCT7	0.187657	0.186186	0.663381
	SLC9A9	-0.277447	0.186166	0.663381
	NAIP	0.26906	0.186559	0.663381
	PHIP	0.202922	0.185904	0.663381
	CREB3	0.232304	0.186522	0.663381
	CLEC4A	0.261106	0.186455	0.663381
	RBM26	0.228693	0.186103	0.663381
	TIMP1	-0.26823	0.186819	0.663657
	ARID3A	0.290065	0.187026	0.663922
	ERGIC3	0.140038	0.187206	0.664092
	CTNNBIP1	-0.382304	0.187389	0.66427
	DCTN3	-0.1143	0.18762	0.664618
	NCK1	-0.25325	0.187847	0.664956
	PAK1	0.226528	0.188082	0.665319
	UNC93B1	0.298953	0.188444	0.666127
	PEA15	0.392306	0.189524	0.667826
	NDUFS1	0.186178	0.189942	0.667826
	HLA-E	0.172014	0.190207	0.667826
	TIMM23	0.266375	0.189208	0.667826
	TMEM258	-0.218332	0.190179	0.667826
	TBC1D15	-0.419878	0.189756	0.667826
	PPP4C	0.22898	0.189764	0.667826
	RBL2	0.357415	0.190256	0.667826
	VEZF1	0.215431	0.189702	0.667826
	STX16	0.297026	0.189489	0.667826
	LAMTOR5	-0.199862	0.191207	0.669948
	GPNMB	0.681066	0.191395	0.669948
	CTSC	0.241631	0.19113	0.669948
	ADGRE5	0.335531	0.191308	0.669948
	TAPBPL	0.338601	0.191801	0.670621
	PRKAG1	0.211198	0.191854	0.670621
	RAB35	0.277275	0.192194	0.671342
	CLPTM1L	0.329664	0.192975	0.672664
	HHEX	0.113031	0.192806	0.672664
	IFITM3	0.23637	0.19288	0.672664
	TMEM192	0.270517	0.193652	0.672989
	TDP2	0.186739	0.19385	0.672989
	FUCA2	0.20876	0.193424	0.672989
	GRINA	0.312724	0.193775	0.672989
	ATP6V0C	0.179695	0.193808	0.672989
	HNRNPUL1	0.296294	0.193873	0.672989
	ATP1B1	0.42477	0.194398	0.673095
	HNMT	0.0760039	0.194441	0.673095
	ZNF706	-0.172378	0.194313	0.673095
	SPCS2	-0.35819	0.194078	0.673095
	RARS	-0.150861	0.194805	0.673893
	DENND4B	0.261026	0.195486	0.674086
	PRRC2A	0.367847	0.195316	0.674086
	THAP11	0.302633	0.19529	0.674086
	MMD	-0.24144	0.195533	0.674086
	TMED1	0.16935	0.195463	0.674086
	PAK1IP1	0.181031	0.195988	0.675188
	NECAP2	0.141659	0.196818	0.675985
	TSNAX	-0.227762	0.197856	0.675985
	SMIM20	-0.225141	0.196434	0.675985
	SNX10	0.207995	0.197902	0.675985
	RSF1	-0.156536	0.197656	0.675985
	CCND2	-0.196359	0.19717	0.675985
	USP3	0.242346	0.19777	0.675985
	COMMD4	0.215642	0.1966	0.675985
	THOC6	0.24994	0.197597	0.675985
	PSMD11	0.13077	0.197466	0.675985
	SPAG9	-0.302492	0.197201	0.675985
	TPM4	0.265782	0.197971	0.675985
	NDUFA3	-0.187426	0.197738	0.675985
	DENND5A	0.211111	0.198215	0.67636
	PCID2	0.24712	0.199445	0.680094
	NOA1	0.254993	0.199885	0.680741
	GAMT	-0.177022	0.199906	0.680741
	TRIM38	0.246148	0.200657	0.681909
	SAYSD1	0.190614	0.200619	0.681909
	CBR1	0.215366	0.200513	0.681909
	EDEM3	0.246908	0.200906	0.682229
	WBP2	0.166379	0.201024	0.682229
	EFHD2	0.312329	0.201787	0.683583
	HLA-DMB	-0.176008	0.202085	0.683583
	ATP5MF	-0.166837	0.202104	0.683583
	BCAP29	-0.185981	0.201562	0.683583
	CBX6	0.310395	0.201852	0.683583
	CKLF	-0.198648	0.202241	0.683586
	MRPL35	-0.278856	0.202383	0.683604
	DDX60L	0.293361	0.20252	0.683608
	MFSD12	0.185661	0.202726	0.683844
	SRFBP1	-0.250313	0.202916	0.684023
	NMI	0.305353	0.203574	0.685675
	RNF168	0.33842	0.203679	0.685675
	PTAFR	0.245937	0.207642	0.686548
	PRPF38A	0.141741	0.206789	0.686548
	GBP2	0.289833	0.207742	0.686548
	CKS1B	-0.221118	0.206252	0.686548
	C2orf74	-0.301713	0.206415	0.686548
	UTP3	0.189076	0.206067	0.686548
	SEC31A	0.128347	0.208186	0.686548
	IQGAP2	0.364459	0.205572	0.686548
	SRSF3	0.103101	0.204848	0.686548
	UFL1	0.202279	0.206152	0.686548
	GSTK1	0.155904	0.208364	0.686548
	TACC1	0.199837	0.207529	0.686548
	TOR2A	0.16564	0.207691	0.686548
	CD81	-0.511865	0.208293	0.686548
	HTATIP2	-0.230471	0.207453	0.686548
	PPP1R14B	-0.53786	0.206966	0.686548
	MRPL11	0.156442	0.20462	0.686548
	LINC00937	0.414697	0.205733	0.686548
	MRPL42	-0.302543	0.207764	0.686548
	RNF10	0.27599	0.207412	0.686548
	RB1	-0.230581	0.207961	0.686548
	LAMP1	0.32946	0.207739	0.686548
	SUPT16H	-0.208446	0.206516	0.686548
	SERF2	-0.122996	0.206948	0.686548
	NUDT21	0.17333	0.207371	0.686548
	CRLF3	0.142807	0.205272	0.686548
	IFI35	0.2955	0.204561	0.686548
	PET100	-0.240276	0.204657	0.686548
	DNAJB1	0.334087	0.208133	0.686548
	MAP1S	0.360526	0.205329	0.686548
	ERVK3-1	-0.217073	0.208512	0.686548
	SAMSN1	0.293327	0.204899	0.686548
	YDJC	0.224626	0.208592	0.686548
	DIAPH2	0.20621	0.205311	0.686548
	CCDC66	0.252132	0.208795	0.686764
	CHORDC1	0.23401	0.209017	0.687045
	PDHB	0.281094	0.209253	0.687371
	PPP1R8	0.269113	0.210712	0.688075
	CERS2	0.194863	0.210653	0.688075
	MOB1A	-0.149651	0.210977	0.688075
	SP100	0.192086	0.210562	0.688075
	FNIP1	0.216383	0.21093	0.688075
	PNISR	0.227781	0.210681	0.688075
	FOXO3	0.127277	0.209726	0.688075
	FNBP1	0.271137	0.210907	0.688075
	MGAT2	0.269555	0.210675	0.688075
	ELMSAN1	0.332687	0.210763	0.688075
	RNF213	0.369358	0.210711	0.688075
	PDCD10	-0.332294	0.211188	0.688317
	LSP1	0.212238	0.211386	0.688513
	SELENOS	-0.162011	0.211534	0.688551
	HAGH	-0.190722	0.212261	0.690467
	NOP58	0.216421	0.212583	0.690521
	ADD3	0.329467	0.21269	0.690521
	RAE1	0.307559	0.212485	0.690521
	UFC1	-0.148708	0.213524	0.691587
	COMMD10	-0.32616	0.213355	0.691587
	ERGIC1	0.208277	0.213465	0.691587
	GPAT4	0.304919	0.21357	0.691587
	CSF1R	0.248025	0.21382	0.69178
	ARHGEF6	-0.177755	0.213906	0.69178
	AC016831.5	0.475871	0.214051	0.691804
	MED8	0.165602	0.215278	0.693322
	ABL2	0.292852	0.214882	0.693322
	XPO1	-0.177006	0.214978	0.693322
	CYHR1	0.161585	0.215488	0.693322
	PTEN	0.28985	0.215416	0.693322
	CFL1	0.141767	0.21508	0.693322
	MAX	0.162736	0.215233	0.693322
	LGALS8	0.200016	0.216402	0.69465
	MRPL36	-0.169998	0.216466	0.69465
	GOLPH3	0.24038	0.216593	0.69465
	BLOC1S2	-0.253967	0.216081	0.69465
	IRF7	0.238654	0.216244	0.69465
	GNS	0.269046	0.217022	0.695579
	FCGR3A	-0.252817	0.217319	0.695644
	YWHAQ	0.152422	0.217239	0.695644
	FILIP1L	-0.330694	0.218462	0.698834
	AGPAT3	0.28908	0.218595	0.698834
	TMEM230	0.119494	0.218882	0.699306
	GYG1	0.132372	0.219181	0.699815
	KPNB1	0.17579	0.21948	0.700325
	SMIM19	-0.191675	0.219632	0.700366
	CEP350	0.252375	0.220541	0.700711
	COQ10B	-0.196019	0.220554	0.700711
	TNIP1	0.401696	0.220034	0.700711
	FDFT1	-0.101626	0.220436	0.700711
	PLXDC2	0.177189	0.220556	0.700711
	HNRNPH3	-0.124516	0.220579	0.700711
	RAB11B	0.268907	0.220831	0.701069
	CYB5A	-0.145077	0.221	0.701161
	MRPL28	0.230156	0.221431	0.701641
	ADSL	0.189856	0.221372	0.701641
	ARPC4	0.278443	0.222011	0.702798
	OPA1	0.18898	0.222076	0.702798
	TMEM128	-0.294619	0.222282	0.702826
	CCDC90B	-0.156385	0.222505	0.702826
	EMC7	-0.196533	0.222395	0.702826
	HPF1	-0.279464	0.223065	0.703808
	CCNG1	0.183784	0.223237	0.703808
	PIGT	0.22475	0.223179	0.703808
	LAPTM5	0.238198	0.223718	0.704679
	DUSP3	0.248138	0.223795	0.704679
	UBE3A	0.191784	0.224262	0.705707
	APBB1IP	-0.228008	0.224791	0.706702
	USB1	0.232401	0.22486	0.706702
	YTHDF2	0.136219	0.226994	0.708048
	MPV17	0.291006	0.227394	0.708048
	FEZ2	-0.131711	0.226155	0.708048
	RPIA	0.131183	0.22696	0.708048
	SP110	0.231456	0.227405	0.708048
	RUFY3	0.483908	0.226671	0.708048
	PIM1	0.447757	0.226763	0.708048
	LSM1	0.138622	0.225457	0.708048
	SLA	0.301091	0.226772	0.708048
	OTUB1	0.23207	0.22576	0.708048
	KMT5B	0.158367	0.226187	0.708048
	CD4	0.173658	0.226023	0.708048
	ERGIC2	-0.191001	0.227175	0.708048
	SPSB3	0.218521	0.22602	0.708048
	DTD1	-0.137086	0.227219	0.708048
	ATG4C	-0.262687	0.227841	0.708085
	OST4	-0.180675	0.227579	0.708085
	WAC	0.159567	0.227756	0.708085
	GSK3B	0.24798	0.228942	0.70892
	H2AFZ	-0.144515	0.228957	0.70892
	IRF1	0.456121	0.228858	0.70892
	FYN	0.34601	0.228873	0.70892
	DPP7	0.157535	0.22885	0.70892
	TECR	0.2179	0.228786	0.70892
	RNF167	0.232076	0.229169	0.709138
	SP3	0.190518	0.229439	0.709496
	MRPL43	-0.251168	0.229568	0.709496
	GNL2	0.203568	0.230444	0.710082
	RNF187	0.48517	0.231164	0.710082
	IFRD2	0.134067	0.231713	0.710082
	RALA	-0.228447	0.231739	0.710082
	TMEM248	0.300792	0.231144	0.710082
	CLTA	0.147807	0.230082	0.710082
	ATP6V1G1	-0.121588	0.231676	0.710082
	MTRNR2L8	-0.73347	0.231617	0.710082
	CKAP5	0.247643	0.23125	0.710082
	MRPL21	0.166018	0.230834	0.710082
	COMMD6	-0.18931	0.230209	0.710082
	EMC6	0.102454	0.230621	0.710082
	FMNL1	0.245697	0.231267	0.710082
	MYL12A	-0.2205	0.231676	0.710082
	CBWD5	-0.234061	0.231897	0.710131
	UPK3BL1	0.607572	0.232316	0.71098
	ARID1A	0.256518	0.233115	0.711338
	CAST	-0.231472	0.232739	0.711338
	PANK3	0.183363	0.233254	0.711338
	RPA3	-0.123768	0.233511	0.711338
	BUD31	0.0893993	0.233214	0.711338
	MRPL15	-0.251197	0.233579	0.711338
	FAM120AOS	0.227227	0.233475	0.711338
	POP5	0.159668	0.233829	0.711338
	MT1X	-0.412658	0.23279	0.711338
	RFXANK	0.182002	0.233851	0.711338
	CWC22	-0.302018	0.234609	0.711487
	NMD3	-0.23653	0.234419	0.711487
	PPP6C	0.119107	0.23442	0.711487
	CDKN1B	0.234187	0.234495	0.711487
	MRPL40	-0.246779	0.234057	0.711487
	MFSD14A	0.325505	0.23516	0.711513
	SIPA1	0.390298	0.235019	0.711513
	GPR82	0.319346	0.235146	0.711513
	HPRT1	-0.147484	0.235185	0.711513
	PRELID3B	-0.123921	0.235704	0.712653
	KMT2E	0.212786	0.236672	0.715148
	SNHG8	-0.319403	0.23858	0.715755
	CLK4	0.25953	0.237605	0.715755
	TMEM106B	-0.166613	0.238842	0.715755
	GNAQ	-0.226318	0.238951	0.715755
	TLE4	0.248046	0.237894	0.715755
	ARID5B	-0.284899	0.238751	0.715755
	API5	0.214987	0.238344	0.715755
	PTPMT1	-0.202859	0.239013	0.715755
	PTPN6	0.190264	0.237397	0.715755
	ATP2B1	-0.196017	0.23874	0.715755
	PHKB	0.176485	0.23831	0.715755
	NKIRAS2	0.232637	0.238614	0.715755
	LUC7L3	0.277234	0.237214	0.715755
	TOB1	0.39674	0.238892	0.715755
	UBE2G2	0.281573	0.237678	0.715755
	TMED5	0.195649	0.240302	0.715897
	TRMT13	0.323002	0.24205	0.715897
	PRDX6	0.0676787	0.243613	0.715897
	C1D	-0.207298	0.241639	0.715897
	MRPS9	-0.210983	0.241466	0.715897
	NAA50	0.169357	0.24309	0.715897
	GFM1	-0.16565	0.242386	0.715897
	CWC27	0.211845	0.24011	0.715897
	CCDC112	-0.212671	0.243826	0.715897
	UQCRQ	-0.193706	0.239779	0.715897
	UBE2D2	-0.17176	0.242792	0.715897
	HLA-DPB1	-0.177461	0.243678	0.715897
	SMAP1	-0.241442	0.24122	0.715897
	SFT2D1	-0.27223	0.244012	0.715897
	TMEM176B	0.628614	0.240997	0.715897
	PCMTD1	-0.246403	0.240659	0.715897
	RIPK2	0.200422	0.243479	0.715897
	HNRNPK	0.21491	0.243044	0.715897
	GNG10	0.188987	0.242705	0.715897
	SFXN4	0.215162	0.243305	0.715897
	ARRB1	-0.125615	0.242241	0.715897
	CERS5	0.167047	0.239605	0.715897
	PFDN5	-0.0945645	0.244056	0.715897
	AC025164.1	0.429045	0.23951	0.715897
	IRS2	-0.291979	0.242252	0.715897
	RNASE6	-0.44012	0.243069	0.715897
	SIPA1L1	-0.318362	0.243593	0.715897
	WARS	0.224049	0.242426	0.715897
	TNFAIP2	0.341751	0.243182	0.715897
	PDIA3	0.273475	0.241104	0.715897
	LAIR1	0.166835	0.24333	0.715897
	TRIM28	0.179484	0.240918	0.715897
	UBE2M	-0.613997	0.239913	0.715897
	SYS1	0.245497	0.240956	0.715897
	CSTF1	0.255359	0.239257	0.715897
	GCSH	-0.242285	0.24435	0.716341
	BCL10	-0.148868	0.2448	0.716471
	HNRNPA2B1	0.159518	0.244783	0.716471
	STOM	0.183607	0.245108	0.716471
	RAB34	-0.145698	0.244974	0.716471
	GSS	0.173842	0.244908	0.716471
	SELENOF	0.183977	0.245346	0.716746
	CCNL2	0.218655	0.246709	0.718352
	CAMTA1	-0.187777	0.247721	0.718352
	CD52	0.483716	0.246796	0.718352
	RO60	-0.188664	0.249893	0.718352
	TLR5	0.228921	0.247122	0.718352
	DPY30	-0.231852	0.248302	0.718352
	SETD5	0.270941	0.249559	0.718352
	PAIP1	0.192781	0.246948	0.718352
	RBM27	0.228519	0.248787	0.718352
	TRA2A	0.254344	0.250048	0.718352
	REEP4	0.282038	0.249077	0.718352
	MAP3K8	-0.381622	0.248853	0.718352
	CSTF2T	-0.314237	0.249906	0.718352
	MGMT	-0.118129	0.247211	0.718352
	CAPRIN1	0.113843	0.247685	0.718352
	TMEM126A	-0.152562	0.249113	0.718352
	ATM	0.206325	0.248232	0.718352
	RBM25	0.21423	0.24961	0.718352
	C15orf61	-0.230358	0.248858	0.718352
	CFDP1	-0.095789	0.249853	0.718352
	USP10	0.217582	0.246041	0.718352
	FAM174C	0.300747	0.249343	0.718352
	KLF2	-0.546735	0.247811	0.718352
	SSBP4	0.223462	0.247599	0.718352
	ETHE1	0.172382	0.249515	0.718352
	LILRB3	0.273607	0.247083	0.718352
	C20orf194	0.314714	0.248855	0.718352
	NDUFV3	-0.160484	0.246455	0.718352
	TNRC6B	0.173179	0.24965	0.718352
	RBM5	0.173721	0.250721	0.718493
	ANKRD37	-0.137197	0.251243	0.718493
	LCOR	0.134655	0.251123	0.718493
	STARD13	0.25555	0.251095	0.718493
	ZFP36L1	-0.186206	0.250849	0.718493
	MPDU1	0.311212	0.251079	0.718493
	FTL	-0.173987	0.250687	0.718493
	NXT1	0.124475	0.250254	0.718493
	RBBP4	0.155694	0.25156	0.718989
	ENO1	0.220378	0.251838	0.719003
	C5orf24	-0.199005	0.251855	0.719003
	DELE1	0.336127	0.251995	0.719003
	HSPE1	-0.128824	0.252257	0.719342
	DGUOK	-0.160473	0.252425	0.719411
	SYK	0.271256	0.25261	0.71953
	OXLD1	-0.275614	0.253014	0.720271
	SYAP1	0.192542	0.253158	0.720272
	MDM4	0.281527	0.253907	0.720923
	CFLAR	0.226566	0.254051	0.720923
	MYCBP2	0.209357	0.25409	0.720923
	NAE1	0.162477	0.25379	0.720923
	ETFB	0.148352	0.254105	0.720923
	ZBTB38	-0.217015	0.254355	0.721223
	LINC01480	0.606145	0.254647	0.721642
	SLAIN2	0.256161	0.255083	0.721664
	HPS1	0.220026	0.255374	0.721664
	PICALM	0.11933	0.255331	0.721664
	TRIM13	0.246216	0.255105	0.721664
	ERCC1	0.150787	0.255139	0.721664
	TRNT1	0.214149	0.256249	0.72373
	TIGAR	0.182	0.256499	0.724029
	RFC1	-0.29601	0.25711	0.724076
	AL590617.2	0.358507	0.256673	0.724076
	CLECL1	0.401397	0.257284	0.724076
	NUDT4	0.123183	0.257255	0.724076
	CSNK2A1	0.19163	0.257193	0.724076
	DHRSX	-0.150415	0.257382	0.724076
	TRAM1	0.178745	0.258193	0.72595
	SNX14	0.203864	0.258448	0.726262
	DARS	0.1296	0.259098	0.726525
	DCAF10	0.215875	0.258882	0.726525
	PCTP	0.260436	0.259121	0.726525
	BRD4	0.260013	0.258872	0.726525
	FAM204A	-0.136079	0.259527	0.727255
	SRRM1	-0.146105	0.263286	0.727846
	SRSF11	0.148115	0.26196	0.727846
	SARS	0.13852	0.263606	0.727846
	POGK	-0.157426	0.260234	0.727846
	DISC1	0.154016	0.261302	0.727846
	SERTAD2	0.25703	0.262643	0.727846
	CD14	-0.397653	0.261523	0.727846
	RBM22	-0.271529	0.262091	0.727846
	MED7	-0.235544	0.263946	0.727846
	HMGN4	0.290578	0.26274	0.727846
	OGFRL1	0.157434	0.262231	0.727846
	CCDC28A	-0.18368	0.263316	0.727846
	FAM126A	0.185026	0.261297	0.727846
	CDK13	0.246422	0.26379	0.727846
	HSPB1	-0.189028	0.262982	0.727846
	PIK3CG	-0.175563	0.26042	0.727846
	SSNA1	0.095684	0.263574	0.727846
	TIMM10B	-0.143444	0.261645	0.727846
	ATP5MG	-0.116077	0.263873	0.727846
	ARHGDIB	0.1333	0.260782	0.727846
	PSMD9	0.13098	0.262977	0.727846
	ANKRD10	0.214827	0.260931	0.727846
	CASC4	0.215033	0.263933	0.727846
	UBB	-0.293226	0.262629	0.727846
	APPBP2	-0.16387	0.26021	0.727846
	SCAND1	-0.138982	0.262143	0.727846
	SAT1	-0.237467	0.260192	0.727846
	PGK1	0.234875	0.261283	0.727846
	FAM50A	-0.323869	0.262163	0.727846
	HEXIM1	0.253274	0.264182	0.728097
	LARP1	0.250164	0.264748	0.729255
	CPEB4	0.228564	0.265177	0.729637
	DCAF13	-0.326028	0.265177	0.729637
	FLOT1	0.193146	0.266238	0.730135
	CCT6A	0.169236	0.265927	0.730135
	ZNF394	0.220599	0.266377	0.730135
	TGFBR1	-0.187613	0.26609	0.730135
	RAD23B	0.223324	0.266276	0.730135
	IDH3A	0.220747	0.265835	0.730135
	PRPS2	0.2913	0.26619	0.730135
	RNASEH1	0.223539	0.267074	0.730158
	TPRKB	-0.199041	0.266815	0.730158
	RBM6	0.181828	0.267113	0.730158
	RAB1B	0.265527	0.267047	0.730158
	YIPF6	-0.228522	0.266588	0.730158
	PEF1	0.152031	0.268549	0.730705
	S100A10	-0.245307	0.270201	0.730705
	HAX1	-0.135751	0.269342	0.730705
	DEDD	0.299942	0.269783	0.730705
	TRAPPC12	0.256218	0.270549	0.730705
	EIF2AK2	0.157197	0.267927	0.730705
	PTPN18	0.249558	0.270362	0.730705
	MOB4	-0.311984	0.270955	0.730705
	1-Mar	0.190739	0.268499	0.730705
	PHF1	0.296647	0.270944	0.730705
	FAM3C	0.171556	0.270248	0.730705
	MAPKAP1	0.231183	0.267899	0.730705
	TSPAN14	0.193587	0.268039	0.730705
	TIAL1	0.146515	0.268481	0.730705
	MDM2	0.285618	0.268386	0.730705
	MLEC	0.207677	0.269539	0.730705
	SPPL3	0.252247	0.269932	0.730705
	TPM1	-0.130031	0.269531	0.730705
	CLEC10A	0.199737	0.269768	0.730705
	CEBPG	0.173626	0.269125	0.730705
	GRAMD1A	0.299932	0.270873	0.730705
	IRF3	0.171748	0.269681	0.730705
	PANK2	0.157492	0.270717	0.730705
	GET1	-0.151372	0.268761	0.730705
	RTL8A	-0.158235	0.267624	0.730705
	EFCAB14	0.153315	0.272107	0.732236
	PTRHD1	-0.144422	0.272061	0.732236
	GSPT1	-0.341611	0.271694	0.732236
	USE1	0.10864	0.271997	0.732236
	WIPI2	0.185685	0.272473	0.732829
	ZNF330	0.113916	0.272975	0.733124
	LPAR5	0.191818	0.272862	0.733124
	GMFB	-0.133284	0.273022	0.733124
	ERH	-0.166997	0.273172	0.733137
	CHRAC1	0.243856	0.273463	0.733168
	DENND4A	0.167244	0.273679	0.733168
	NOB1	0.141022	0.273559	0.733168
	HELZ	0.177975	0.273915	0.733168
	PSMG1	0.151831	0.273891	0.733168
	TLN1	-0.211161	0.27438	0.733383
	HK1	0.226637	0.274726	0.733383
	DHRS7	-0.197089	0.274578	0.733383
	SLC43A2	0.227634	0.274501	0.733383
	FAM207A	-0.138304	0.274623	0.733383
	NRBF2	-0.159332	0.275208	0.733888
	CYBC1	0.188782	0.275109	0.733888
	ZMYND11	-0.160408	0.275654	0.734687
	LINC00623	-0.237956	0.275939	0.735056
	SKI	0.23687	0.276371	0.735429
	PPP2R2A	0.268055	0.276519	0.735429
	ATXN3	0.18734	0.276467	0.735429
	SETX	0.14481	0.276965	0.735445
	CUL5	0.127228	0.276707	0.735445
	ABCD4	0.24974	0.276839	0.735445
	METTL5	-0.220026	0.278073	0.735954
	EMC3	-0.170848	0.27833	0.735954
	DPM2	0.155576	0.278247	0.735954
	MRPS16	0.122162	0.278002	0.735954
	PRPF19	0.161214	0.277874	0.735954
	G6PC3	0.239124	0.277634	0.735954
	LPIN2	-0.357759	0.277373	0.735954
	ABHD12	0.266406	0.277749	0.735954
	AMD1	0.200494	0.279036	0.737432
	SCAMP2	0.184362	0.279362	0.73776
	ICAM3	0.354918	0.279455	0.73776
	ORAI1	0.278392	0.279895	0.738534
	PSTPIP1	0.230284	0.280205	0.738964
	NDUFB4	-0.125694	0.28062	0.739668
	IMPDH1	0.28745	0.280789	0.739726
	DNAJB9	-0.280786	0.281051	0.739906
	NPEPPS	0.215382	0.281152	0.739906
	SNRPA1	-0.217932	0.281913	0.741518
	NDUFB10	-0.113158	0.282176	0.741821
	FAM107B	0.274621	0.28297	0.742933
	SAE1	0.161275	0.283043	0.742933
	ZNFX1	0.318007	0.282839	0.742933
	CPNE8	0.298192	0.283412	0.743512
	GSTP1	-0.115134	0.283787	0.744107
	STARD4	-0.237616	0.283984	0.744234
	LNPEP	0.22962	0.284269	0.744591
	NFKBID	0.314653	0.285391	0.747141
	NDUFS5	-0.103528	0.285941	0.747487
	C1orf54	-0.265055	0.286218	0.747487
	TMEM176A	0.527108	0.285871	0.747487
	CDKN2B	-0.297028	0.286083	0.747487
	RPAP3	0.170473	0.286268	0.747487
	YIF1B	0.136092	0.286733	0.748311
	ZHX1	-0.140401	0.287084	0.748807
	ACBD5	0.175619	0.287222	0.748807
	ZKSCAN1	0.261883	0.288453	0.750579
	JAK2	0.300568	0.288188	0.750579
	RSRC2	0.135801	0.2885	0.750579
	SLC25A19	-0.178824	0.288298	0.750579
	JARID2	0.194296	0.289236	0.751324
	CHID1	0.155514	0.289184	0.751324
	ICAM2	-0.264951	0.289076	0.751324
	IL10	-0.355619	0.289568	0.751613
	UBA2	0.22957	0.289647	0.751613
	WASF2	0.152573	0.289976	0.751784
	MRPS18A	0.215123	0.290012	0.751784
	AGTRAP	0.180472	0.290701	0.751936
	USP48	0.131733	0.29617	0.751936
	RNF220	0.26807	0.296109	0.751936
	CD2	0.509266	0.294865	0.751936
	TPM3	0.161622	0.294682	0.751936
	COPA	0.125266	0.295793	0.751936
	HNRNPU	0.167019	0.295621	0.751936
	ARHGAP25	0.236731	0.293914	0.751936
	UXS1	0.145331	0.292293	0.751936
	DYNC1I2	-0.322899	0.297107	0.751936
	XPC	-0.139001	0.290278	0.751936
	TMA7	-0.155764	0.293954	0.751936
	MANF	0.278416	0.293038	0.751936
	NFKB1	0.270201	0.292522	0.751936
	BRD9	0.358651	0.292871	0.751936
	SNX18	0.231397	0.296559	0.751936
	RAC1	-0.361872	0.297105	0.751936
	SEPTIN7	-0.193866	0.293034	0.751936
	GIMAP7	-0.244544	0.292026	0.751936
	MRPS2	0.160057	0.29364	0.751936
	SNHG7	0.344588	0.291086	0.751936
	DNAJB12	-0.181452	0.296877	0.751936
	CTBP2	0.182952	0.29393	0.751936
	TAF10	-0.48689	0.292632	0.751936
	IPO7	0.15123	0.294263	0.751936
	ATG16L2	0.218894	0.293776	0.751936
	PCF11	-0.10691	0.294768	0.751936
	DUSP6	0.204769	0.292878	0.751936
	SCFD1	0.153074	0.295252	0.751936
	DMAC2L	-0.204596	0.294988	0.751936
	DGLUCY	0.225544	0.295963	0.751936
	MESD	0.0973913	0.29553	0.751936
	TTC19	0.237885	0.29535	0.751936
	ALKBH5	0.2143	0.291148	0.751936
	MAP2K3	0.230457	0.295747	0.751936
	NOL11	0.14869	0.294323	0.751936
	RNF125	-0.196936	0.294221	0.751936
	TXNL1	-0.166133	0.293557	0.751936
	C3	-0.313926	0.296956	0.751936
	ARRDC2	0.291389	0.297116	0.751936
	UBA52	0.281045	0.292814	0.751936
	PPP6R1	0.353233	0.2955	0.751936
	DBNDD2	-0.259459	0.294195	0.751936
	ATP5PO	-0.0941807	0.29583	0.751936
	SF3A1	0.231312	0.296745	0.751936
	DYNLT3	-0.167633	0.291633	0.751936
	TCEAL3	-0.236793	0.295567	0.751936
	MRPS14	-0.229144	0.297648	0.752543
	SUPT20H	0.170816	0.297656	0.752543
	TEX264	-0.10546	0.298123	0.752762
	PPP1R2	-0.0869206	0.297968	0.752762
	PAIP2	0.121042	0.298343	0.752762
	MRPL18	-0.126712	0.298289	0.752762
	MARF1	-0.210368	0.298616	0.753072
	YTHDC2	0.142231	0.29877	0.753082
	CLN6	0.291222	0.299294	0.754022
	CUL3	0.26743	0.302014	0.754448
	C3orf14	-0.259485	0.30048	0.754448
	ACTL6A	0.223372	0.300726	0.754448
	ZNF622	-0.13896	0.301677	0.754448
	UBXN2B	0.127388	0.301764	0.754448
	RNF139	0.2762	0.301632	0.754448
	TMX2	0.156284	0.30202	0.754448
	MS4A6A	-0.221514	0.301655	0.754448
[truncated: 3,017 more rows]

## Sheet: NK
NK	gene	log2FC	Pvalue	FDR
	CSNK1G3	-1.48046	1.9e-05	0.0816499
	AC027644.3	-1.7987	2.77e-05	0.0816499
	NDUFAF8	-1.03887	2.02e-05	0.0816499
	PDIA4	2.61294	7.85e-05	0.173565
	TLN1	-0.74668	0.000103113	0.182489
	RAB11FIP1	-1.07257	0.00024689	0.276782
	ATP5F1B	1.08739	0.000250227	0.276782
	CUL4B	-1.95136	0.000222286	0.276782
	ACYP2	-1.23253	0.000342713	0.336963
	PGLS	-0.888383	0.000425188	0.376249
	EVA1B	-2.1622	0.000537759	0.394311
	PJA2	-0.919901	0.00057928	0.394311
	ARHGEF6	-1.25176	0.000548773	0.394311
	PAK2	-0.796065	0.00071457	0.433034
	LRBA	1.43599	0.000734039	0.433034
	HMGN2	-0.470345	0.000854744	0.433105
	HLA-A	0.62441	0.000816752	0.433105
	PIK3CG	1.6769	0.000880992	0.433105
	KIF2A	-0.85151	0.00113383	0.510954
	HNRNPUL1	0.988127	0.00115483	0.510954
	AL135905.2	-3.19722	0.00126495	0.533025
	EPB41	-0.606159	0.00402722	0.552199
	C1orf109	-2.11018	0.002106	0.552199
	CKS1B	-1.50175	0.00264962	0.552199
	ARHGAP30	0.678314	0.00374472	0.552199
	ARPC2	0.357604	0.00176795	0.552199
	TRIP12	-1.14255	0.00208096	0.552199
	KIT	-1.84154	0.00371259	0.552199
	TNIP1	1.39246	0.00271004	0.552199
	CCNG1	1.24955	0.00156077	0.552199
	TMED9	0.934247	0.00222953	0.552199
	TMEM14B	-0.586678	0.00333428	0.552199
	HIST1H2AC	-1.42765	0.00303284	0.552199
	CCNC	1.42366	0.001595	0.552199
	SF3B5	-0.543928	0.00376402	0.552199
	FAM3C	2.2512	0.00348789	0.552199
	BPGM	-1.61658	0.00414043	0.552199
	PTPRN2	-1.69414	0.00365381	0.552199
	MRPS28	-1.04597	0.00288232	0.552199
	PYROXD2	-0.928714	0.00418096	0.552199
	PDCD4	0.667565	0.00355931	0.552199
	EIF4G2	0.822207	0.00324802	0.552199
	ARL14EP	-0.822513	0.0027237	0.552199
	RSF1	-0.736394	0.00233889	0.552199
	KLRD1	0.521095	0.0022118	0.552199
	ITGB7	1.53923	0.00193462	0.552199
	GOLGA3	-1.25045	0.00386361	0.552199
	MICU2	1.35078	0.00399608	0.552199
	OSGEP	2.20423	0.00173245	0.552199
	LRP10	1.19917	0.00411022	0.552199
	EAPP	-0.67405	0.00383806	0.552199
	USP3	-1.05758	0.00190471	0.552199
	LRRC28	-1.5157	0.00310001	0.552199
	MEF2A	-1.10453	0.00253693	0.552199
	AC009133.1	-1.96623	0.00345119	0.552199
	PHF23	2.47604	0.00408719	0.552199
	H3F3B	-0.41974	0.00348107	0.552199
	TMC6	1.03177	0.00244903	0.552199
	SH2D3A	1.91925	0.00360943	0.552199
	WDR83OS	-0.584535	0.00229363	0.552199
	DDX39A	1.32276	0.0029839	0.552199
	IFI30	-2.25668	0.00165859	0.552199
	JUND	-1.19183	0.00166354	0.552199
	UBE2M	-1.72668	0.00226558	0.552199
	TRAPPC10	-1.68511	0.00369819	0.552199
	FHL1	-1.71701	0.0038415	0.552199
	MAP7D3	-1.17	0.00281706	0.552199
	NUDC	-0.651518	0.00460568	0.558297
	THRAP3	-0.556411	0.00445406	0.558297
	BRK1	-0.470971	0.00457421	0.558297
	GPANK1	-0.919818	0.00440113	0.558297
	GSK3A	-1.40298	0.00456196	0.558297
	ZMYND8	-1.07237	0.00440756	0.558297
	WDR1	0.91914	0.00467496	0.559037
	CD53	0.578244	0.00487894	0.574751
	DHX9	-1.002	0.00493627	0.574751
	AC147067.1	-1.83365	0.0050478	0.575911
	ACOT2	-1.71333	0.0050764	0.575911
	PHF20L1	-0.812712	0.00518276	0.580534
	ZDHHC4	2.13125	0.00528197	0.584252
	MCL1	0.882193	0.00556707	0.58487
	LIPT1	-1.59805	0.00587449	0.58487
	TOP2B	-0.893394	0.0059485	0.58487
	RFC1	-0.777326	0.00586428	0.58487
	AC079781.5	-1.7541	0.00561897	0.58487
	SAP25	-2.07231	0.00557721	0.58487
	MTPN	-0.679258	0.00535647	0.58487
	TAF10	-2.03432	0.00578843	0.58487
	BSG	0.638648	0.00593143	0.58487
	SNHG17	-1.24322	0.00556049	0.58487
	FAM118A	3.92054	0.00611976	0.595096
	CGGBP1	-0.65228	0.0061998	0.596327
	ATP13A2	-1.72531	0.00636847	0.599517
	RWDD1	-0.530099	0.00631042	0.599517
	GPALPP1	-1.28238	0.00643791	0.599674
	ATAD2B	-1.20477	0.00664354	0.60066
	TCP1	0.79029	0.00667688	0.60066
	UBAC2	0.803868	0.00656252	0.60066
	ADPGK	1.09068	0.00672001	0.60066
	MSH6	-1.50635	0.00680769	0.600735
	PCNP	0.597334	0.00685662	0.600735
	CAST	-0.672839	0.00700482	0.607702
	ADAR	0.700206	0.00708339	0.608456
	TOR3A	2.41079	0.00721978	0.608456
	RCHY1	2.05414	0.00719615	0.608456
	ANKZF1	1.29398	0.00758614	0.619791
	LYRM7	1.84456	0.00770449	0.619791
	MKRN1	0.716607	0.00767225	0.619791
	PRR12	-1.37065	0.00749811	0.619791
	SNRPD3	-0.911634	0.00763495	0.619791
	ATP5MC3	-0.528375	0.00798004	0.631603
	LINC00861	-0.622957	0.00799407	0.631603
	B3GALT6	-2.3014	0.00952136	0.634251
	ADIPOR1	1.48259	0.00970539	0.634251
	ARHGAP15	-0.556285	0.00905793	0.634251
	SEC61A1	1.49936	0.00926014	0.634251
	SPINK2	-0.889819	0.00901834	0.634251
	NUP54	1.54099	0.00898165	0.634251
	CLPTM1L	-1.65129	0.00943845	0.634251
	HNRNPA0	0.568386	0.0096816	0.634251
	ATF6B	0.757435	0.00906509	0.634251
	PACSIN1	-1.44597	0.00863879	0.634251
	HBP1	1.12608	0.00919387	0.634251
	MFHAS1	-1.50628	0.00907482	0.634251
	ZNF250	-1.77061	0.00872378	0.634251
	ZSWIM8	2.82275	0.00952259	0.634251
	TMEM80	-0.902935	0.00962253	0.634251
	FLI1	1.19075	0.00981945	0.634251
	SLC38A1	0.778104	0.00885538	0.634251
	MLEC	-1.02403	0.00941419	0.634251
	SIVA1	-0.580789	0.00869636	0.634251
	GGA2	2.38967	0.00814049	0.634251
	ATXN2L	1.82187	0.00838157	0.634251
	AC007952.4	4.1432	0.00980953	0.634251
	MRPS7	-0.756456	0.00936584	0.634251
	EMP3	-0.418163	0.00969381	0.634251
	ADAMTS1	-2.18097	0.00885554	0.634251
	MPLKIP	1.01817	0.0100475	0.63511
	TSPAN4	-0.987279	0.00997385	0.63511
	TP53I13	-1.11546	0.0100936	0.63511
	ITCH	1.46736	0.0101198	0.63511
	DNAJC10	-1.0375	0.0103337	0.639555
	RAPGEF1	-1.60974	0.0103352	0.639555
	UNC13D	1.25486	0.0104768	0.64134
	RNF125	0.741951	0.010509	0.64134
	CTDSP1	-0.536024	0.0105826	0.641404
	RNF114	1.24193	0.0106569	0.641516
	MTA2	-1.46378	0.0108948	0.647037
	SCAMP2	1.03831	0.0108232	0.647037
	SDHAF2	0.923009	0.0113748	0.671037
	CDK2AP2	-0.521369	0.0114886	0.67326
	PSMB8	-0.418955	0.0116501	0.674907
	VRK3	1.2778	0.0116692	0.674907
	RBM45	-1.55617	0.0119222	0.67628
	OTULIN	-1.4037	0.0118016	0.67628
	RBM14	1.78638	0.0118526	0.67628
	EXOC8	-1.81677	0.012542	0.683464
	STAM2	-1.62442	0.0128025	0.683464
	HNRNPAB	-0.927487	0.0123495	0.683464
	DEF6	0.864442	0.0127079	0.683464
	MAML2	-0.937771	0.0124386	0.683464
	KRAS	-0.717502	0.0126748	0.683464
	DNAJC15	-0.740623	0.0128135	0.683464
	MAZ	-0.835884	0.0126828	0.683464
	QTRT1	1.30581	0.0128212	0.683464
	LGALS1	-0.866479	0.0121568	0.683464
	CNR2	1.41775	0.0135736	0.687577
	MIER1	-0.68584	0.0149618	0.687577
	MFSD14A	1.22705	0.0145582	0.687577
	XCL2	-0.395637	0.0143466	0.687577
	EIPR1	1.91812	0.0138081	0.687577
	BARD1	-1.39068	0.015021	0.687577
	DHX30	-0.975462	0.0143454	0.687577
	NAAA	1.3983	0.0143061	0.687577
	HMGCR	-1.30676	0.0149242	0.687577
	IQGAP2	-0.695241	0.0147797	0.687577
	TRIM52-AS1	-0.987246	0.014592	0.687577
	SLC35B2	2.14601	0.0145687	0.687577
	NUDT1	-0.983633	0.0141126	0.687577
	DCAF10	1.73695	0.0137481	0.687577
	LCOR	-0.852879	0.0131424	0.687577
	TPP1	-0.979503	0.0150529	0.687577
	PPFIA1	1.11906	0.0138619	0.687577
	BCDIN3D	-1.37387	0.0139387	0.687577
	ATP5MC2	-0.340739	0.0133644	0.687577
	SMARCC2	-0.632197	0.0133162	0.687577
	USP15	0.6615	0.015074	0.687577
	HECTD4	-1.35155	0.0136438	0.687577
	TRDC	-0.458862	0.0130364	0.687577
	TSR3	-1.30782	0.0150391	0.687577
	ADCY7	-0.827436	0.0147988	0.687577
	PLCG2	1.04733	0.013233	0.687577
	SLC25A11	0.895726	0.0135391	0.687577
	COX11	1.39632	0.0136968	0.687577
	ITSN2	-0.578406	0.0152236	0.687759
	BCL2	-1.21806	0.0152334	0.687759
	TMEM199	1.72798	0.0153133	0.687855
	COMT	0.98979	0.0154322	0.689692
	NUDT8	-1.94943	0.0155235	0.690288
	ZNF26	1.8729	0.0157386	0.696356
	RRM2B	-1.79732	0.0159953	0.697253
	KLF10	-2.14269	0.0158747	0.697253
	TOMM34	-1.65486	0.0159537	0.697253
	KCNAB2	0.797196	0.0170079	0.705408
	HDAC1	0.74261	0.017164	0.705408
	CHCHD5	-0.650555	0.0166305	0.705408
	SPATS2L	-1.56546	0.0167205	0.705408
	XRCC5	-0.500253	0.0172332	0.705408
	TCOF1	1.30549	0.0172352	0.705408
	GALNT10	-1.26587	0.0172382	0.705408
	RCN1	1.94984	0.0166352	0.705408
	PPP1CC	0.786441	0.0171478	0.705408
	ZC3H13	0.762789	0.0165657	0.705408
	ZNF267	-1.31949	0.017144	0.705408
	UBE2Z	1.59226	0.0169153	0.705408
	MRPS6	-0.46896	0.0172057	0.705408
	ARMCX6	1.42678	0.0172984	0.705408
	ARID4B	0.52227	0.0174277	0.70716
	HDDC2	-0.628669	0.017661	0.70716
	FUT8	-0.876155	0.0175093	0.70716
	TUBGCP6	-1.43605	0.0176182	0.70716
	FNDC3B	2.63402	0.0178446	0.708103
	TNF	-1.53788	0.0178261	0.708103
	S100A6	-0.428856	0.0182734	0.711961
	C6orf89	-1.11289	0.018243	0.711961
	LZTS2	-1.92703	0.0181621	0.711961
	LPXN	0.941512	0.0183441	0.711961
	IFI27L2	-0.853075	0.0183312	0.711961
	UGP2	0.613528	0.0184633	0.712828
	ZNF485	-1.90991	0.0186081	0.712828
	SMAD2	0.910426	0.0185501	0.712828
	PHF3	-0.642244	0.0187199	0.71402
	FRYL	1.00641	0.0188739	0.714121
	JMJD1C	-0.642292	0.018884	0.714121
	ELOVL1	1.25636	0.01955	0.715184
	TMEM9	-1.49544	0.0194014	0.715184
	POLR2J	-0.486848	0.0195587	0.715184
	ANKRD52	-1.54517	0.0193667	0.715184
	LINC01588	2.53412	0.0194457	0.715184
	IQGAP1	-0.507971	0.0191032	0.715184
	ZNF276	0.73208	0.0192869	0.715184
	CTDNEP1	-1.00132	0.0191412	0.715184
	ZNF92	1.12368	0.019649	0.715531
	SKP2	-1.40237	0.0203646	0.731026
	UVRAG	-1.01801	0.020405	0.731026
	VPS37B	1.5247	0.0202509	0.731026
	TMUB2	1.47237	0.0203996	0.731026
	AGO2	1.31878	0.0204984	0.731414
	GTF2B	-0.884438	0.0210926	0.734122
	ARID5A	0.637901	0.0211956	0.734122
	RNF146	1.33974	0.0212014	0.734122
	AL135925.1	-1.51281	0.0213409	0.734122
	UROS	0.862237	0.0213725	0.734122
	SBF2	1.68784	0.0213328	0.734122
	FAM111A-DT	2.14375	0.0207222	0.734122
	BAZ1A	0.845447	0.0212362	0.734122
	GOLGA8Q	3.75599	0.0213439	0.734122
	MCRIP2	-1.06251	0.021404	0.734122
	LINC01934	2.08651	0.0216861	0.735819
	AL603783.1	-2.44057	0.021616	0.735819
	PRKRIP1	-0.944387	0.0217637	0.735819
	ICAM3	0.401154	0.021786	0.735819
	RELL1	1.47463	0.0219663	0.735822
	TRAPPC11	-1.57239	0.02195	0.735822
	NCKAP1L	0.774219	0.022094	0.735822
	TPGS1	-1.4019	0.0221187	0.735822
	NECAP2	1.00411	0.0232753	0.737401
	ZBTB7B	-1.4064	0.0230754	0.737401
	BZW1	0.598371	0.0232652	0.737401
	SPCS1	-0.440072	0.0225574	0.737401
	TRIM59	1.29238	0.0225979	0.737401
	DCK	0.850459	0.0233328	0.737401
	HNRNPD	-0.621142	0.0233136	0.737401
	TRDMT1	-1.06654	0.0226881	0.737401
	C11orf58	-0.374144	0.0225884	0.737401
	AP5B1	-1.65518	0.0228259	0.737401
	RAN	-0.351608	0.0231072	0.737401
	FAM210A	1.78037	0.0229644	0.737401
	PIAS4	-1.61827	0.0232248	0.737401
	STAG2	-0.531748	0.0230449	0.737401
	RCAN3	-0.924286	0.0234343	0.737972
	ARCN1	-0.937343	0.0235981	0.740494
	AL138824.1	2.8239	0.023682	0.740501
	DRAM2	-0.644225	0.0239033	0.744788
	DEK	-0.402078	0.0240512	0.74677
	DTWD1	-0.933283	0.0245239	0.75614
	RBM10	1.74097	0.024509	0.75614
	FBXO8	2.50902	0.0246188	0.756431
	PTRHD1	-0.822188	0.024754	0.757928
	NUDT18	-1.69225	0.0248389	0.757928
	PADI4	3.22018	0.0301356	0.758008
	LINC00339	1.79277	0.0277618	0.758008
	C1QB	-2.88978	0.0363174	0.758008
	TRAPPC3	0.966547	0.0258608	0.758008
	RRAGC	1.18809	0.0375257	0.758008
	CAP1	0.492061	0.036774	0.758008
	PPCS	-0.53354	0.0255118	0.758008
	CYB561D1	-0.973319	0.0286666	0.758008
	GPR89A	2.11701	0.035818	0.758008
	LIX1L	-0.951152	0.039603	0.758008
	RPRD2	-0.848304	0.0256669	0.758008
	S100A11	-0.418843	0.0342316	0.758008
	PYHIN1	0.605878	0.0278052	0.758008
	CD244	1.05628	0.0408431	0.758008
	TIPRL	0.87127	0.0366076	0.758008
	UCHL5	-0.826206	0.0284046	0.758008
	RO60	0.763449	0.0368966	0.758008
	MIR181A1HG	-0.892927	0.0353227	0.758008
	RABIF	-0.836097	0.0327701	0.758008
	RASSF5	0.609109	0.0317178	0.758008
	OBSCN	-1.36449	0.0337909	0.758008
	RBM34	1.9256	0.0355235	0.758008
	AHCTF1	-1.12138	0.0407937	0.758008
	NBAS	-1.25715	0.0380567	0.758008
	HADHA	-0.541338	0.0256853	0.758008
	OST4	-0.387752	0.0346897	0.758008
	PREB	1.71515	0.0284052	0.758008
	PUS10	-1.39437	0.0271747	0.758008
	COMMD1	-0.753305	0.0286042	0.758008
	PNO1	1.89102	0.0337005	0.758008
	PRADC1	-1.1484	0.0353603	0.758008
	PAX8-AS1	-1.02667	0.0324007	0.758008
	RALB	1.63592	0.036924	0.758008
	NIFK-AS1	1.01278	0.0379285	0.758008
	RBM43	-1.09885	0.0403328	0.758008
	METTL5	0.738949	0.0329186	0.758008
	GORASP2	1.02499	0.0388413	0.758008
	WIPF1	0.43769	0.0250912	0.758008
	DNAJB2	1.39099	0.0347663	0.758008
	SP110	0.681562	0.0353081	0.758008
	NCL	-0.4491	0.0393995	0.758008
	GIGYF2	1.23039	0.0341652	0.758008
	EAF1	1.70282	0.0326858	0.758008
	TCAIM	-1.30013	0.029193	0.758008
	TASOR	1.04894	0.0269268	0.758008
	SUCLG2	0.746312	0.0338664	0.758008
	RYBP	1.6677	0.038603	0.758008
	KPNA1	1.44897	0.0383118	0.758008
	PIK3R4	-1.71424	0.0299866	0.758008
	SLC33A1	1.62135	0.026239	0.758008
	RSRC1	1.20017	0.0361409	0.758008
	EIF4A2	0.469234	0.0263052	0.758008
	ST6GAL1	-0.779248	0.0267815	0.758008
	LETM1	1.64165	0.0363102	0.758008
	TLR1	2.08878	0.0314956	0.758008
	SDHA	0.838405	0.0339621	0.758008
	SMN1	3.88835	0.0311229	0.758008
	PGGT1B	-0.980933	0.0400921	0.758008
	SIL1	-1.34738	0.0385721	0.758008
	DOCK2	-0.861334	0.0330627	0.758008
	LMAN2	0.555871	0.0302815	0.758008
	B4GALT7	-1.24939	0.0402914	0.758008
	SLC35B3	-1.04812	0.0254773	0.758008
	HIST1H4C	-0.495515	0.0390527	0.758008
	HLA-C	0.355364	0.033428	0.758008
	EHMT2	-0.8318	0.0270001	0.758008
	SRPK1	-0.871125	0.0266637	0.758008
	FBXO9	0.8967	0.0344263	0.758008
	ECHDC1	1.09256	0.0314406	0.758008
	STX7	-0.745274	0.0365759	0.758008
	IPCEF1	0.988714	0.0267955	0.758008
	IKZF1	-0.353537	0.0324712	0.758008
	GTF2IRD2	-1.106	0.0307014	0.758008
	GNAI1	-1.16627	0.04086	0.758008
	TMEM243	0.531168	0.0376264	0.758008
	KMT2E-AS1	1.64459	0.0374643	0.758008
	DUS4L	3.26756	0.038271	0.758008
	MDFIC	-1.19961	0.0315469	0.758008
	TACC1	0.754548	0.0325449	0.758008
	AC064807.1	2.50264	0.0376989	0.758008
	TERF1	0.814488	0.0289054	0.758008
	RMDN1	-1.01671	0.0316008	0.758008
	PABPC1	0.472559	0.0283586	0.758008
	YWHAZ	-0.324076	0.0397824	0.758008
	SLC25A32	-1.2666	0.0334558	0.758008
	ZNF16	-1.32252	0.0260897	0.758008
	TTC39B	1.30665	0.0321029	0.758008
	MAPKAP1	1.34757	0.0305936	0.758008
	AK1	2.27141	0.0368884	0.758008
	ST6GALNAC6	0.895855	0.0294742	0.758008
	SH3GLB2	-1.58913	0.0396102	0.758008
	NOTCH1	-0.772125	0.0384921	0.758008
	TRAF2	1.96378	0.0334391	0.758008
	PAXX	-0.529431	0.0301178	0.758008
	ARRDC1-AS1	-1.36793	0.0268133	0.758008
	GTPBP4	1.00532	0.0282529	0.758008
	NMT2	0.635244	0.0308367	0.758008
	ABI1	0.833547	0.039475	0.758008
	SLF2	1.29275	0.0296022	0.758008
	BORCS7	0.83431	0.040778	0.758008
	AC136475.5	2.07321	0.0356383	0.758008
	IFITM10	-1.43651	0.0304517	0.758008
	TRIM34	-1.48438	0.0390479	0.758008
	RNF141	-1.34465	0.0361531	0.758008
	CELF1	0.767587	0.0392677	0.758008
	ZDHHC5	-1.61274	0.0269443	0.758008
	OSBP	-1.26128	0.0253932	0.758008
	SCYL1	1.24453	0.0317118	0.758008
	KBTBD3	-1.01466	0.0349964	0.758008
	RDX	-0.796994	0.0293772	0.758008
	C11orf1	1.2348	0.0381702	0.758008
	APLP2	-0.862447	0.0337443	0.758008
	DYRK4	-1.13015	0.0369556	0.758008
	CPNE8	-1.59633	0.0287666	0.758008
	TUBA1B	-0.542509	0.0252825	0.758008
	MBD6	3.12723	0.0371425	0.758008
	EEA1	-0.895349	0.030024	0.758008
	TMEM263	1.74276	0.0273708	0.758008
	ALKBH2	-1.12786	0.0261727	0.758008
	TRAFD1	-1.28872	0.0275492	0.758008
	COX6A1	-0.373293	0.0361216	0.758008
	CAMKK2	-1.49711	0.0260533	0.758008
	SNRNP35	1.48925	0.0359991	0.758008
	SFSWAP	1.06451	0.0388907	0.758008
	GPR18	1.12187	0.0330115	0.758008
	SUPT16H	-0.62165	0.040665	0.758008
	GCH1	1.71043	0.0278977	0.758008
	PRKCH	0.519248	0.038804	0.758008
	CDCA4	-1.00875	0.0349181	0.758008
	INO80	-1.21471	0.0321722	0.758008
	PDIA3	0.62159	0.0376961	0.758008
	DUT	-0.568539	0.0261358	0.758008
	CLK3	0.888053	0.0299717	0.758008
	SEC11A	-0.461993	0.0387425	0.758008
	AC009093.2	2.19001	0.0346737	0.758008
	ORAI3	1.19417	0.0292731	0.758008
	NOB1	-0.75026	0.0405577	0.758008
	GCSH	-0.909938	0.0300887	0.758008
	APRT	-0.263998	0.0390271	0.758008
	MIS12	1.24078	0.0376406	0.758008
	XAF1	0.803065	0.03862	0.758008
	TP53	1.14349	0.0379901	0.758008
	SPECC1	-0.926749	0.0330983	0.758008
	SLFN5	0.524988	0.0391928	0.758008
	MYO19	3.07944	0.0397651	0.758008
	MLLT6	0.756337	0.0357516	0.758008
	YPEL2	-1.34025	0.0357778	0.758008
	CCDC47	1.5053	0.0290928	0.758008
	TEN1	1.63636	0.0344429	0.758008
	SYNGR2	1.02126	0.0356924	0.758008
	DLGAP1-AS1	-1.11971	0.0327636	0.758008
	PTPN2	0.492071	0.0373377	0.758008
	DAZAP1	-0.971408	0.0365294	0.758008
	CD320	0.828194	0.0397484	0.758008
	TYK2	1.80911	0.0408517	0.758008
	SLC44A2	0.888454	0.037007	0.758008
	GADD45GIP1	-0.501371	0.0318582	0.758008
	SUGP2	0.938631	0.0308627	0.758008
	ARMC6	2.36184	0.0293058	0.758008
	ZNF253	2.38844	0.0298943	0.758008
	TMEM147-AS1	-1.66618	0.0320031	0.758008
	TYROBP	-0.31441	0.0279247	0.758008
	ZNF875	2.12529	0.0402085	0.758008
	EMC10	0.65133	0.037119	0.758008
	ZNF274	-0.800299	0.0337908	0.758008
	CST3	-0.944482	0.0381234	0.758008
	NORAD	-0.75372	0.0321715	0.758008
	OSER1	1.1739	0.0317915	0.758008
	ACOT8	3.23312	0.0290993	0.758008
	PREX1	1.00545	0.0298259	0.758008
	DDX27	-0.661445	0.0304089	0.758008
	TMEM189	3.11	0.0357006	0.758008
	SLC5A3	-1.03984	0.0291844	0.758008
	CSTB	-0.556416	0.0249424	0.758008
	ITGB2	0.538943	0.0300593	0.758008
	TMEM191C	-1.45146	0.0334425	0.758008
	IGLV2-14	-2.93373	0.0282241	0.758008
	APOL2	1.41091	0.0305949	0.758008
	MIEF1	2.3462	0.0271872	0.758008
	MRTFA	-1.16772	0.0392313	0.758008
	RRP7A	0.780411	0.0399834	0.758008
	SCML1	-1.36805	0.0367721	0.758008
	TIMP1	-0.663625	0.0293038	0.758008
	APEX2	1.68989	0.0282553	0.758008
	RBMX2	1.18538	0.0350205	0.758008
	ATP6AP1	1.36332	0.040555	0.758008
	SLC10A3	1.55554	0.032638	0.758008
	PDLIM1	1.45952	0.0410922	0.758131
	GOLGA8A	-1.02339	0.0410333	0.758131
	KARS	0.851373	0.0411236	0.758131
	NDUFS5	-0.437929	0.041572	0.758148
	RNF220	-0.858196	0.041322	0.758148
	POLR3C	2.04776	0.0413817	0.758148
	SELENOT	-0.437434	0.0417301	0.758148
	GGCT	0.972837	0.0418872	0.758148
	CALU	1.1298	0.0416114	0.758148
	LYPLA1	0.661956	0.0418215	0.758148
	AP000873.2	-1.17317	0.0416854	0.758148
	RMDN3	1.23722	0.0418956	0.758148
	CAPN1	0.778513	0.0422521	0.762935
	BLOC1S6	-0.710141	0.0423326	0.762935
	ABHD5	-1.19786	0.0425155	0.763422
	GSDMD	0.793265	0.0425952	0.763422
	MPPE1	-0.729153	0.0426184	0.763422
	PEX14	2.25936	0.0429235	0.764246
	STOM	0.589191	0.0428832	0.764246
	LIN52	1.89706	0.0428213	0.764246
	FGR	0.599315	0.0432318	0.765116
	SSRP1	0.918148	0.0430698	0.765116
	OSER1-DT	1.38888	0.0432237	0.765116
	VPS50	-1.31956	0.0435651	0.766155
	ALDOC	2.14814	0.0436368	0.766155
	ALKBH6	3.17029	0.0435548	0.766155
	ZNF614	2.31364	0.0434394	0.766155
	SPECC1L	-1.103	0.0437581	0.766763
	ATPAF2	-1.23076	0.0440504	0.77036
	TBX21	0.953012	0.0443058	0.773299
	UAP1	2.21501	0.0445265	0.775621
	ERVK13-1	2.33544	0.0446788	0.776744
	YPEL5	0.738757	0.0450192	0.777144
	MTMR14	-0.736732	0.0452216	0.777144
	PSMB9	0.358174	0.0449869	0.777144
	RHBDD2	-0.85362	0.0453165	0.777144
	CA13	-1.50594	0.0449737	0.777144
	REX1BD	-0.495423	0.0452796	0.777144
	DNTTIP1	1.52996	0.0451541	0.777144
	POLM	1.05763	0.0454397	0.777748
	URM1	0.826284	0.0456597	0.778502
	IFITM2	-0.313432	0.0455937	0.778502
	LDB1	-1.48494	0.0457922	0.77926
	JMJD4	-1.30015	0.0465533	0.779516
	AC114760.2	1.47911	0.0462635	0.779516
	TSPAN17	2.1471	0.0468643	0.779516
	PI16	-1.42817	0.0467333	0.779516
	SLC25A40	-1.27856	0.046542	0.779516
	AC015871.7	-1.27911	0.0464734	0.779516
	USP7	-1.01393	0.046662	0.779516
	CTU2	-1.2059	0.0459529	0.779516
	RAP1GAP2	2.20728	0.0465007	0.779516
	RAB11FIP4	-1.35844	0.0468278	0.779516
	TLK2	1.83075	0.0460029	0.779516
	TMEM191B	-1.20867	0.0462231	0.779516
	CS	-1.01311	0.0469621	0.779677
	COMTD1	-0.874034	0.0471877	0.781956
	RETREG2	-0.905166	0.047302	0.782383
	ATP10A	1.66176	0.0475518	0.784416
	XIST	0.809833	0.0476022	0.784416
	SLC30A7	0.958936	0.0482011	0.784806
	TNFAIP3	2.00668	0.0478229	0.784806
	EZH2	1.73296	0.0480246	0.784806
	TIMM10B	-0.733985	0.0482466	0.784806
	MED19	1.05904	0.0481606	0.784806
	PSMA6	0.499171	0.0480383	0.784806
	SREBF2	1.17755	0.0480409	0.784806
	FAM49B	0.310266	0.0487073	0.788995
	SGSH	-1.48473	0.0487716	0.788995
	OFD1	0.464871	0.0486492	0.788995
	TRUB2	-1.02113	0.048913	0.789839
	SEC22B	0.647654	0.0492676	0.791446
	AASDH	-0.87959	0.0492225	0.791446
	SRP14	-0.264451	0.0492809	0.791446
	PIKFYVE	1.42369	0.0498952	0.795353
	LIMD1	-1.32899	0.0496253	0.795353
	TSTA3	0.787682	0.0499135	0.795353
	HIKESHI	0.746586	0.0499836	0.795353
	ETFRF1	-0.783415	0.0500414	0.795353
	CPSF6	0.857709	0.0501533	0.795353
	UNG	1.73548	0.050149	0.795353
	GSTM2	-1.64543	0.0509236	0.795469
	ABL2	1.42478	0.0507931	0.795469
	TIMM17A	-0.756678	0.0506014	0.795469
	DTNB	2.15726	0.0506529	0.795469
	PPIL3	1.04207	0.0504668	0.795469
	TMA7	-0.278807	0.0509571	0.795469
	ERICH6-AS1	1.81468	0.0509697	0.795469
	PSMB7	0.653378	0.0506405	0.795469
	SLC25A42	-1.10945	0.0504015	0.795469
	TM2D1	0.688185	0.0512329	0.795732
	NOTCH2NLC	-1.51463	0.0529338	0.795732
	DPY30	0.56336	0.0510811	0.795732
	ABI2	1.09517	0.0514504	0.795732
	STAG1	-0.756939	0.0524974	0.795732
	NCK1-DT	2.11808	0.0514255	0.795732
	SENP5	0.969977	0.0525528	0.795732
	YTHDC1	-0.411277	0.0529033	0.795732
	SLC12A7	3.37781	0.052886	0.795732
	SERPINB9	0.819581	0.0532346	0.795732
	FLOT1	-0.479526	0.053117	0.795732
	CUTA	-0.330192	0.0521703	0.795732
	TBCC	0.598696	0.052963	0.795732
	TSC22D4	0.434946	0.0528972	0.795732
	ZFAND1	-0.612425	0.0517684	0.795732
	CD81	-1.01775	0.0523599	0.795732
	MTMR6	2.06384	0.0530655	0.795732
	RBM23	0.616924	0.0517515	0.795732
	HAPLN3	-1.29287	0.0527619	0.795732
	C16orf87	-0.861781	0.0520316	0.795732
	AC127521.1	2.13958	0.0530239	0.795732
	KRI1	-0.72964	0.0517877	0.795732
	CLPTM1	1.03305	0.0527418	0.795732
	GRWD1	1.70406	0.0531622	0.795732
	INTS6L	2.18763	0.0518735	0.795732
	CCNDBP1	0.458036	0.053437	0.796067
	PDK3	1.00401	0.0534282	0.796067
	GMPS	0.911997	0.0536363	0.797693
	DFFA	0.985253	0.077177	0.797826
	BX284668.5	1.08001	0.0759586	0.797826
	HP1BP3	-0.366045	0.0640552	0.797826
	RSRP1	-0.280059	0.076392	0.797826
	ZDHHC18	-1.35646	0.0605633	0.797826
	SNHG3	0.918345	0.0657836	0.797826
	LCK	0.393718	0.0615399	0.797826
	MARCKSL1	1.65852	0.0770358	0.797826
	AK2	0.811809	0.0609182	0.797826
	ATP6V0B	-0.456007	0.065355	0.797826
	TYW3	-0.640811	0.0723936	0.797826
	LRRC8D	2.85411	0.0752444	0.797826
	AHCYL1	-0.917638	0.0655994	0.797826
	SLC16A4	-1.42764	0.0771152	0.797826
	LAMTOR5	-0.413788	0.0611942	0.797826
	SRGAP2C	2.1137	0.0607732	0.797826
	CD160	0.709966	0.0616687	0.797826
	PPIAL4G	-0.885617	0.0693665	0.797826
	OTUD7B	-1.27392	0.0636003	0.797826
	SCNM1	0.771887	0.0600116	0.797826
	PYGO2	2.06794	0.0543364	0.797826
	SCAMP3	0.998935	0.0765574	0.797826
	MPC2	-0.467624	0.0654342	0.797826
	MRPS14	0.961385	0.0640605	0.797826
	TOR1AIP2	0.917447	0.0749053	0.797826
	NVL	-1.04741	0.0696728	0.797826
	PYCR2	0.848948	0.0562312	0.797826
	ARF1	0.36964	0.0562954	0.797826
	LAPTM4A	-0.63376	0.0746877	0.797826
	SLC4A1AP	-0.906028	0.0675783	0.797826
	PEX13	1.56318	0.0768065	0.797826
	TPRKB	0.656956	0.0763432	0.797826
	PCGF1	-0.980267	0.076974	0.797826
	MITD1	-0.553714	0.0622689	0.797826
	SLC35F5	1.28435	0.0579246	0.797826
	CLASP1	-0.651143	0.0639042	0.797826
	ERCC3	1.5785	0.0630322	0.797826
	NUP35	-1.40624	0.057937	0.797826
	SLC39A10	-0.635381	0.0643701	0.797826
	ZFAND2B	0.633119	0.0655837	0.797826
	MRPL44	1.20518	0.0623215	0.797826
	RNPEPL1	-0.740363	0.060325	0.797826
	SATB1	0.595054	0.0623774	0.797826
	NR1D2	1.72277	0.0717028	0.797826
	VILL	2.78627	0.0633711	0.797826
	ARIH2	0.730056	0.067862	0.797826
	NEK4	-1.39317	0.0576898	0.797826
	APPL1	-0.542395	0.063885	0.797826
	UBA3	0.873411	0.0671154	0.797826
	FRMD4B	1.47769	0.0750829	0.797826
	CD47	0.395275	0.0661066	0.797826
	GTPBP8	-1.03684	0.0703154	0.797826
	QTRT2	-0.99598	0.076766	0.797826
	B4GALT4	-0.86669	0.074625	0.797826
	TMEM39A	1.62512	0.073578	0.797826
	GTF2E1	2.19043	0.0598825	0.797826
	CEP63	1.01374	0.0565555	0.797826
	HPS3	1.08139	0.0633892	0.797826
	GFM1	1.24106	0.0618743	0.797826
	MCCC1	1.6498	0.0709293	0.797826
	CCDC50	1.38593	0.0547176	0.797826
	ATP5ME	-0.419399	0.0692626	0.797826
	CLNK	-0.811143	0.0701492	0.797826
	COX18	1.99996	0.0755522	0.797826
	MRPL1	0.962343	0.059557	0.797826
	DAPP1	2.75133	0.0683553	0.797826
	LEF1	0.924797	0.0548646	0.797826
	SCLT1	1.17718	0.0597819	0.797826
	RAB33B	1.93562	0.0764639	0.797826
	ABCE1	-0.593137	0.0686445	0.797826
	ETFDH	2.22762	0.0569041	0.797826
	ANKH	-0.994705	0.0665988	0.797826
	NUP155	-1.10803	0.07184	0.797826
	AC025171.1	2.07576	0.0688068	0.797826
	ERBIN	-0.640777	0.0728561	0.797826
	CHD1	-0.54843	0.0655237	0.797826
	ATG12	-0.445973	0.0660949	0.797826
	DDX46	-0.451823	0.0648383	0.797826
	CD14	-2.28535	0.0565973	0.797826
	HARS	1.02061	0.0604672	0.797826
	TCERG1	0.884325	0.0618279	0.797826
	SIMC1	-1.26502	0.0669484	0.797826
	HIGD2A	-0.425279	0.0566466	0.797826
	RIPOR2	-0.385271	0.0623105	0.797826
	TAP1	0.524343	0.0736732	0.797826
	PFDN6	-0.648179	0.0665244	0.797826
	AL451165.2	-1.01248	0.0652983	0.797826
	TAF11	-0.63323	0.0556126	0.797826
	TRERF1	2.76511	0.0645535	0.797826
	PAQR8	2.70318	0.0693726	0.797826
	SNX14	0.849435	0.054996	0.797826
	CEP85L	1.17152	0.0676001	0.797826
	SERINC1	-0.575564	0.0552602	0.797826
	CCDC28A	-0.554408	0.0743834	0.797826
	CHST12	0.369191	0.0744485	0.797826
	ACTB	0.410416	0.0641406	0.797826
	CCDC126	1.78492	0.0586172	0.797826
	YAE1	-1.06426	0.0563493	0.797826
	ZMIZ2	-1.18154	0.060352	0.797826
	H2AFV	-0.41744	0.0563492	0.797826
	SNHG15	-0.651961	0.0764171	0.797826
	TBRG4	-0.868603	0.0749075	0.797826
	ZNF680	1.39767	0.0743513	0.797826
	AUTS2	1.14758	0.0719623	0.797826
	KMT2E	-0.273635	0.0546121	0.797826
	POT1	2.83368	0.0620731	0.797826
	AC078846.1	-1.19343	0.0607593	0.797826
	TMEM140	1.73528	0.0561985	0.797826
	AGK	0.848523	0.0760293	0.797826
	ZNF398	-1.34943	0.0771633	0.797826
	GIMAP8	-1.2844	0.0674048	0.797826
	ASAH1	0.597486	0.0686657	0.797826
	DOK2	0.441826	0.0728166	0.797826
	XPO7	1.76628	0.05583	0.797826
	CHMP7	1.01829	0.073736	0.797826
	MAK16	-1.36338	0.0714537	0.797826
	AC090152.1	-0.763283	0.061795	0.797826
	TPD52	0.858414	0.0566614	0.797826
	IMPA1	1.07577	0.0618379	0.797826
	RNF19A	-0.748447	0.0654152	0.797826
	ATAD2	-0.899079	0.0636055	0.797826
	ADCK5	-1.38255	0.0750964	0.797826
	DOCK8	0.440159	0.0730307	0.797826
	HINT2	0.775206	0.0556015	0.797826
	RECK	-1.27063	0.076182	0.797826
	ZCCHC7	-0.630194	0.0687363	0.797826
	POLE3	0.698128	0.0591214	0.797826
	NDUFA8	-0.647553	0.0673464	0.797826
	SH2D3C	0.926336	0.060357	0.797826
	NUP214	-0.954095	0.0765062	0.797826
	EXD3	2.03835	0.0706025	0.797826
	KIN	-0.711765	0.0631359	0.797826
	ARHGAP21	-1.57483	0.0712548	0.797826
	CCDC7	1.34554	0.0745246	0.797826
	RASGEF1A	1.78305	0.0577331	0.797826
	NUTM2B-AS1	-0.595403	0.0721769	0.797826
	RGS10	0.77381	0.0541903	0.797826
	C10orf143	-1.0867	0.0691912	0.797826
	CD151	1.50412	0.0556407	0.797826
	TRIM22	0.820439	0.0644213	0.797826
	CTR9	-0.626122	0.0580671	0.797826
	MICAL2	-1.0349	0.0600572	0.797826
	CAPRIN1	-0.652185	0.0758243	0.797826
	PDHX	1.33587	0.0702318	0.797826
	FTH1	-0.299879	0.0769059	0.797826
	ATG2A	1.47103	0.0685724	0.797826
	MUS81	1.14377	0.0757535	0.797826
	DRAP1	-0.27699	0.070149	0.797826
	CTSF	-1.20242	0.0717626	0.797826
	DHCR7	2.07422	0.0591727	0.797826
	AP002387.2	-0.842234	0.0685131	0.797826
	ARRB1	1.46831	0.059044	0.797826
	CASP4	0.426872	0.0757596	0.797826
	HINFP	1.29127	0.0591222	0.797826
	SORL1	-0.467561	0.0619464	0.797826
	STT3A	1.73652	0.0581102	0.797826
	NCAPD2	1.63656	0.0737943	0.797826
	SPSB2	2.6801	0.0744843	0.797826
	SCAF11	-0.314267	0.0717253	0.797826
	HDAC7	0.856817	0.0710356	0.797826
	MON2	1.68834	0.064349	0.797826
	ELK3	-0.912308	0.0679735	0.797826
	TXNRD1	-0.845863	0.0710334	0.797826
	USP30-AS1	-1.43394	0.056023	0.797826
	GPN3	1.09335	0.075443	0.797826
	FBXO21	0.833582	0.0658471	0.797826
	ANAPC5	0.477174	0.0685297	0.797826
	PSPC1	-0.912152	0.0746233	0.797826
	HMGB1	-0.207329	0.0641134	0.797826
	ALOX5AP	-0.575453	0.0625063	0.797826
	COG3	1.76979	0.0653084	0.797826
	TM9SF2	0.787576	0.0664706	0.797826
	ACIN1	-0.645252	0.0645279	0.797826
	FBXO33	-1.18641	0.0739862	0.797826
	AL627171.2	1.58075	0.0741375	0.797826
	KTN1	-0.384519	0.0602568	0.797826
	DCAF5	0.779327	0.0766784	0.797826
	YLPM1	-0.828054	0.0615355	0.797826
	MLH3	0.962897	0.0717559	0.797826
	IRF2BPL	0.94221	0.063379	0.797826
	GON7	-1.04882	0.0585122	0.797826
	RCOR1	-1.48527	0.0646955	0.797826
	MTA1	-0.911395	0.0673809	0.797826
	GCHFR	0.66406	0.0671826	0.797826
	ZNF280D	-0.917436	0.0643128	0.797826
	MAN2C1	-0.969772	0.0539017	0.797826
	FBXO22	-0.804097	0.0635502	0.797826
	TSPAN3	0.804223	0.0685384	0.797826
	ZFAND6	0.545001	0.0699803	0.797826
	UNC45A	1.18326	0.0666186	0.797826
	RHOT2	0.957698	0.0565289	0.797826
	MLST8	-0.959612	0.0768163	0.797826
	ZNF263	-0.952448	0.0637931	0.797826
	DNAJA3	0.940488	0.064708	0.797826
	PAGR1	-0.580799	0.0671833	0.797826
	HNRNPA1P48	0.968549	0.0769038	0.797826
	SNTB2	0.804144	0.0659907	0.797826
	COX4I1	-0.21573	0.070703	0.797826
	IRF8	0.891471	0.0700925	0.797826
	ABR	1.39203	0.0745512	0.797826
	ACAP1	0.362567	0.0617975	0.797826
	CHRNB1	-0.995096	0.0653129	0.797826
	ZBTB4	1.58407	0.0757153	0.797826
	MPDU1	1.49589	0.0711419	0.797826
	TOM1L2	-1.12352	0.0538635	0.797826
	DRG2	-0.867738	0.0589607	0.797826
	FLII	-0.715054	0.0574625	0.797826
	WSB1	0.457491	0.0542633	0.797826
	RAD51D	1.11378	0.0552042	0.797826
	KRT10	-0.500427	0.0540921	0.797826
	TUBG1	-1.583	0.0604431	0.797826
	KPNB1	0.519526	0.0603262	0.797826
	SKAP1	-0.393235	0.0594914	0.797826
	ATP5MC1	-0.453817	0.0745038	0.797826
	TOB1	1.73305	0.0574198	0.797826
	PSMD12	0.676423	0.068245	0.797826
	OXLD1	-0.601031	0.0608947	0.797826
	AC139530.1	-1.02094	0.0564832	0.797826
	FN3KRP	1.27175	0.0724488	0.797826
	RAB31	-1.26306	0.0732768	0.797826
	RNMT	-0.495372	0.061705	0.797826
	EPG5	1.53052	0.0748806	0.797826
	ELAC1	-1.13816	0.0668637	0.797826
	ZNF236	1.64029	0.0682022	0.797826
	CIRBP	0.2391	0.0682374	0.797826
	FAM174C	-0.653279	0.0642793	0.797826
	NDUFS7	-0.412004	0.0698391	0.797826
	OAZ1	-0.265692	0.0550061	0.797826
	SGTA	1.56676	0.0545897	0.797826
	ALKBH7	-0.520615	0.0624299	0.797826
	CDKN2D	-0.575743	0.0657201	0.797826
	TNPO2	2.72989	0.0703436	0.797826
	TRIR	-0.292754	0.0655827	0.797826
	FARSA	1.00407	0.0603403	0.797826
	CCDC130	-0.772427	0.0742256	0.797826
	IL12RB1	0.957384	0.0736964	0.797826
	ZNF101	-0.827816	0.054642	0.797826
	ZNF675	-1.32063	0.060573	0.797826
	ZNF226	-0.754136	0.0633055	0.797826
	VASP	0.508774	0.0726316	0.797826
	SAE1	1.00892	0.0735728	0.797826
	MED25	2.01483	0.0648718	0.797826
	NCR1	0.561079	0.0753603	0.797826
	NLRP2	-1.20308	0.0694377	0.797826
	CTSA	0.686664	0.070002	0.797826
	PPDPF	-0.501581	0.0583925	0.797826
	AF165147.1	2.86478	0.0628874	0.797826
	EVA1C	2.86746	0.0640819	0.797826
	IFNAR1	-0.712798	0.0710926	0.797826
	BRWD1	0.951198	0.0587041	0.797826
	PTTG1IP	0.842305	0.0623002	0.797826
	ITGB2-AS1	1.01045	0.0573316	0.797826
	S100B	2.72197	0.0745422	0.797826
	TRMT2A	1.08615	0.0672369	0.797826
	RANBP1	-0.504302	0.0667686	0.797826
	Z93930.2	-0.923733	0.0649113	0.797826
	DHRSX	1.44806	0.0708087	0.797826
	SYAP1	0.775525	0.0627941	0.797826
	MAGEH1	1.43926	0.058085	0.797826
	PIN4	-0.528312	0.066155	0.797826
	CD99L2	2.00447	0.0727359	0.797826
	ZC3H7A	-0.789875	0.0774695	0.79899
	SPN	0.426656	0.0774702	0.79899
	UBL3	1.07394	0.0776095	0.799496
	SLC39A7	1.41683	0.0780278	0.801007
	SF1	-0.396855	0.0780148	0.801007
	F8A1	-1.40713	0.077951	0.801007
	LINC00467	2.09348	0.0783076	0.801091
	EIF4H	0.532443	0.0781901	0.801091
	ZNF557	1.16507	0.0782257	0.801091
	NOTCH2NLA	1.49776	0.0794987	0.802148
	CERS2	0.902843	0.0789568	0.802148
	CREB1	-0.589856	0.0792404	0.802148
	AC009950.1	1.61535	0.0794209	0.802148
	CNOT10	1.60833	0.0787638	0.802148
	NME6	1.00967	0.07937	0.802148
	TSPYL1	0.897522	0.0789147	0.802148
	PDCD11	-0.816174	0.0790503	0.802148
	PSMA3	-0.608097	0.079388	0.802148
	FAM192A	-0.57566	0.0791648	0.802148
	PIGN	1.63054	0.0789479	0.802148
	FCGRT	-1.01377	0.0786568	0.802148
	HSPB11	-0.419984	0.0827439	0.802751
	PELO	-1.32479	0.0821588	0.802751
	APC	-0.867801	0.0827984	0.802751
	ITK	1.0928	0.0804997	0.802751
	MAT2B	0.676057	0.0823539	0.802751
	AL080276.2	2.70739	0.0797102	0.802751
	ORAI2	0.44644	0.08132	0.802751
	THAP1	-0.686149	0.0824933	0.802751
	EXOSC4	-1.05924	0.0826388	0.802751
	TUT7	-0.708515	0.0826042	0.802751
	CUL2	1.25676	0.0822495	0.802751
	P4HA1	-1.14585	0.0827719	0.802751
	PPP3CB-AS1	-0.959708	0.0813805	0.802751
	MEN1	2.59674	0.0801712	0.802751
	AP002748.4	1.74552	0.0818737	0.802751
	AC008014.1	-1.21199	0.0800942	0.802751
	ZNF891	1.89967	0.0811904	0.802751
	MYCBP2	-0.413307	0.080388	0.802751
	TPP2	0.696542	0.0807681	0.802751
	OXA1L	0.738297	0.0826207	0.802751
	SH2B1	-0.883381	0.0802925	0.802751
	SEPHS2	-0.46278	0.0818636	0.802751
	MINK1	-1.17101	0.0808562	0.802751
	ORMDL3	1.15129	0.0802561	0.802751
	AC005332.6	2.62954	0.0812075	0.802751
	PDE6G	0.854922	0.0828242	0.802751
	THOC1	-0.754774	0.082439	0.802751
	ZNF790	1.37768	0.0808832	0.802751
	CAPN12	-0.445235	0.0800636	0.802751
	FUZ	1.6886	0.0816195	0.802751
	ZNF264	-0.758026	0.0803943	0.802751
	CENPB	-1.00069	0.0807962	0.802751
	SLC35C2	0.86814	0.0812344	0.802751
	PEX26	1.07369	0.0808028	0.802751
	BCR	-0.983237	0.0823431	0.802751
	SMC1A	-0.576336	0.0823271	0.802751
	TMEM234	1.61304	0.083989	0.803637
	CDC42EP3	0.565711	0.0836892	0.803637
	STK17B	0.550562	0.085207	0.803637
	ACSL3	1.08457	0.0853677	0.803637
	GBE1	1.88353	0.0837944	0.803637
	FAM193A	1.93239	0.0847783	0.803637
	NDUFAF2	-0.74923	0.0844493	0.803637
	CENPH	1.68266	0.0845477	0.803637
	STARD4	1.94599	0.0842527	0.803637
	ATOX1	-0.498046	0.0845049	0.803637
	MLLT3	-0.682787	0.0836617	0.803637
	NOL8	0.844826	0.0852495	0.803637
	SPTAN1	-0.65926	0.0852833	0.803637
	BANF1	-0.336729	0.0849691	0.803637
	LRMP	0.784118	0.0851539	0.803637
	KCTD5	1.13206	0.0845366	0.803637
	POLR2A	-0.661121	0.0851682	0.803637
	NT5C3B	2.00308	0.0832709	0.803637
	CLTC	-0.645749	0.0837352	0.803637
	ABCA5	1.082	0.0841892	0.803637
	P4HB	0.430407	0.0838888	0.803637
	GATAD2A	-0.697863	0.0843007	0.803637
	FXYD5	-0.338837	0.0839695	0.803637
	ZC3H4	-0.770468	0.0849049	0.803637
	ZNF816	2.67027	0.0831226	0.803637
	EIF2S3	0.347743	0.0841398	0.803637
	TMLHE	-1.16818	0.0847483	0.803637
	RAMP1	-0.980901	0.0854779	0.803819
	CTSS	0.495613	0.0864809	0.80449
	TMEM63A	0.629638	0.086002	0.80449
	PPP1R21	1.21222	0.0858437	0.80449
	TRANK1	-0.79306	0.0863178	0.80449
	PPP4R2	-0.532896	0.0870345	0.80449
	CPSF4	1.35245	0.087134	0.80449
	AP3M2	-1.04455	0.0859024	0.80449
	TMEM68	1.85062	0.0870249	0.80449
	PTPRCAP	-2.3142	0.0868613	0.80449
	DNAJC14	1.88547	0.086838	0.80449
	MDM2	-0.821759	0.0864537	0.80449
	TSC2	0.744946	0.0863827	0.80449
	MPV17L	-0.892152	0.0866092	0.80449
	TNFSF14	0.681989	0.0867528	0.80449
	GNAS	-0.520459	0.0861653	0.80449
	MORC2	-1.2299	0.0870375	0.80449
	SH2D1A	0.453402	0.0856589	0.80449
	EMD	-0.710655	0.0871857	0.80449
	SOCS2	1.62201	0.087366	0.804561
	ZNF831	1.54286	0.0873752	0.804561
	PWWP2B	1.61766	0.0876211	0.80515
	TBK1	0.80241	0.0875602	0.80515
	ZBTB16	0.755951	0.0878458	0.806377
	RNASEH1	0.802055	0.0881616	0.806765
	DDX58	1.13819	0.0880998	0.806765
	SIRT7	-0.510886	0.0880411	0.806765
	STRIP1	1.38257	0.0884434	0.807178
	AGFG1	-1.19178	0.0883662	0.807178
	FGFR1OP	1.87229	0.0885176	0.807178
	VPS13C	-0.515504	0.0885715	0.807178
	RAB3GAP1	-1.12511	0.088742	0.807519
	RSRC2	-0.401088	0.0887915	0.807519
	TNIK	-0.560802	0.0893074	0.808886
	AK3	0.785567	0.0892778	0.808886
	DDX52	0.844264	0.0893035	0.808886
	HNRNPH2	1.1551	0.0890902	0.808886
	PIK3CD	-0.657763	0.089533	0.810035
	FAM13B	-0.638175	0.089709	0.810035
	MOAP1	0.800743	0.0896287	0.810035
	RPN2	0.504857	0.0898034	0.810062
	WDTC1	1.16113	0.0906767	0.811287
	PATJ	1.18645	0.091241	0.811287
	CRTC2	1.5194	0.0912071	0.811287
	CNST	1.09752	0.0902576	0.811287
	NAB1	2.59786	0.0918418	0.811287
	SLC4A7	-0.69868	0.0922313	0.811287
	UQCRC1	0.703707	0.0922088	0.811287
	BTF3	-0.214748	0.0904015	0.811287
	HNRNPH1	0.479967	0.0909609	0.811287
	EXOC2	-1.00121	0.0920255	0.811287
	RABL6	1.16246	0.0910365	0.811287
	CREM	1.021	0.0921499	0.811287
	ZNF37A	0.794954	0.0920437	0.811287
	FBXL15	-0.521178	0.0904622	0.811287
	NAA40	0.964031	0.0909362	0.811287
	RHNO1	-0.905476	0.0916783	0.811287
	HEXA	0.529715	0.0912014	0.811287
	NUP93	2.50725	0.0900962	0.811287
	DDX19A	1.09384	0.0918006	0.811287
	CRLF3	0.595956	0.0918676	0.811287
	USE1	-0.574165	0.0915516	0.811287
	NR2C2AP	1.03383	0.0917567	0.811287
	CHMP2A	-0.413823	0.0915659	0.811287
	APMAP	0.419997	0.0909985	0.811287
	MX1	1.2715	0.0911288	0.811287
	XPO1	-0.528248	0.0938555	0.81161
	CFAP97	-0.567018	0.09333	0.81161
	MRPL36	-0.543654	0.0925139	0.81161
	AP3B1	-0.793161	0.0934688	0.81161
	NUDCD2	-0.456145	0.0939217	0.81161
	ZKSCAN4	2.59248	0.0927327	0.81161
	KCTD7	1.21427	0.0937573	0.81161
	PRPF18	0.922234	0.0934648	0.81161
	RAB11FIP2	1.38532	0.0940106	0.81161
	M6PR	0.44534	0.093056	0.81161
	MRPL52	0.486182	0.0939237	0.81161
	GPATCH2L	-0.664842	0.0936752	0.81161
	LACTB	-0.992621	0.0926453	0.81161
	MVP	1.01117	0.0924811	0.81161
	NOD2	2.64797	0.0939396	0.81161
	C17orf49	0.40702	0.0935889	0.81161
	VAT1	-1.29343	0.0931308	0.81161
	ACAA2	0.651587	0.093817	0.81161
	PRKD2	-0.79969	0.0933693	0.81161
	RAB29	0.486699	0.0947597	0.812267
	TIFA	1.17964	0.09491	0.812267
	WASHC1	-0.688852	0.0945648	0.812267
	ANKRD26	1.15039	0.0949129	0.812267
	NAALADL1	0.637543	0.0949074	0.812267
	RAB1B	0.861364	0.0945655	0.812267
	ZZEF1	0.908155	0.0942532	0.812267
	NDUFA7	-0.391424	0.0944596	0.812267
	CAPNS1	-0.583118	0.0945813	0.812267
	MCPH1	-0.915422	0.0950269	0.812457
	SCAND1	-0.427142	0.0951483	0.81271
	KIAA0319L	0.907145	0.0955897	0.81334
	HINT3	1.35643	0.0955146	0.81334
	INSIG1	0.682398	0.0955238	0.81334
	ASB7	-1.48579	0.0953998	0.81334
	POLR3D	-0.826462	0.0958059	0.814396
	BSDC1	0.669251	0.0961758	0.81451
	LINC02482	2.53879	0.0959607	0.81451
	MAPK9	-1.23603	0.096351	0.81451
	THUMPD1	-0.524039	0.0962813	0.81451
	TRAPPC2L	-0.537806	0.0961916	0.81451
	TSPO	-0.270101	0.0963716	0.81451
	CRTAP	-0.902365	0.0964644	0.814516
	AMMECR1	-1.09299	0.0965685	0.814618
	TIAL1	0.520553	0.0967138	0.815067
	FYCO1	-1.16632	0.0969353	0.815381
	PRRC2A	0.710308	0.0968558	0.815381
	KCTD9	1.25186	0.097051	0.815578
	LEMD3	-1.02943	0.0974011	0.816969
	ALDH16A1	-1.11872	0.0973799	0.816969
	TIE1	-1.22471	0.0978733	0.817461
	AMPD2	2.53386	0.0981179	0.817461
	TIA1	0.836523	0.09849	0.817461
	MBNL1	0.381365	0.0978567	0.817461
	RAD17	1.12246	0.098616	0.817461
	CEP295	-1.21496	0.097984	0.817461
	TSC22D1	-1.1751	0.0987636	0.817461
	HOMEZ	1.49395	0.0982785	0.817461
	SPNS1	-0.72605	0.098774	0.817461
	HSBP1	-0.443586	0.0988455	0.817461
	LUC7L3	0.455217	0.0982927	0.817461
	TMC8	0.52609	0.0981825	0.817461
	ALYREF	-1.10686	0.0976376	0.817461
	INO80C	-1.03017	0.0986749	0.817461
	PPP6R1	-0.689719	0.0979795	0.817461
	ARHGAP35	-1.10486	0.098981	0.817818
	PMVK	-0.58594	0.099129	0.818277
	AC073896.2	-1.23394	0.0992605	0.818598
	MBNL3	2.52158	0.0994065	0.819039
	CLDND1	0.458987	0.0996323	0.819859
	ALDOA	-0.813986	0.0996913	0.819859
	ZNF827	0.793294	0.0998408	0.82016
	SLC35D2	-1.3521	0.0999132	0.82016
	DERA	0.985315	0.100022	0.82029
	C1orf35	0.576847	0.100922	0.822335
	MFN1	1.79397	0.100459	0.822335
	MYL5	2.48488	0.100897	0.822335
	NT5C2	-0.666772	0.100366	0.822335
	INPPL1	-1.19539	0.100794	0.822335
	CD3E	0.606493	0.100845	0.822335
	NAA60	0.849978	0.100886	0.822335
	PEX19	-0.880875	0.10109	0.822435
	POLR1A	1.63992	0.101389	0.822435
	CNOT9	1.04365	0.101613	0.822435
	FGD5-AS1	-0.670502	0.101863	0.822435
	RAB5A	0.674759	0.101452	0.822435
	ARMC8	0.843678	0.101801	0.822435
	PRDM1	0.962923	0.101166	0.822435
	SNHG10	-0.768022	0.101626	0.822435
	CHMP1A	0.819825	0.101853	0.822435
	UBE2L3	0.388018	0.101731	0.822435
	RPAP1	2.50994	0.102122	0.823018
	TAOK2	2.51654	0.102067	0.823018
	TCEANC	-1.16969	0.102397	0.824487
	LINC01409	1.3466	0.102574	0.824644
	RNF144A	-1.39339	0.103069	0.824644
	RRAGA	-0.512605	0.102837	0.824644
	DHRS4L2	-0.94866	0.103035	0.824644
	AC005670.3	0.684199	0.103009	0.824644
	NAPB	1.80932	0.102906	0.824644
	WAS	-0.433726	0.102867	0.824644
	JAZF1	1.38949	0.103386	0.825084
	ZDHHC2	-0.952789	0.103285	0.825084
	SMAD7	-0.750884	0.103404	0.825084
	MFSD3	-1.35873	0.103517	0.825242
	MRRF	1.75936	0.103785	0.826084
	MAPK8IP3	-0.962361	0.103809	0.826084
	ISG15	0.573329	0.104027	0.826317
	PEX10	-1.05433	0.104118	0.826317
	RFWD3	-0.995332	0.103975	0.826317
	TUSC2	-0.520422	0.104408	0.827135
	MAPK1	0.556636	0.104328	0.827135
	NCOA1	0.878878	0.104547	0.827492
	LYPLA2	0.723516	0.109163	0.828586
	PPT1	0.739963	0.107182	0.828586
	DOCK7	2.40588	0.111299	0.828586
	GADD45A	-1.28596	0.11413	0.828586
	RNPC3	-0.657665	0.110589	0.828586
	SARS	0.542744	0.108784	0.828586
	RBM15	2.36635	0.113138	0.828586
	NBPF26	-1.25349	0.111679	0.828586
	S100A10	-0.293016	0.110696	0.828586
	YY1AP1	0.965843	0.114548	0.828586
	KIAA0040	-0.808728	0.114757	0.828586
	TOMM20	-0.49586	0.109565	0.828586
	CAPG	-0.392629	0.111946	0.828586
	DBI	-0.246812	0.114918	0.828586
	THUMPD3-AS1	-0.439896	0.111372	0.828586
	GHRL	2.54447	0.115132	0.828586
	TSEN2	2.45856	0.11078	0.828586
	EOMES	0.394005	0.113129	0.828586
	SEC22C	0.955835	0.11536	0.828586
	TMEM42	-0.681511	0.105299	0.828586
	CYB561D2	-0.458893	0.111375	0.828586
	CCDC66	0.611505	0.115013	0.828586
	DZIP3	0.814186	0.106684	0.828586
	HCLS1	0.465938	0.110638	0.828586
	COPG1	1.18149	0.106306	0.828586
	KLHL6	0.854605	0.110991	0.828586
	PCYT1A	1.0119	0.108637	0.828586
	ANAPC4	1.30019	0.105212	0.828586
	TBC1D19	1.22854	0.115238	0.828586
	USP46	-1.14585	0.108213	0.828586
	SCARB2	2.43694	0.11203	0.828586
	CCL28	-1.0141	0.111706	0.828586
	MAST4	-1.12288	0.110908	0.828586
	WDR36	1.24044	0.107414	0.828586
	JAKMIP2	0.840542	0.114591	0.828586
	HAVCR2	0.837128	0.112696	0.828586
	TUBB	-0.294651	0.107761	0.828586
	B3GAT2	-1.00786	0.109957	0.828586
	USP42	1.36891	0.10588	0.828586
	DDX56	-0.772054	0.114226	0.828586
	BAZ1B	-0.541643	0.11511	0.828586
	BUD31	-0.435362	0.108391	0.828586
	PTCD1	1.86341	0.108771	0.828586
	ARF5	-0.447937	0.114779	0.828586
	BRAF	-0.635996	0.105013	0.828586
	DENND11	1.04406	0.109275	0.828586
	BNIP3L	-0.566766	0.11296	0.828586
	ZMAT4	0.84278	0.113563	0.828586
	NAPRT	-0.955888	0.114389	0.828586
	SYK	0.675522	0.107598	0.828586
	IER5L	-2.24166	0.110928	0.828586
	DPH7	1.03519	0.105521	0.828586
	WAC-AS1	-0.525533	0.111511	0.828586
	OGA	0.449021	0.110482	0.828586
	VTI1A	1.09682	0.10619	0.828586
	CKAP5	-0.976357	0.113754	0.828586
	SLC43A1	2.41534	0.109128	0.828586
	TMEM138	-0.598094	0.112683	0.828586
	USP28	0.6695	0.11206	0.828586
	MPZL3	1.85889	0.11289	0.828586
	CD69	-0.503098	0.10538	0.828586
	CCNT1	-0.878663	0.108117	0.828586
	PIP4K2C	-1.12933	0.113876	0.828586
	CAND1	0.660365	0.105772	0.828586
	ZDHHC17	1.73307	0.113851	0.828586
	NFYB	-0.641261	0.107095	0.828586
	OASL	1.1409	0.11016	0.828586
	CARS2	-0.77841	0.111517	0.828586
	TFDP1	1.73154	0.108245	0.828586
	PTGER2	0.786589	0.105174	0.828586
	GALC	0.89177	0.107418	0.828586
	HSP90AA1	0.280251	0.107695	0.828586
	BAG5	0.801676	0.106468	0.828586
	VPS39	2.37482	0.114359	0.828586
	COX5A	-0.325869	0.109937	0.828586
	TARSL2	-0.597846	0.107911	0.828586
	MRPL28	0.660391	0.108182	0.828586
	CRAMP1	1.83444	0.109914	0.828586
	NUBP2	0.606796	0.109825	0.828586
	SRRM2	-0.459244	0.115339	0.828586
	TMEM186	1.75055	0.107675	0.828586
	C16orf54	0.532385	0.114867	0.828586
	CORO1A	0.232921	0.108315	0.828586
	CTCF	-0.501604	0.1125	0.828586
	MAF	-0.863713	0.114025	0.828586
	ZSWIM7	-0.542043	0.111615	0.828586
	TRPV2	0.73683	0.108829	0.828586
	PRPSAP2	-0.678179	0.106497	0.828586
	FAM222B	-1.01306	0.105907	0.828586
	PSME3	0.991098	0.109814	0.828586
	HEXIM1	1.30033	0.108443	0.828586
	FAM215B	0.899589	0.107683	0.828586
	KPNA2	1.13851	0.112909	0.828586
	WDR45B	0.718065	0.105995	0.828586
	ZNF24	0.599031	0.105921	0.828586
	C18orf32	-0.397032	0.112557	0.828586
	TIMM13	0.527792	0.110898	0.828586
	MYO1F	0.356878	0.112962	0.828586
	PDE4A	0.958842	0.106442	0.828586
	PSENEN	0.698694	0.107216	0.828586
	MAP4K1	0.954843	0.11136	0.828586
	SAMD4B	1.0023	0.114108	0.828586
	XRCC1	1.70573	0.110986	0.828586
	RAB5IF	-0.372333	0.111405	0.828586
	TTPAL	0.914415	0.111549	0.828586
	FAM210B	-1.29106	0.114931	0.828586
	VAPB	0.97188	0.113896	0.828586
	LTN1	-0.622419	0.113881	0.828586
	PFKL	0.881943	0.105585	0.828586
	GGA1	0.594941	0.107617	0.828586
	EIF3L	0.277051	0.114511	0.828586
	CSNK1E	1.13385	0.107113	0.828586
	ABCB7	1.14891	0.11227	0.828586
	FAM50A	-0.824664	0.109601	0.828586
	GFER	-0.628315	0.115746	0.829804
	C1QBP	-0.546043	0.115772	0.829804
	CNN2	0.472764	0.115811	0.829804
	P3H1	1.30838	0.116009	0.829823
	SDE2	1.70518	0.116213	0.829823
	PHC3	0.841553	0.116246	0.829823
	OS9	0.645524	0.116282	0.829823
	GNA13	0.846858	0.116082	0.829823
	PUSL1	-1.02903	0.117903	0.830425
	SLC25A33	1.80823	0.123311	0.830425
	PAFAH2	1.17925	0.117045	0.830425
	STK40	1.32339	0.119183	0.830425
	MOB3C	2.39601	0.123056	0.830425
	ATPAF1	1.62854	0.121173	0.830425
	EFCAB14	0.658986	0.12211	0.830425
	LRIG2	1.71001	0.122046	0.830425
	TSPAN2	0.892634	0.122488	0.830425
	GABPB2	1.13359	0.117099	0.830425
	ZBTB37	-0.825546	0.119917	0.830425
	TOR1AIP1	0.883248	0.12235	0.830425
	STX6	-1.00544	0.122651	0.830425
	COX20	-0.410015	0.123036	0.830425
	PNPT1	0.90682	0.117709	0.830425
	TTL	1.74391	0.121053	0.830425
	CAB39	0.875605	0.122058	0.830425
	CRBN	-0.413132	0.119278	0.830425
	QARS	0.880615	0.122912	0.830425
	ATP11B	-0.698722	0.116673	0.830425
	STIM2	-0.610474	0.122718	0.830425
	LINC02273	-0.798739	0.120336	0.830425
	DHX29	-0.57745	0.117302	0.830425
	DHFR	-1.20589	0.122133	0.830425
	SLC25A46	0.837508	0.120114	0.830425
	ADRB2	-0.539038	0.121581	0.830425
	PRELID1	-0.219023	0.123112	0.830425
	MGAT1	0.48736	0.119156	0.830425
	RREB1	1.27705	0.118635	0.830425
	GNL1	-0.661365	0.12004	0.830425
	DNPH1	1.13238	0.120807	0.830425
	CYB5R4	-0.881655	0.121421	0.830425
	TNRC18	-0.774411	0.121662	0.830425
	RFC2	-0.770667	0.120286	0.830425
[truncated: 7,575 more rows]

## Sheet: other
other	Gene	"Log Fold Change"	"p-value"	"padj"	"name"
[truncated: 20,433 more rows]

[truncated: 2 more sheets: other Tc, unassigned]
