# Supplementary material for: Integrated single-cell transcriptomics of cerebrospinal fluid cells in treatment-naïve multiple sclerosis
Source: J Neuroinflammation. 2022 Dec 19;19:306. doi: 10.1186/s12974-022-02667-9 (PMC9764586; doi:10.1186/s12974-022-02667-9)
Supplement: Supplementary file 8 — Additional file 8: Table S4. Marker genes / Differential expressed genes_ cluster cell type level 2. (Table 4.1) Overview of marker genes and references used to annotate and specify the respective clusters. (Table 4.2–4.30) Depicted are the differential expressed genes in each cluster compared to the remaining clusters of the cell type level 2 (marker genes). Listed for each gene is the Log fold change (log2-fold change), the p-value und the adjusted p-value (false discovery rate). We used the Welch’s t-test (cellxgene or diffxpy) for the discovery of differentially expressed genes between two groups of cells. A minimum of 10 cells in each group was required for calculation. [file 12974_2022_2667_MOESM8_ESM.xlsx]

## Sheet: marker genes
	cell type	marker genes	PMID
	Bc naive	IGHM IGHD	31937773
	plasmacells	JCHAIN CXCR3 PRDM1 CD38 IGHG IGHA	32859762 33219152
	Bc MEM	CD24	32859762
	gdTc	HLA-C STAT5A STAT1 CD5
	ILC	MTRNR2L12 MT-ND4L IL7R ID2 TOX ETS1 GATA3	35418991 30142344
	NK	TBX21 EOMES	30142344
	Tregs	FOXP3 CD4 TNFRSF18 CTLA4	31937773
	iTregs	IZKF2 IRF4 CCR4 CCR6 CXCR3	22605463 27623114
	nTregs	PECAM1 CD101 NRP1	22605463 18424765 27623114
	Th1	TBX21	19132915
	TH17	STAT3	19132915
	MAIT	KLRB1 IL7R SLC4A10 DPP4	35149530 28179539
	Mono	CSF1R LYZ MAFB MSR1 CD300E ALOX15B LPL FKBP5 CD163	30359200 30979687 31061494
	Bc	IGLC2 MZB1 JCHAIN CD79A	33463049 32859762
	CD14 Mono	LPL APOE AXL	34497421 30867424 30232286
	CD16 / BAMs	GPR34 STAB1 P2RY12 LYVE1	31937773 35245085
	gdTc	CCL5 CST7 GZMA CD74	32948672
	ILC	MTRNR2L12 MT-CD4L ID2 ETS1 BCL11B IGKC	35418991 30142344
	MAIT	KLRB1 NKG7	35149530
	dnTc	GZMK	32948672

## Sheet: ASDC
ASDC	gene	log2FC	Pvalue	FDR
	ARPC1B	1.97292	5.24e-08	0.000626956
	S100A10	2.11249	1.29e-06	0.00514466
	ARPC2	1.36433	1.03e-06	0.00514466
	DRAP1	1.71087	2.79e-06	0.00667149
	CYB5B	2.63644	2.51e-06	0.00667149
	ARF5	1.93117	4.7e-06	0.00803764
	UNC119	3.64304	4.36e-06	0.00803764
	CD52	-4.30638	1.34e-05	0.0146203
	RNF4	2.88668	1.12e-05	0.0146203
	FAM49B	1.85621	1.15e-05	0.0146203
	GNA15	4.69861	1.26e-05	0.0146203
	CYBA	1.43199	1.59e-05	0.0146251
	FCGRT	3.75804	1.56e-05	0.0146251
	OTULINL	3.4061	2.5e-05	0.0211446
	C20orf27	3.13267	2.65e-05	0.0211446
	S100A6	1.8053	3.78e-05	0.0282952
	GDI2	2.06292	4.1e-05	0.0288528
	MALAT1	-1.26168	4.57e-05	0.0303511
	VIM	1.76397	6.01e-05	0.0378276
	PARK7	1.52669	8.56e-05	0.0487611
	SAMHD1	2.384	8.23e-05	0.0487611
	PYCARD	2.35496	9.78e-05	0.0532079
	COTL1	2.17248	0.000132361	0.068868
	GGCT	2.84019	0.00013813	0.0688753
	B2M	-0.926924	0.000146929	0.0703318
	H2AFY	2.32272	0.000186903	0.0860255
	CAT	2.99348	0.000246191	0.109117
	LAMTOR1	1.69742	0.000268626	0.114809
	ATP6V0B	1.95053	0.000319593	0.131882
	APPL1	2.4881	0.00035851	0.134071
	IL32	-4.26112	0.000349289	0.134071
	CNP	3.72313	0.000352381	0.134071
	CAP1	1.50294	0.000477074	0.158587
	AKIRIN2	2.2624	0.000459273	0.158587
	INIP	2.84104	0.000462693	0.158587
	NTAN1	2.56816	0.00046526	0.158587
	BLOC1S2	1.78595	0.000509367	0.164746
	ALDH2	4.42284	0.00052557	0.165513
	CD2BP2	2.33386	0.00054308	0.165697
	TMEM94	3.85582	0.000553847	0.165697
	CCDC106	4.76998	0.00061029	0.17813
	GABARAP	1.43661	0.000629727	0.179427
	BID	2.63291	0.000669264	0.186258
	PHB	2.02004	0.000687696	0.187038
	CPNE3	2.64117	0.000737113	0.196023
	NRBF2	2.48328	0.000850369	0.221225
	GM2A	4.01714	0.00104813	0.266871
	CAMKK2	4.04836	0.00107066	0.266929
	DNAJC4	2.2222	0.00132287	0.323077
	PLAAT3	2.63517	0.00138921	0.332494
	RAD23B	2.14722	0.00151032	0.354392
	SSNA1	1.47277	0.00155167	0.357092
	GNG5	1.29767	0.00160505	0.362409
	FGD2	4.5936	0.00168453	0.37331
	PTPN1	2.43028	0.00174316	0.379279
	OSTC	1.62669	0.0018662	0.388353
	SNRNP25	3.02944	0.00187491	0.388353
	AL022328.4	4.37758	0.00188222	0.388353
	IL6R	2.59607	0.0019483	0.394811
	NUDT19	3.34166	0.0019831	0.394811
	TMEM147	1.56633	0.00201249	0.394811
	NOTCH2	2.75559	0.00228758	0.396747
	CCDC88A	3.49189	0.00212792	0.396747
	METTL7A	3.65018	0.00213765	0.396747
	INF2	3.8215	0.00225625	0.396747
	NKIRAS2	2.71912	0.00222358	0.396747
	HCST	-2.3524	0.00216379	0.396747
	ERCC1	2.31929	0.00217572	0.396747
	RPN2	1.94786	0.00226149	0.396747
	HIRA	3.88761	0.00232458	0.397404
	DDX5	-2.33583	0.00239256	0.399216
	KLHL22	3.39353	0.0024019	0.399216
	GSTM2	4.98767	0.00258283	0.401412
	CALM2	1.29227	0.00249797	0.401412
	NCKIPSD	4.30674	0.00247445	0.401412
	PRPF19	2.37155	0.00256555	0.401412
	SLC25A5	1.46334	0.0025509	0.401412
	MLEC	2.21661	0.00262865	0.403295
	COPB1	2.10136	0.00270293	0.409442
	PPM1G	1.83058	0.00304215	0.444624
	TRIO	4.23161	0.00304664	0.444624
	RABEP2	3.27461	0.00300274	0.444624
	SNRNP40	1.97272	0.00316203	0.455904
	RAB11FIP1	2.85591	0.00322296	0.459156
	DAPK1	4.8003	0.00330231	0.45952
	HERPUD1	2.41618	0.00330188	0.45952
	MGST2	2.9482	0.00337478	0.464207
	BLOC1S1	1.29457	0.00343312	0.466865
	AP2S1	1.67651	0.00349785	0.470323
	CLIC1	1.14528	0.00372152	0.492443
	HVCN1	3.36867	0.00374466	0.492443
	NCOA4	2.16646	0.00379773	0.493993
	CDC40	1.97749	0.00408679	0.503591
	SLC15A3	4.15758	0.00395194	0.503591
	JAML	2.6299	0.00407199	0.503591
	ANXA2	1.74923	0.0040566	0.503591
	COPRS	3.12198	0.004124	0.503591
	FAM118A	2.23541	0.00400172	0.503591
	WDSUB1	3.36875	0.00426575	0.512908
	RNF130	2.94569	0.00432888	0.512908
	ORAI3	2.80861	0.00429099	0.512908
	CTSH	2.89573	0.00440331	0.516612
	SLC18B1	3.14664	0.00465296	0.530714
	WAS	1.56616	0.00465656	0.530714
	UTP14A	3.30404	0.0045819	0.530714
	SPINT2	2.40884	0.00476136	0.532516
	SULF2	2.98713	0.00474837	0.532516
	RAC1	2.01573	0.00490993	0.534021
	TP53I11	3.80891	0.00495431	0.534021
	PTPMT1	2.09428	0.00493624	0.534021
	SCARB1	4.22574	0.00483591	0.534021
	TYMP	2.55405	0.00499794	0.534021
	GCLC	3.75186	0.00504283	0.534049
	DBNL	1.77488	0.00531597	0.543783
	PWWP2B	4.48086	0.00529288	0.543783
	SYNGR2	1.97973	0.00520809	0.543783
	PARVG	2.1434	0.00531651	0.543783
	FARP2	3.95716	0.00542795	0.550477
	WDR41	3.11686	0.00561154	0.554986
	MYL6	0.88657	0.00558712	0.554986
	RAD51B	3.98169	0.00556709	0.554986
	AC023590.1	6.19916	0.00568375	0.55752
	ST3GAL2	2.691	0.00605569	0.589175
	CKS2	2.89387	0.00610788	0.58946
	TXNDC9	1.96766	0.00639456	0.593142
	CCDC50	4.48165	0.00649299	0.593142
	TNPO1	2.39775	0.00647295	0.593142
	HIGD2A	1.11042	0.00646942	0.593142
	TAP1	1.85846	0.00625536	0.593142
	ZDHHC16	2.88588	0.00624165	0.593142
	SLC9A6	3.44654	0.00636515	0.593142
	NUP62	2.31669	0.00661946	0.600114
	PGLS	1.58119	0.00688038	0.619079
	MYCBP	2.0822	0.00696395	0.621922
	CD3E	-4.05266	0.0071413	0.633037
	TK2	3.66882	0.00730606	0.64288
	STARD7-AS1	4.54368	0.00745774	0.651436
	SERBP1	1.21379	0.00762124	0.658259
	CD3D	-4.08275	0.00770086	0.658259
	LILRB4	4.2917	0.00765484	0.658259
	TOR3A	2.28066	0.00797761	0.65982
	MYD88	2.20888	0.00798677	0.65982
	PLSCR1	2.54707	0.00799481	0.65982
	GSTP1	1.60127	0.00784782	0.65982
	BTK	3.09895	0.00799339	0.65982
	CAPRIN1	2.08894	0.00815328	0.66829
	NBPF14	3.32269	0.00831683	0.668527
	GNAI2	1.42116	0.00854335	0.668527
	GASK1B	3.42133	0.00854722	0.668527
	SENP6	2.01241	0.00829782	0.668527
	NUP205	3.32916	0.00832557	0.668527
	SNRPA1	1.92006	0.00843317	0.668527
	ADAT3	4.84812	0.00845758	0.668527
	BCL6	4.24583	0.0087077	0.672291
	PSMD11	1.92671	0.00865651	0.672291
	SPI1	3.24869	0.00876741	0.672561
	MED25	3.11102	0.00882733	0.672845
	LINC01355	3.98247	0.00922273	0.678145
	CHMP2B	2.1136	0.0093728	0.678145
	TBC1D32	4.43698	0.00922821	0.678145
	ACSL5	2.59633	0.00927911	0.678145
	IRF7	3.5395	0.00940687	0.678145
	CIAO2A	1.60385	0.00913388	0.678145
	LINC02207	4.81743	0.00906844	0.678145
	ARHGAP17	2.91584	0.00939333	0.678145
	ACTG1	1.03443	0.00915268	0.678145
	PALD1	4.0457	0.00972588	0.696944
	RECQL5	4.41041	0.00986761	0.702891
	GPX7	2.73616	0.00997929	0.70664
	DELE1	2.57595	0.01065	0.707093
	GNB2	1.5725	0.0107538	0.707093
	ST6GALNAC4	3.13108	0.0106405	0.707093
	ZMIZ1	3.08519	0.0106419	0.707093
	LPXN	1.79202	0.0102108	0.707093
	P2RY6	4.62678	0.0106972	0.707093
	LINC01089	2.52556	0.0104349	0.707093
	BRF1	3.61049	0.0102367	0.707093
	PDCD7	2.85639	0.0102755	0.707093
	E2F4	1.93134	0.0106243	0.707093
	TNFSF13	2.98159	0.0105292	0.707093
	TCF4	5.10313	0.0103914	0.707093
	CAPNS1	2.14739	0.0101575	0.707093
	VPS35	1.64185	0.0111047	0.726171
	NUDT9	3.03942	0.0112694	0.732941
	TRBC2	-4.09752	0.0114218	0.738839
	CBR1	2.22857	0.0115177	0.741031
	MGAT1	1.63319	0.0122416	0.749791
	RXRB	2.47459	0.0121045	0.749791
	CYC1	1.61284	0.0121842	0.749791
	RAB6A	1.63457	0.0117722	0.749791
	C15orf39	3.37573	0.0122804	0.749791
	SUGP2	2.37702	0.0122775	0.749791
	USF2	1.8308	0.0121073	0.749791
	PSMD8	1.39904	0.0118332	0.749791
	AC011462.5	4.86079	0.012077	0.749791
	EMD	1.66149	0.0121461	0.749791
	EFHC1	3.02451	0.0124787	0.753094
	MYO1E	5.4047	0.0125232	0.753094
	SERTAD3	2.27532	0.0124188	0.753094
	LSM10	1.41101	0.0128953	0.770556
	RNPEP	2.41639	0.0130068	0.770556
	ZNF623	3.24244	0.012992	0.770556
	DTX2	2.97207	0.0136027	0.801887
	HDGFL2	2.97376	0.0138601	0.813061
	FBXO6	2.91999	0.0140324	0.815174
	TIGAR	2.53454	0.0139975	0.815174
	ZNHIT1	1.3639	0.0146664	0.846123
	TSC22D3	-3.77601	0.0147066	0.846123
	LRRC8D	2.95785	0.0148085	0.847909
	CD99	-3.57509	0.0150573	0.85805
	LARP4B	2.44044	0.015514	0.861288
	ACBD5	2.90137	0.015351	0.861288
	BLNK	3.41126	0.0152723	0.861288
	BAD	2.08547	0.0152858	0.861288
	DAPK2	5.49214	0.0155459	0.861288
	CEP131	4.43998	0.0155363	0.861288
	UBE2E2	2.81641	0.015792	0.862934
	FNTA	1.40584	0.0157795	0.862934
	CTNNBL1	2.22414	0.0157711	0.862934
	TMEM189	2.32386	0.0158644	0.862949
	CD74	3.05789	0.0159453	0.863426
	ACAD9	3.03247	0.0161883	0.864847
	KDM3B	2.5259	0.0161098	0.864847
	KLF4	4.52349	0.0161798	0.864847
	PTMA	-0.647079	0.0166899	0.872175
	CWC15	1.32529	0.0166358	0.872175
	ALG1	2.84961	0.0164357	0.872175
	C17orf49	1.55408	0.0166668	0.872175
	PLIN3	2.5202	0.0166122	0.872175
	TMEM263	2.4372	0.0168123	0.874751
	ZNF22	1.75745	0.0169768	0.879488
	LSP1	1.24984	0.0171616	0.885226
	ZDHHC4	2.14219	0.0173078	0.88894
	ZBTB11-AS1	4.14035	0.0176113	0.890134
	SHARPIN	1.71045	0.0177242	0.890134
	GPR183	1.59236	0.0177763	0.890134
	C15orf61	1.90817	0.0175312	0.890134
	MTRNR2L1	0.929213	0.0177774	0.890134
	TAF15	1.87467	0.0175174	0.890134
	SDHAF4	3.4796	0.0180286	0.891524
	CYB5R4	2.01289	0.0178928	0.891524
	PDE8A	3.18513	0.0180123	0.891524
	PLAC8	2.47722	0.0181317	0.892928
	PPIF	2.92198	0.0183982	0.89637
	AHNAK	1.42668	0.0184263	0.89637
	ARL11	3.56718	0.0183024	0.89637
	KCTD12	2.58999	0.0186718	0.90099
	ATF5	3.46383	0.0186145	0.90099
	ZRANB3	4.67679	0.0190988	0.903382
	BUD23	1.64182	0.018812	0.903382
	ZNF213	4.14181	0.0190043	0.903382
	ILVBL	2.76732	0.019059	0.903382
	BCAP31	1.38901	0.0189175	0.903382
	GRINA	2.31991	0.019237	0.906336
	LINC00877	5.2783	0.0194843	0.913616
	DVL3	3.4122	0.0195767	0.913616
	ZC3H4	2.6983	0.0196969	0.913616
	UPK3A	5.94915	0.0196231	0.913616
	RAB5C	1.31385	0.0198277	0.916131
	CD4	1.81484	0.0199785	0.919549
	GUK1	-2.40992	0.0204096	0.930737
	SRD5A1	2.77258	0.0204355	0.930737
	RUNX2	3.13007	0.0204549	0.930737
	FAM131A	3.3062	0.021443	0.968332
	ARPC3	0.851768	0.0214276	0.968332
	CXCR4	-2.78077	0.0215592	0.969921
	PPP4C	1.25482	0.0216527	0.970479
	EVL	-3.42572	0.0217392	0.970721
	SDSL	4.16982	0.0218859	0.971653
	APEX1	1.44995	0.0219225	0.971653
	SEM1	0.952815	0.0225072	0.993084
	MRPL21	1.75329	0.022572	0.993084
	AP1G1	2.45509	0.0228735	0.996154
	SLC7A5	3.21116	0.0228558	0.996154
	IER2	-2.06827	0.0228915	0.996154
	LINC01409	-18.5162	0.988789	0.999723
	LINC01128	2.03447	0.126978	0.999723
	FAM41C	-19.2054	0.989339	0.999723
	NOC2L	0.778364	0.396498	0.999723
	PLEKHN1	-17.9429	0.987896	0.999723
	ISG15	-1.88182	0.255355	0.999723
	C1orf159	-18.6823	0.990648	0.999723
	TNFRSF18	-20.381	0.986676	0.999723
	TNFRSF4	-0.544995	0.771338	0.999723
	SDF4	-0.128174	0.931156	0.999723
	B3GALT6	-19.5062	0.990088	0.999723
	UBE2J2	-0.354136	0.810817	0.999723
	ACAP3	2.10884	0.227092	0.999723
	PUSL1	-20.1633	0.99068	0.999723
	INTS11	-0.0292329	0.984247	0.999723
	CPTP	-20.3518	0.98793	0.999723
	DVL1	-17.3419	0.988196	0.999723
	AURKAIP1	-1.13859	0.265272	0.999723
	CCNL2	0.374522	0.740574	0.999723
	MRPL20-AS1	-20.4558	0.986287	0.999723
	MRPL20	-0.136915	0.856591	0.999723
	ATAD3C	-17.753	0.988981	0.999723
	ATAD3B	1.92203	0.264202	0.999723
	ATAD3A	-18.4565	0.989323	0.999723
	SSU72	0.239973	0.75738	0.999723
	AL645728.1	-19.0851	0.991027	0.999723
	AL691432.2	-19.0859	0.990361	0.999723
	MIB2	-22.5978	0.990372	0.999723
	MMP23B	3.09932	0.358088	0.999723
	CDK11B	-21.3113	0.987921	0.999723
	SLC35E2B	0.823449	0.58933	0.999723
	CDK11A	-0.880387	0.554241	0.999723
	SLC35E2A	-19.9968	0.988538	0.999723
	NADK	1.1208	0.511479	0.999723
	GNB1	0.377852	0.727788	0.999723
	PRKCZ	-18.5793	0.98821	0.999723
	AL590822.2	-19.4706	0.990553	0.999723
	FAAP20	1.15569	0.071846	0.999723
	SKI	0.571947	0.711356	0.999723
	RER1	-0.490496	0.641852	0.999723
	PEX10	-20.4221	0.990854	0.999723
	PLCH2	-16.5158	0.989731	0.999723
	PANK4	-19.1815	0.991847	0.999723
	AL139246.5	-19.4287	0.98679	0.999723
	TNFRSF14-AS1	-19.4941	0.989363	0.999723
	TNFRSF14	-0.0518477	0.955686	0.999723
	AL139246.3	-18.1514	0.988893	0.999723
	PRXL2B	-18.8485	0.987092	0.999723
	MEGF6	-18.7665	0.991449	0.999723
	TPRG1L	-20.1441	0.991023	0.999723
	WRAP73	-19.8692	0.986814	0.999723
	SMIM1	-19.2133	0.991091	0.999723
	LRRC47	-19.5074	0.987625	0.999723
	CEP104	0.719311	0.660379	0.999723
	DFFB	-18.7798	0.989012	0.999723
	C1orf174	-0.116136	0.938562	0.999723
	KCNAB2	0.202574	0.856571	0.999723
	ICMT	-20.2995	0.990455	0.999723
	ACOT7	-17.4575	0.988596	0.999723
	TNFRSF25	0.324549	0.768962	0.999723
	NOL9	-20.1747	0.987354	0.999723
	ZBTB48	2.42214	0.048329	0.999723
	KLHL21	-18.8291	0.988031	0.999723
	PHF13	-18.5314	0.991317	0.999723
	THAP3	-20.3081	0.988463	0.999723
	DNAJC11	-19.8063	0.990497	0.999723
	CAMTA1	-1.29478	0.378259	0.999723
	VAMP3	-22.2354	0.989537	0.999723
	PER3	-18.9438	0.99126	0.999723
	UTS2	-19.8985	0.991038	0.999723
	TNFRSF9	-18.2604	0.988546	0.999723
	RERE	-21.277	0.988699	0.999723
	ENO1	-1.03366	0.242281	0.999723
	SLC2A5	-19.2501	0.98775	0.999723
	GPR157	-19.2056	0.991133	0.999723
	H6PD	1.29913	0.443098	0.999723
	SPSB1	-17.177	0.990383	0.999723
	SLC25A33	-19.532	0.991206	0.999723
	PIK3CD	0.929962	0.422631	0.999723
	CLSTN1	-21.5155	0.989842	0.999723
	CTNNBIP1	1.91871	0.245132	0.999723
	LZIC	-21.8769	0.988865	0.999723
	NMNAT1	1.24196	0.477114	0.999723
	RBP7	-18.0827	0.991705	0.999723
	UBE4B	-20.1811	0.988641	0.999723
	KIF1B	-18.9928	0.986924	0.999723
	PGD	-21.4563	0.989874	0.999723
	CENPS	-18.8146	0.991384	0.999723
	DFFA	-20.4726	0.986202	0.999723
	PEX14	-18.6852	0.987325	0.999723
	CASZ1	-17.6534	0.989129	0.999723
	TARDBP	-21.4892	0.986805	0.999723
	AL109811.2	-18.6731	0.987857	0.999723
	SRM	0.611355	0.710575	0.999723
	EXOSC10	0.872771	0.577278	0.999723
	MTOR	-19.8587	0.989895	0.999723
	UBIAD1	-19.9199	0.986895	0.999723
	FBXO2	-19.6324	0.991351	0.999723
	FBXO44	0.587148	0.710341	0.999723
	MAD2L2	1.47663	0.113792	0.999723
	DRAXIN	-18.6372	0.99117	0.999723
	AGTRAP	-0.369989	0.81526	0.999723
	MTHFR	1.36132	0.28036	0.999723
	CLCN6	-18.9807	0.986962	0.999723
	AL021155.5	-19.346	0.990679	0.999723
	KIAA2013	-20.1373	0.988434	0.999723
	PLOD1	-18.6108	0.991755	0.999723
	MFN2	-19.9982	0.991429	0.999723
	MIIP	1.04762	0.340873	0.999723
	TNFRSF1B	-0.550344	0.65595	0.999723
	VPS13D	0.78757	0.621052	0.999723
	DHRS3	1.0086	0.538696	0.999723
	PDPN	-17.0428	0.989433	0.999723
	PRDM2	-21.8474	0.988189	0.999723
	TMEM51	-17.9713	0.988458	0.999723
	EFHD2	1.65837	0.0619338	0.999723
	CASP9	-18.5765	0.989993	0.999723
	DNAJC16	-20.2836	0.990168	0.999723
	AGMAT	-20.4836	0.990739	0.999723
	DDI2	1.01288	0.539423	0.999723
	PLEKHM2	-18.7292	0.987457	0.999723
	FBLIM1	-17.793	0.989832	0.999723
	UQCRHL	-20.1194	0.989578	0.999723
	AL450998.2	-20.2891	0.988686	0.999723
	SPEN	-21.2671	0.989346	0.999723
	ZBTB17	-20.2994	0.990668	0.999723
	ARHGEF19	-19.0208	0.989499	0.999723
	FBXO42	-20.1502	0.987853	0.999723
	SZRD1	-0.222382	0.880119	0.999723
	NECAP2	-0.293273	0.789189	0.999723
	LINC01772	-16.3648	0.988914	0.999723
	NBPF1	2.30515	0.155466	0.999723
	CROCC	-19.2545	0.990557	0.999723
	BX284668.5	0.976373	0.410449	0.999723
	BX284668.6	-18.3671	0.987997	0.999723
	ATP13A2	-20.0474	0.99059	0.999723
	SDHB	-0.571541	0.693674	0.999723
	PADI2	-19.1644	0.988538	0.999723
	RCC2	0.674693	0.679099	0.999723
	ARHGEF10L	-18.6991	0.987632	0.999723
	IGSF21	-17.9219	0.98936	0.999723
	IFFO2	-18.6176	0.98893	0.999723
	UBR4	-21.0001	0.990588	0.999723
	EMC1-AS1	-17.8174	0.990922	0.999723
	EMC1	-18.2707	0.9874	0.999723
	MRTO4	-20.2189	0.987047	0.999723
	AKR7A2	1.46542	0.0899688	0.999723
	SLC66A1	-18.559	0.990277	0.999723
	CAPZB	-0.136011	0.822087	0.999723
	MICOS10	-0.550055	0.414334	0.999723
	NBL1	-18.4463	0.989601	0.999723
	TMCO4	2.11404	0.2906	0.999723
	OTUD3	-18.7815	0.991347	0.999723
	UBXN10-AS1	-17.5008	0.991227	0.999723
	CAMK2N1	-18.5167	0.991878	0.999723
	MUL1	-20.0114	0.990184	0.999723
	PINK1	-19.6431	0.991065	0.999723
	DDOST	1.43907	0.0323563	0.999723
	HP1BP3	-0.286245	0.747311	0.999723
	EIF4G3	1.51606	0.376387	0.999723
	ECE1	-20.1293	0.988168	0.999723
	NBPF3	-19.1445	0.991224	0.999723
	USP48	0.814976	0.480382	0.999723
	LINC00339	-20.1568	0.989182	0.999723
	CDC42	-0.827219	0.229478	0.999723
	CDC42-IT1	-18.1726	0.991537	0.999723
	ZBTB40	-19.8221	0.990818	0.999723
	KDM1A	-20.0153	0.989226	0.999723
	LUZP1	-21.7201	0.990187	0.999723
	HNRNPR	0.549065	0.494393	0.999723
	ZNF436	4.05931	0.0662533	0.999723
	TCEA3	-18.9944	0.988135	0.999723
	ID3	-22.2199	0.989255	0.999723
	MDS2	-19.2482	0.987435	0.999723
	ELOA-AS1	2.25668	0.235195	0.999723
	ELOA	0.83105	0.604391	0.999723
	PITHD1	-21.7048	0.985694	0.999723
	LYPLA2	-21.4116	0.987348	0.999723
	GALE	2.41559	0.202353	0.999723
	HMGCL	-20.3914	0.986286	0.999723
	FUCA1	-20.0615	0.988826	0.999723
	CNR2	-17.5682	0.990113	0.999723
	PNRC2	-0.702285	0.508541	0.999723
	SRSF10	-0.88067	0.406564	0.999723
	IFNLR1	3.57332	0.130252	0.999723
	STPG1	-19.0085	0.991878	0.999723
	NIPAL3	0.53136	0.656589	0.999723
	RCAN3	-1.2356	0.427374	0.999723
	NCMAP-DT	-20.8212	0.985881	0.999723
	SRRM1	-2.69276	0.0662469	0.999723
	CLIC4	-18.6021	0.990539	0.999723
	RUNX3	-22.5729	0.988103	0.999723
	SYF2	0.112148	0.864338	0.999723
	AL031432.4	-17.621	0.988337	0.999723
	RSRP1	-1.08013	0.236115	0.999723
	TMEM50A	-0.318761	0.665677	0.999723
	MACO1	2.04746	0.109821	0.999723
	LDLRAP1	-0.438556	0.708837	0.999723
	MAN1C1	-18.6701	0.990489	0.999723
	AL031280.1	-18.5669	0.987576	0.999723
	SELENON	-18.5345	0.987932	0.999723
	PAQR7	3.29399	0.10917	0.999723
	STMN1	1.25954	0.394145	0.999723
	PAFAH2	-19.2305	0.987752	0.999723
	PDIK1L	-18.2044	0.987595	0.999723
	ZNF593	-0.320484	0.834531	0.999723
	CEP85	-18.5594	0.990139	0.999723
	SH3BGRL3	-0.158019	0.661963	0.999723
	UBXN11	-22.6312	0.990159	0.999723
	CRYBG2	-18.9973	0.990698	0.999723
	ZNF683	-19.508	0.989692	0.999723
	DHDDS	1.60775	0.338267	0.999723
	HMGN2	0.280379	0.581547	0.999723
	ARID1A	0.701308	0.454765	0.999723
	PIGV	-18.8474	0.987806	0.999723
	ZDHHC18	-20.3013	0.989943	0.999723
	GPN2	-20.331	0.9894	0.999723
	GPATCH3	1.97577	0.228379	0.999723
	NUDC	-22.7449	0.988264	0.999723
	SLC9A1	-18.7207	0.989799	0.999723
	WDTC1	1.23301	0.422283	0.999723
	TMEM222	-20.186	0.986068	0.999723
	SYTL1	-22.324	0.984714	0.999723
	MAP3K6	-18.9055	0.988745	0.999723
	WASF2	0.241966	0.735321	0.999723
	AHDC1	-20.0527	0.991527	0.999723
	FGR	1.793	0.277541	0.999723
	IFI6	-21.9332	0.984811	0.999723
	FAM76A	0.513634	0.764312	0.999723
	STX12	0.928168	0.398325	0.999723
	PPP1R8	-20.1533	0.986403	0.999723
	THEMIS2	1.61266	0.0684689	0.999723
	RPA2	0.336311	0.709937	0.999723
	XKR8	-20.6117	0.987637	0.999723
	EYA3	1.45508	0.375853	0.999723
	PTAFR	-20.8608	0.990234	0.999723
	DNAJC8	-1.61027	0.271998	0.999723
	ATP5IF1	-1.67913	0.107148	0.999723
	AL353622.1	-18.0835	0.992036	0.999723
	SESN2	-18.5603	0.98908	0.999723
	MED18	-18.5958	0.989645	0.999723
	PHACTR4	-0.088512	0.954832	0.999723
	RCC1	-18.9275	0.987368	0.999723
	SNHG3	-22.4833	0.986161	0.999723
	TRNAU1AP	-21.9056	0.988322	0.999723
	SNHG12	0.452167	0.643872	0.999723
	TAF12	0.0657145	0.950133	0.999723
	GMEB1	0.386168	0.8145	0.999723
	YTHDF2	0.090445	0.93178	0.999723
	EPB41	-1.55995	0.304951	0.999723
	SRSF4	-1.44935	0.325426	0.999723
	MECR	-18.8285	0.987255	0.999723
	MATN1-AS1	-19.5571	0.991287	0.999723
	LAPTM5	-0.352942	0.448357	0.999723
	SDC3	-18.6974	0.991109	0.999723
	PUM1	1.13368	0.314737	0.999723
	ZCCHC17	-22.1493	0.98891	0.999723
	FABP3	-16.2067	0.989445	0.999723
	PEF1	0.161034	0.915394	0.999723
	PTP4A2	-0.830602	0.35449	0.999723
	KHDRBS1	0.602127	0.46238	0.999723
	TMEM39B	1.47603	0.34984	0.999723
	KPNA6	-0.0780774	0.959433	0.999723
	TXLNA	-20.0936	0.988739	0.999723
	CCDC28B	-20.6486	0.989589	0.999723
	TMEM234	-19.0085	0.988514	0.999723
	EIF3I	-0.701132	0.50422	0.999723
	LCK	-3.07698	0.0419036	0.999723
	HDAC1	-22.8417	0.989914	0.999723
	MARCKSL1	0.355175	0.776569	0.999723
	BSDC1	-0.75205	0.615761	0.999723
	ZBTB8A	-19.2575	0.990289	0.999723
	ZBTB8OS	-21.7667	0.98496	0.999723
	RBBP4	-0.96179	0.512974	0.999723
	SYNC	-19.8732	0.987279	0.999723
	YARS	1.34751	0.253553	0.999723
	S100PBP	0.429785	0.78643	0.999723
	RNF19B	-18.8437	0.990477	0.999723
	AK2	1.44802	0.101845	0.999723
	AZIN2	2.73636	0.219589	0.999723
	TRIM62	-18.2393	0.990126	0.999723
	ZNF362	-20.206	0.99137	0.999723
	PHC2	-20.0221	0.990749	0.999723
	SMIM12	-0.535073	0.718126	0.999723
	DLGAP3	-17.4461	0.989799	0.999723
	TMEM35B	-23.1458	0.988614	0.999723
	ZMYM6	-20.058	0.988962	0.999723
	ZMYM1	-19.8692	0.990949	0.999723
	SFPQ	-0.747387	0.495962	0.999723
	ZMYM4	-19.9721	0.989636	0.999723
	KIAA0319L	0.796295	0.610682	0.999723
	NCDN	-17.3328	0.989856	0.999723
	AC004865.2	-20.7973	0.989741	0.999723
	PSMB2	0.519901	0.547484	0.999723
	C1orf216	-20.2535	0.990694	0.999723
	CLSPN	-17.8066	0.987805	0.999723
	AGO4	1.4407	0.375502	0.999723
	AGO1	1.68854	0.317048	0.999723
	AGO3	-0.250468	0.872803	0.999723
	ADPRHL2	-21.6166	0.989787	0.999723
	TRAPPC3	0.138645	0.894419	0.999723
	MAP7D1	0.91126	0.421632	0.999723
	THRAP3	-0.600369	0.572985	0.999723
	EVA1B	-18.6469	0.990334	0.999723
	STK40	-19.9239	0.988502	0.999723
	MRPS15	0.488627	0.577866	0.999723
	CSF3R	-21.1137	0.989082	0.999723
	LINC01137	-19.1901	0.989446	0.999723
	ZC3H12A	-20.7476	0.989621	0.999723
	MEAF6	-0.286102	0.694686	0.999723
	SNIP1	-19.5492	0.990168	0.999723
	GNL2	-21.4643	0.990497	0.999723
	C1orf109	1.36254	0.441485	0.999723
	YRDC	-19.1478	0.987724	0.999723
	C1orf122	-21.9675	0.989971	0.999723
	MTF1	-20.3021	0.988938	0.999723
	INPP5B	1.91005	0.262362	0.999723
	SF3A3	-21.2095	0.986392	0.999723
	FHL3	-18.8192	0.987269	0.999723
	UTP11	-19.7965	0.986496	0.999723
	RRAGC	1.891	0.06058	0.999723
	AKIRIN1	0.492437	0.539002	0.999723
	NDUFS5	-1.13996	0.087813	0.999723
	MACF1	-1.41914	0.353728	0.999723
	HPCAL4	-17.7004	0.990356	0.999723
	PPIE	-0.363506	0.80824	0.999723
	TRIT1	-18.6789	0.987304	0.999723
	MYCL	2.97483	0.211388	0.999723
	MFSD2A	3.83292	0.120227	0.999723
	PPT1	1.338	0.131196	0.999723
	RLF	-19.864	0.986858	0.999723
	AL050341.2	-19.2315	0.988388	0.999723
	ZMPSTE24	-19.5252	0.987622	0.999723
	COL9A2	-18.9678	0.990273	0.999723
	SMAP2	0.203691	0.829035	0.999723
	ZFP69	-17.4662	0.988784	0.999723
	EXO5	-18.6464	0.990077	0.999723
	ZNF684	-18.7034	0.991774	0.999723
	NFYC-AS1	-19.0387	0.991501	0.999723
	NFYC	1.7526	0.0563935	0.999723
	CITED4	1.70345	0.522656	0.999723
	CTPS1	-20.0965	0.99134	0.999723
	SCMH1	-20.4029	0.990943	0.999723
	HIVEP3	-20.5809	0.990638	0.999723
	FOXJ3	-19.9618	0.986347	0.999723
	PPCS	-1.49982	0.309325	0.999723
	CCDC30	3.35513	0.129587	0.999723
	PPIH	0.0880456	0.953815	0.999723
	YBX1	0.811692	0.0304054	0.999723
	P3H1	-20.7712	0.988768	0.999723
	C1orf50	0.217457	0.889095	0.999723
	SVBP	0.0343083	0.975796	0.999723
	ERMAP	2.56747	0.197899	0.999723
	AL512353.1	-17.8826	0.988897	0.999723
	ZNF691	-18.8378	0.988475	0.999723
	SLC2A1	1.86624	0.259836	0.999723
	EBNA1BP2	0.153929	0.919194	0.999723
	ELOVL1	1.47194	0.111372	0.999723
	MED8	0.438747	0.773042	0.999723
	SZT2	1.28277	0.425377	0.999723
	HYI	1.44496	0.407238	0.999723
	KDM4A	-19.7262	0.990779	0.999723
	KDM4A-AS1	-19.7328	0.988465	0.999723
	ST3GAL3	-20.3447	0.990557	0.999723
	IPO13	-18.4472	0.990552	0.999723
	DPH2	1.467	0.352658	0.999723
	DMAP1	-19.9916	0.986268	0.999723
	ERI3	-20.0225	0.987282	0.999723
	RNF220	-21.4735	0.989335	0.999723
	TMEM53	-18.8509	0.991836	0.999723
	ARMH1	-21.5838	0.988073	0.999723
	PLK3	-22.4288	0.989103	0.999723
	PTCH2	-18.2349	0.991627	0.999723
	EIF2B3	2.39484	0.0552753	0.999723
	HECTD3	2.11472	0.183884	0.999723
	UROD	-21.2262	0.98963	0.999723
	MUTYH	1.50189	0.220001	0.999723
	TOE1	-20.416	0.990332	0.999723
	TESK2	-18.5155	0.991212	0.999723
	CCDC163	-17.7923	0.989849	0.999723
	PRDX1	-0.38169	0.667355	0.999723
	AKR1A1	-0.257583	0.809408	0.999723
	NASP	-0.269366	0.860034	0.999723
	GPBP1L1	-0.487606	0.74359	0.999723
	TMEM69	-20.0987	0.987075	0.999723
	IPP	-19.2618	0.988983	0.999723
	MAST2	-18.5364	0.992101	0.999723
	POMGNT1	-20.1479	0.989377	0.999723
	LRRC41	1.32387	0.36471	0.999723
	UQCRH	-0.347454	0.515592	0.999723
	NSUN4	-20.1445	0.990185	0.999723
	MKNK1	0.192981	0.904034	0.999723
	MOB3C	2.04942	0.218517	0.999723
	ATPAF1	-19.9353	0.986323	0.999723
	EFCAB14	1.48698	0.0779381	0.999723
	TAL1	-15.5337	0.990897	0.999723
	CMPK1	-22.7961	0.988261	0.999723
	SPATA6	-17.5755	0.990811	0.999723
	FAF1	-19.6467	0.987364	0.999723
	CDKN2C	0.712979	0.684503	0.999723
	RNF11	1.04623	0.343307	0.999723
	EPS15	-21.5318	0.987963	0.999723
	OSBPL9	1.9245	0.0404595	0.999723
	NRDC	-0.883864	0.556141	0.999723
	TXNDC12	-21.5242	0.985834	0.999723
	KTI12	1.3096	0.43912	0.999723
	BTF3L4	-1.02213	0.490226	0.999723
	ZFYVE9	-16.8396	0.990267	0.999723
	CC2D1B	-19.8376	0.991047	0.999723
	PRPF38A	-0.883016	0.557528	0.999723
	TUT4	-0.0564062	0.959864	0.999723
	SHISAL2A	-21.79	0.989205	0.999723
	COA7	-18.8929	0.989269	0.999723
	ZYG11B	-20.1839	0.988907	0.999723
	ECHDC2	-22.1055	0.989211	0.999723
	SCP2	0.909356	0.177593	0.999723
	CPT2	-20.3592	0.989621	0.999723
	CZIB	-0.479974	0.752123	0.999723
	MAGOH	1.11839	0.0835522	0.999723
	LRP8	3.58453	0.0976992	0.999723
	LINC02812	-19.5981	0.990629	0.999723
	NDC1	-18.475	0.988868	0.999723
	YIPF1	2.26854	0.0511503	0.999723
	HSPB11	-1.12597	0.449187	0.999723
	LRRC42	-18.4962	0.988538	0.999723
	TMEM59	0.461693	0.361369	0.999723
	TCEANC2	1.76343	0.335129	0.999723
	CYB5RL	-19.1438	0.990069	0.999723
	MRPL37	-21.5536	0.990155	0.999723
	SSBP3	2.22611	0.103782	0.999723
	TTC4	-20.1426	0.988614	0.999723
	PARS2	-17.4122	0.98835	0.999723
	TTC22	-18.7011	0.991844	0.999723
	DHCR24	1.62887	0.389656	0.999723
	USP24	1.03396	0.519575	0.999723
	OMA1	0.5012	0.746663	0.999723
	TACSTD2	-16.474	0.991891	0.999723
	MYSM1	-20.1454	0.988239	0.999723
	JUN	-23.6749	0.985277	0.999723
	FGGY	-18.9663	0.990028	0.999723
	HOOK1	-18.1512	0.991542	0.999723
	NFIA	-20.8593	0.989252	0.999723
	TM2D1	-1.12951	0.44681	0.999723
	PATJ	-20.4616	0.98809	0.999723
	USP1	-21.7624	0.986787	0.999723
	DOCK7	1.17407	0.487726	0.999723
	ATG4C	1.29693	0.408998	0.999723
	ALG6	-20.0515	0.989595	0.999723
	ITGB3BP	1.37002	0.289126	0.999723
	EFCAB7	-18.8843	0.990922	0.999723
	PGM1	-19.7933	0.986379	0.999723
	JAK1	-0.436644	0.584853	0.999723
	LEPROT	0.473035	0.679803	0.999723
	PDE4B	-0.890479	0.580818	0.999723
	MIER1	1.35445	0.115924	0.999723
	SLC35D1	-18.8883	0.989151	0.999723
	IL12RB2	-16.9584	0.988896	0.999723
	GADD45A	2.69918	0.170914	0.999723
	WLS	-17.448	0.992454	0.999723
	LRRC7	-16.5098	0.989017	0.999723
	LRRC40	-19.8124	0.990513	0.999723
	SRSF11	0.137428	0.840565	0.999723
	ANKRD13C	-19.9509	0.988576	0.999723
	HHLA3	-18.9545	0.988551	0.999723
	ZRANB2	-23.119	0.988002	0.999723
	LRRIQ3	-16.6456	0.991106	0.999723
	FPGT	-18.545	0.987558	0.999723
	CRYZ	-19.8582	0.989501	0.999723
	TYW3	0.173722	0.91713	0.999723
	ACADM	0.25219	0.866654	0.999723
	RABGGTB	1.4678	0.11402	0.999723
	PIGK	-20.0687	0.988205	0.999723
	AK5	-18.6908	0.992019	0.999723
	AC118549.1	-20.0655	0.986045	0.999723
	USP33	-21.373	0.988477	0.999723
	MIGA1	0.554565	0.727176	0.999723
	FUBP1	-21.3024	0.988349	0.999723
	DNAJB4	-18.6609	0.988494	0.999723
	AC103591.3	-17.516	0.988391	0.999723
	IFI44L	1.48849	0.380252	0.999723
	IFI44	-0.110944	0.9477	0.999723
	LINC01781	-15.3561	0.990785	0.999723
	TTLL7	-20.7454	0.990307	0.999723
	PRKACB	-21.5316	0.986423	0.999723
	RPF1	0.855204	0.448811	0.999723
	CTBS	-21.3537	0.990066	0.999723
	SSX2IP	-18.7677	0.99183	0.999723
	MCOLN2	1.48847	0.407939	0.999723
	MCOLN3	-18.3794	0.989872	0.999723
	SYDE2	-17.7804	0.99103	0.999723
	C1orf52	-21.7734	0.987215	0.999723
	BCL10	1.20395	0.308746	0.999723
	ZNHIT6	0.791455	0.632945	0.999723
	ODF2L	-1.3567	0.38027	0.999723
	SH3GLB1	-1.09707	0.461156	0.999723
	SELENOF	-0.524542	0.533943	0.999723
	HS2ST1	-19.7928	0.991503	0.999723
	LMO4	-0.150192	0.926783	0.999723
	PKN2	0.0566623	0.970673	0.999723
	GTF2B	-0.0890966	0.952466	0.999723
	KYAT3	-20.3331	0.986145	0.999723
	RBMXL1	1.61465	0.331879	0.999723
	GBP3	-20.4994	0.986348	0.999723
	GBP1	-21.9049	0.990656	0.999723
	GBP2	-1.28146	0.415573	0.999723
	GBP4	-20.1616	0.986484	0.999723
	AC099063.4	-18.9655	0.987266	0.999723
	GBP5	-22.1868	0.989596	0.999723
	LRRC8B	-20.3016	0.991429	0.999723
	LRRC8C-DT	-18.9386	0.987939	0.999723
	LRRC8C	-21.5792	0.990717	0.999723
	ZNF326	-20.4859	0.987339	0.999723
	ZNF644	0.775197	0.500155	0.999723
	CDC7	-17.432	0.988089	0.999723
	TGFBR3	-20.4894	0.989172	0.999723
	BTBD8	-18.9242	0.991741	0.999723
	GLMN	-22.2303	0.989158	0.999723
	RPAP2	-22.2067	0.990506	0.999723
	GFI1	-18.8922	0.989231	0.999723
	EVI5	-18.8552	0.987628	0.999723
	DIPK1A	-19.6444	0.990167	0.999723
	MTF2	0.96044	0.245847	0.999723
	TMED5	0.763708	0.491667	0.999723
	CCDC18	-20.3713	0.987927	0.999723
	CCDC18-AS1	-0.215912	0.816472	0.999723
	DR1	0.671986	0.452716	0.999723
	FNBP1L	-16.7987	0.989598	0.999723
	BCAR3	3.6166	0.0742741	0.999723
	DNTTIP2	-0.941578	0.530267	0.999723
	GCLM	1.82161	0.186916	0.999723
	ABCD3	-20.0817	0.990805	0.999723
	ALG14	-18.8355	0.988628	0.999723
	RWDD3	0.414404	0.704222	0.999723
	PTBP2	-18.6687	0.988042	0.999723
	DPYD	-21.1686	0.98727	0.999723
	SNX7	-18.4586	0.990198	0.999723
	AGL	-20.2676	0.989166	0.999723
	SLC35A3	0.635601	0.684497	0.999723
	MFSD14A	-0.0799997	0.95621	0.999723
	SASS6	1.72352	0.368503	0.999723
	TRMT13	-22.0982	0.988428	0.999723
	DBT	1.24709	0.499005	0.999723
	RTCA-AS1	-19.0353	0.991329	0.999723
	RTCA	-21.85	0.989227	0.999723
	CDC14A	0.0680978	0.966335	0.999723
	EXTL2	-18.6491	0.991822	0.999723
	SLC30A7	0.235455	0.877856	0.999723
	DPH5	-0.484173	0.758683	0.999723
	AC093157.1	-20.5952	0.989161	0.999723
	AL109741.1	-19.4055	0.987057	0.999723
	S1PR1	-23.2968	0.990042	0.999723
	RNPC3	-21.4395	0.989904	0.999723
	AMY2B	-17.9364	0.992349	0.999723
	PRMT6	1.75863	0.294768	0.999723
	VAV3	3.09967	0.0811228	0.999723
	SLC25A24	0.756984	0.644239	0.999723
	FAM102B	-18.9429	0.988485	0.999723
	HENMT1	-20.4841	0.987031	0.999723
	PRPF38B	-0.962369	0.287607	0.999723
	STXBP3	-21.4955	0.989716	0.999723
	GPSM2	2.21499	0.224429	0.999723
	CLCC1	-20.0399	0.990365	0.999723
	WDR47	2.7348	0.166314	0.999723
	TAF13	-18.8011	0.988292	0.999723
	AL356488.3	-19.702	0.991308	0.999723
	TMEM167B	0.296664	0.850038	0.999723
	AL356488.2	-18.2112	0.988595	0.999723
	KIAA1324	-18.6985	0.989772	0.999723
	SARS	-0.810537	0.583009	0.999723
	SORT1	-19.3992	0.991582	0.999723
	PSMA5	0.236986	0.786989	0.999723
	ATXN7L2	-16.4417	0.98957	0.999723
	CYB561D1	-20.5218	0.987367	0.999723
	AMIGO1	-18.67	0.991476	0.999723
	GNAI3	0.854064	0.34637	0.999723
	AMPD2	-20.0262	0.990262	0.999723
	GSTM4	-19.16	0.991383	0.999723
	GSTM3	-18.39	0.987886	0.999723
	CSF1	-18.3961	0.991794	0.999723
	AHCYL1	-21.6187	0.990832	0.999723
	STRIP1	-20.0188	0.988829	0.999723
	KCNC4	-17.4424	0.988642	0.999723
	RBM15	2.04373	0.207874	0.999723
	SLC16A4	-18.1862	0.989758	0.999723
	LAMTOR5	-1.02493	0.316628	0.999723
	AL365361.1	-20.4287	0.987797	0.999723
	KCNA3	-21.1338	0.990089	0.999723
	CD53	-0.507235	0.517699	0.999723
	LRIF1	0.272061	0.870401	0.999723
	DRAM2	0.144016	0.880331	0.999723
	CEPT1	-0.15422	0.918967	0.999723
	AL355816.2	-20.1124	0.989608	0.999723
	DENND2D	-0.118707	0.905279	0.999723
	CHI3L2	-18.4818	0.987674	0.999723
	WDR77	-19.8527	0.98717	0.999723
	ATP5PB	0.728852	0.254707	0.999723
	C1orf162	0.81503	0.418307	0.999723
	TMIGD3	-18.5433	0.990453	0.999723
	ADORA3	-18.0951	0.989363	0.999723
	RAP1A	-1.75637	0.0911789	0.999723
	DDX20	-20.2444	0.989973	0.999723
	CTTNBP2NL	-19.3355	0.987777	0.999723
	WNT2B	-19.1091	0.991759	0.999723
	ST7L	1.92443	0.287917	0.999723
	CAPZA1	0.449705	0.498641	0.999723
	MOV10	-19.917	0.991218	0.999723
	RHOC	1.81194	0.0325309	0.999723
	PPM1J	3.45	0.319137	0.999723
	LINC01357	-17.9828	0.99037	0.999723
	SLC16A1	2.39614	0.223576	0.999723
	SLC16A1-AS1	-0.17053	0.924143	0.999723
	LRIG2	1.81311	0.311007	0.999723
	MAGI3	-17.5693	0.990836	0.999723
	PHTF1	1.67619	0.343355	0.999723
	RSBN1	0.312437	0.776078	0.999723
	PTPN22	-21.6756	0.988831	0.999723
	AP4B1-AS1	-18.0773	0.988043	0.999723
	BCL2L15	-19.3809	0.987101	0.999723
	AP4B1	2.05546	0.20481	0.999723
	DCLRE1B	-17.3765	0.988571	0.999723
	HIPK1-AS1	-17.8543	0.990549	0.999723
	HIPK1	-20.2011	0.986308	0.999723
	TRIM33	-22.0578	0.989623	0.999723
	BCAS2	-0.751248	0.611076	0.999723
	NRAS	-20.0342	0.987972	0.999723
	CSDE1	-1.48827	0.15631	0.999723
	SIKE1	0.340204	0.827219	0.999723
	TSPAN2	-19.4682	0.988733	0.999723
	VANGL1	-16.4606	0.988945	0.999723
	ATP1A1	-1.54249	0.300435	0.999723
	ATP1A1-AS1	-18.7154	0.989998	0.999723
	CD58	-0.451044	0.767744	0.999723
	CD2	-1.66066	0.0643859	0.999723
	TTF2	1.10058	0.53004	0.999723
	MAN1A2	0.709042	0.534226	0.999723
	TENT5C	-21.076	0.990996	0.999723
	GDAP2	1.86761	0.250986	0.999723
	WDR3	2.16196	0.225222	0.999723
	WARS2	-18.3765	0.988727	0.999723
	WARS2-AS1	-18.8471	0.990068	0.999723
	PHGDH	-17.212	0.989596	0.999723
	SEC22B	-0.363769	0.810254	0.999723
	NBPF26	1.56969	0.360933	0.999723
	AC253572.2	1.23224	0.584348	0.999723
	LINC00623	-22.2218	0.985063	0.999723
	FCGR1B	-19.1887	0.988458	0.999723
	SRGAP2C	1.07732	0.387647	0.999723
	LINC02798	-18.1589	0.991934	0.999723
	AL592494.2	-19.3236	0.991171	0.999723
	LINC02591	-20.815	0.990502	0.999723
	LINC02802	-17.2051	0.989158	0.999723
	AC246785.3	-19.7108	0.989614	0.999723
	NBPF15	-20.7507	0.988599	0.999723
	SRGAP2B	0.578679	0.723703	0.999723
	AC245014.3	-20.5182	0.98965	0.999723
	NBPF20	3.47981	0.112517	0.999723
	GPR89A	1.6285	0.278994	0.999723
	CD160	-20.0229	0.987953	0.999723
	RNF115	-0.8709	0.560771	0.999723
	POLR3C	-19.9011	0.98717	0.999723
	NUDT17	-17.6181	0.989803	0.999723
	PIAS3	-19.8519	0.991281	0.999723
	PEX11B	0.225387	0.881181	0.999723
	RBM8A	0.593427	0.345434	0.999723
	LIX1L-AS1	-19.0428	0.990868	0.999723
	LIX1L	-21.5604	0.987477	0.999723
	POLR3GL	-1.00067	0.349571	0.999723
	TXNIP	-0.961229	0.0686281	0.999723
	AC239799.2	-17.5945	0.988117	0.999723
	NBPF10	-20.2468	0.987422	0.999723
	NOTCH2NLA	1.55335	0.327912	0.999723
	AC245407.2	-20.5857	0.985788	0.999723
	NBPF12	-21.2167	0.990401	0.999723
	PRKAB2	-18.8435	0.987026	0.999723
	AC242426.2	-17.8637	0.988812	0.999723
	FMO5	-17.7009	0.98856	0.999723
	CHD1L	-17.8151	0.988306	0.999723
	BCL9	-17.1783	0.988668	0.999723
	ACP6	-19.0551	0.987159	0.999723
	GPR89B	-19.9987	0.989326	0.999723
	NBPF11	-19.2765	0.98776	0.999723
	LINC01138	-22.1029	0.986933	0.999723
	PPIAL4G	-21.2723	0.989809	0.999723
	PDE4DIP	-21.7754	0.990733	0.999723
	NBPF9	-19.6673	0.990192	0.999723
	AC245297.3	-23.3896	0.98937	0.999723
	AC245297.2	-17.3944	0.990459	0.999723
	NOTCH2NLC	-18.8021	0.990595	0.999723
	NBPF19	-21.7488	0.988757	0.999723
	FCGR1A	-20.9287	0.98858	0.999723
	HIST2H2AA4	-17.1282	0.990682	0.999723
	HIST2H2BE	-19.4758	0.990188	0.999723
	HIST2H2AC	1.47088	0.364116	0.999723
	BOLA1	-20.7726	0.987836	0.999723
	SV2A	-16.8554	0.99091	0.999723
	SF3B4	1.78529	0.0344402	0.999723
	OTUD7B	-18.9758	0.98928	0.999723
	AC244033.2	-17.3223	0.989046	0.999723
	VPS45	-19.9167	0.988221	0.999723
	PLEKHO1	-0.361499	0.821208	0.999723
	ANP32E	-21.7489	0.985343	0.999723
	APH1A	1.16955	0.0379506	0.999723
	C1orf54	-20.7468	0.988553	0.999723
	MRPS21	-0.04772	0.940104	0.999723
	PRPF3	0.692987	0.66302	0.999723
	RPRD2	0.856867	0.443388	0.999723
	TARS2	-19.9714	0.990425	0.999723
	FALEC	-17.522	0.989618	0.999723
	ADAMTSL4-AS1	-17.4981	0.989767	0.999723
	MCL1	-1.04822	0.261787	0.999723
	ENSA	1.10315	0.0604426	0.999723
	GOLPH3L	-20.0707	0.988938	0.999723
	CTSS	1.48823	0.0618857	0.999723
	ARNT	2.18619	0.0699778	0.999723
	SETDB1	1.72402	0.274251	0.999723
	CERS2	-21.2778	0.987723	0.999723
	MINDY1	2.72701	0.153252	0.999723
	PRUNE1	2.16283	0.185383	0.999723
	C1orf56	0.266195	0.827885	0.999723
	CDC42SE1	-0.104517	0.905352	0.999723
	MLLT11	2.11181	0.25927	0.999723
	GABPB2	-20.3831	0.987204	0.999723
	TNFAIP8L2	0.737446	0.525301	0.999723
	SCNM1	0.0600632	0.955586	0.999723
	VPS72	0.299874	0.838135	0.999723
	PIP5K1A	1.42821	0.34747	0.999723
	PSMD4	0.242347	0.776619	0.999723
	ZNF687	-18.4432	0.988689	0.999723
	PI4KB	-21.3464	0.99094	0.999723
	RFX5	1.12269	0.4827	0.999723
	AL391069.2	-17.6921	0.98806	0.999723
	PSMB4	0.989618	0.229946	0.999723
	POGZ	-0.277623	0.855312	0.999723
	SNX27	-21.5433	0.989918	0.999723
	MRPL9	0.651868	0.466566	0.999723
	TDRKH	-18.4283	0.990366	0.999723
	TDRKH-AS1	-18.8813	0.991626	0.999723
	RORC	-17.4311	0.987984	0.999723
	THEM4	0.223712	0.822322	0.999723
	S100A11	0.276918	0.582519	0.999723
	S100A9	-22.3503	0.988773	0.999723
	S100A12	-17.8186	0.991265	0.999723
	S100A8	-21.6665	0.98765	0.999723
	S100A4	0.786267	0.119171	0.999723
	S100A13	3.25887	0.177982	0.999723
	CHTOP	0.283861	0.792493	0.999723
	SNAPIN	-0.442211	0.763833	0.999723
	ILF2	0.60495	0.4829	0.999723
	INTS3	-19.9372	0.990095	0.999723
	SLC27A3	1.88534	0.27321	0.999723
	GATAD2B	-21.2673	0.989448	0.999723
	DENND4B	1.2703	0.279465	0.999723
	CRTC2	1.72414	0.258359	0.999723
	SLC39A1	0.62021	0.687851	0.999723
	CREB3L4	3.42153	0.0886663	0.999723
	JTB	-0.0206078	0.970306	0.999723
	RAB13	-20.791	0.989847	0.999723
	NUP210L	0.119032	0.93578	0.999723
	TPM3	-0.29959	0.638531	0.999723
	C1orf43	0.565752	0.39065	0.999723
	UBAP2L	-21.1454	0.990657	0.999723
	HAX1	0.156982	0.819578	0.999723
	ATP8B2	-19.9654	0.987089	0.999723
	IL6R-AS1	-18.0387	0.99013	0.999723
	UBE2Q1	-20.0363	0.988111	0.999723
	ADAR	-1.77908	0.229111	0.999723
	PMVK	0.246557	0.822708	0.999723
	PBXIP1	-22.0859	0.985931	0.999723
	PYGO2	-20.151	0.987126	0.999723
	SHC1	-19.9769	0.987886	0.999723
	CKS1B	-20.3967	0.986452	0.999723
	FLAD1	0.507817	0.739214	0.999723
	ZBTB7B	-20.0575	0.987321	0.999723
	ADAM15	1.01971	0.548711	0.999723
	EFNA4	2.00565	0.307927	0.999723
	EFNA3	-17.2438	0.988882	0.999723
	SLC50A1	1.99438	0.0348568	0.999723
	DPM3	-0.728132	0.622374	0.999723
	KRTCAP2	-0.062878	0.905032	0.999723
	TRIM46	-19.212	0.990496	0.999723
	THBS3	-17.3164	0.990297	0.999723
	MTX1	-19.984	0.98698	0.999723
	GBA	1.52503	0.316678	0.999723
	FAM189B	-19.0116	0.988633	0.999723
	SCAMP3	1.06633	0.310659	0.999723
	CLK2	-19.7972	0.989608	0.999723
	FDPS	-1.27884	0.407101	0.999723
	RUSC1	-20.2602	0.989513	0.999723
	ASH1L	-23.3179	0.988727	0.999723
	ASH1L-AS1	-18.7861	0.987037	0.999723
	MSTO1	-18.3794	0.98772	0.999723
	AL353807.5	-18.503	0.989608	0.999723
	YY1AP1	-21.3739	0.99025	0.999723
	DAP3	-23.2553	0.988641	0.999723
	GON4L	0.0695331	0.949079	0.999723
	SYT11	-20.3028	0.991312	0.999723
	RIT1	1.03241	0.533616	0.999723
	KHDC4	-0.413129	0.784547	0.999723
	ARHGEF2	-21.6741	0.987584	0.999723
	SSR2	-0.933357	0.0985559	0.999723
	UBQLN4	-19.735	0.990541	0.999723
	LAMTOR2	-1.51763	0.3021	0.999723
	LMNA	-20.0791	0.988024	0.999723
	SEMA4A	-18.6907	0.989302	0.999723
	SLC25A44	-18.6997	0.987207	0.999723
	PMF1	-21.3636	0.988062	0.999723
	BGLAP	-18.9164	0.991606	0.999723
	SMG5	-19.8192	0.988556	0.999723
	TMEM79	-18.8944	0.989352	0.999723
	GLMP	-19.7334	0.98905	0.999723
	CCT3	-22.9212	0.987601	0.999723
	MEF2D	-20.2286	0.988293	0.999723
	NAXE	-21.4032	0.986032	0.999723
	GPATCH4	-20.6403	0.985972	0.999723
	ISG20L2	-21.9712	0.989281	0.999723
	RRNAD1	-18.6102	0.987396	0.999723
	MRPL24	0.960828	0.379979	0.999723
	HDGF	-21.4632	0.990941	0.999723
	PRCC	2.03716	0.0243123	0.999723
	SH2D2A	-22.1516	0.989514	0.999723
	ETV3	-20.4622	0.990236	0.999723
	FCRL3	-19.8155	0.989981	0.999723
	FCRL2	-17.2953	0.992382	0.999723
	CD1D	-19.3615	0.991446	0.999723
	AL138899.1	-17.466	0.988694	0.999723
	CD1E	-20.3428	0.989923	0.999723
	MNDA	0.624955	0.772379	0.999723
	PYHIN1	-23.2701	0.988297	0.999723
	IFI16	0.159017	0.83263	0.999723
	AIM2	-18.4289	0.991471	0.999723
	DUSP23	1.05604	0.254258	0.999723
	FCRL6	1.63866	0.542429	0.999723
	SLAMF8	-19.1959	0.991245	0.999723
	TAGLN2	0.569945	0.430874	0.999723
	PIGM	1.47575	0.384833	0.999723
	IGSF8	-21.3366	0.990677	0.999723
	PEA15	0.314354	0.85858	0.999723
	DCAF8	-21.4749	0.989298	0.999723
	AL139011.1	-18.4967	0.991224	0.999723
	PEX19	-20.071	0.989362	0.999723
	COPA	0.450898	0.678715	0.999723
	NCSTN	-19.8028	0.98637	0.999723
	SLAMF6	-20.3782	0.986309	0.999723
	CD84	-22.6984	0.987061	0.999723
	SLAMF1	-21.6434	0.988395	0.999723
	CD48	0.235103	0.617736	0.999723
	SLAMF7	3.11751	0.0451384	0.999723
	LY9	-21.3314	0.988724	0.999723
	CD244	2.49717	0.248221	0.999723
	F11R	-20.014	0.988964	0.999723
	TSTD1	0.0789325	0.902837	0.999723
	USF1	2.24632	0.1426	0.999723
	ARHGAP30	-0.959398	0.375029	0.999723
	PFDN2	-0.538233	0.600312	0.999723
	NIT1	0.682331	0.655608	0.999723
	DEDD	1.10034	0.459239	0.999723
	UFC1	-0.400263	0.597674	0.999723
	USP21	-19.3568	0.991336	0.999723
	PPOX	1.85944	0.255473	0.999723
	B4GALT3	-21.6298	0.988678	0.999723
	NDUFS2	0.501842	0.632821	0.999723
	FCER1G	2.79103	0.0804406	0.999723
	TOMM40L	2.9593	0.132916	0.999723
	SDHC	-0.87501	0.548869	0.999723
	AL592295.5	-21.2055	0.9908	0.999723
	FCGR2A	-21.7947	0.987298	0.999723
	HSPA6	-20.0061	0.988895	0.999723
	FCGR3A	-21.4242	0.985246	0.999723
	FCGR2B	-21.078	0.989816	0.999723
	FCRLA	-14.4782	0.990536	0.999723
	FCRLB	-17.8763	0.988362	0.999723
	DUSP12	0.104588	0.944518	0.999723
	ATF6	-21.4427	0.990208	0.999723
	OLFML2B	-16.9353	0.9892	0.999723
	SH2D1B	-16.6517	0.990041	0.999723
	UHMK1	-0.550702	0.714626	0.999723
	UAP1	0.618134	0.705731	0.999723
	HSD17B7	1.13898	0.317309	0.999723
	AL592435.1	-17.3589	0.989986	0.999723
	MGST3	-1.77215	0.228683	0.999723
	ALDH9A1	-21.5149	0.986943	0.999723
	TMCO1	0.119839	0.889858	0.999723
	UCK2	3.53267	0.0577518	0.999723
	POGK	0.737762	0.643598	0.999723
	TADA1	-19.8592	0.991423	0.999723
	GPA33	-17.1169	0.989268	0.999723
	POU2F1	1.71975	0.324062	0.999723
	CD247	-24.2508	0.989037	0.999723
	AL359962.2	-20.2659	0.99048	0.999723
	CREG1	-20.4024	0.987769	0.999723
	AL031733.2	-16.4082	0.988921	0.999723
	RCSD1	-0.794167	0.371985	0.999723
	MPZL1	1.875	0.265165	0.999723
	MPC2	-0.126104	0.885668	0.999723
	DCAF6	-20.2909	0.986456	0.999723
	TIPRL	-21.4345	0.987356	0.999723
	SFT2D2	-0.222022	0.887047	0.999723
	TBX19	-17.1439	0.989982	0.999723
	XCL2	-20.6449	0.989061	0.999723
	XCL1	-20.3541	0.986482	0.999723
	ATP1B1	1.23256	0.577293	0.999723
	NME7	-20.3094	0.991168	0.999723
	BLZF1	-20.1801	0.988887	0.999723
	Z99572.1	-17.8356	0.98868	0.999723
	F5	-18.4541	0.990909	0.999723
	C1orf112	-17.2183	0.988414	0.999723
	SELL	0.601963	0.506758	0.999723
	METTL18	-20.482	0.987083	0.999723
	SCYL3	-20.3899	0.989311	0.999723
	KIFAP3	-19.7549	0.988808	0.999723
	GORAB	-18.7188	0.988365	0.999723
	FMO4	-16.848	0.989248	0.999723
	PRRC2C	-1.67197	0.115023	0.999723
	VAMP4	-21.5069	0.99028	0.999723
	EEF1AKNMT	-19.7539	0.989556	0.999723
	PIGC	0.681321	0.526906	0.999723
	SUCO	0.668638	0.674572	0.999723
	FASLG	-19.3486	0.9886	0.999723
	AL645568.1	-20.456	0.989008	0.999723
	PRDX6	-0.563381	0.530926	0.999723
	KLHL20	0.0493491	0.975365	0.999723
	CENPL	-19.1361	0.989114	0.999723
	DARS2	-18.46	0.990074	0.999723
	GAS5	-1.17716	0.0367712	0.999723
	ZBTB37	-20.3623	0.991184	0.999723
	RC3H1	1.24393	0.257324	0.999723
	RABGAP1L	-21.8158	0.987455	0.999723
	RABGAP1L-IT1	-17.9494	0.991936	0.999723
	Z99127.4	-18.8453	0.987296	0.999723
	CACYBP	0.383598	0.619472	0.999723
	MRPS14	-21.6174	0.986845	0.999723
	KIAA0040	-0.655065	0.675741	0.999723
	COP1	1.50648	0.344136	0.999723
	RALGPS2	-18.0478	0.987823	0.999723
	FAM20B	2.08423	0.27075	0.999723
	ABL2	-20.74	0.98847	0.999723
	SOAT1	0.763329	0.61601	0.999723
	TOR1AIP2	-21.8996	0.989711	0.999723
	AL353708.3	-17.9577	0.990519	0.999723
	TOR1AIP1	-21.1391	0.989461	0.999723
	CEP350	0.180321	0.876214	0.999723
	QSOX1	-19.769	0.989722	0.999723
	ACBD6	-21.7688	0.99002	0.999723
	XPR1	-20.011	0.990834	0.999723
	STX6	1.44758	0.379479	0.999723
	MR1	-20.3492	0.987479	0.999723
	IER5	-20.4313	0.989429	0.999723
	GLUL	1.06988	0.348413	0.999723
	RNASEL	1.73771	0.318089	0.999723
	RGS16	2.80628	0.375529	0.999723
	NPL	-20.4675	0.991247	0.999723
	DHX9	-21.3649	0.988346	0.999723
	SMG7	-19.8857	0.987195	0.999723
	NCF2	1.62865	0.296244	0.999723
	ARPC5	0.532274	0.277266	0.999723
	RGL1	-18.0994	0.989439	0.999723
	TSEN15	-21.6275	0.989319	0.999723
	C1orf21	-20.6782	0.988835	0.999723
	EDEM3	-21.4731	0.989181	0.999723
	NIBAN1	2.17025	0.0277765	0.999723
	RNF2	1.04123	0.499546	0.999723
	TRMT1L	-19.8661	0.990371	0.999723
	SWT1	-18.5617	0.991271	0.999723
	IVNS1ABP	-21.684	0.988597	0.999723
	TPR	-23.4848	0.988779	0.999723
	ODR4	1.42109	0.402947	0.999723
	AL096803.2	-18.6864	0.991954	0.999723
	PLA2G4A	-16.2434	0.989289	0.999723
	ERVMER61-1	-17.8761	0.990777	0.999723
	RGS18	2.40397	0.17217	0.999723
	RGS1	1.06734	0.592811	0.999723
	AL136454.1	-21.1555	0.988129	0.999723
	RGS2	2.00288	0.211438	0.999723
	UCHL5	-21.2431	0.990128	0.999723
	RO60	1.39553	0.0787154	0.999723
	GLRX2	-20.1859	0.986873	0.999723
	CDC73	-21.4107	0.988948	0.999723
	B3GALT2	-19.1235	0.991756	0.999723
	AL138778.1	-18.9321	0.991884	0.999723
	CFH	-17.4037	0.989606	0.999723
	ZBTB41	2.50302	0.231315	0.999723
	DENND1B	0.547727	0.72406	0.999723
	NEK7	0.660517	0.666408	0.999723
	PTPRC	-0.122945	0.822914	0.999723
	MIR181A1HG	-18.9585	0.988672	0.999723
	ZNF281	-21.8988	0.990139	0.999723
	DDX59	1.15485	0.490131	0.999723
	CAMSAP2	-17.1194	0.989613	0.999723
	GPR25	-19.619	0.990745	0.999723
	KIF21B	-20.2067	0.988705	0.999723
	TMEM9	1.39146	0.399426	0.999723
	CSRP1	-21.8269	0.989848	0.999723
	AC096677.1	-17.1158	0.989395	0.999723
	NAV1	2.84174	0.19168	0.999723
	IPO9	1.41691	0.241605	0.999723
	TIMM17A	1.23192	0.258476	0.999723
	ELF3-AS1	-17.9271	0.987955	0.999723
	ARL8A	2.11522	0.104125	0.999723
	PTPN7	-2.11508	0.174014	0.999723
	UBE2T	-18.8883	0.988724	0.999723
	PPP1R12B	-18.9344	0.987526	0.999723
	KDM5B	1.11344	0.39216	0.999723
	KLHL12	-20.1487	0.990042	0.999723
	ADIPOR1	-0.823552	0.571504	0.999723
	CYB5R1	1.10488	0.309638	0.999723
	TMEM183A	1.14301	0.135232	0.999723
	BTG2	-1.29821	0.176432	0.999723
	ATP2B4	-0.36536	0.813383	0.999723
	LAX1	-20.5521	0.987376	0.999723
	ZC3H11A	-18.5571	0.989686	0.999723
	ZBED6	-17.0389	0.989683	0.999723
	SNRPE	0.528852	0.32947	0.999723
	PPP1R15B	-20.2831	0.988979	0.999723
	PIK3C2B	-18.5332	0.990509	0.999723
	MDM4	0.491844	0.637865	0.999723
	RBBP5	1.74794	0.15905	0.999723
	DSTYK	0.394698	0.817953	0.999723
	NUAK2	-20.0722	0.989267	0.999723
	ELK4	0.40988	0.789618	0.999723
	NUCKS1	0.105198	0.886526	0.999723
	RAB29	1.53388	0.0516733	0.999723
	SLC41A1	-18.8363	0.989269	0.999723
	RAB7B	-18.0457	0.991361	0.999723
	FAM72A	-19.2689	0.991801	0.999723
	SRGAP2	0.36588	0.830021	0.999723
	IKBKE	-20.055	0.987105	0.999723
	RASSF5	-0.0529887	0.95308	0.999723
	EIF2D	1.4478	0.213721	0.999723
	MAPKAPK2	-20.5223	0.989138	0.999723
	IL10	-20.4576	0.989299	0.999723
	FCMR	-22.3814	0.985075	0.999723
	PFKFB2	3.6075	0.178432	0.999723
	YOD1	-18.7693	0.992033	0.999723
	CD55	1.05271	0.315719	0.999723
	CR1	-19.1041	0.99175	0.999723
	CD46	-0.644718	0.670054	0.999723
	MIR29B2CHG	-20.063	0.989369	0.999723
	G0S2	-18.9262	0.989466	0.999723
	TRAF3IP3	-1.21862	0.141026	0.999723
	UTP25	-20.109	0.989928	0.999723
	HHAT	-19.0492	0.991364	0.999723
	RCOR3	-20.1644	0.987658	0.999723
	TRAF5	-21.7935	0.989174	0.999723
	LINC00467	-19.3285	0.988942	0.999723
	SLC30A1	-18.5138	0.988391	0.999723
	LPGAT1	0.847797	0.610782	0.999723
	INTS7	-18.3022	0.988665	0.999723
	PPP2R5A	-0.545765	0.727718	0.999723
	PACC1	1.57261	0.328724	0.999723
	NENF	-20.7344	0.986159	0.999723
	BATF3	2.38395	0.325033	0.999723
	NSL1	-0.407989	0.785363	0.999723
	TATDN3	-20.3668	0.988618	0.999723
	FLVCR1-DT	-19.4609	0.988425	0.999723
	FLVCR1	-18.6406	0.987594	0.999723
	ANGEL2	-20.1208	0.98647	0.999723
	SMYD2	-21.4824	0.990301	0.999723
	PTPN14	2.7027	0.122754	0.999723
	CENPF	-18.1646	0.991622	0.999723
	GPATCH2	-20.3197	0.988659	0.999723
	RRP15	0.291659	0.853143	0.999723
	LYPLAL1	-20.305	0.986591	0.999723
	EPRS	-0.29773	0.845862	0.999723
	BPNT1	-20.1934	0.991178	0.999723
	IARS2	-21.167	0.989139	0.999723
	RAB3GAP2	-21.8378	0.990224	0.999723
	HLX	-18.2089	0.990129	0.999723
	DUSP10	-18.7594	0.988297	0.999723
	TAF1A	-18.7874	0.988856	0.999723
	MIA3	-0.180811	0.907181	0.999723
	AIDA	-0.35646	0.815917	0.999723
	BROX	1.15209	0.236859	0.999723
	FAM177B	-17.8494	0.992096	0.999723
	AL392172.1	-20.6173	0.991287	0.999723
	DISP1	-18.3813	0.99224	0.999723
	TLR5	-19.3539	0.991649	0.999723
	CAPN2	0.813622	0.337808	0.999723
	TP53BP2	-19.6942	0.991272	0.999723
	FBXO28	-20.222	0.988819	0.999723
	DEGS1	-21.2545	0.986077	0.999723
	AC092809.2	-19.8932	0.989673	0.999723
	NVL	-20.2305	0.989336	0.999723
	CNIH4	0.564475	0.610954	0.999723
	WDR26	-21.5312	0.9909	0.999723
	LBR	1.05674	0.262294	0.999723
	SRP9	-0.324794	0.62739	0.999723
	EPHX1	-17.1983	0.989489	0.999723
	AL591895.1	-19.1025	0.988482	0.999723
	TMEM63A	-22.1283	0.987313	0.999723
	PYCR2	-0.0627174	0.966397	0.999723
	SDE2	2.02653	0.24983	0.999723
	H3F3A	0.335561	0.258204	0.999723
	ACBD3	1.47527	0.366518	0.999723
	LIN9	-18.4001	0.992091	0.999723
	PARP1	-0.945244	0.525191	0.999723
	ITPKB	-21.5683	0.9903	0.999723
	ITPKB-AS1	-17.6762	0.989231	0.999723
	PSEN2	-16.8159	0.988346	0.999723
	COQ8A	-19.9033	0.988576	0.999723
	LINC01641	-18.4518	0.989623	0.999723
	ZNF678	-18.596	0.990819	0.999723
	SNAP47	-22.0786	0.99031	0.999723
	JMJD4	-20.3064	0.991009	0.999723
	ARF1	-0.576855	0.436296	0.999723
	C1orf35	-22.1317	0.988588	0.999723
	MRPL55	-1.32517	0.365174	0.999723
	IBA57	-19.004	0.989025	0.999723
	OBSCN	-20.4962	0.990733	0.999723
	TRIM11	0.792058	0.610061	0.999723
	HIST3H2A	0.674465	0.695769	0.999723
	RNF187	-20.7174	0.987643	0.999723
	RHOU	-19.0778	0.989976	0.999723
	RAB4A	-1.3428	0.366374	0.999723
	CCSAP	-18.6522	0.988932	0.999723
	NUP133	-19.5628	0.988688	0.999723
	ABCB10	-18.7027	0.989651	0.999723
	TAF5L	-18.6226	0.989833	0.999723
	URB2	3.35417	0.0929502	0.999723
	LINC01736	-18.7419	0.990998	0.999723
	GALNT2	-19.9197	0.989412	0.999723
	COG2	1.20887	0.455282	0.999723
	TTC13	-20.2108	0.989151	0.999723
	ARV1	-20.1554	0.988677	0.999723
	FAM89A	-18.7081	0.991743	0.999723
	C1orf131	0.942936	0.426209	0.999723
	GNPAT	-0.280713	0.847295	0.999723
	EXOC8	-18.6066	0.987675	0.999723
	SPRTN	-20.4361	0.988064	0.999723
	EGLN1	-19.9549	0.987241	0.999723
	AL445524.1	-19.5671	0.99006	0.999723
	TSNAX	0.831251	0.457688	0.999723
	DISC1	-20.3136	0.989814	0.999723
	MAP10	-17.2857	0.990064	0.999723
	NTPCR	0.407103	0.795825	0.999723
	PCNX2	-20.2882	0.988175	0.999723
	COA6-AS1	-20.2182	0.991091	0.999723
	COA6	-21.6695	0.987454	0.999723
	TARBP1	-20.3184	0.989761	0.999723
	IRF2BP2	0.573721	0.623412	0.999723
	AL391832.2	-18.4342	0.991761	0.999723
	TOMM20	0.3433	0.49372	0.999723
	RBM34	-19.9399	0.989286	0.999723
	ARID4B	0.715522	0.275296	0.999723
	GGPS1	-21.9766	0.989209	0.999723
	TBCE	-19.984	0.991435	0.999723
	TBCE.1	-18.9991	0.988835	0.999723
	B3GALNT2	-20.3212	0.990778	0.999723
	LYST	-0.411336	0.805061	0.999723
	GPR137B	1.18442	0.502201	0.999723
	ERO1B	0.290029	0.849051	0.999723
	EDARADD	-18.6295	0.988619	0.999723
	HEATR1	-19.9904	0.988697	0.999723
	MTR	0.671802	0.669111	0.999723
	CHRM3-AS2	-21.391	0.989534	0.999723
	FH	-19.8262	0.987778	0.999723
	KMO	-17.4351	0.989852	0.999723
	OPN3	-20.0316	0.991017	0.999723
	CHML	-18.7694	0.99063	0.999723
	CEP170	1.06194	0.53302	0.999723
	SDCCAG8	0.602363	0.622867	0.999723
	AKT3	-20.3437	0.987831	0.999723
	ZBTB18	-18.8802	0.989056	0.999723
	ADSS	0.363594	0.742499	0.999723
	DESI2	1.69173	0.176492	0.999723
	COX20	-0.50404	0.651856	0.999723
	HNRNPU	0.346858	0.578032	0.999723
	EFCAB2	2.52106	0.17761	0.999723
	SMYD3	-20.0719	0.990075	0.999723
	TFB2M	-19.7969	0.990244	0.999723
	CNST	-0.0211115	0.98923	0.999723
	AL591623.1	-16.953	0.990876	0.999723
	SCCPDH	-19.6547	0.99071	0.999723
	AHCTF1	-19.9641	0.987621	0.999723
	ZNF670	-17.3541	0.987986	0.999723
	ZNF669	1.72053	0.312898	0.999723
	ZNF124	-20.1446	0.990654	0.999723
	AL390728.6	-19.8682	0.990444	0.999723
	AL390728.5	-17.8261	0.992406	0.999723
	ZNF496	-17.1411	0.988529	0.999723
	NLRP3	-19.0797	0.987506	0.999723
	TRIM58	-17.7209	0.989527	0.999723
	SH3BP5L	-18.6189	0.987982	0.999723
	ZNF672	-20.4808	0.988684	0.999723
	ZNF692	-20.3325	0.99042	0.999723
	PGBD2	1.93544	0.289311	0.999723
	SH3YL1	-0.466478	0.711248	0.999723
	ACP1	0.685073	0.311359	0.999723
	TMEM18	0.596348	0.59986	0.999723
	EIPR1	0.694952	0.642262	0.999723
	TRAPPC12	0.478217	0.757322	0.999723
	TRAPPC12-AS1	-18.74	0.988626	0.999723
	ADI1	0.197962	0.862677	0.999723
	AC231981.1	-19.1544	0.99132	0.999723
	RNASEH1	1.03726	0.374802	0.999723
	RNASEH1-AS1	-20.9224	0.990236	0.999723
	CMPK2	-19.052	0.991775	0.999723
	RSAD2	-18.1008	0.988636	0.999723
	RNF144A	-18.2902	0.988048	0.999723
	LINC01871	-0.573403	0.772893	0.999723
	LINC00299	-18.6698	0.991304	0.999723
	ID2	-24.4493	0.989651	0.999723
	ITGB1BP1	0.510617	0.474323	0.999723
	CPSF3	-19.7039	0.988718	0.999723
	IAH1	0.815098	0.304591	0.999723
	ADAM17	0.030627	0.984138	0.999723
	YWHAQ	-1.02581	0.338168	0.999723
	TAF1B	-20.0903	0.98959	0.999723
	AC010969.2	-18.6004	0.991858	0.999723
	AC104794.3	-19.4524	0.990854	0.999723
	KLF11	-18.7579	0.990274	0.999723
	HPCAL1	-0.544204	0.713595	0.999723
	ODC1	-21.7209	0.990373	0.999723
	NOL10	0.637574	0.688657	0.999723
	PDIA6	-0.206349	0.821776	0.999723
	SLC66A3	-1.22716	0.406389	0.999723
	ROCK2	-20.0067	0.989735	0.999723
	E2F6	-19.0249	0.98769	0.999723
	LPIN1	-22.0558	0.987251	0.999723
	TRIB2	-20.2636	0.985949	0.999723
	NBAS	-19.7909	0.98887	0.999723
	DDX1	-21.034	0.9877	0.999723
	FAM49A	-18.9702	0.986916	0.999723
	SMC6	1.58816	0.242026	0.999723
	GEN1	-17.3018	0.988692	0.999723
	RDH14	0.270066	0.860434	0.999723
	LINC00954	-20.8381	0.988838	0.999723
	TTC32	-20.9856	0.988934	0.999723
	WDR35	-17.3058	0.98824	0.999723
	LAPTM4A	0.868221	0.244698	0.999723
	PUM2	-0.189029	0.89993	0.999723
	RHOB	-1.41146	0.545509	0.999723
	HS1BP3	-18.7517	0.987211	0.999723
	LDAH	-18.7958	0.987206	0.999723
	ATAD2B	2.366	0.0822623	0.999723
	UBXN2A	0.521766	0.74436	0.999723
	WDCP	-18.8242	0.991513	0.999723
	FKBP1B	-18.1424	0.989485	0.999723
	SF3B6	-0.218536	0.762145	0.999723
	FAM228B	1.82423	0.152195	0.999723
	TP53I3	-19.106	0.991637	0.999723
	ITSN2	0.692312	0.336687	0.999723
	AC009228.1	2.85664	0.0838852	0.999723
	NCOA1	-20.2732	0.986786	0.999723
	PTRHD1	1.21193	0.130452	0.999723
	ADCY3	-18.2225	0.990425	0.999723
	DNAJC27	-18.7442	0.989136	0.999723
	POMC	1.37599	0.43708	0.999723
	DNMT3A	-20.2815	0.987468	0.999723
	DTNB	-20.2083	0.988259	0.999723
	ASXL2	-21.6051	0.98906	0.999723
	RAB10	0.772271	0.387822	0.999723
	HADHA	0.207032	0.794339	0.999723
	HADHB	0.496583	0.641423	0.999723
	SELENOI	-18.3733	0.988309	0.999723
	SLC35F6	0.714933	0.654862	0.999723
	TMEM214	-20.0695	0.989463	0.999723
	AGBL5	3.65374	0.0736456	0.999723
	OST4	-0.153796	0.656359	0.999723
	KHK	-18.6575	0.990609	0.999723
	ABHD1	-19.5139	0.989705	0.999723
	PREB	-21.5819	0.990341	0.999723
	SLC5A6	-18.5422	0.988899	0.999723
	ATRAID	-1.6737	0.25191	0.999723
	CAD	-18.5867	0.98766	0.999723
	MPV17	-21.6577	0.989311	0.999723
	GTF3C2	-19.9172	0.98849	0.999723
	AC074117.1	-17.1159	0.988782	0.999723
	EIF2B4	0.623336	0.68636	0.999723
	SNX17	-0.194044	0.852217	0.999723
	ZNF513	-18.4367	0.991842	0.999723
	NRBP1	-21.1835	0.986118	0.999723
	KRTCAP3	-19.8	0.990462	0.999723
	IFT172	-17.6286	0.987925	0.999723
	ZNF512	-19.9208	0.9882	0.999723
	GPN1	0.703114	0.641955	0.999723
	SUPT7L	-20.0847	0.98723	0.999723
	SLC4A1AP	0.965633	0.550639	0.999723
	MRPL33	0.708697	0.194557	0.999723
	RBKS	-17.3049	0.988928	0.999723
	BABAM2	-21.3177	0.990971	0.999723
	AC093690.1	-18.8743	0.989388	0.999723
	FOSL2	1.08012	0.589611	0.999723
	AC104695.4	1.24576	0.541076	0.999723
	PLB1	-19.5888	0.990252	0.999723
	AC092164.1	3.37164	0.148888	0.999723
	PPP1CB	-1.51885	0.311134	0.999723
	TRMT61B	-20.0552	0.989204	0.999723
	WDR43	0.396284	0.801493	0.999723
	CLIP4	-20.4451	0.990666	0.999723
	YPEL5	1.09023	0.133088	0.999723
	LBH	-24.1627	0.989426	0.999723
	LCLAT1	-18.2982	0.987544	0.999723
	MEMO1	1.76713	0.135288	0.999723
	DPY30	-23.0293	0.988377	0.999723
	SPAST	-20.099	0.990508	0.999723
	AL121658.1	-17.8103	0.988924	0.999723
	SLC30A6	1.87221	0.250667	0.999723
	YIPF4	0.266122	0.771097	0.999723
	AL133245.1	2.5214	0.157864	0.999723
	BIRC6	-0.678278	0.654386	0.999723
	AL133243.2	3.76508	0.0754453	0.999723
	AL133243.3	-18.7986	0.987137	0.999723
	TTC27	-19.7324	0.991276	0.999723
	RASGRP3	-18.8839	0.989089	0.999723
	FAM98A	-20.0535	0.990005	0.999723
	CRIM1	-18.7381	0.991619	0.999723
	FEZ2	-21.6971	0.988205	0.999723
	STRN	0.342723	0.833378	0.999723
	HEATR5B	0.862185	0.577698	0.999723
	GPATCH11	-20.1305	0.987863	0.999723
	EIF2AK2	-0.532649	0.739514	0.999723
	CEBPZOS	0.370022	0.7441	0.999723
	CEBPZ	-0.716616	0.631967	0.999723
	AC007390.2	-17.7737	0.98836	0.999723
	NDUFAF7	-20.4096	0.989552	0.999723
	PRKD3	-21.7334	0.990276	0.999723
	QPCT	-17.4783	0.989349	0.999723
	AC006369.1	-20.2223	0.986519	0.999723
	CDC42EP3	-22.0623	0.985155	0.999723
	RMDN2	-16.7187	0.989159	0.999723
	ATL2	-19.6744	0.99137	0.999723
	HNRNPLL	-21.4381	0.988903	0.999723
	GALM	-0.373772	0.811338	0.999723
	SRSF7	-0.694881	0.290495	0.999723
	GEMIN6	-20.3275	0.986864	0.999723
	DHX57	-20.4696	0.991301	0.999723
	MORN2	-17.7382	0.988736	0.999723
	SOS1	-20.3127	0.988267	0.999723
	MAP4K3	-18.6656	0.990887	0.999723
	MAP4K3-DT	-20.5797	0.987254	0.999723
	THUMPD2	-20.3596	0.989507	0.999723
	SLC8A1	-19.4068	0.98739	0.999723
	EML4	-0.707323	0.522497	0.999723
	COX7A2L	0.522561	0.28697	0.999723
	MTA3	-20.3344	0.991262	0.999723
	HAAO	-18.1329	0.992139	0.999723
	LINC02580	-18.0721	0.991451	0.999723
	AC010883.3	-16.6166	0.989136	0.999723
	ZFP36L2	-1.30063	0.0625074	0.999723
	THADA	-20.3615	0.988426	0.999723
	DYNC2LI1	-18.8724	0.990412	0.999723
	ABCG8	-18.9466	0.991886	0.999723
	LRPPRC	0.39569	0.799483	0.999723
	PPM1B	-21.5819	0.987209	0.999723
	PREPL	-20.4034	0.987893	0.999723
	CAMKMT	-20.1098	0.989624	0.999723
	SRBD1	-20.1378	0.990359	0.999723
	PRKCE	-18.5763	0.991632	0.999723
	ATP6V1E2	-20.7335	0.990761	0.999723
	RHOQ	-20.0358	0.990064	0.999723
	PIGF	1.62335	0.0890035	0.999723
	CRIPT	0.608463	0.585978	0.999723
	SOCS5	-18.8468	0.989893	0.999723
	MCFD2	-20.1407	0.986159	0.999723
	TTC7A	1.63516	0.353451	0.999723
	MSH2	-19.8854	0.989927	0.999723
	MSH6	-20.0337	0.989749	0.999723
	FBXO11	-21.7874	0.990793	0.999723
	FOXN2	0.515706	0.735294	0.999723
	PPP1R21	-21.326	0.990344	0.999723
	ASB3	-20.139	0.987675	0.999723
	CHAC2	-18.6281	0.989639	0.999723
	ERLEC1	-21.6768	0.98672	0.999723
	PSME4	-20.345	0.986018	0.999723
	ACYP2	1.01482	0.375172	0.999723
	SPTBN1	-21.5648	0.990044	0.999723
	RTN4	1.11007	0.0726159	0.999723
	CLHC1	-17.7881	0.989001	0.999723
	CFAP36	-22.2122	0.98981	0.999723
	PPP4R3B	0.382495	0.732278	0.999723
	AC015982.2	-19.053	0.986866	0.999723
	PNPT1	-20.2883	0.987903	0.999723
	VRK2	2.52846	0.0410112	0.999723
	AC068193.1	-19.1526	0.99191	0.999723
	FANCL	-18.4804	0.990017	0.999723
	BCL11A	5.44187	0.135088	0.999723
	PAPOLG	1.29455	0.432969	0.999723
	REL	0.190707	0.87762	0.999723
	PUS10	-19.06	0.99076	0.999723
	PEX13	1.70026	0.167286	0.999723
	KIAA1841	-18.8589	0.989435	0.999723
	AC016747.1	1.57907	0.40883	0.999723
	USP34	-0.930682	0.53726	0.999723
	AC016727.1	-18.7139	0.990852	0.999723
	XPO1	0.308441	0.787635	0.999723
	FAM161A	-17.9408	0.988055	0.999723
	CCT4	-22.9194	0.986514	0.999723
	COMMD1	-0.470462	0.750513	0.999723
	B3GNT2	0.637525	0.686011	0.999723
	EHBP1	1.94386	0.273113	0.999723
	AC007098.1	0.60921	0.552072	0.999723
	WDPCP	-19.0824	0.988167	0.999723
	MDH1	-22.002	0.989107	0.999723
	UGP2	0.247044	0.755463	0.999723
	VPS54	2.50294	0.190495	0.999723
	PELI1	-19.666	0.987486	0.999723
	AC012368.1	-18.9649	0.987659	0.999723
	AFTPH	-21.5211	0.988925	0.999723
	SERTAD2	-20.2912	0.988833	0.999723
	LINC02245	1.40816	0.424514	0.999723
	SLC1A4	3.05981	0.0595006	0.999723
	CEP68	-20.4412	0.986669	0.999723
	RAB1A	0.408151	0.696075	0.999723
	ACTR2	-0.661634	0.452481	0.999723
	SPRED2	-17.056	0.989416	0.999723
	ETAA1	-18.5925	0.98767	0.999723
	C1D	-0.659582	0.649285	0.999723
	WDR92	-20.4415	0.991025	0.999723
	PNO1	0.926896	0.570163	0.999723
	PPP3R1	0.838982	0.586926	0.999723
	AC017083.1	-17.1525	0.991167	0.999723
	CNRIP1	-18.5777	0.988204	0.999723
	PLEK	2.41812	0.0685037	0.999723
	FBXO48	-19.3483	0.988568	0.999723
	APLF	4.54024	0.0849371	0.999723
	ARHGAP25	-21.7942	0.986434	0.999723
	GFPT1	-19.7032	0.988839	0.999723
	NFU1	-0.197652	0.894002	0.999723
	AAK1	-23.3599	0.983885	0.999723
	ANXA4	1.68381	0.182208	0.999723
	GMCL1	-0.211751	0.892616	0.999723
	SNRNP27	1.56791	0.0588958	0.999723
	MXD1	-18.759	0.987677	0.999723
	PCBP1-AS1	-20.5496	0.986648	0.999723
	PCBP1	-0.12974	0.829653	0.999723
	C2orf42	-18.8038	0.987658	0.999723
	TIA1	-21.3049	0.989636	0.999723
	PCYOX1	-20.3657	0.988684	0.999723
	SNRPG	0.0815909	0.87311	0.999723
	FAM136A	-21.7391	0.988672	0.999723
	TEX261	-20.1516	0.989514	0.999723
	NAGK	-0.0312507	0.983946	0.999723
	MCEE	-20.1713	0.989153	0.999723
	MPHOSPH10	-21.7396	0.98829	0.999723
	PAIP2B	-19.2089	0.990725	0.999723
	ZNF638	-0.771162	0.613673	0.999723
	EXOC6B	-18.2493	0.990992	0.999723
	SFXN5	-19.0479	0.989331	0.999723
	RAB11FIP5	-17.2825	0.991202	0.999723
	SMYD5	-18.6451	0.990604	0.999723
	PRADC1	-20.1537	0.989042	0.999723
	CCT7	-0.0592915	0.955271	0.999723
	FBXO41	-17.0557	0.988855	0.999723
	ALMS1	1.81269	0.311506	0.999723
	TPRKB	-0.859168	0.56284	0.999723
	DUSP11	-0.195934	0.895022	0.999723
	STAMBP	-21.6626	0.990754	0.999723
	DGUOK	0.117241	0.878427	0.999723
	TET3	-18.5684	0.991682	0.999723
	BOLA3	-21.9715	0.98627	0.999723
	BOLA3-AS1	-19.5905	0.991674	0.999723
	MOB1A	1.4311	0.0290768	0.999723
	MTHFD2	0.886618	0.478601	0.999723
	DCTN1	2.10335	0.0911085	0.999723
	WDR54	-22	0.989628	0.999723
	INO80B	-20.2689	0.990971	0.999723
	WBP1	0.458271	0.669976	0.999723
	MOGS	0.431716	0.777937	0.999723
	MRPL53	-20.6263	0.986959	0.999723
	CCDC142	-20.1654	0.989126	0.999723
	TTC31	-20.1145	0.989214	0.999723
	PCGF1	-20.3029	0.989163	0.999723
	AUP1	0.140818	0.869094	0.999723
	HTRA2	1.41315	0.214982	0.999723
	DOK1	0.473145	0.755964	0.999723
	SEMA4F	-18.9764	0.990629	0.999723
	HK2	-18.901	0.990737	0.999723
	POLE4	-23.4277	0.989236	0.999723
	MRPL19	0.99466	0.349421	0.999723
	GCFC2	-20.2311	0.988852	0.999723
	SUCLG1	-21.6031	0.985503	0.999723
	TRABD2A	-21.0101	0.985852	0.999723
	TMSB10	-0.124819	0.669965	0.999723
	AC022210.2	-19.1798	0.991412	0.999723
	KCMF1	-20.1555	0.987741	0.999723
	TGOLN2	-0.061626	0.94593	0.999723
	RETSAT	-18.4768	0.987489	0.999723
	ELMOD3	-21.9534	0.990679	0.999723
	CAPG	1.6311	0.122997	0.999723
	MAT2A	0.920493	0.301281	0.999723
	GGCX	-20.1646	0.988571	0.999723
	VAMP8	0.629043	0.201411	0.999723
	VAMP5	-1.72154	0.265538	0.999723
	RNF181	-0.500825	0.629168	0.999723
	TMEM150A	0.912997	0.57313	0.999723
	USP39	0.946986	0.535381	0.999723
	C2orf68	-21.8791	0.989364	0.999723
	ATOH8	-18.9304	0.988281	0.999723
	ST3GAL5	0.341803	0.831291	0.999723
	POLR1A	-18.5337	0.987973	0.999723
	PTCD3	0.0509163	0.973921	0.999723
	IMMT	0.199581	0.897233	0.999723
	AC009309.1	-17.4738	0.990825	0.999723
	MRPL35	1.66424	0.173489	0.999723
	KDM3A	-20.0017	0.988849	0.999723
	CHMP3	0.394947	0.630654	0.999723
	RNF103	-18.5122	0.988788	0.999723
	RMND5A	-20.0372	0.987888	0.999723
	CD8A	-23.5397	0.988049	0.999723
	CD8B	-24.0698	0.987994	0.999723
	LINC01943	-19.411	0.989045	0.999723
	CYTOR	-0.240072	0.870544	0.999723
	AC133644.2	-20.6834	0.986525	0.999723
	PLGLB2	-18.88	0.991606	0.999723
	RGPD2	-16.9493	0.992224	0.999723
	KRCC1	0.697994	0.47139	0.999723
	EIF2AK3	-18.304	0.989256	0.999723
	RPIA	-0.380301	0.796653	0.999723
	IGKC	1.8357	0.327611	0.999723
	IGKV4-1	-21.4054	0.985796	0.999723
	IGKV3-20	-19.8258	0.988447	0.999723
	IGKV1-39	-17.9373	0.991028	0.999723
	MAL	-2.00377	0.240753	0.999723
	MRPS5	0.876713	0.277825	0.999723
	ZNF514	-19.0499	0.986988	0.999723
	ZNF2	-19.0191	0.991494	0.999723
	FAHD2A	2.06851	0.0945029	0.999723
	LINC00342	0.857329	0.494075	0.999723
	ANKRD36C	-22.0954	0.989629	0.999723
	DUSP2	-1.60227	0.438501	0.999723
	STARD7	-21.4888	0.9878	0.999723
	TMEM127	-20.1628	0.988137	0.999723
	CIAO1	0.831992	0.36288	0.999723
	SNRNP200	-21.5488	0.98586	0.999723
	AC021188.1	-17.199	0.988271	0.999723
	ITPRIPL1	-18.6974	0.988451	0.999723
	ARID5A	-0.86591	0.564785	0.999723
	KANSL3	1.74722	0.320261	0.999723
	LMAN2L	-18.587	0.990564	0.999723
	CNNM3	-20.4459	0.989573	0.999723
	ANKRD39	-20.4427	0.985824	0.999723
	SEMA4C	1.93324	0.255235	0.999723
	FAHD2B	-20.0908	0.990834	0.999723
	ANKRD36	-0.370778	0.811454	0.999723
	AC092683.1	-20.7763	0.986168	0.999723
	ANKRD36B	-20.2384	0.986615	0.999723
	COX5B	0.34439	0.407523	0.999723
	ACTR1B	0.539285	0.611738	0.999723
	ZAP70	-23.1559	0.990129	0.999723
	TMEM131	1.16889	0.488866	0.999723
	INPP4A	1.26728	0.20611	0.999723
	COA5	0.710257	0.52763	0.999723
	UNC50	-0.0190859	0.989543	0.999723
	MGAT4A	-1.3955	0.360189	0.999723
	LINC02611	-20.766	0.989948	0.999723
	TSGA10	-19.6734	0.990888	0.999723
	C2orf15	-17.9106	0.988209	0.999723
	LIPT1	1.07054	0.51725	0.999723
	MITD1	1.45885	0.0996388	0.999723
	MRPL30	1.20583	0.44338	0.999723
	LYG2	-17.5633	0.98928	0.999723
	EIF5B	-0.211038	0.815367	0.999723
	REV1	0.267477	0.867264	0.999723
	AFF3	3.49156	0.0865762	0.999723
	PDCL3	0.915612	0.415044	0.999723
	TBC1D8	-17.7547	0.988528	0.999723
	CNOT11	0.374741	0.805166	0.999723
	RNF149	0.328962	0.684758	0.999723
	MAP4K4	-21.7719	0.98984	0.999723
	IL1R2	-18.7945	0.988516	0.999723
	IL18R1	-18.9985	0.98767	0.999723
	IL18RAP	-17.6239	0.989043	0.999723
	MFSD9	-18.7028	0.990271	0.999723
	MRPS9	1.34021	0.275154	0.999723
	TGFBRAP1	-18.7667	0.987312	0.999723
	AC012360.3	-19.0868	0.98731	0.999723
	C2orf49	-19.9561	0.986476	0.999723
	NCK2	-21.8811	0.99054	0.999723
	ECRG4	-18.5457	0.992163	0.999723
	UXS1	-0.63978	0.679354	0.999723
	CD8B2	-14.6046	0.992593	0.999723
	GCC2	-24.0851	0.98797	0.999723
	LIMS1	-1.65945	0.295579	0.999723
	RANBP2	-0.0233411	0.987738	0.999723
	CCDC138	-18.6581	0.991821	0.999723
	SEPTIN10	-17.5896	0.991013	0.999723
	RGPD5	-16.8805	0.990136	0.999723
	MTLN	0.269302	0.763957	0.999723
	MIR4435-2HG	-20.8386	0.990554	0.999723
	BCL2L11	-19.1147	0.987026	0.999723
	ANAPC1	1.25647	0.441712	0.999723
	MERTK	-16.7197	0.991246	0.999723
	TMEM87B	1.0809	0.491497	0.999723
	FBLN7	-20.2275	0.988973	0.999723
	ZC3H8	1.60512	0.133087	0.999723
	AC092645.2	-18.4995	0.992156	0.999723
	ZC3H6	-22.3939	0.990498	0.999723
	TTL	-20.2406	0.990833	0.999723
	POLR1B	2.78552	0.107638	0.999723
	CHCHD5	0.799519	0.338837	0.999723
	AC079922.2	-19.2956	0.988331	0.999723
	SLC20A1	1.87899	0.07626	0.999723
	IL1B	-19.9602	0.988286	0.999723
	IL1RN	-19.4553	0.991145	0.999723
	PSD4	0.440764	0.780852	0.999723
	PAX8-AS1	-20.7801	0.988056	0.999723
	AC016745.2	3.95273	0.145028	0.999723
	CBWD2	0.851977	0.571549	0.999723
	RABL2A	3.09585	0.0293243	0.999723
	SLC35F5	1.18689	0.455649	0.999723
	AC110769.2	3.26623	0.222922	0.999723
	ACTR3	0.447362	0.419759	0.999723
	DDX18	-0.608776	0.481811	0.999723
	AC009404.1	-17.8421	0.988993	0.999723
	CCDC93	-20.046	0.988198	0.999723
	INSIG2	-21.4933	0.990227	0.999723
	MARCO	-20.4191	0.987638	0.999723
	STEAP3	-18.586	0.987566	0.999723
	C2orf76	-20.3384	0.988613	0.999723
	DBI	0.0658683	0.911261	0.999723
	TMEM177	-18.6713	0.988623	0.999723
	PTPN4	-22.3157	0.986129	0.999723
	EPB41L5	-17.1313	0.989024	0.999723
	TMEM185B	-20.2951	0.990779	0.999723
	RALB	-20.3891	0.985879	0.999723
	CLASP1	-20.0033	0.989783	0.999723
	NIFK-AS1	0.507798	0.764708	0.999723
	NIFK	-21.8317	0.985856	0.999723
	TSN	0.358773	0.737353	0.999723
	GYPC	-0.593002	0.454293	0.999723
	BIN1	0.597917	0.385538	0.999723
	ERCC3	-19.5435	0.988118	0.999723
	MAP3K2	-21.5971	0.989481	0.999723
	MAP3K2-DT	2.68668	0.177499	0.999723
	IWS1	-21.7211	0.989499	0.999723
	LIMS2	-17.4762	0.988854	0.999723
	WDR33	0.26509	0.811934	0.999723
	SFT2D3	-18.4632	0.988808	0.999723
	POLR2D	-21.6841	0.990344	0.999723
	AMMECR1L	-18.6451	0.990322	0.999723
	AC012306.2	-18.6464	0.992108	0.999723
	SAP130	-18.3069	0.989246	0.999723
	UGGT1	0.752311	0.637174	0.999723
	HS6ST1	-18.613	0.991835	0.999723
	SMPD4	-19.8702	0.988308	0.999723
	MZT2B	-0.170719	0.736613	0.999723
	CCDC115	0.674399	0.445951	0.999723
	IMP4	-0.74032	0.615015	0.999723
	FAM168B	-20.0283	0.987735	0.999723
	PLEKHB2	0.855603	0.438008	0.999723
	MZT2A	-23.7992	0.985809	0.999723
	C2orf27A	-19.449	0.991187	0.999723
	NCKAP5	-17.8557	0.991083	0.999723
	MGAT5	-19.9532	0.989765	0.999723
	CCNT2-AS1	-17.3539	0.990003	0.999723
	CCNT2	2.31277	0.0234027	0.999723
	RAB3GAP1	-19.935	0.986465	0.999723
	R3HDM1	-20.2943	0.986924	0.999723
	UBXN4	0.105511	0.879862	0.999723
	MCM6	-19.5103	0.991363	0.999723
	DARS	-23.097	0.989569	0.999723
	HNMT	-20.943	0.987556	0.999723
	SPOPL	-18.8115	0.987588	0.999723
	AC092620.1	-18.4862	0.992031	0.999723
	KYNU	1.48986	0.434203	0.999723
	ARHGAP15	-0.350698	0.640593	0.999723
	GTDC1	-20.2481	0.990779	0.999723
	ZEB2	1.77757	0.162968	0.999723
	ZEB2-AS1	-17.8653	0.989251	0.999723
	AC009951.6	-17.6595	0.988733	0.999723
	ACVR2A	-18.8686	0.990073	0.999723
	ORC4	-21.511	0.99025	0.999723
	MBD5	0.1055	0.945989	0.999723
	EPC2	2.23628	0.0959386	0.999723
	KIF5C	-18.9586	0.990074	0.999723
	MMADHC	0.372545	0.662507	0.999723
	RND3	-17.6098	0.989751	0.999723
	RBM43	1.18428	0.511526	0.999723
	NMI	-0.697333	0.638441	0.999723
	RIF1	-21.4841	0.988732	0.999723
	ARL5A	-1.5225	0.157947	0.999723
	STAM2	2.19597	0.187008	0.999723
	FMNL2	-19.0403	0.990553	0.999723
	PRPF40A	0.250731	0.783257	0.999723
	ARL6IP6	0.760164	0.481123	0.999723
	NR4A2	-21.3324	0.986015	0.999723
	GPD2	-18.7526	0.98933	0.999723
	CYTIP	-1.29097	0.233	0.999723
	ACVR1C	-17.5313	0.991126	0.999723
	ACVR1	-18.6379	0.9882	0.999723
	PKP4	-18.717	0.989413	0.999723
	DAPL1	-17.4906	0.989164	0.999723
	BAZ2B	1.70697	0.131035	0.999723
	AC009961.1	-18.2417	0.9912	0.999723
	7-Mar	0.797206	0.475463	0.999723
	CD302	1.45342	0.22545	0.999723
	LY75	-20.1751	0.986278	0.999723
	RBMS1	1.16548	0.144359	0.999723
	TANK	-21.71	0.985341	0.999723
	LINC01806	-17.3398	0.990712	0.999723
	PSMD14	0.128654	0.932367	0.999723
	DPP4	-21.1702	0.987014	0.999723
	IFIH1	-19.84	0.991131	0.999723
	GCA	0.519014	0.74524	0.999723
	COBLL1	-17.5907	0.992124	0.999723
	GALNT3	4.47873	0.0236879	0.999723
	TTC21B	2.47327	0.193753	0.999723
	SCN9A	6.25553	0.0674021	0.999723
	STK39	-18.7881	0.987155	0.999723
	CERS6	-18.7244	0.987471	0.999723
	DHRS9	2.26804	0.363588	0.999723
	FASTKD1	-19.6903	0.990368	0.999723
	PPIG	-1.36643	0.20052	0.999723
	PHOSPHO2	-18.4044	0.990716	0.999723
	SSB	0.0392937	0.96014	0.999723
	METTL5	-1.06171	0.466126	0.999723
	UBR3	-20.0152	0.98995	0.999723
	GORASP2	-0.225731	0.876778	0.999723
	TLK1	0.13525	0.907381	0.999723
	METTL8	-20.5914	0.989355	0.999723
	DCAF17	2.57587	0.157687	0.999723
	CYBRD1	-18.2571	0.987314	0.999723
	DYNC1I2	-22.2691	0.990033	0.999723
	SLC25A12	-19.4781	0.990103	0.999723
	HAT1	0.0648138	0.965392	0.999723
	METAP1D	-21.0005	0.990205	0.999723
	ITGA6	-21.75	0.990216	0.999723
	ITGA6-AS1	3.52934	0.110158	0.999723
	AC078883.1	-18.9951	0.990415	0.999723
	PDK1	-20.1297	0.990224	0.999723
	MAP3K20	2.5408	0.12523	0.999723
	CDCA7	-19.5829	0.987395	0.999723
	SP3	-0.138866	0.927196	0.999723
	OLA1	-1.14133	0.440355	0.999723
[truncated: 9,968 more rows]

## Sheet: Bc Int
Bc Int	gene	log2FC	Pvalue	FDR
	FCRLA	6.85526	0	0
	CD37	1.61256	0	0
	ARHGAP24	4.94264	3.51e-303	1.4e-299
	FCRL2	6.73486	7.45e-290	2.23e-286
	CD19	6.51235	7.24e-287	1.73e-283
	SMIM14	3.72731	5.35e-275	1.07e-271
	PKIG	5.78714	8.6e-238	1.47e-234
	CD79B	4.12309	1.17e-219	1.75e-216
	RALGPS2	5.38903	3.9e-199	5.19e-196
	TNFRSF13B	6.59317	2.11e-189	2.53e-186
	IL32	-3.44699	9.23e-184	1e-180
	SWAP70	3.87026	3.3e-168	3.28e-165
	SYK	3.94724	4.52e-168	4.16e-165
	ACP5	3.17666	6.31e-166	5.39e-163
	POU2F2	2.57497	3.38e-158	2.7e-155
	BANK1	6.29948	5.28e-155	3.94e-152
	CD82	2.61207	3.29e-153	2.31e-150
	PDLIM1	4.18887	5.77e-140	3.84e-137
	CD40	4.32047	1.14e-137	7.15e-135
	LINC02397	5.28219	1.18e-133	7.05e-131
	CLECL1	3.25178	3.05e-130	1.74e-127
	STX7	2.48554	3.98e-129	2.16e-126
	CD74	2.837	3.12e-122	1.62e-119
	BLNK	3.90749	4.01e-121	2e-118
	SNX2	2.00615	1.86e-120	8.89e-118
	IGKC	4.22217	5.53e-117	2.55e-114
	TLR10	4.7993	1.3e-116	5.76e-114
	SIGLEC10	4.81718	1.9e-115	8.11e-113
	SCIMP	3.70683	4.11e-113	1.7e-110
	HHEX	3.61123	1.51e-112	6.01e-110
	IL7R	-3.60694	1.93e-112	7.43e-110
	PLCG2	3.66338	5.53e-112	2.07e-109
	SMARCB1	2.1215	2.32e-110	8.42e-108
	CD22	6.14462	8.67e-110	3.05e-107
	1-Mar	3.33329	9.17e-108	3.13e-105
	TRAC	-2.68357	5.04e-103	1.67e-100
	TFEB	3.70445	2.75e-100	8.89e-98
	CD79A	6.16647	1.92e-99	6.04e-97
	POU2AF1	5.24734	7.6e-98	2.33e-95
	IGLC1	6.08364	2.59e-97	7.74e-95
	BLK	5.35524	9.06e-96	2.64e-93
	ADAM28	3.3484	1.92e-95	5.48e-93
	MEF2C	3.09228	2.16e-95	6.01e-93
	CTSH	2.43572	4.09e-93	1.11e-90
	DOK3	4.47403	1.9e-92	5.05e-90
	OAZ1	0.789652	1.14e-91	2.95e-89
	PAX5	6.59548	2.27e-91	5.79e-89
	IGLC2	5.98169	6.6e-91	1.64e-88
	TNFRSF13C	5.03795	8.13e-91	1.99e-88
	CD3E	-3.29248	2.17e-90	5.2e-88
	HVCN1	2.87029	4.32e-86	1.01e-83
	CAPG	2.16054	2.27e-85	5.21e-83
	CXXC5	3.67932	4.95e-85	1.12e-82
	P2RX5	3.71148	5.3e-85	1.17e-82
	S100A4	-1.30259	1.51e-84	3.29e-82
	BTK	3.17521	2.09e-84	4.47e-82
	COBLL1	5.93352	6.53e-84	1.37e-81
	LAPTM5	0.926062	8.99e-84	1.85e-81
	LAT2	2.89877	2.92e-83	5.92e-81
	CD3D	-3.39715	4.51e-83	8.98e-81
	AIM2	4.22135	1.75e-82	3.44e-80
	TCF4	4.1789	2.03e-82	3.92e-80
	CYB561A3	2.69154	2.11e-81	4e-79
	POLD4	1.41803	1.4e-80	2.62e-78
	ORAI2	2.16955	2.7e-79	4.96e-77
	BTG2	1.71804	3.15e-79	5.71e-77
	IGHA1	5.37304	2.16e-78	3.85e-76
	TBC1D9	3.52922	2.95e-78	5.19e-76
	GIMAP7	-3.15807	4.87e-77	8.44e-75
	RUBCNL	4.56417	3.64e-76	6.22e-74
	IGKV4-1	6.39627	4.47e-76	7.54e-74
	CXCR4	1.6567	5.91e-76	9.81e-74
	CD180	3.65396	2.47e-75	4.04e-73
	OSBPL10	4.14773	2.72e-74	4.4e-72
	MS4A1	6.46283	6.54e-74	1.04e-71
	FYB1	-2.89043	7.87e-74	1.24e-71
	HCST	-1.65358	1.82e-73	2.82e-71
	ITM2B	-1.53203	3.66e-73	5.61e-71
	PXK	2.64027	7e-73	1.06e-70
	IFITM1	-2.70064	3.3e-72	4.94e-70
	CD2	-3.2031	7.19e-72	1.06e-69
	CCL5	-2.98489	1.65e-70	2.4e-68
	FGD2	3.36052	3.54e-70	5.11e-68
	PNOC	5.18862	1.39e-69	1.98e-67
	SP110	1.49862	9.82e-69	1.38e-66
	LINC00926	6.41274	1.09e-68	1.51e-66
	IGHM	6.34108	2.57e-68	3.53e-66
	IFT57	2.46298	5.67e-68	7.7e-66
	MTSS1	2.71413	9.93e-68	1.33e-65
	SYPL1	1.54718	2.65e-67	3.52e-65
	FCGR2B	3.12618	2.74e-67	3.61e-65
	PLEKHG1	4.54062	6.83e-67	8.88e-65
	VOPP1	1.84879	1.28e-66	1.65e-64
	CCDC50	3.04966	1.86e-66	2.36e-64
	IGLC3	6.72824	2.54e-66	3.19e-64
	AFF3	3.70214	3.05e-66	3.8e-64
	SEMA4B	3.9148	5.55e-66	6.85e-64
	DAPP1	2.53797	6.55e-66	8e-64
	SPIB	5.45041	7.02e-66	8.49e-64
	ZDHHC21	2.71328	1.73e-65	2.07e-63
	HLA-DRA	3.18338	2e-65	2.37e-63
	HLA-DQB1	2.78301	3.01e-65	3.53e-63
	QRSL1	2.63112	3.69e-64	4.28e-62
	TPD52	2.05546	2.21e-62	2.54e-60
	GIMAP4	-3.03882	5.27e-62	6e-60
	LY86	2.35185	2.95e-61	3.33e-59
	CD24	7.27685	4.16e-61	4.65e-59
	IFI30	3.01743	2.14e-60	2.37e-58
	TMSB10	-0.575105	4.63e-60	5.08e-58
	GNG7	2.94458	7.11e-60	7.73e-58
	NCOA3	1.83932	4.48e-59	4.83e-57
	SYNGR2	1.52442	1.21e-58	1.3e-56
	HSH2D	2.56636	1.24e-58	1.31e-56
	CNR2	4.19701	3.03e-58	3.18e-56
	TRBC1	-3.71017	4.76e-58	4.96e-56
	HLA-DMA	2.18623	5.82e-58	6e-56
	SETBP1	4.52165	6.43e-58	6.57e-56
	LDHB	-1.27659	7.28e-58	7.37e-56
	HERPUD1	1.50102	4.06e-56	4.08e-54
	LCK	-2.74788	2.01e-55	2e-53
	DENND5B	4.1008	7.35e-55	7.27e-53
	EZR	1.28542	1.56e-54	1.53e-52
	GAPT	3.28148	1.65e-54	1.6e-52
	SP140	1.90623	3.57e-54	3.44e-52
	BCAS4	2.49434	9.5e-54	9.08e-52
	TMEM154	1.79957	1.14e-53	1.08e-51
	TSPAN3	2.12701	1.17e-53	1.11e-51
	ARPC3	0.76256	2.66e-53	2.48e-51
	HLA-DOB	4.59095	3.92e-53	3.63e-51
	SSPN	4.04458	7.27e-53	6.69e-51
	KLRB1	-4.14797	2.93e-52	2.68e-50
	IGHG2	6.48633	3.42e-52	3.1e-50
	CIB1	1.10225	8.32e-52	7.48e-50
	SMC6	2.17767	1.6e-51	1.43e-49
	GGA2	2.02263	1.74e-51	1.54e-49
	S100A6	-0.999805	5.36e-51	4.71e-49
	CD3G	-3.23168	7.32e-51	6.39e-49
	HLA-DRB1	2.29319	1.04e-50	9.01e-49
	BASP1	3.18227	3.87e-50	3.33e-48
	DUSP1	2.15333	8.4e-50	7.17e-48
	SYNGR1	3.0762	1.07e-49	9.04e-48
	STRBP	2.66327	1.42e-49	1.19e-47
	CD83	3.37958	1.82e-49	1.53e-47
	RASGRP3	3.12645	1.92e-49	1.59e-47
	SNX22	3.9698	3.73e-49	3.07e-47
	IGLV2-14	4.65143	4.71e-49	3.86e-47
	HLA-DPA1	2.34399	6.99e-49	5.68e-47
	PDE4B	1.79558	8.32e-49	6.73e-47
	IGHG3	6.51166	1.15e-48	9.2e-47
	IGHG1	3.36046	1.73e-48	1.38e-46
	TPT1	-0.518385	2.7e-48	2.14e-46
	WDFY4	3.95714	2.74e-48	2.15e-46
	S100A10	-1.40949	4.31e-48	3.37e-46
	SUB1	0.761532	1.26e-47	9.79e-46
	ANXA1	-3.73226	3.36e-47	2.59e-45
	SARAF	-0.908395	4.22e-47	3.24e-45
	PTPN1	1.65219	5.77e-47	4.4e-45
	DRAM2	1.47799	7.03e-47	5.32e-45
	PTPN6	1.24697	8.08e-47	6.08e-45
	PHACTR1	3.56068	1.46e-46	1.09e-44
	GZMA	-3.02512	2.05e-46	1.52e-44
	MCM5	2.19448	2.26e-46	1.67e-44
	HLA-DMB	2.06118	3.8e-46	2.79e-44
	S100A11	-1.17925	4.65e-46	3.39e-44
	LIME1	-1.7835	1.82e-45	1.32e-43
	CALM1	-0.934117	5.43e-45	3.91e-43
	HLA-DPB1	2.18028	1.29e-44	9.26e-43
	ID3	2.17576	2.04e-44	1.45e-42
	LYN	2.49989	2.32e-44	1.64e-42
	DUS2	2.91139	1.28e-43	9.02e-42
	LINC00861	-3.46533	2.49e-43	1.74e-41
	PPM1K	1.45329	2.53e-43	1.76e-41
	LILRB1	2.99179	4.68e-43	3.24e-41
	B2M	-0.339274	8.67e-43	5.96e-41
	WDR34	3.79017	2.01e-42	1.37e-40
	CPNE5	5.13012	2.36e-42	1.61e-40
	SCPEP1	2.09537	4.27e-42	2.88e-40
	HLA-DQA1	2.81324	1.78e-41	1.19e-39
	LSP1	0.866529	4.25e-41	2.84e-39
	CIITA	2.67552	1.77e-40	1.18e-38
	ALOX5	2.39944	2.61e-40	1.72e-38
	JUN	2.00232	7.01e-40	4.6e-38
	PARP15	2.01517	9.71e-40	6.34e-38
	GZMK	-2.97449	9.76e-40	6.34e-38
	NOSIP	-1.86762	1.08e-39	7e-38
	GIMAP5	-3.40122	1.69e-39	1.09e-37
	ZEB2	1.99528	1.89e-39	1.21e-37
	KYNU	2.79594	3.22e-39	2.05e-37
	PTMA	0.370556	3.96e-39	2.51e-37
	ARID3A	1.93094	6.74e-39	4.24e-37
	METTL7A	2.44535	1.21e-38	7.59e-37
	REL	1.57107	1.28e-38	7.98e-37
	SKIL	1.8958	1.82e-38	1.13e-36
	SLC2A6	3.14186	2.35e-38	1.45e-36
	SNX8	2.74269	2.21e-37	1.35e-35
	FAM30A	5.44957	7.5e-37	4.58e-35
	MARCKS	2.37515	1.01e-36	6.13e-35
	SKAP2	1.77311	1.4e-36	8.48e-35
	MOB1A	1.1681	3.68e-36	2.21e-34
	CIAO2A	1.24293	5.84e-36	3.49e-34
	IGKV3-20	6.59156	9.12e-36	5.43e-34
	BCAR3	3.61176	1.2e-35	7.11e-34
	LAT	-3.34871	1.5e-35	8.84e-34
	FADS3	3.04126	2.09e-35	1.22e-33
	E2F5	3.74842	2.63e-35	1.53e-33
	SRGN	-1.4234	2.75e-35	1.59e-33
	FAM177B	4.16868	8.12e-35	4.69e-33
	PALM2-AKAP2	2.4528	8.16e-35	4.69e-33
	PLEKHF2	1.76211	8.49e-35	4.86e-33
	LEPROTL1	-2.0952	8.79e-35	5.01e-33
	INKA1	2.81427	1.58e-34	8.96e-33
	NIBAN3	5.36575	1.71e-34	9.66e-33
	INPP5D	1.27613	1.89e-34	1.06e-32
	NAPSA	3.6137	1.97e-34	1.1e-32
	AAK1	-2.49435	2.14e-34	1.19e-32
	CD7	-2.98555	4.2e-34	2.33e-32
	TMEM123	-2.01401	4.63e-34	2.55e-32
	FCMR	1.17042	4.72e-34	2.59e-32
	RABEP2	2.20604	8.79e-34	4.8e-32
	IL7	3.8143	1.01e-33	5.5e-32
	BCL11B	-3.13241	1.06e-33	5.74e-32
	AC004687.1	1.02695	1.15e-33	6.17e-32
	FAM49A	2.53614	3.46e-33	1.85e-31
	CBFA2T3	3.23786	4.15e-33	2.22e-31
	RGS2	2.35414	4.82e-33	2.56e-31
	TLE1	3.25874	6.99e-33	3.7e-31
	CD70	3.48118	1.24e-32	6.53e-31
	RAB30	3.11962	1.97e-32	1.04e-30
	CST3	-3.64655	2.02e-32	1.06e-30
	PRDM2	1.49917	2.04e-32	1.06e-30
	NCF1	1.20018	2.24e-32	1.16e-30
	CST7	-2.77717	2.99e-32	1.54e-30
	PARP1	1.07456	3.1e-32	1.59e-30
	CD72	3.34265	3.36e-32	1.72e-30
	ADAMTS6	3.31716	4.42e-32	2.25e-30
	HMOX1	2.72479	4.81e-32	2.44e-30
	CDCA7L	3.11082	5.93e-32	2.99e-30
	RCSD1	0.847523	8.67e-32	4.35e-30
	IFNGR2	1.87588	2.26e-31	1.13e-29
	FXYD5	-0.782975	3.7e-31	1.84e-29
	PLEK	1.76741	4.22e-31	2.09e-29
	NCF4	1.6113	4.23e-31	2.09e-29
	UCP2	0.903813	5.03e-31	2.47e-29
	EAF2	2.40034	5.19e-31	2.54e-29
	LAMTOR5	0.907117	5.68e-31	2.77e-29
	BCL11A	4.33948	8.76e-31	4.26e-29
	ADGRG5	3.10733	1.04e-30	5.02e-29
	CMTM6	1.10116	2.25e-30	1.09e-28
	GRN	1.4933	2.54e-30	1.22e-28
	VIM	-0.743821	3.5e-30	1.67e-28
	GRB2	1.06942	4.09e-30	1.95e-28
	GIMAP1	-2.92619	5.82e-30	2.76e-28
	STAP1	3.36335	7.25e-30	3.43e-28
	TFEC	2.96994	7.5e-30	3.53e-28
	AC025164.1	1.6215	8.92e-30	4.18e-28
	SYNE2	-2.14776	9.6e-30	4.48e-28
	GZMM	-2.57942	9.95e-30	4.63e-28
	ABRACL	-1.71074	1.35e-29	6.27e-28
	PRKCB	1.22312	1.43e-29	6.61e-28
	SYVN1	2.02404	1.82e-29	8.37e-28
	TUBB6	3.8766	1.88e-29	8.63e-28
	LIMD2	0.647763	2.43e-29	1.11e-27
	FCRL3	2.9394	3.01e-29	1.37e-27
	PLAAT4	-1.59426	3.49e-29	1.58e-27
	GABARAPL2	0.811199	5.07e-29	2.29e-27
	VPREB3	6.69043	6.73e-29	3.02e-27
	SAMHD1	-2.50858	7.46e-29	3.34e-27
	ITSN2	1.01007	8.09e-29	3.61e-27
	ITM2A	-3.08251	8.84e-29	3.93e-27
	TCF7	-2.21745	1.92e-28	8.52e-27
	SNX3	0.832767	3.88e-28	1.71e-26
	HLA-DOA	2.32316	4.23e-28	1.86e-26
	UQCRH	0.673729	5.75e-28	2.52e-26
	FLT3LG	-2.63972	5.9e-28	2.57e-26
	JCHAIN	3.7226	7.37e-28	3.21e-26
	LYAR	-2.27439	1.04e-27	4.51e-26
	LRMP	1.84884	1.07e-27	4.62e-26
	PKHD1L1	3.90855	1.23e-27	5.31e-26
	KDM4B	2.11066	1.59e-27	6.83e-26
	HCK	2.08337	1.69e-27	7.22e-26
	TMEM156	1.64197	1.79e-27	7.62e-26
	RIPOR1	2.43696	1.85e-27	7.84e-26
	PIK3AP1	2.34201	2.6e-27	1.1e-25
	LBH	0.987172	2.83e-27	1.19e-25
	TRBC2	-1.21275	2.84e-27	1.19e-25
	SLFN5	-2.98621	3.04e-27	1.27e-25
	EVL	-0.999349	3.8e-27	1.58e-25
	GSTK1	-1.10475	4.82e-27	2e-25
	ANXA4	1.70896	9.07e-27	3.76e-25
	HLA-DRB5	1.95108	1.2e-26	4.96e-25
	GEN1	3.18775	3.12e-26	1.28e-24
	JUNB	0.869307	3.82e-26	1.57e-24
	SCRN1	2.79237	6.09e-26	2.48e-24
	CNPY3	1.04878	8.59e-26	3.5e-24
	FYN	-2.46862	2.16e-25	8.77e-24
	HDAC9	2.30621	2.34e-25	9.46e-24
	FCER1G	-3.17105	2.51e-25	1.01e-23
	DERL3	4.14755	2.98e-25	1.2e-23
	SOWAHD	3.07852	3.07e-25	1.23e-23
	CTSW	-2.16503	4.63e-25	1.84e-23
	CD247	-3.47158	5.19e-25	2.06e-23
	PRKCQ-AS1	-4.57217	8.86e-25	3.51e-23
	TMED8	2.3145	1.24e-24	4.89e-23
	CHPT1	1.74124	1.31e-24	5.15e-23
	CXorf21	2.44396	1.71e-24	6.69e-23
	IRF8	3.47312	1.88e-24	7.36e-23
	MYL12A	-0.550483	2.03e-24	7.9e-23
	PCED1B-AS1	-0.95263	2.07e-24	8.05e-23
	BIN2	-1.51121	2.24e-24	8.67e-23
	CYBA	0.475774	2.59e-24	9.97e-23
	PLD4	2.61258	2.62e-24	1.01e-22
	BIRC3	1.29439	3.16e-24	1.21e-22
	TC2N	-2.66606	3.81e-24	1.46e-22
	CXCR5	2.9718	4.95e-24	1.89e-22
	DENND3	2.19254	5.46e-24	2.07e-22
	MICAL3	2.33704	6.28e-24	2.38e-22
	GMFG	-0.835722	7.45e-24	2.81e-22
	PTPRC	-0.691055	8.65e-24	3.25e-22
	FAM3C	1.58441	9.83e-24	3.69e-22
	MPZL1	2.21944	1.07e-23	3.99e-22
	LSM7	0.748861	1.36e-23	5.05e-22
	DOK2	-2.57232	1.68e-23	6.25e-22
	SNRNP25	1.6475	1.97e-23	7.28e-22
	LRRK2	2.6271	2.12e-23	7.83e-22
	DOP1B	1.81156	2.81e-23	1.03e-21
	COTL1	0.803535	4.26e-23	1.56e-21
	ID2	-2.53561	4.68e-23	1.71e-21
	EBI3	2.9791	8.86e-23	3.23e-21
	AQP3	-3.65529	1.33e-22	4.82e-21
	UBE2J1	1.3851	1.6e-22	5.79e-21
	MT2A	-1.82692	1.6e-22	5.79e-21
	LYZ	-3.98286	1.73e-22	6.25e-21
	PARP14	1.29067	1.76e-22	6.31e-21
	MBD4	1.17449	1.81e-22	6.47e-21
	UBE2E2	1.99366	2.04e-22	7.29e-21
	TSPO	-1.1709	2.39e-22	8.52e-21
	IGHG4	4.52299	2.45e-22	8.68e-21
	CNFN	3.38969	2.89e-22	1.02e-20
	SIGLEC6	5.21835	3.15e-22	1.11e-20
	EIF1AY	1.81182	3.5e-22	1.23e-20
	TCEA1	0.751632	3.72e-22	1.31e-20
	OAS1	1.57505	3.77e-22	1.32e-20
	UVRAG	1.4056	4.01e-22	1.4e-20
	BTN2A2	2.22878	5.29e-22	1.84e-20
	PIM1	-2.19594	5.33e-22	1.84e-20
	NKG7	-2.34458	5.32e-22	1.84e-20
	DBNL	0.97806	6.31e-22	2.17e-20
	ADAM19	1.75741	8.32e-22	2.86e-20
	ITGB1	-1.10533	9.6e-22	3.29e-20
	SPOCK2	-1.71267	1.01e-21	3.46e-20
	USP6NL	2.6571	1.02e-21	3.48e-20
	PPP3CA	1.23211	1.42e-21	4.81e-20
	TRAT1	-3.63695	1.43e-21	4.83e-20
	ARPC2	0.409268	1.44e-21	4.87e-20
	HIP1R	2.28653	1.87e-21	6.3e-20
	CLIC4	2.7326	1.96e-21	6.58e-20
	NIPA2	1.251	2.92e-21	9.8e-20
	CERS4	1.88683	3.49e-21	1.17e-19
	SKAP1	-2.36714	3.58e-21	1.19e-19
	NEK6	2.40105	4.28e-21	1.42e-19
	GRK3	2.39291	4.54e-21	1.5e-19
	RRAS2	2.40273	5.23e-21	1.73e-19
	C12orf57	-1.04703	5.58e-21	1.84e-19
	SEL1L3	1.59168	5.69e-21	1.87e-19
	RNF141	1.7521	6.48e-21	2.12e-19
	RHBDF2	1.54393	6.73e-21	2.2e-19
	XBP1	-1.53985	7.83e-21	2.55e-19
	ODC1	1.6632	8.95e-21	2.91e-19
	CHCHD10	1.11035	1.03e-20	3.35e-19
	DSTN	-2.13611	1.34e-20	4.32e-19
	KMO	3.34956	1.37e-20	4.42e-19
	PPP1R14A	4.66926	1.69e-20	5.42e-19
	PTGER2	-3.06151	1.74e-20	5.58e-19
	SPN	-2.88377	2.49e-20	7.95e-19
	SIDT2	1.94959	2.63e-20	8.4e-19
	CD86	1.57517	2.85e-20	9.05e-19
	CTSS	0.935711	3.06e-20	9.72e-19
	CTSZ	1.54654	3.34e-20	1.06e-18
	PAWR	2.97608	3.93e-20	1.24e-18
	FGR	1.85229	4.57e-20	1.44e-18
	GM2A	2.21487	5.46e-20	1.71e-18
	YPEL5	1.00803	5.58e-20	1.75e-18
	CDKN1A	2.37681	6.09e-20	1.9e-18
	ITGAX	2.12677	6.33e-20	1.97e-18
	PLEKHO1	1.2836	6.42e-20	1.99e-18
	ELOF1	1.12865	8.25e-20	2.56e-18
	FAM43A	2.47612	8.71e-20	2.69e-18
	DAAM1	1.67841	9.07e-20	2.8e-18
	RORA	-1.87187	9.97e-20	3.07e-18
	ITGB2	-1.02024	1.01e-19	3.11e-18
	LMBRD1	1.00266	1.06e-19	3.24e-18
	JDP2	2.85398	2.34e-19	7.13e-18
	TLE5	-0.887379	2.34e-19	7.13e-18
	TSC22D3	0.716134	2.99e-19	9.07e-18
	KLRG1	-2.48811	3.2e-19	9.69e-18
	HLA-DQA2	2.05348	3.25e-19	9.83e-18
	LINC02245	1.91164	3.92e-19	1.18e-17
	PLXNC1	2.12671	4.88e-19	1.47e-17
	CD53	0.663913	5.73e-19	1.72e-17
	HSPA8	-0.551157	6.16e-19	1.84e-17
	ZNF296	2.26763	1.24e-18	3.71e-17
	CYBB	1.80956	1.51e-18	4.5e-17
	DNAJC10	1.43156	1.59e-18	4.73e-17
	AIF1	-2.74184	2.02e-18	5.99e-17
	SELPLG	-2.78931	2.13e-18	6.28e-17
	TMEM131	1.66227	2.93e-18	8.62e-17
	SIGIRR	-1.70705	3.64e-18	1.07e-16
	PRKCH	-2.42077	3.72e-18	1.09e-16
	CYSLTR1	1.56371	3.87e-18	1.13e-16
	CMC1	-2.29124	3.96e-18	1.15e-16
	PPP2R5C	-1.208	4.81e-18	1.4e-16
	WASHC4	1.18255	4.87e-18	1.41e-16
	MAP3K8	1.60252	4.97e-18	1.44e-16
	MPEG1	2.35038	5.31e-18	1.53e-16
	DNAJC15	1.01271	9.71e-18	2.8e-16
	LINC02812	2.57866	9.94e-18	2.86e-16
	MIR155HG	1.85108	1.05e-17	3.02e-16
	INPP4B	-2.98973	1.15e-17	3.3e-16
	IKZF3	0.957016	1.36e-17	3.87e-16
	RHOBTB2	3.1907	1.42e-17	4.04e-16
	PMAIP1	2.02906	1.46e-17	4.14e-16
	DDAH2	1.32345	1.59e-17	4.51e-16
	LIMK1	1.97858	1.63e-17	4.62e-16
	LST1	-2.35875	1.65e-17	4.65e-16
	IGHA2	4.89643	1.85e-17	5.21e-16
	PIP5K1B	2.76674	1.97e-17	5.54e-16
	ST3GAL5	1.42901	2.11e-17	5.92e-16
	CD1D	2.75144	2.57e-17	7.18e-16
	CAMK4	-2.08066	3.01e-17	8.38e-16
	LINC02422	3.12234	3.17e-17	8.82e-16
	ZAP70	-2.90027	4.07e-17	1.13e-15
	TSPAN33	2.60796	4.29e-17	1.19e-15
	TMEM273	1.85988	5.6e-17	1.55e-15
	CDC40	1.01152	5.93e-17	1.63e-15
	AP1S3	2.26323	6e-17	1.65e-15
	ARL11	2.41855	6.08e-17	1.67e-15
	MTPN	0.8713	6.39e-17	1.75e-15
	MACROD2	3.50767	6.66e-17	1.82e-15
	ARHGAP25	0.98533	6.93e-17	1.89e-15
	TMEM134	0.968154	6.98e-17	1.9e-15
	B4GALT1	1.23234	7.04e-17	1.91e-15
	RGS10	-1.00726	8.97e-17	2.43e-15
	MAL	-3.71655	9.74e-17	2.63e-15
	CD52	0.470518	1.01e-16	2.71e-15
	BHLHE41	2.16598	1.01e-16	2.71e-15
	SORL1	-1.96572	1.01e-16	2.71e-15
	TYROBP	-2.08506	1.03e-16	2.74e-15
	NDFIP1	-1.37943	1.03e-16	2.76e-15
	ENTPD1	1.65446	1.47e-16	3.92e-15
	SP100	0.679881	1.9e-16	5.04e-15
	ALOX5AP	-1.16107	1.96e-16	5.2e-15
	PIK3IP1	-1.72438	2.03e-16	5.37e-15
	CDC25B	-2.22873	2.27e-16	5.99e-15
	LINC01588	1.83476	2.66e-16	7.02e-15
	SNX10	1.34893	4.29e-16	1.13e-14
	C1QA	-2.99642	4.6e-16	1.21e-14
	IFNLR1	2.92871	4.8e-16	1.26e-14
	LDHA	-0.958615	5.22e-16	1.36e-14
	EIF1	-0.300406	5.51e-16	1.43e-14
	RFX5	1.59445	5.74e-16	1.49e-14
	PPFIBP2	2.6033	5.92e-16	1.54e-14
	SEPTIN7	0.540906	6.03e-16	1.56e-14
	IGKV1-5	5.26576	6.84e-16	1.77e-14
	C1QB	-3.13623	7.36e-16	1.89e-14
	LEF1	-3.59744	7.36e-16	1.89e-14
	TMEM173	-3.52725	7.74e-16	1.99e-14
	TIMP1	-1.52574	7.96e-16	2.04e-14
	C11orf24	1.78063	9.01e-16	2.3e-14
	KCNN4	1.65117	9.35e-16	2.39e-14
	AC024560.5	1.53208	1.02e-15	2.58e-14
	NIPSNAP3B	2.47116	1.02e-15	2.59e-14
	TRG-AS1	-2.00189	1.03e-15	2.61e-14
	DENND2D	-1.79102	1.24e-15	3.14e-14
	NCR3	1.91063	1.37e-15	3.46e-14
	SH3BP5	0.994345	1.4e-15	3.53e-14
	TLR6	2.53165	1.49e-15	3.74e-14
	LYL1	1.62753	1.53e-15	3.84e-14
	TBC1D5	1.27543	1.56e-15	3.91e-14
	MEF2A	1.22717	1.63e-15	4.07e-14
	CAMK1D	1.39639	1.79e-15	4.47e-14
	AMFR	1.70537	1.84e-15	4.57e-14
	SLC9A3R1	-1.5039	2.32e-15	5.76e-14
	PPIB	-0.768388	2.66e-15	6.58e-14
	ECH1	0.802764	2.82e-15	6.96e-14
	MS4A6A	-3.37884	2.89e-15	7.13e-14
	TRIM38	0.940131	3.47e-15	8.55e-14
	AFTPH	1.16369	3.65e-15	8.96e-14
	ARL4C	-1.10002	3.95e-15	9.68e-14
	MYCBP2	0.773066	4.38e-15	1.07e-13
	LPAR6	-3.48669	4.96e-15	1.21e-13
	CD6	-2.65418	6.2e-15	1.51e-13
	AC009950.1	1.06418	6.23e-15	1.52e-13
	ATP2B1	0.857447	6.38e-15	1.55e-13
	LRRK1	2.07165	7.36e-15	1.78e-13
	CLEC2B	-1.49353	7.62e-15	1.84e-13
	TNFRSF17	3.2542	1.01e-14	2.45e-13
	TRAF3IP3	-0.729044	1.09e-14	2.63e-13
	PRMT2	-1.00919	1.12e-14	2.68e-13
	BTG1	0.444194	1.13e-14	2.71e-13
	TNFRSF25	-3.56231	1.47e-14	3.53e-13
	CD4	-3.37469	1.64e-14	3.92e-13
	SH2D1A	-2.3381	1.68e-14	3.99e-13
	RBL2	-1.30363	1.81e-14	4.3e-13
	GSAP	1.65564	1.9e-14	4.51e-13
	CPEB4	1.5329	1.95e-14	4.61e-13
	TESC	1.95568	2e-14	4.72e-13
	RHOQ	1.74817	2e-14	4.72e-13
	GPM6A	2.91137	2.19e-14	5.16e-13
	NOTCH2	1.31591	2.22e-14	5.22e-13
	SAMD3	-3.24969	2.3e-14	5.4e-13
	GPR34	1.67173	2.31e-14	5.41e-13
	PRKD3	1.21929	2.62e-14	6.12e-13
	AC007384.1	2.05362	2.8e-14	6.52e-13
	ITK	-2.63814	2.81e-14	6.54e-13
	TRAF4	2.06411	3.14e-14	7.3e-13
	LIMS1	-1.37406	3.39e-14	7.86e-13
	PIKFYVE	1.40141	4.21e-14	9.73e-13
	CD96	-1.93261	4.55e-14	1.05e-12
	OXNAD1	-3.19114	4.68e-14	1.08e-12
	GPR171	-3.22151	4.99e-14	1.15e-12
	ISCU	0.541501	5.61e-14	1.29e-12
	GIMAP2	-1.93991	5.79e-14	1.33e-12
	FAIM	1.7833	9.2e-14	2.1e-12
	TENT5C	1.72559	9.89e-14	2.26e-12
	HIST1H4C	0.604192	1.18e-13	2.69e-12
	TTN	2.23682	1.32e-13	3e-12
	NR4A2	1.7719	1.36e-13	3.09e-12
	IVD	1.39594	1.61e-13	3.65e-12
	CD40LG	-3.81942	1.71e-13	3.88e-12
	RHOB	1.82831	1.74e-13	3.92e-12
	TECR	-1.13463	2.17e-13	4.89e-12
	PTK2	2.45281	2.24e-13	5.04e-12
	PAXX	-1.04037	2.33e-13	5.22e-12
	LINC00665	1.92435	2.43e-13	5.43e-12
	PRDX5	0.616828	2.46e-13	5.49e-12
	CORO1C	1.6611	2.48e-13	5.52e-12
	LCP2	-1.79195	2.61e-13	5.82e-12
	C7orf50	1.04462	2.86e-13	6.35e-12
	RASSF2	1.27442	3.01e-13	6.67e-12
	PRDM1	-2.30404	3.12e-13	6.92e-12
	ITGA4	-1.00027	3.55e-13	7.84e-12
	IQGAP2	-2.39054	3.67e-13	8.1e-12
	TRADD	-1.6923	4.06e-13	8.95e-12
	DMXL1	1.57781	4.09e-13	9e-12
	SNAP23	0.898702	4.32e-13	9.47e-12
	EEF2	0.30369	4.33e-13	9.49e-12
	H3F3A	0.303861	4.54e-13	9.92e-12
	OPTN	-1.38013	4.59e-13	1e-11
	CLIC1	0.41913	5.5e-13	1.2e-11
	GDI2	0.633217	5.74e-13	1.25e-11
	GPR18	1.55837	6.06e-13	1.32e-11
	TCF3	1.6766	6.34e-13	1.37e-11
	CLIP2	2.81482	7.12e-13	1.54e-11
	ICAM2	-1.67678	7.91e-13	1.71e-11
	ZBTB18	2.02037	8.2e-13	1.77e-11
	BHLHE40	1.40361	9.15e-13	1.97e-11
	MZB1	1.97801	9.91e-13	2.13e-11
	RIC3	1.29221	1.02e-12	2.19e-11
	PEA15	1.37537	1.06e-12	2.26e-11
	SERINC5	-2.62873	1.07e-12	2.27e-11
	RCAN3	-1.63283	1.16e-12	2.47e-11
	MAF	-2.50978	1.3e-12	2.76e-11
	PIF1	2.73662	1.35e-12	2.87e-11
	CLDND1	-1.27345	1.42e-12	3.02e-11
	FKBP11	-1.66515	1.52e-12	3.22e-11
	ARRB2	-1.1737	1.53e-12	3.23e-11
	GATA3	-3.45907	1.53e-12	3.23e-11
	AP000787.1	1.43509	1.53e-12	3.23e-11
	PNPLA8	1.16748	1.59e-12	3.34e-11
	TLE3	1.30782	1.69e-12	3.54e-11
	MGAT4A	-1.71631	1.84e-12	3.85e-11
	JAML	-3.64192	2.09e-12	4.37e-11
	SNN	1.74819	2.09e-12	4.37e-11
	SIGLEC14	2.63356	2.12e-12	4.41e-11
	GBP2	-1.4835	2.28e-12	4.74e-11
	APRT	-0.588895	2.44e-12	5.06e-11
	NT5C	0.862457	2.77e-12	5.75e-11
	NUCB2	-2.19607	3e-12	6.21e-11
	ATP6V0D1	0.923369	3.38e-12	6.99e-11
	PTPRE	-2.01846	3.42e-12	7.06e-11
	SPATS2	1.58494	3.6e-12	7.4e-11
	RNF125	-2.62024	3.89e-12	7.99e-11
	AKIRIN2	0.929497	3.9e-12	8.01e-11
	LHPP	1.5251	4.15e-12	8.5e-11
	AL050309.1	1.96595	4.23e-12	8.65e-11
	AC027097.1	1.45795	4.27e-12	8.72e-11
	TNS3	2.55371	4.47e-12	9.11e-11
	CSK	0.730247	4.73e-12	9.63e-11
	UPP1	-2.33337	4.91e-12	9.96e-11
	LPAR5	1.41925	5.05e-12	1.02e-10
	CCND3	-0.92175	6.93e-12	1.4e-10
	CLEC2D	-0.731092	7.69e-12	1.55e-10
	SUN2	-1.34217	7.99e-12	1.61e-10
	GNLY	-3.80897	8.45e-12	1.7e-10
	PRR13	0.460817	8.6e-12	1.73e-10
	DGKA	-1.65347	8.9e-12	1.79e-10
	CEBPD	-2.56003	9.08e-12	1.82e-10
	CCR5AS	2.42851	1.01e-11	2.02e-10
	SIPA1L3	2.03022	1.04e-11	2.08e-10
	RELT	1.86601	1.13e-11	2.25e-10
	ACY3	3.74802	1.16e-11	2.31e-10
	FDFT1	0.700935	1.22e-11	2.42e-10
	APOE	-2.57997	1.32e-11	2.62e-10
	TMSB4X	-0.168378	1.37e-11	2.71e-10
	RASGEF1B	2.23326	1.42e-11	2.81e-10
	BRK1	0.443353	1.49e-11	2.94e-10
	PRF1	-2.93467	1.67e-11	3.3e-10
	PPP1R16B	1.47764	1.78e-11	3.5e-10
	ZFAND6	0.744674	1.79e-11	3.51e-10
	CLCN6	1.72983	1.8e-11	3.52e-10
	LDLRAP1	-1.72547	1.8e-11	3.53e-10
	RELB	1.81753	1.81e-11	3.54e-10
	STOM	-2.31437	1.9e-11	3.71e-10
	RBMS1	-1.80436	1.96e-11	3.81e-10
	CYBC1	0.770417	2.58e-11	5.02e-10
	PHKB	1.08185	2.72e-11	5.28e-10
	MKNK2	1.0317	2.72e-11	5.28e-10
	CCDC191	2.37255	2.79e-11	5.4e-10
	HSPA4	1.08855	2.86e-11	5.51e-10
	FAM214A	1.32591	2.86e-11	5.51e-10
	ZNF532	2.44846	3.14e-11	6.04e-10
	H2AFZ	-0.612505	3.57e-11	6.87e-10
	CCND2	-1.60173	3.59e-11	6.89e-10
	C1QC	-2.51319	3.69e-11	7.07e-10
	LINC00649	-2.49952	4.43e-11	8.48e-10
	VSIG4	-2.33868	5.14e-11	9.83e-10
	AGPAT5	1.33456	5.19e-11	9.89e-10
	PBXIP1	-1.40546	5.33e-11	1.01e-09
	LYPLA1	0.754994	5.39e-11	1.02e-09
	RAB31	1.33544	5.42e-11	1.03e-09
	BLOC1S2	0.74763	5.49e-11	1.04e-09
	TSPAN13	3.48874	6.79e-11	1.29e-09
	SPI1	1.33443	6.91e-11	1.31e-09
	SOD1	-0.586617	7.03e-11	1.33e-09
	RUBCN	1.23573	7.07e-11	1.33e-09
	SATB1	-3.18948	7.29e-11	1.37e-09
	MIS18BP1	0.870511	7.37e-11	1.38e-09
	IFITM2	-0.619159	7.41e-11	1.39e-09
	CCL4	-2.07279	7.63e-11	1.43e-09
	TTC39C	-1.65524	7.77e-11	1.45e-09
	CCNG2	1.50535	7.99e-11	1.49e-09
	GIMAP6	-2.63271	8.44e-11	1.57e-09
	TUBA1B	-0.805464	8.57e-11	1.59e-09
	ETS1	-1.07878	9.11e-11	1.69e-09
	RGS19	0.681418	9.19e-11	1.7e-09
	NFKB2	1.25026	9.43e-11	1.75e-09
	ATP6V0E1	0.406859	1.02e-10	1.89e-09
	ZCCHC7	0.998474	1.1e-10	2.02e-09
	CD5	-2.99156	1.13e-10	2.09e-09
	KLF8	2.16726	1.33e-10	2.46e-09
	EFCAB11	2.55021	1.37e-10	2.51e-09
	VNN2	1.48391	1.38e-10	2.53e-09
	MT1X	-1.8683	1.43e-10	2.61e-09
	ANXA5	-0.961006	1.47e-10	2.68e-09
	ZFP36	0.61792	1.59e-10	2.9e-09
	PAOX	1.75033	1.72e-10	3.13e-09
	PFN1	-0.262187	1.73e-10	3.14e-09
	NFKBIE	1.75575	1.81e-10	3.3e-09
	STAT4	-2.27494	1.97e-10	3.58e-09
	CD14	-2.23297	2.21e-10	4.01e-09
	MAP3K7CL	2.28303	2.25e-10	4.07e-09
	TMEM59	-0.610035	2.31e-10	4.17e-09
	RNF213	-0.663502	2.38e-10	4.29e-09
	PA2G4	-0.762818	2.39e-10	4.3e-09
	OTULINL	-4.11933	2.42e-10	4.35e-09
	RILPL2	0.807116	2.49e-10	4.47e-09
	DYNLL1	0.476664	2.56e-10	4.6e-09
	DGKZ	-1.73296	2.59e-10	4.63e-09
	ST6GALNAC4	1.46841	2.68e-10	4.79e-09
	MIR29B2CHG	1.41424	2.74e-10	4.89e-09
	CD99	-0.538412	3.15e-10	5.61e-09
	CD8A	-2.37702	3.23e-10	5.75e-09
	STAMBPL1	1.3015	3.26e-10	5.8e-09
	TOB1	-1.66877	3.34e-10	5.93e-09
	TMEM204	-2.55663	3.51e-10	6.22e-09
	TGFBR2	0.856616	3.56e-10	6.3e-09
	CHURC1	-0.682606	3.61e-10	6.38e-09
	BCL2A1	1.13635	3.66e-10	6.46e-09
	CRBN	-1.09427	3.68e-10	6.49e-09
	FKBP5	-1.61562	3.93e-10	6.91e-09
	IER5	1.47071	4.17e-10	7.33e-09
	MIF	-0.369867	4.23e-10	7.42e-09
	TRAF3	1.49169	4.28e-10	7.49e-09
	LY96	0.979654	4.29e-10	7.51e-09
	TIGIT	-2.16256	4.66e-10	8.13e-09
	ZFP36L1	0.551082	4.75e-10	8.29e-09
	H1FX	-2.59463	4.82e-10	8.4e-09
	CD8B	-2.06986	4.89e-10	8.51e-09
	C1orf162	-1.26362	5.21e-10	9.04e-09
	ATP2B4	-2.35216	5.28e-10	9.16e-09
	FUT8	1.16661	5.35e-10	9.26e-09
	APMAP	-1.57666	5.37e-10	9.28e-09
	CCDC141	2.18717	5.62e-10	9.69e-09
	CD163	-2.62424	5.75e-10	9.91e-09
	NDUFS5	-0.569272	5.79e-10	9.96e-09
	TLR9	2.61058	5.86e-10	1.01e-08
	TNFRSF1A	-2.70666	6.35e-10	1.09e-08
	VAMP8	-0.578119	6.62e-10	1.13e-08
	MYL6B	1.56473	6.66e-10	1.14e-08
	CISH	-4.52192	6.77e-10	1.16e-08
	MRPL40	0.955695	7.02e-10	1.2e-08
	TBC1D22A	1.10027	7.03e-10	1.2e-08
	SNHG6	-0.479613	7.1e-10	1.21e-08
	PDIA3	-0.712181	7.32e-10	1.24e-08
	GRINA	1.10168	7.47e-10	1.27e-08
	IGFLR1	0.727194	7.61e-10	1.29e-08
	PTPN4	-1.44003	8.3e-10	1.4e-08
	THEM4	-1.50646	8.5e-10	1.44e-08
	FAU	0.171853	9.02e-10	1.52e-08
	TSPAN14	-1.57396	9.41e-10	1.58e-08
	NEAT1	-0.592141	9.49e-10	1.6e-08
	AHNAK	-0.725689	1.07e-09	1.8e-08
	YWHAZ	0.425446	1.17e-09	1.96e-08
	SHMT2	1.00211	1.18e-09	1.98e-08
	ZFAS1	0.375129	1.21e-09	2.03e-08
	DNAJB1	-1.48609	1.24e-09	2.08e-08
	N4BP3	2.63597	1.27e-09	2.12e-08
	RIPOR2	0.527473	1.33e-09	2.22e-08
	SET	0.467418	1.35e-09	2.25e-08
	MOB3B	2.27987	1.36e-09	2.27e-08
	GRAP2	-1.80737	1.39e-09	2.3e-08
	ADPRH	2.20581	1.41e-09	2.34e-08
	RALB	1.13818	1.43e-09	2.36e-08
	SPPL2B	1.59465	1.54e-09	2.54e-08
	GBP5	-2.27323	1.57e-09	2.58e-08
	DUSP22	1.10149	1.58e-09	2.6e-08
	CKLF	-0.691803	1.59e-09	2.62e-08
	PARP8	-1.72592	1.6e-09	2.63e-08
	ARHGAP17	1.25903	1.69e-09	2.77e-08
	LINC01781	5.12495	1.75e-09	2.87e-08
	PDE3B	-2.94779	1.76e-09	2.89e-08
	LINC01871	-3.22563	1.79e-09	2.92e-08
	UNC119	1.10347	1.81e-09	2.95e-08
	LINC01410	2.05267	1.93e-09	3.15e-08
	MATK	-2.09094	1.96e-09	3.19e-08
	LGALS3	-3.34359	2.13e-09	3.47e-08
	IL6R	-2.53336	2.14e-09	3.48e-08
	CHD9	0.770498	2.16e-09	3.5e-08
	ERGIC1	1.08087	2.27e-09	3.67e-08
	ANXA2R	-1.39668	2.28e-09	3.69e-08
	TICAM2	2.31671	2.39e-09	3.86e-08
	PAG1	-1.15201	2.48e-09	4e-08
	MAP4K4	1.02402	2.55e-09	4.11e-08
	P4HB	-0.934724	2.58e-09	4.15e-08
	HMOX2	-1.17057	2.75e-09	4.42e-08
	ARHGAP15	-0.691774	2.97e-09	4.76e-08
	DAPK2	2.46307	3.59e-09	5.75e-08
	IFITM3	-1.37134	3.7e-09	5.91e-08
	ZYX	-1.12648	3.73e-09	5.96e-08
	NBPF10	1.44712	3.75e-09	5.98e-08
	HSPA5	-0.977217	3.83e-09	6.09e-08
	ERP29	0.39243	3.84e-09	6.11e-08
	PRDX2	-0.811193	3.95e-09	6.28e-08
	NINJ1	-2.49958	4.06e-09	6.44e-08
	VASP	0.679229	4.19e-09	6.64e-08
	CHD7	1.26983	4.3e-09	6.8e-08
	CCDC12	0.580549	4.45e-09	7.03e-08
	TBC1D12	2.325	4.62e-09	7.29e-08
	AC027097.2	1.87191	4.84e-09	7.62e-08
	TESPA1	-1.65547	4.99e-09	7.85e-08
	KLRK1	-1.94898	5.11e-09	8.04e-08
	KIF2A	-1.12131	5.13e-09	8.06e-08
	HELB	-1.97685	5.25e-09	8.23e-08
	RAD17	1.24004	5.31e-09	8.31e-08
	AP1B1	1.17176	5.67e-09	8.86e-08
	IL2RG	-0.558207	5.74e-09	8.95e-08
	3-Mar	1.80761	5.81e-09	9.06e-08
	JMJD1C	0.713225	6.1e-09	9.5e-08
	PRAG1	1.44569	6.13e-09	9.53e-08
	SSR2	-0.434066	6.25e-09	9.7e-08
	CCR1	1.53372	6.33e-09	9.82e-08
	TRAF1	-2.26998	6.58e-09	1.02e-07
	TNIK	-2.8235	6.59e-09	1.02e-07
	SLC15A3	1.95599	6.71e-09	1.04e-07
	SPINT2	0.845675	7.62e-09	1.18e-07
	GUCD1	1.29328	8.02e-09	1.24e-07
	EHMT1	0.900594	8.06e-09	1.24e-07
	TMEM19	1.14232	8.13e-09	1.25e-07
	SIPA1L1	1.24258	8.18e-09	1.26e-07
	UXS1	-1.73367	8.56e-09	1.31e-07
	SNX29	1.17869	8.99e-09	1.38e-07
	MYL6	-0.301755	9.04e-09	1.38e-07
	SNED1	2.37003	9.08e-09	1.39e-07
	TBC1D4	-2.82676	9.45e-09	1.44e-07
	DHRS7	-0.790611	9.5e-09	1.45e-07
	EVI2B	0.457724	1.01e-08	1.54e-07
	ITPR1	1.06437	1.02e-08	1.55e-07
	ARL4D	1.96237	1.03e-08	1.56e-07
	NBPF14	1.13784	1.04e-08	1.57e-07
	YPEL3	0.623909	1.06e-08	1.6e-07
	AC092821.3	0.917748	1.09e-08	1.65e-07
	TNFRSF4	-3.00908	1.15e-08	1.73e-07
	ATP2A3	1.02094	1.2e-08	1.81e-07
	SPP1	-3.51647	1.22e-08	1.84e-07
	KLRD1	-3.75407	1.23e-08	1.84e-07
	AC010247.1	1.98045	1.36e-08	2.04e-07
	ATP6V1F	0.498609	1.36e-08	2.04e-07
	PNISR	0.355416	1.38e-08	2.06e-07
	CD28	-3.69139	1.38e-08	2.06e-07
	NAV2	2.74226	1.43e-08	2.14e-07
	EIF4G3	1.32652	1.44e-08	2.15e-07
	ANKRD13A	1.09237	1.44e-08	2.15e-07
	AKTIP	-2.92197	1.46e-08	2.17e-07
	THEMIS2	0.922569	1.64e-08	2.44e-07
	DDIT4	-0.876003	1.66e-08	2.46e-07
	MYO1E	2.28575	1.68e-08	2.49e-07
	GNAQ	-2.90494	1.83e-08	2.72e-07
	TMEM63A	-1.3325	2.16e-08	3.2e-07
	IQSEC1	0.957507	2.21e-08	3.27e-07
	SAT1	0.600085	2.25e-08	3.32e-07
	TRGC2	-2.14675	2.43e-08	3.58e-07
	SSR4	-0.462839	2.46e-08	3.63e-07
	ZNF107	1.29423	2.48e-08	3.64e-07
	EFHC1	1.45343	2.53e-08	3.72e-07
	RB1	0.912953	2.59e-08	3.8e-07
	CHST12	-1.06547	2.62e-08	3.85e-07
	RASGRP1	-1.23591	2.67e-08	3.9e-07
	VSIR	-0.832237	2.76e-08	4.04e-07
	TXNIP	-0.334679	2.77e-08	4.05e-07
	ATP6V0E2	-1.74394	2.82e-08	4.11e-07
	KRTCAP2	-0.521707	2.86e-08	4.17e-07
	TRAK1	1.57624	2.87e-08	4.18e-07
	PITPNC1	-2.4463	3.15e-08	4.57e-07
	TMEM38B	1.33641	3.43e-08	4.98e-07
	SYNE1	-1.24958	3.58e-08	5.19e-07
	APOL6	-1.65484	3.72e-08	5.39e-07
	PXN	-3.25511	3.87e-08	5.6e-07
	FCHSD2	1.26986	4e-08	5.78e-07
	CEBPB	-1.37407	4.03e-08	5.82e-07
	NIBAN1	-1.88357	4.06e-08	5.85e-07
	STMN3	-1.459	4.23e-08	6.09e-07
	PASK	-1.73255	4.28e-08	6.15e-07
	RNF149	-0.945055	4.52e-08	6.49e-07
	ORAI3	1.17578	4.55e-08	6.53e-07
	RNF130	-1.83829	4.65e-08	6.66e-07
	CCDC32	1.0103	4.7e-08	6.72e-07
	EIF4A1	-0.4264	4.8e-08	6.86e-07
	EMP3	-0.363924	4.83e-08	6.89e-07
	LINC02273	-2.43464	4.89e-08	6.97e-07
	KIF20B	1.05177	5.3e-08	7.55e-07
	NMT2	-1.7213	5.33e-08	7.59e-07
	ATP2B1-AS1	1.1766	5.45e-08	7.75e-07
	ZNF276	-1.67199	5.52e-08	7.83e-07
	CD59	-1.7968	5.86e-08	8.3e-07
	DNMT1	-1.18025	5.9e-08	8.35e-07
	RASGRP2	0.609464	5.96e-08	8.43e-07
	LARGE2	2.07853	6.01e-08	8.48e-07
	FLOT2	0.764857	6.06e-08	8.54e-07
	SPATA13	-1.87376	6.35e-08	8.95e-07
	SIT1	-0.780263	6.59e-08	9.27e-07
	LIMD1	1.34349	6.62e-08	9.3e-07
	PLEKHA2	0.916381	6.63e-08	9.3e-07
	CCS	0.874392	7.05e-08	9.88e-07
	MAP7D1	-1.80824	7.5e-08	1.05e-06
	KBTBD8	2.26779	7.81e-08	1.09e-06
	GNB5	0.904047	7.96e-08	1.11e-06
	GUK1	-0.480212	8.25e-08	1.15e-06
	SH2D2A	-2.11621	8.51e-08	1.19e-06
	HSPB1	-0.812957	8.85e-08	1.23e-06
	OCIAD2	-0.69729	8.9e-08	1.24e-06
	GPR155	-1.5784	8.98e-08	1.25e-06
	UBR5-AS1	1.9716	9.24e-08	1.28e-06
	SNX5	0.701438	9.31e-08	1.29e-06
	CSTB	-0.485436	9.54e-08	1.32e-06
	AMPD3	1.51754	9.86e-08	1.36e-06
	TRABD2A	-2.61714	9.91e-08	1.37e-06
	RHBDD1	1.58501	1.01e-07	1.4e-06
	LDLR	-2.00368	1.02e-07	1.4e-06
	P2RY10	0.80106	1.03e-07	1.42e-06
	RNF41	0.94367	1.06e-07	1.45e-06
	TOR3A	0.970087	1.06e-07	1.46e-06
	IPCEF1	-3.85399	1.07e-07	1.46e-06
	BCL3	1.58614	1.07e-07	1.46e-06
	NBPF19	-1.95006	1.09e-07	1.49e-06
	HTRA2	0.986433	1.12e-07	1.53e-06
	RAB27A	-1.41817	1.15e-07	1.57e-06
	CAT	0.85416	1.17e-07	1.59e-06
	NIPAL2	1.89929	1.19e-07	1.62e-06
	PTRHD1	0.711083	1.26e-07	1.71e-06
	CCR6	1.18001	1.32e-07	1.8e-06
	PIK3R1	-0.984126	1.34e-07	1.82e-06
	HNRNPLL	-2.562	1.37e-07	1.85e-06
	IL6ST	-2.44281	1.37e-07	1.86e-06
	TMEM243	0.503005	1.39e-07	1.88e-06
	IDI1	0.598617	1.41e-07	1.9e-06
	CD226	-3.82496	1.42e-07	1.91e-06
	HNRNPA1	-0.249618	1.44e-07	1.94e-06
	PRKCE	1.97862	1.45e-07	1.95e-06
	NFKBID	1.09004	1.46e-07	1.96e-06
	CLN8	0.988466	1.49e-07	2e-06
	SDCBP	-0.849933	1.51e-07	2.02e-06
	ARPP19	0.715901	1.52e-07	2.04e-06
	NMRK1	-1.46579	1.55e-07	2.07e-06
	DPYD	-2.53871	1.63e-07	2.18e-06
	KLHL18	1.31179	1.78e-07	2.38e-06
	THEMIS	-2.88993	1.82e-07	2.43e-06
	LSM2	0.581146	1.85e-07	2.46e-06
	ITGAL	-1.26429	1.9e-07	2.53e-06
	GPRIN3	-3.77255	2.01e-07	2.67e-06
	ARF6	0.425188	2.03e-07	2.7e-06
	IL17RA	-1.38107	2.08e-07	2.76e-06
	P2RY8	-1.05918	2.09e-07	2.77e-06
	CCDC106	2.01629	2.17e-07	2.88e-06
	AL022328.4	2.02399	2.2e-07	2.91e-06
	ERN1	-1.8466	2.21e-07	2.93e-06
	CANX	-0.781292	2.22e-07	2.93e-06
	SLAMF1	-1.64672	2.32e-07	3.06e-06
	MYH9	-0.615895	2.41e-07	3.17e-06
	SCCPDH	1.32968	2.56e-07	3.37e-06
	CLEC7A	-3.46009	2.65e-07	3.48e-06
	CD1C	2.34858	2.71e-07	3.55e-06
	OPN3	1.32444	2.77e-07	3.64e-06
	HIF1A	0.80078	2.78e-07	3.64e-06
	PLSCR3	-1.18017	2.84e-07	3.72e-06
	MYC	-0.989	2.92e-07	3.82e-06
	SNHG8	-0.535779	3.05e-07	3.98e-06
	STK38	-1.16352	3.05e-07	3.98e-06
	EID1	-0.580313	3.07e-07	4e-06
	SIRPG	-2.82728	3.08e-07	4.01e-06
	SH3YL1	-1.62934	3.3e-07	4.29e-06
	TNFSF10	-1.197	3.37e-07	4.38e-06
	SLC50A1	0.919356	3.55e-07	4.6e-06
	RGL4	-2.49147	3.56e-07	4.61e-06
	CASP1	-0.976666	3.61e-07	4.67e-06
	PPT1	-1.07058	3.62e-07	4.68e-06
	IRF5	1.3247	3.83e-07	4.95e-06
	UBE2I	0.414547	3.86e-07	4.97e-06
	PARVG	0.737792	3.92e-07	5.05e-06
	VMP1	-0.959482	4.08e-07	5.26e-06
	ANKRD44	0.490436	4.17e-07	5.36e-06
	CMTM3	-1.29589	4.19e-07	5.38e-06
	AC026356.2	2.21574	4.32e-07	5.55e-06
	ATP6V1G1	0.314115	4.33e-07	5.55e-06
	PLEKHJ1	0.64073	4.4e-07	5.64e-06
	GAS6-AS1	2.1954	4.6e-07	5.88e-06
	AL392172.1	1.43577	4.65e-07	5.93e-06
	UBAC2	-1.11678	4.65e-07	5.93e-06
	LINC01550	-2.78963	4.84e-07	6.17e-06
	MGME1	1.14279	4.92e-07	6.27e-06
	RMI2	2.48044	4.93e-07	6.28e-06
	SELENOP	-2.54524	4.98e-07	6.33e-06
	LINC01934	-3.31672	5.01e-07	6.36e-06
	ZNF439	1.20805	5.18e-07	6.56e-06
	SEPTIN6	0.399397	5.48e-07	6.95e-06
	AHI1	1.15762	5.6e-07	7.09e-06
	CCSER2	-1.0573	5.82e-07	7.36e-06
	AC092140.1	1.55634	5.92e-07	7.48e-06
	PREX1	0.730698	5.94e-07	7.5e-06
	C3AR1	-2.83211	6.26e-07	7.89e-06
	MSMO1	0.775013	6.27e-07	7.9e-06
	TRIM34	1.38241	6.37e-07	8.01e-06
	LINC01138	-1.39286	6.41e-07	8.06e-06
	GALM	-1.72606	6.47e-07	8.13e-06
	HDAC3	0.790648	6.56e-07	8.23e-06
	CARD16	-0.805524	6.59e-07	8.25e-06
	APLP2	-1.4717	6.68e-07	8.36e-06
	BEX3	-2.61515	6.7e-07	8.37e-06
	MACF1	-0.832702	6.94e-07	8.67e-06
	HMGB2	-0.656063	7.11e-07	8.85e-06
	FBLN5	-2.59789	7.1e-07	8.85e-06
	MAP3K1	0.83294	7.2e-07	8.97e-06
	AC245297.3	-0.846342	7.42e-07	9.22e-06
	CSF1R	-3.29491	7.51e-07	9.33e-06
	MARF1	0.92962	7.53e-07	9.35e-06
	CHD3	-1.25369	7.64e-07	9.47e-06
	DPP4	-3.61139	7.72e-07	9.56e-06
	GATM	1.48579	8.28e-07	1.02e-05
	UGP2	-0.715178	8.34e-07	1.03e-05
	COQ10A	1.46968	8.36e-07	1.03e-05
	RAP1B	-0.499258	8.55e-07	1.05e-05
	MYO1F	-0.612192	8.54e-07	1.05e-05
	RNF214	-2.28198	8.83e-07	1.09e-05
	ASXL1	0.860517	9.03e-07	1.11e-05
	NGLY1	0.737962	9.18e-07	1.13e-05
	SLC66A1	1.7701	9.29e-07	1.14e-05
	MS4A4A	-3.01277	9.63e-07	1.18e-05
	CEP85L	-2.17025	9.86e-07	1.21e-05
	MLLT3	-2.006	9.87e-07	1.21e-05
	SNHG5	-0.371355	1.02e-06	1.24e-05
	SNHG16	-0.858518	1.02e-06	1.24e-05
	TNFSF13B	-3.23513	1.03e-06	1.25e-05
	ODF2L	-0.913898	1.05e-06	1.27e-05
	RAC2	0.327997	1.08e-06	1.32e-05
	CTSD	-1.03994	1.09e-06	1.32e-05
	KMT2E	0.363021	1.09e-06	1.33e-05
	NSG1	-4.1117	1.09e-06	1.33e-05
	LY6E	-0.503838	1.12e-06	1.36e-05
	TREM2	-3.36294	1.15e-06	1.39e-05
	PTGS1	1.80884	1.17e-06	1.42e-05
	WEE1	1.65321	1.17e-06	1.42e-05
	NELL2	-3.57378	1.18e-06	1.42e-05
	CORO1B	-0.638677	1.19e-06	1.44e-05
	HIST1H2BK	1.8836	1.2e-06	1.44e-05
	MGST3	-0.748303	1.23e-06	1.48e-05
	GZMH	-2.23269	1.23e-06	1.48e-05
	MAP4K1	0.744719	1.24e-06	1.48e-05
	FTH1	0.280034	1.25e-06	1.5e-05
	FBRSL1	1.42652	1.27e-06	1.52e-05
	PLAAT3	-1.73916	1.28e-06	1.53e-05
	GPCPD1	0.985831	1.31e-06	1.56e-05
	TMA7	-0.223988	1.31e-06	1.57e-05
	ZC3HAV1	-0.708276	1.34e-06	1.61e-05
	SAV1	1.54164	1.35e-06	1.61e-05
	HACD4	-1.1906	1.36e-06	1.62e-05
	CALM3	-0.596868	1.37e-06	1.63e-05
	RAB4B	0.776783	1.38e-06	1.64e-05
	AL512625.3	1.91394	1.39e-06	1.65e-05
	RNASE1	-2.31542	1.39e-06	1.65e-05
	HOXB2	-2.48855	1.39e-06	1.65e-05
	C12orf42	1.83135	1.43e-06	1.7e-05
	TGFBI	-3.20392	1.45e-06	1.71e-05
	SKP1	-0.346155	1.48e-06	1.74e-05
	NFATC1	0.926029	1.5e-06	1.77e-05
	NCMAP-DT	-2.13397	1.52e-06	1.79e-05
	AIDA	0.744128	1.53e-06	1.8e-05
	CYP51A1	0.805167	1.54e-06	1.81e-05
	SLC2A4RG	-1.82853	1.57e-06	1.85e-05
	MANF	-0.964149	1.62e-06	1.9e-05
	GBP1	-1.49194	1.66e-06	1.95e-05
	LPCAT1	1.13535	1.68e-06	1.97e-05
	OSBPL11	1.05435	1.69e-06	1.98e-05
	HSP90AA1	-0.338096	1.71e-06	2e-05
	REEP5	0.475171	1.73e-06	2.03e-05
	BTF3	-0.205879	1.79e-06	2.09e-05
	LINC01504	1.95211	1.84e-06	2.15e-05
	CD55	0.722395	1.95e-06	2.27e-05
	ICOSLG	1.63915	1.98e-06	2.31e-05
	AC016745.2	2.23131	2e-06	2.32e-05
	BMF	1.79246	2.03e-06	2.36e-05
	CD300A	-2.83552	2.04e-06	2.37e-05
	CLEC10A	-3.6658	2.06e-06	2.39e-05
	C1orf56	-0.830407	2.08e-06	2.41e-05
	SH3BGRL3	-0.227087	2.14e-06	2.48e-05
	MNDA	1.19879	2.25e-06	2.6e-05
	BRI3BP	1.21568	2.26e-06	2.61e-05
	QSOX2	2.00257	2.36e-06	2.72e-05
	BNIP3	-1.55269	2.36e-06	2.72e-05
	DEPDC5	1.14631	2.46e-06	2.84e-05
	ZNF706	0.401231	2.49e-06	2.86e-05
	EFCAB13	2.114	2.56e-06	2.94e-05
	BCL7A	1.74952	2.57e-06	2.96e-05
	MANBA	0.947669	2.6e-06	2.98e-05
	PLAUR	-3.13693	2.6e-06	2.98e-05
	HMGN1	0.304142	2.63e-06	3.01e-05
	BTLA	1.31106	2.67e-06	3.06e-05
	PYHIN1	-0.91586	2.68e-06	3.07e-05
	PLEKHA1	-1.14761	2.71e-06	3.1e-05
	SDF2L1	-0.880817	2.72e-06	3.1e-05
	TMEM50A	-0.546894	2.85e-06	3.25e-05
	AC068193.1	1.86418	2.85e-06	3.25e-05
	U2AF1L4	0.72456	2.86e-06	3.25e-05
	TMED10	-0.76072	2.97e-06	3.38e-05
	AFF4	0.683631	2.99e-06	3.4e-05
	UBASH3A	-3.90146	3.13e-06	3.55e-05
	RIC1	1.16141	3.14e-06	3.56e-05
	CD27	-0.540894	3.16e-06	3.58e-05
	RPN1	-1.01268	3.17e-06	3.59e-05
	BICD1	1.35419	3.21e-06	3.63e-05
	SLA2	-3.38197	3.29e-06	3.71e-05
	OGFRL1	-2.19496	3.31e-06	3.74e-05
	PLEKHF1	-1.89546	3.32e-06	3.74e-05
	ITGA6	-3.38293	3.33e-06	3.75e-05
	CEPT1	0.818848	3.42e-06	3.85e-05
	COL9A2	1.66135	3.49e-06	3.93e-05
	SERPINA1	-3.12141	3.5e-06	3.93e-05
	H2AFY	-0.718475	3.53e-06	3.96e-05
	SCML4	-1.26209	3.58e-06	4.01e-05
	SERTAD2	1.08914	3.62e-06	4.06e-05
	MPST	0.8346	3.7e-06	4.14e-05
	STN1	-1.3986	3.76e-06	4.2e-05
	CR1	1.95606	3.85e-06	4.3e-05
	CCDC107	-0.722721	3.87e-06	4.31e-05
	SGK3	-1.29233	3.89e-06	4.34e-05
	CDC14A	-1.7663	3.92e-06	4.37e-05
	BIN1	-0.618285	4.01e-06	4.46e-05
	SLC35B2	0.988889	4.05e-06	4.5e-05
	S100A9	-2.45416	4.13e-06	4.58e-05
	FRMD4B	-3.34844	4.2e-06	4.66e-05
	MYBL1	-2.30362	4.22e-06	4.67e-05
	FOXP4	1.89655	4.26e-06	4.72e-05
	TRDC	-4.64227	4.35e-06	4.81e-05
	PLK3	-1.64471	4.36e-06	4.82e-05
	SLC7A7	1.28745	4.36e-06	4.82e-05
	EIF6	0.59519	4.43e-06	4.89e-05
	TNFSF14	-2.75119	4.46e-06	4.91e-05
	KCNAB2	-1.07618	4.47e-06	4.92e-05
	KLF3	-1.04759	4.49e-06	4.94e-05
	PDXP	1.80471	4.57e-06	5.02e-05
	NUAK2	1.06739	4.6e-06	5.06e-05
	LYVE1	-2.79152	4.7e-06	5.16e-05
	WDSUB1	1.39619	4.8e-06	5.27e-05
	DBNDD2	-2.97194	4.81e-06	5.27e-05
	CSF2RA	-3.36031	4.98e-06	5.45e-05
	SPG11	0.799846	5e-06	5.46e-05
	NOC3L	0.994268	5.11e-06	5.59e-05
	IFI16	0.409191	5.25e-06	5.73e-05
	CD302	-2.9983	5.32e-06	5.8e-05
	EOMES	-2.14228	5.33e-06	5.8e-05
	GCNT2	1.57649	5.37e-06	5.85e-05
	TPM3	0.299697	5.41e-06	5.88e-05
	PPP1R15A	0.981886	5.74e-06	6.23e-05
	CUTA	-0.444124	5.83e-06	6.33e-05
	RNASE6	0.76045	5.9e-06	6.4e-05
	MOB3A	0.626895	5.96e-06	6.46e-05
	TEP1	1.29751	6.01e-06	6.5e-05
	AL121839.2	-2.37116	6.06e-06	6.55e-05
	A2M-AS1	-3.34454	6.15e-06	6.64e-05
	MIDN	0.778572	6.15e-06	6.64e-05
	GCC2	-0.553419	6.17e-06	6.65e-05
	SLA	-0.898716	6.18e-06	6.66e-05
	ENO1	-0.401547	6.19e-06	6.67e-05
	TOMM6	0.332729	6.37e-06	6.85e-05
	CSGALNACT1	1.07558	6.56e-06	7.05e-05
	TEX264	-0.813586	6.72e-06	7.21e-05
	SESN3	0.879112	6.75e-06	7.24e-05
	VCPKMT	1.05459	6.82e-06	7.3e-05
	LINC00892	-4.65482	6.82e-06	7.3e-05
	EEF1A1	-0.125824	6.86e-06	7.34e-05
	ZBTB20	0.603726	6.92e-06	7.4e-05
	MYDGF	-0.779434	6.98e-06	7.46e-05
	CSDE1	-0.439297	7.16e-06	7.63e-05
	CHST2	2.13814	7.3e-06	7.78e-05
	LPIN2	-0.997559	7.37e-06	7.84e-05
	EVI5	1.42569	7.39e-06	7.86e-05
	S100A8	-5.0853	7.4e-06	7.87e-05
	HEATR6	1.33704	7.46e-06	7.92e-05
	TXN	-0.55988	7.51e-06	7.97e-05
	CITED2	-1.05272	7.59e-06	8.05e-05
	DHDDS	1.15984	7.66e-06	8.12e-05
	CFD	-1.64938	7.76e-06	8.22e-05
	IL13RA1	-3.29627	7.78e-06	8.23e-05
	SLC43A2	1.30385	7.96e-06	8.41e-05
	VKORC1	-0.97117	8.02e-06	8.47e-05
	AP000240.1	1.84736	8.68e-06	9.15e-05
	TCTN3	0.931982	8.82e-06	9.3e-05
	CTR9	0.695747	8.96e-06	9.43e-05
	PRDX1	0.404875	9.21e-06	9.69e-05
	SCAF11	0.383887	9.54e-06	0.000100228
	ANG	1.72521	9.6e-06	0.000100803
	SOGA1	1.73728	9.61e-06	0.000100803
	MMP25-AS1	-2.07292	9.75e-06	0.000102183
	SLC39A8	-2.88077	9.82e-06	0.00010288
	HPS1	0.66374	9.92e-06	0.000103733
	DEF8	1.009	9.92e-06	0.000103733
	SMPD2	1.27309	9.95e-06	0.0001039
	IFI6	-1.12324	1.01e-05	0.000105556
	RNF166	-0.979346	1.02e-05	0.000106675
	OSTC	-0.597729	1.03e-05	0.000107246
	CD164	0.392557	1.03e-05	0.000107515
	MAPK8IP3	1.10477	1.04e-05	0.000108182
	CDK6	-1.81969	1.06e-05	0.000110276
	GTDC1	1.18641	1.07e-05	0.000111056
	DGCR6L	-0.880562	1.08e-05	0.000111538
	NEK8	1.50381	1.1e-05	0.000114389
	ADSL	-1.06814	1.11e-05	0.000114901
	CCDC66	-0.821959	1.13e-05	0.000116486
	CFAP36	-1.43024	1.14e-05	0.000117986
	ALDH16A1	1.01408	1.14e-05	0.000117986
	LACTB	1.02852	1.15e-05	0.000118358
	SMCHD1	0.45141	1.15e-05	0.00011841
	AXL	-3.29496	1.15e-05	0.00011841
	CCDC6	1.10262	1.16e-05	0.000119114
	GAS5	-0.279561	1.17e-05	0.000120832
	RBM6	0.506721	1.19e-05	0.000122515
	SEC61G	-0.441502	1.2e-05	0.000122951
	RBPJ	-0.756642	1.2e-05	0.000123438
	AL359220.1	-2.68014	1.2e-05	0.000123486
	MCOLN2	1.14332	1.23e-05	0.000125509
	GANC	1.22088	1.23e-05	0.000125509
	IL2RB	-1.36071	1.26e-05	0.000128477
	HAAO	2.2594	1.28e-05	0.000130423
	METTL8	1.02627	1.28e-05	0.000130547
	WSB1	0.44729	1.29e-05	0.000131124
	RGS14	-1.03774	1.3e-05	0.000132234
	ATP10D	1.4108	1.33e-05	0.000135471
	DUSP2	-1.20855	1.37e-05	0.000139365
	AC026979.2	-2.41024	1.38e-05	0.000140043
	SELL	-0.559405	1.4e-05	0.000141645
	IDS	0.501726	1.42e-05	0.000143633
	UBL5	-0.299763	1.43e-05	0.000145445
	ZC2HC1A	1.35405	1.45e-05	0.000147341
	COX17	0.43154	1.46e-05	0.000147882
	CD68	0.846241	1.46e-05	0.000147882
	OSBPL8	-0.654766	1.48e-05	0.000149092
	NRROS	0.777892	1.52e-05	0.000153571
	WDR11	0.899534	1.52e-05	0.000153679
	SPEN	0.755211	1.53e-05	0.000153789
	IL18	-2.89226	1.54e-05	0.000155511
	C15orf61	-1.68325	1.57e-05	0.000157883
	MGST2	-2.8159	1.58e-05	0.000158658
	TP53I11	1.33429	1.58e-05	0.000158658
	CTNNBL1	0.743818	1.58e-05	0.000158658
	UBL3	-1.18841	1.64e-05	0.000164498
	ITGB7	0.569245	1.67e-05	0.00016702
	ZCRB1	0.630286	1.68e-05	0.000168246
	TMCO3	1.00488	1.68e-05	0.000168466
	AZIN1-AS1	1.74179	1.73e-05	0.000173145
	IL18BP	1.43456	1.73e-05	0.000173145
	STARD7	0.688887	1.74e-05	0.000173926
	SIPA1	0.760122	1.75e-05	0.000174567
	PTPN7	-0.68611	1.78e-05	0.000177716
	TMEM71	-3.10837	1.83e-05	0.000181941
	MCUB	-0.527169	1.85e-05	0.00018393
	GLIPR2	-0.833508	1.86e-05	0.00018428
	TMC8	-0.762021	1.86e-05	0.000184953
	GPR174	-1.2465	1.88e-05	0.000186105
	SLC25A1	0.85262	1.9e-05	0.000187847
	BCAP31	-0.575682	1.92e-05	0.000189949
	AC012368.1	1.39376	1.95e-05	0.000193191
	GRAMD1A	-1.28075	1.95e-05	0.000193191
	MAPKAPK3	-1.4347	1.98e-05	0.000195573
	BOD1L1	0.675683	2e-05	0.000197787
	FCER1A	-4.9191	2.01e-05	0.000197907
	TBC1D9B	0.990898	2.01e-05	0.000197907
	WNT10A	2.16435	2.02e-05	0.000198478
	SGPP1	1.37141	2.02e-05	0.000198478
	IMPA2	1.57008	2.04e-05	0.000199871
	Z93930.2	-2.19205	2.03e-05	0.000199871
	GNG10	-0.750277	2.04e-05	0.000200482
	THOC3	-0.981864	2.05e-05	0.00020124
	ZNF580	0.911075	2.06e-05	0.000201723
	FAM118A	-0.803921	2.08e-05	0.000203269
	CD320	-1.13373	2.08e-05	0.000203423
	ATPAF2	1.06663	2.13e-05	0.000208056
	ERCC1	0.675078	2.15e-05	0.000209677
	FAM117B	1.22529	2.15e-05	0.00021021
	ARHGEF6	-1.55665	2.25e-05	0.000219369
	GORASP1	1.419	2.26e-05	0.000220278
	DCLRE1C	0.695761	2.27e-05	0.000221366
	UNC93B1	0.930092	2.28e-05	0.00022163
	ZMYND8	0.817082	2.28e-05	0.00022163
	PDIA4	-1.02932	2.29e-05	0.000221955
	ETNK1	0.642125	2.31e-05	0.000224506
	LTB	0.354237	2.33e-05	0.000225538
	EPB41	-0.621346	2.41e-05	0.000233094
	CDC42SE1	-0.542297	2.42e-05	0.000234439
	TLR7	1.41457	2.43e-05	0.000234501
	PHACTR2	-1.45912	2.47e-05	0.0002388
	CD63	-0.512597	2.47e-05	0.0002388
	ATP6AP2	-0.615664	2.54e-05	0.000245384
	BACH1	1.01391	2.59e-05	0.000249754
	DHRS9	1.5504	2.6e-05	0.000250491
	DRAP1	-0.422158	2.6e-05	0.000250491
	BRCA2	1.59127	2.62e-05	0.000251591
	ADK	0.715078	2.67e-05	0.000256687
	S1PR1	-0.724191	2.68e-05	0.000256802
	TRIM14	-1.50245	2.68e-05	0.000256802
	GNG2	-0.806945	2.71e-05	0.000260174
	NDUFB9	-0.442435	2.83e-05	0.000270839
	ATP1B3	-0.782153	2.88e-05	0.000275328
	HAGHL	1.07567	2.88e-05	0.000275328
	ATP5MD	-0.339075	2.88e-05	0.00027558
	C9orf78	-0.540937	2.89e-05	0.000276312
	ITM2C	0.8232	2.92e-05	0.000278255
	PRKCQ	-4.27392	2.97e-05	0.000283216
	RWDD1	-0.511695	2.98e-05	0.000283494
	HSP90AB1	0.274996	2.99e-05	0.000284847
	CPVL	-3.63509	3.07e-05	0.000291942
	TNFAIP8L2	-1.2814	3.09e-05	0.000293551
	CSTA	-3.57214	3.15e-05	0.000298806
	CHRM3-AS2	-3.5221	3.18e-05	0.000301591
	RRM2B	1.30685	3.22e-05	0.00030525
	ST6GAL1	0.623114	3.33e-05	0.00031532
	AGO2	-1.31177	3.34e-05	0.00031625
	PLAGL1	1.45199	3.35e-05	0.000316839
	SUPT3H	-1.41132	3.39e-05	0.000320162
	ZMIZ1	1.14683	3.4e-05	0.000320925
	AKAP7	-2.29658	3.41e-05	0.00032207
	C5AR1	-3.17902	3.43e-05	0.000322892
	A2M	-2.24243	3.43e-05	0.000323046
	FIG4	1.2868	3.45e-05	0.000325073
	AC005670.3	0.666703	3.47e-05	0.000325894
	TRIP10	1.65529	3.47e-05	0.000325894
	ACADM	0.661647	3.49e-05	0.000328016
	SLC25A6	0.197643	3.56e-05	0.000333555
	CD81	0.684932	3.57e-05	0.000334607
	LINS1	-1.22769	3.57e-05	0.000334607
	MRPS25	0.695835	3.65e-05	0.000341121
	SLC2A11	1.12432	3.68e-05	0.000344266
	GPR183	0.378761	3.69e-05	0.000344556
	PRPF38B	-0.448708	3.8e-05	0.000355036
	CDK2AP2	-0.58003	3.84e-05	0.000358543
	GBGT1	1.8456	3.95e-05	0.000368155
	MTRNR2L12	0.37354	3.95e-05	0.000368182
	NFX1	0.798492	3.97e-05	0.000369794
	C3orf38	0.867376	3.99e-05	0.000371341
	SLC40A1	-4.23188	4.01e-05	0.000372355
	NADK	1.03806	4.08e-05	0.000378696
	MPC1	-0.928234	4.09e-05	0.000379389
	LINC00623	-0.780577	4.13e-05	0.000382507
	TSHZ2	-3.52731	4.14e-05	0.000383604
	TGFB1	-0.602968	4.28e-05	0.00039607
	RRNAD1	1.26083	4.38e-05	0.000404894
	BDP1	0.555155	4.38e-05	0.000404894
	SESN1	-1.81861	4.42e-05	0.000408104
	EPS15L1	0.930519	4.44e-05	0.000410001
	ADCK2	1.17	4.49e-05	0.000413836
	SYTL3	-1.54216	4.52e-05	0.000416504
	SNHG7	0.499449	4.59e-05	0.000422395
	LYSMD2	0.624214	4.61e-05	0.000424348
	ST3GAL1	-0.774783	4.63e-05	0.000425111
	PLXDC2	-3.01403	4.63e-05	0.000425111
	NCK1	-0.760219	4.65e-05	0.000427206
	RNASEH1-AS1	1.12583	4.67e-05	0.000428415
	CLASRP	0.80328	4.67e-05	0.000428415
	XCL2	-2.36252	4.77e-05	0.000436719
	C11orf80	1.28133	4.81e-05	0.000439781
	ERO1A	-1.22455	4.82e-05	0.000440651
	BPGM	1.03121	4.83e-05	0.000441535
	TNFSF8	-2.9565	4.86e-05	0.000443688
	SEPTIN1	-0.502476	4.87e-05	0.000444649
	CEP68	-1.88429	4.91e-05	0.000447321
	IFI44	-2.10669	4.92e-05	0.000448592
	CYB5R3	0.629443	4.97e-05	0.000452082
	PTGER4	-1.6719	5.01e-05	0.000455446
	PLIN3	0.879739	5.02e-05	0.000456598
	SHOC2	0.567303	5.07e-05	0.000460072
	DENND10	-1.11447	5.08e-05	0.000460826
	FGFR1OP2	-0.578549	5.31e-05	0.000481426
	INPP4A	-1.21883	5.33e-05	0.000483198
	PIP4P1	0.648295	5.35e-05	0.000484195
	PLCG1	-2.23814	5.4e-05	0.00048841
	ETS2	-3.40416	5.41e-05	0.000489018
	SSBP4	0.690778	5.45e-05	0.000492401
	PTGDR	-2.70655	5.52e-05	0.000497734
	FOSB	2.30881	5.52e-05	0.000497734
	EEF1B2	0.170626	5.57e-05	0.000501946
	PSME2	-0.422462	5.57e-05	0.000501946
	AC006369.1	-1.54851	5.6e-05	0.000503955
	SFI1	-1.15218	5.61e-05	0.000504513
	USPL1	1.10081	5.66e-05	0.000508514
	CLIC3	-1.55607	5.78e-05	0.000519072
	CA5B	-1.47263	5.8e-05	0.000519942
	COX6B1	-0.268128	5.82e-05	0.000521829
	SMPD1	-1.42543	5.94e-05	0.00053228
	GOLGA7	-0.70817	5.99e-05	0.000536148
	TRAPPC6A	-0.705779	6.02e-05	0.000538169
	NPC2	-0.565461	6.21e-05	0.000554642
	CACNA1A	1.36627	6.21e-05	0.000554642
	ARPC1B	0.225309	6.24e-05	0.000556816
	SQOR	-1.05025	6.35e-05	0.000566485
	PSME1	-0.306001	6.36e-05	0.0005667
	MGAT1	-0.727766	6.39e-05	0.000568691
	MAGEF1	0.850986	6.4e-05	0.000569427
	ATP8B1	1.57502	6.45e-05	0.0005732
	MSR1	-2.6906	6.52e-05	0.000579524
	ARPC5L	0.439655	6.54e-05	0.000580848
	SAMD9L	0.669668	6.57e-05	0.000582337
	SQLE	0.666743	6.57e-05	0.000582337
	RBBP7	0.557116	6.66e-05	0.000589802
	NUDT4	0.650996	6.67e-05	0.000590427
	SLFN12L	-3.35173	6.68e-05	0.000590806
	BEX4	-0.928272	6.7e-05	0.000591914
	PTPRO	1.34005	6.79e-05	0.000599344
	IGSF6	-3.39902	6.81e-05	0.000600666
	LGALS1	0.444465	6.82e-05	0.000601156
	KNTC1	1.73094	7.08e-05	0.000623805
	SLC9A7	1.39108	7.08e-05	0.000623805
	TMEM35B	-0.631517	7.09e-05	0.000624094
	RFLNB	-1.87251	7.1e-05	0.000624601
	JUP	1.82575	7.12e-05	0.000625306
	SMAP1	-0.759747	7.3e-05	0.000641281
	SVIL	-2.89203	7.34e-05	0.000642728
	NR4A1	1.74152	7.33e-05	0.000642728
	RNF135	1.1611	7.34e-05	0.000642728
	SNX25	1.56813	7.46e-05	0.000653037
	FCGR1A	-2.95327	7.57e-05	0.000662174
	HMCES	-2.17192	7.58e-05	0.00066244
	TNIP1	0.554424	7.66e-05	0.000669279
	CTSB	-0.6358	7.71e-05	0.000673077
	RUFY3	1.00336	7.79e-05	0.000679766
	LRRFIP1	-0.374069	7.84e-05	0.000683483
	PPP1R2	-0.437046	7.9e-05	0.000688592
	IKZF1	-0.406978	8e-05	0.00069627
	ELOVL5	0.48124	8.03e-05	0.000698787
	SPTAN1	-0.77558	8.14e-05	0.000707108
	UPF2	0.439536	8.14e-05	0.000707108
	DYNLT1	-0.579163	8.29e-05	0.000719212
	TMCC3	1.51593	8.34e-05	0.000723557
	IGKV3-11	4.26666	8.4e-05	0.00072781
	SASH3	0.566537	8.45e-05	0.00073167
	HADH	0.906458	8.53e-05	0.000738445
	DOCK2	0.638833	8.66e-05	0.00074851
	MEPCE	1.0255	9e-05	0.000778031
	PLAG1	1.66127	9.35e-05	0.000806862
	TRAM1	-0.464511	9.35e-05	0.000806862
	KCNA3	-1.81805	9.43e-05	0.000813376
	RAC1	-0.578954	9.61e-05	0.000828224
	EED	0.660466	9.81e-05	0.000844587
	CTSL	-2.37352	9.82e-05	0.000845009
	ETHE1	-0.837116	9.9e-05	0.000851597
	CELF2	-0.415069	9.93e-05	0.000852856
	SOCS1	0.860228	9.95e-05	0.000854339
	AC243960.1	-0.817453	9.99e-05	0.000857107
	AP3M2	-1.75289	0.000100688	0.000863247
	POU2F1	1.01518	0.000102111	0.000874822
	PTTG1IP	-1.01903	0.000102243	0.000875324
	RNF157	-2.35906	0.000102707	0.000878665
	BCOR	1.00475	0.000102899	0.000879683
	SUSD3	-0.699383	0.000103707	0.000885958
	STAT1	-0.930269	0.000104841	0.000894999
	RELL1	-3.24385	0.000105005	0.000895765
	MYO1C	1.0387	0.000107323	0.000914883
	RNASE4	1.41625	0.000107885	0.000919024
	ACBD3	0.958327	0.000108155	0.000920668
	BBX	0.451914	0.000108295	0.000921202
	MTMR14	0.619156	0.000109549	0.000931207
	PABPN1	0.530737	0.000109932	0.000933801
	ICOS	-2.83105	0.000111303	0.000944771
	AP002387.2	-1.11852	0.000111966	0.000949729
	ATP8B2	-1.80054	0.000113339	0.000960689
	SVIP	-0.679205	0.000116223	0.000984437
	TBC1D2B	-3.22622	0.000116802	0.00098864
	IFI27L2	0.477086	0.000116999	0.000989609
	ADD1	0.555563	0.000117464	0.000992837
	ABR	-1.98033	0.000118489	0.0010008
	ESD	-0.61491	0.000120449	0.00101664
	TCOF1	0.69673	0.000120596	0.0010171
	AOAH	-2.53276	0.000120674	0.0010171
	PILRA	-2.34587	0.000122342	0.00103043
	MRPL52	0.445678	0.000123107	0.00103615
	UBE2N	0.407119	0.000123916	0.00104222
	RBM38	0.855037	0.000124145	0.00104341
	KLF6	-0.381243	0.000125205	0.00105159
	AGTRAP	-1.3333	0.000128735	0.00108047
	THUMPD2	0.988357	0.000129037	0.00108225
	C16orf54	-0.604749	0.000129784	0.00108775
	FKBP2	-1.28794	0.000131494	0.00110131
	AL512625.1	1.75157	0.000131802	0.00110312
	ABHD14A	-0.922617	0.000132286	0.0011064
	CALM2	0.228677	0.000134392	0.00112322
	IARS	0.653364	0.000134851	0.00112627
	COX7B	-0.388628	0.000135295	0.00112918
	PRR5	-2.27778	0.00013689	0.00114171
	SLC7A6	-1.22736	0.000137046	0.00114221
	MFNG	-0.631678	0.00013808	0.00115002
	MIOS	1.07981	0.000140443	0.0011689
	ERAP1	-1.54639	0.000141558	0.00117654
	PERP	-2.12668	0.000141482	0.00117654
	UBE2D3	-0.287002	0.000142254	0.0011815
	DOK1	0.78653	0.000142533	0.00118299
	TRIB3	1.08247	0.000142739	0.00118388
	RCOR3	0.862728	0.00014339	0.00118842
	SERINC3	-0.758552	0.000143485	0.00118842
	RAP2B	-0.848707	0.000144258	0.00119299
	HAVCR2	-3.2024	0.000144435	0.00119299
	COX6C	-0.287331	0.000144357	0.00119299
	STX5	0.64745	0.00014432	0.00119299
	ANK1	1.87332	0.000145219	0.00119794
	ERGIC2	-0.665646	0.000145235	0.00119794
	SLF1	-1.14455	0.000145475	0.00119909
	ESYT1	-0.69783	0.000145852	0.00120137
	FCGR3A	-3.94254	0.000150152	0.00123594
	ZNF831	-2.47942	0.00015058	0.00123861
	SS18	0.749676	0.000150762	0.00123925
	LINC01215	1.04577	0.000151048	0.0012399
	SURF4	-0.914925	0.000150977	0.0012399
	SRSF8	-0.578749	0.000151202	0.00124031
	TET2	1.0138	0.000152638	0.00125124
	TGFBR3	-2.49662	0.000152798	0.00125169
	ZC3H12D	1.25127	0.000153751	0.00125863
	TUBA1A	-0.626533	0.000154051	0.00126023
	FPR1	-3.9328	0.000154414	0.00126233
	ZNF736	1.24398	0.000155282	0.00126856
	AC245407.2	-1.29569	0.000156852	0.00127964
	TANK	0.510105	0.000156763	0.00127964
	CHST15	1.51263	0.000157269	0.00128217
	MID1IP1	-0.945568	0.000157428	0.00128259
	SHISAL2A	0.681113	0.000160006	0.00130271
	ANXA6	0.37678	0.000160219	0.00130355
	TTC7A	1.1025	0.000160459	0.00130462
	TBXAS1	-2.46725	0.000161669	0.00131356
	NKTR	-0.430429	0.000163529	0.00132777
	POLR3K	0.611423	0.000164838	0.00133749
	IQCB1	0.8548	0.000165128	0.00133894
	AMN1	1.02155	0.000166073	0.00134568
	AC133644.2	-1.88693	0.000166657	0.00134951
	CSF3R	-3.18915	0.000168301	0.00136189
	HOMER1	1.46145	0.00016909	0.00136735
	ACSF2	1.45204	0.00016923	0.00136756
	LIMA1	-1.85995	0.000169447	0.00136839
	LPXN	0.498599	0.00017031	0.00137443
	PPP2R5B	1.21163	0.000170494	0.00137499
	ITPR2	0.752551	0.000171713	0.00138389
	BOP1	1.0159	0.000172491	0.00138922
	RFC2	0.946608	0.000173257	0.00139445
	MORC2	-2.45611	0.00017359	0.00139619
	ZNF154	1.75423	0.000173877	0.00139756
	MAZ	-0.966233	0.000174387	0.00140072
	HNRNPUL1	-0.561802	0.000176203	0.00141436
	STT3B	-0.838573	0.000176984	0.00141872
	SELENOT	0.345247	0.000176969	0.00141872
	MYL12B	-0.253947	0.000177446	0.00142147
	NPDC1	-3.8659	0.000178479	0.00142879
	IL12RB1	-1.4167	0.000181478	0.00145182
	OSGEP	0.618201	0.000182463	0.00145873
	PRKCA	-3.83892	0.000183107	0.0014629
	MARCO	-3.49902	0.000183404	0.00146429
	SLC11A1	-1.77529	0.000184572	0.00147263
	SLC25A5	0.303629	0.000186565	0.00148754
	AC008555.4	-1.02068	0.000187413	0.00149331
	VMO1	-2.09696	0.000188659	0.00150224
	CISD3	-0.851126	0.000190022	0.00151208
	CTDNEP1	0.63491	0.000190415	0.0015142
	ATP1A1	-0.539801	0.000190554	0.0015143
	TMEM106B	-0.965144	0.000191474	0.0015206
	AL162253.2	1.43901	0.000192678	0.00152915
	UHMK1	0.532351	0.000195875	0.00155349
	TMEM60	0.617534	0.000196537	0.00155771
	FARP2	1.41849	0.000198781	0.00157445
	GPAT3	-3.18764	0.000199115	0.00157605
	CYLD	-0.543708	0.000199502	0.00157807
	YARS	-1.36614	0.000200346	0.00158323
	CLN3	-0.996465	0.00020042	0.00158323
	AL021155.5	1.253	0.000200616	0.00158374
	TSPAN32	-1.33083	0.000203621	0.0016064
	TRBV20-1	-5.98336	0.000205657	0.0016214
	DUSP16	-3.80568	0.00020711	0.00163177
	HSPA1A	-1.17901	0.000210587	0.00165807
	ATP5PD	-0.40258	0.000216514	0.00170362
	VPS26B	-1.7088	0.000223283	0.00175573
	EIF4EBP2	-0.865053	0.000224562	0.00176462
	DANCR	0.477058	0.000225244	0.00176882
	PNRC1	-0.333993	0.000227549	0.00178575
	HNMT	-2.71918	0.000228746	0.00179345
	PSTPIP1	-0.837039	0.00022883	0.00179345
	C12orf4	1.16708	0.000230311	0.00180388
	PDCD6IP	0.51383	0.000230834	0.00180679
	RCBTB2	-1.91968	0.000231873	0.00181374
	MYADM	-1.22198	0.000234283	0.00183139
	NFIC	-1.19198	0.000234667	0.00183319
	SLC1A3	-2.47873	0.000235804	0.00184087
	SOX4	1.3623	0.000236038	0.0018415
	MBOAT7	-2.029	0.000236204	0.00184159
	AC006213.2	1.29418	0.000242454	0.00188909
	NFIA	-3.09412	0.000243568	0.00189653
	COMTD1	-1.70582	0.000246113	0.00191386
	LGALS3BP	-2.19874	0.000246056	0.00191386
	MGAT5	1.03296	0.000247502	0.00192341
	SNRPD2	-0.248902	0.000248079	0.00192664
	UBA6	0.659819	0.000251222	0.00194979
	CASP8	-0.699462	0.0002519	0.00195378
	TMEM256	0.4035	0.000252374	0.00195618
	PRKCD	0.989159	0.000254301	0.00196984
	TRAFD1	0.930826	0.000254541	0.00197043
	STAC3	1.35805	0.000255881	0.00197952
	INPP5B	1.02136	0.000257904	0.00199173
	HNRNPC	0.297245	0.000257959	0.00199173
	ARHGAP27	0.82192	0.000257945	0.00199173
	NSMCE1	-0.744641	0.000258688	0.00199607
	ZNF581	0.669889	0.000260342	0.00200754
	ACTG1	0.176774	0.000260826	0.00200998
	LSM14A	0.404408	0.000261618	0.00201478
	AFDN	1.70635	0.000262517	0.0020204
	GALNT1	0.86119	0.000263018	0.00202295
	LPCAT2	-3.77044	0.000263419	0.00202474
	CCNL1	-0.451859	0.000264752	0.00203237
	CFP	-3.75874	0.000264742	0.00203237
	TMEM80	0.760982	0.000268378	0.00205888
	C11orf21	-2.64925	0.000268676	0.00205985
	IGHV3-23	4.71553	0.000271099	0.0020771
	DNAJC1	-0.981856	0.000273369	0.00209315
	MIAT	-1.11146	0.000277754	0.00212536
	MTMR9	0.823493	0.000278835	0.00213227
	APBB1	-1.68144	0.000280102	0.00213922
	FOXN3	-0.660471	0.000280038	0.00213922
	PITPNA	1.09976	0.000282318	0.00215477
	GYPC	-0.378856	0.000283711	0.00216402
	SLC15A4	1.14889	0.000284647	0.00216978
	TRGC1	-2.8996	0.00028508	0.00217169
	FGFR1OP	1.05246	0.000286002	0.00217733
	SEC62	0.276725	0.000286406	0.00217902
	EIF4E3	-2.64738	0.000286708	0.00217993
	CARD19	-0.976095	0.000288131	0.00218936
	FAM192A	0.608581	0.000290843	0.00220856
	SOCS2	-2.66506	0.000292401	0.00221899
	CSRNP1	1.05962	0.000294369	0.0022325
	F13A1	-2.76486	0.000295903	0.00224272
	ITGA5	-3.70197	0.000297739	0.0022552
	PLEKHG2	1.41745	0.000298552	0.00225992
	CTSC	-0.477519	0.000303983	0.00229958
	CXCR6	-3.84538	0.00030793	0.00232797
	HELZ	-0.908247	0.000309732	0.00234011
	ZNF92	0.818478	0.000311196	0.00234969
	NAA50	0.590779	0.000313469	0.00236536
	MPG	0.495964	0.00031568	0.00238054
	RBM26	0.589858	0.000324309	0.00244407
	CDC42BPB	1.78848	0.000325705	0.00245304
	GLRX	-0.494773	0.000326575	0.00245805
	TNFRSF18	-2.222	0.000329424	0.00247793
	ELMSAN1	0.631913	0.000330074	0.00248126
	HSP90B1	-0.389974	0.00033097	0.00248643
	MRFAP1L1	-0.80192	0.000331545	0.00248919
	TMEM116	-1.58866	0.000336561	0.00252527
	ARHGAP26	-1.86401	0.000344431	0.00258269
	NEDD4L	1.87792	0.000344783	0.00258371
	SLC25A29	1.27831	0.000347397	0.00260167
	MAP1LC3A	1.20782	0.000356412	0.00266751
	S1PR4	-0.43911	0.000357599	0.00267407
	FXYD7	-3.0538	0.000357734	0.00267407
	ADAP1	1.22837	0.000358445	0.0026777
	SNCA	-3.00065	0.000361117	0.00269598
	SH3BGRL	0.318502	0.000362192	0.00270232
	CCDC69	0.548656	0.000363298	0.00270888
	FAM200B	-0.841294	0.000363525	0.00270888
	PELI1	0.829501	0.00036543	0.00272139
	COMMD6	-0.185016	0.000369291	0.00274843
	FUOM	0.735704	0.000371069	0.00275994
	AC007566.1	1.73999	0.000372764	0.00276519
	SMARCE1	0.446722	0.00037215	0.00276519
	JSRP1	2.05619	0.000372737	0.00276519
	EPN1	0.634525	0.000372754	0.00276519
	SLC17A9	1.56057	0.000372931	0.00276519
	MED13L	0.683695	0.000375988	0.00278441
	HSPH1	0.611615	0.000375949	0.00278441
	LINC00963	-1.23807	0.0003807	0.00281756
	MRPL3	-0.812324	0.000385866	0.00285226
	DIP2A	-0.878656	0.000385819	0.00285226
	TRIO	1.49455	0.00038672	0.00285324
	UGCG	0.842903	0.000386953	0.00285324
	OASL	-3.00149	0.000386687	0.00285324
	KCTD5	0.896949	0.000386858	0.00285324
	SYTL2	-3.00852	0.000388271	0.00286119
	FIBP	0.50325	0.000392274	0.00288891
	UQCRB	-0.192686	0.000397006	0.0029216
	RASA3	-0.828634	0.000397201	0.0029216
	APOBEC3C	0.478125	0.000398029	0.00292589
	NOTCH2NLA	1.16112	0.000398998	0.00293122
	ACSL6	-1.97342	0.000413554	0.00303628
	HRH2	-3.62254	0.000416801	0.00305825
	DEF6	-0.60625	0.000417852	0.00306408
	TNFAIP3	-0.99467	0.000423173	0.0031012
	SIMC1	1.02834	0.000424744	0.0031108
	SHCBP1	1.72002	0.000428027	0.00313292
	NASP	0.548982	0.000430271	0.00314665
	HENMT1	-1.7165	0.000430429	0.00314665
	DDX5	-0.197097	0.000434219	0.00317242
	SEM1	-0.379126	0.000436163	0.00318468
	SHKBP1	0.479042	0.000436917	0.00318824
	AC097534.2	-2.56206	0.000438542	0.00319815
	LAIR1	-1.05339	0.00043902	0.00319969
	SELENOM	-0.642093	0.000442484	0.00322297
	CXCL16	-1.25475	0.000448358	0.00326376
	TPST2	-0.762708	0.000451382	0.00328378
	TCEAL8	-0.656245	0.00045495	0.00330772
	SLC16A7	-1.19698	0.000457225	0.00332224
	PARK7	-0.326511	0.000460692	0.00334363
	ESYT2	-1.62729	0.000460727	0.00334363
	SLC33A1	-1.61973	0.000463856	0.00336429
	CENPM	1.21546	0.000465421	0.0033736
	CCDC167	-0.690338	0.000466181	0.00337706
	MRNIP	0.69509	0.000467652	0.00338567
	RAB11FIP1	0.696245	0.000468459	0.00338946
	RNASEH2B	0.398394	0.000469096	0.00339057
	VPS35	0.419023	0.00046918	0.00339057
	USP53	-1.55763	0.000470186	0.00339579
	MCL1	-0.427995	0.00047271	0.00341196
	LINC01473	1.57478	0.000473733	0.00341728
	PPP1R9B	0.765232	0.000478336	0.0034484
	COPS9	-0.368222	0.000482937	0.00347896
	EEF1G	0.123327	0.000483157	0.00347896
	APOC1	-1.47452	0.000487049	0.00350487
	RALGDS	-1.25074	0.000489111	0.0035176
	SHARPIN	-0.87397	0.000489937	0.00352142
	MX1	0.623757	0.000494189	0.00354985
	NIP7	-1.17788	0.000497286	0.00356995
	PMEPA1	1.52851	0.00049861	0.00357731
	P2RX1	1.93192	0.000501251	0.0035941
	PLSCR1	-1.06053	0.000504064	0.00361015
	ARNTL	-1.54637	0.000504092	0.00361015
	BZW1	-0.515609	0.00051409	0.00367954
	FBLN7	-2.28443	0.000519826	0.00371615
	SGTB	-1.53454	0.000519675	0.00371615
	STAT5B	-0.989788	0.000523484	0.00374006
	SPNS3	-1.9251	0.000525011	0.00374873
	PUS10	1.34701	0.00052778	0.00376468
	ACTR3	0.260993	0.000527873	0.00376468
	EPSTI1	0.660453	0.000531246	0.00378422
	CTSA	-0.800901	0.000531058	0.00378422
	BACH2	0.912518	0.00053272	0.00379246
	MRPL15	0.705544	0.000534532	0.0038031
	RIPOR3	1.51104	0.000535059	0.00380458
	AC013264.1	-3.57578	0.000537699	0.00382108
	WWP1	-1.1209	0.000540614	0.00383951
	CCL3	-2.55402	0.000542572	0.00385113
	CX3CR1	-3.57954	0.00054575	0.00387139
	TNNI2	1.45925	0.000546566	0.00387488
	FCGBP	-1.8585	0.000549243	0.00389155
	NDUFB10	-0.3931	0.000557454	0.00394739
	NECAP2	-0.603442	0.000558434	0.003952
	SLCO3A1	-4.98534	0.000564144	0.00399004
	MIR193BHG	1.68114	0.000565021	0.00399389
	FAM216A	1.16347	0.000566642	0.00400298
	TMEM14B	-0.424424	0.00056872	0.00401528
	CCDC88C	-0.680406	0.000572677	0.00404083
	PKIB	-2.19465	0.000576583	0.004066
	ECHDC1	0.547817	0.00058385	0.00411482
	ATP6V0B	0.353432	0.000589196	0.00414761
	TTC39B	-2.05274	0.000589018	0.00414761
	HM13	-0.613045	0.000593954	0.00417864
	TIMM10	0.506361	0.000599481	0.00421505
	SCAMP1-AS1	-2.2505	0.000599872	0.00421531
	IL21R	-2.87369	0.000610881	0.00429016
	SORBS3	-2.22898	0.00061386	0.00430855
	DHRS3	-4.951	0.000614341	0.00430939
	SH3KBP1	-0.456478	0.000617067	0.00432598
	SPSB3	-0.524044	0.000619011	0.00433707
	TUBB	-0.353586	0.000621221	0.00435
	HSD17B11	-0.446241	0.000623679	0.00436466
	SOAT1	-1.2487	0.000626083	0.00437892
	AL133453.1	-1.59508	0.000626604	0.00438
	TRIB2	-1.14507	0.000627951	0.00438686
	ECI2	-0.880653	0.000628583	0.0043887
	SLC20A1	-1.05915	0.000642646	0.00448166
	TRBV5-1	-3.48242	0.000642426	0.00448166
	MTHFD1	0.837769	0.000646455	0.0045056
	GINM1	0.656432	0.000649216	0.00452183
	CLEC4E	-2.11849	0.00064954	0.00452183
	UQCR11	-0.206872	0.000650641	0.00452686
	ARHGAP35	-1.77695	0.000655102	0.00455524
	ATP1B1	-2.29249	0.000659822	0.0045854
	TMEM258	-0.265379	0.000665298	0.00462077
	GALT	-0.828193	0.000677547	0.00470311
	GABPB1-IT1	-0.813524	0.000679079	0.00471101
	LINC00467	1.22244	0.000681004	0.00471889
	TIAM1	-3.48519	0.000681001	0.00471889
	GSN	0.645369	0.00068356	0.00473386
	CASP6	-1.12548	0.00068459	0.00473551
	ARHGEF1	-0.4268	0.000684285	0.00473551
	LRRC8C	-1.21839	0.000687697	0.00475234
	NAA25	0.795401	0.000687818	0.00475234
	PLCE1	0.989725	0.000690538	0.00476838
	NCBP2	0.481931	0.000691783	0.00477147
	CDK19	0.92641	0.00069166	0.00477147
	PKM	0.279265	0.00069603	0.00479799
	RASAL3	-0.807202	0.000702382	0.00483899
	ZNF888	1.65319	0.000703142	0.00484144
	ECHS1	0.486761	0.000710802	0.00489136
	NIN	0.584665	0.000717257	0.00493011
	NT5C3B	0.74983	0.000716847	0.00493011
	SCARB2	-1.65879	0.000718989	0.00493634
	IRF1	-0.451313	0.000718771	0.00493634
	TUBA1C	-1.38422	0.000721032	0.00494753
	CARD8	-0.649554	0.000721892	0.00495059
	KLRC1	-3.95907	0.00072575	0.00497419
	TAPBP	0.322995	0.000726412	0.00497588
	DCAF12	-2.82269	0.000727774	0.00498236
	THAP5	0.636335	0.000734973	0.00502876
	PLA2G12A	-1.56639	0.000738281	0.00504851
	GFOD1	1.393	0.000740996	0.00506418
	MED14	1.0059	0.000746861	0.00510135
	NCOR1	0.302673	0.000749078	0.00511357
	ZBP1	0.674718	0.000754427	0.00514715
	S100A13	1.51094	0.000756871	0.00515617
	RAB6A	-0.637521	0.000756749	0.00515617
	GMIP	0.730065	0.000757043	0.00515617
	SELENOW	-0.417637	0.000762386	0.0051896
	LUZP1	-1.04894	0.000763385	0.00519345
	MARCKSL1	0.558991	0.000765029	0.00520167
	PPP1CC	0.342174	0.000768087	0.0052195
	ANKLE2	0.64822	0.000771553	0.00524007
	PPP2R2B	-3.46424	0.000772521	0.00524367
	CYB561	-4.86653	0.000776175	0.00526549
	ARFIP1	0.910633	0.000781562	0.00529456
	ZCWPW1	1.11192	0.000781788	0.00529456
	SERPINB8	1.15723	0.000781146	0.00529456
	NEMF	0.397958	0.000785958	0.00531978
	RHOC	-0.682729	0.000791251	0.00535258
	HAPLN3	-4.85774	0.000793724	0.00536628
	EEA1	0.688013	0.00079837	0.00539464
	LPGAT1	0.755784	0.000813871	0.00549627
	SELENOH	0.264387	0.000822899	0.00555411
	UBQLN2	-0.752448	0.000827894	0.00558466
	CCL4L2	-2.05046	0.000834779	0.00562793
	LINC00243	-2.80897	0.000837425	0.00563942
	ATRX	0.31686	0.0008371	0.00563942
	LAG3	-2.04666	0.000846243	0.00569559
	RABGAP1	0.829812	0.000847758	0.00570258
	LSM10	0.418249	0.000848279	0.00570288
	AL365272.1	1.86825	0.000852269	0.00572648
	ADD3	-0.398954	0.000854894	0.0057409
	RNFT1	0.627448	0.000859454	0.00576828
	USP34	0.449161	0.000862378	0.00578466
	ANP32E	0.426089	0.000863876	0.00578821
	BUB3	-0.411008	0.000863751	0.00578821
	MLF2	0.432166	0.000865399	0.00579517
	SMPD3	1.85377	0.000868371	0.00581182
	TMEM181	-1.36683	0.000869716	0.00581756
	NOL4L	-2.80271	0.000874731	0.00584784
	POLM	0.674908	0.000879595	0.00587483
	REX1BD	-0.39936	0.000879751	0.00587483
	LINC00996	2.63286	0.000890913	0.00594273
	AC006504.5	0.881076	0.000890868	0.00594273
	PTRH1	-1.71952	0.000899468	0.00599645
	SGK1	-4.84024	0.00090127	0.00600512
	CALR	-0.365787	0.000906301	0.00603528
	JAZF1	0.901373	0.0009091	0.00605055
	LTC4S	-3.41084	0.000915464	0.00608952
	WIPF1	-0.383093	0.000919655	0.00611399
	UBA7	0.768635	0.000921253	0.00612121
	KIF21A	-1.58188	0.000922512	0.00612617
	SRP9	-0.345453	0.000925765	0.00614436
	LAMP2	-1.03498	0.000927101	0.00614982
	RNASET2	0.27062	0.00093147	0.00617538
	SINHCAF	0.528629	0.000937874	0.00621439
	IER3	-1.93378	0.000940125	0.00622536
	C9orf139	1.26768	0.00094109	0.00622536
	MAPRE1	-0.689495	0.000940584	0.00622536
	UBE2T	1.12403	0.000943447	0.00623749
	HS3ST3B1	-2.17394	0.000945312	0.00624637
	MAP2K1	-0.74302	0.000946608	0.00625148
	SLC4A7	-0.796669	0.000957643	0.00632087
	LONRF1	1.46559	0.000961521	0.00634296
	BST2	-0.397528	0.000963901	0.00635516
	SETX	0.486647	0.000965189	0.00636014
	LACTB2	0.758305	0.000967032	0.00636878
	ARID1B	0.430281	0.00096771	0.00636973
	ZBTB16	-1.99124	0.000976994	0.00642731
	GABARAPL1	-2.4279	0.000978375	0.00643286
	ZBED1	0.801932	0.000986485	0.00648262
	UBALD2	-0.883129	0.000990022	0.00650229
	CHKA	1.39513	0.000995732	0.0065362
	PRKAR2A	-0.834872	0.00100234	0.00657596
	PDHB	0.473558	0.00100501	0.00658988
	IFI44L	-1.22898	0.00100625	0.0065908
	GLIDR	1.51636	0.00100571	0.0065908
	ARHGEF3	-0.769963	0.001013	0.00663133
	PSMB9	0.245855	0.0010158	0.00664604
	NLRP1	-0.802744	0.0010293	0.0067307
	DNAJC4	0.522637	0.00103333	0.00675333
	EBLN3P	0.494209	0.00103846	0.00678317
	UBE2D2	0.246672	0.0010417	0.00680062
	SMIM3	-3.35717	0.00104904	0.0068448
	NUP155	0.97366	0.00105044	0.00685018
	FCGRT	-0.688624	0.00105205	0.00685694
	RHOH	0.333916	0.0010581	0.00689265
	METTL26	-0.507661	0.0010588	0.00689342
	TARSL2	-0.86356	0.00105977	0.00689598
	SUDS3	0.598515	0.00106336	0.0069156
	IDH2	-0.50851	0.0010701	0.00695567
	EIF3L	0.228436	0.00107264	0.00696837
	PYCARD-AS1	1.42451	0.00107859	0.00700321
	CDC42SE2	-0.347306	0.00108002	0.0070087
	SLC48A1	1.2355	0.00108653	0.00704713
	UBASH3B	-2.74058	0.00108722	0.0070478
	MAF1	0.408631	0.00108861	0.00705296
	ERCC2	1.16572	0.00109099	0.00706453
	KIF9-AS1	1.33092	0.00109456	0.00708384
	QDPR	-1.58945	0.00110041	0.00711783
	NCALD	-3.35173	0.00111782	0.00722656
	C11orf54	0.786314	0.0011255	0.00727229
	TIA1	0.60022	0.00112818	0.00728565
	MAPRE2	0.608067	0.001132	0.00730635
	EIF5A	-0.347066	0.00113301	0.00730894
	SLC38A1	-0.443631	0.00113522	0.00731928
	DNPH1	0.488536	0.00113892	0.00733534
	ACTN1	-4.71062	0.00113894	0.00733534
	PRDM4	0.967964	0.00114105	0.00734499
	IL16	0.335376	0.0011604	0.00746553
	SQSTM1	0.361346	0.0011622	0.00747305
	EIF4EBP1	0.650237	0.00116525	0.00748868
	MRPS36	0.427068	0.00116652	0.00749281
	TMED2	-0.33392	0.00116944	0.00750754
	SSR1	-0.443309	0.00117247	0.00752296
	NDUFB8	-0.317444	0.00117528	0.00753691
	MFGE8	-2.73085	0.00117879	0.00755538
	HINT1	-0.171961	0.00118073	0.00756373
	AC068587.4	-2.37801	0.00118152	0.00756477
	PARM1	1.67601	0.0011852	0.00758428
	ICAM3	0.282111	0.00118664	0.00758942
	DPP7	-0.39738	0.00119038	0.00760925
	TBK1	0.636862	0.00119493	0.00763429
	VCP	0.397108	0.00120093	0.00766439
	KRAS	0.428628	0.00120077	0.00766439
	EIF3E	-0.191157	0.00121479	0.00774875
	SNHG32	0.266698	0.00121582	0.0077512
	CFL1	-0.151175	0.00121775	0.00775936
	CPQ	-1.36736	0.00122117	0.00777698
	PSMB8	0.280877	0.00123364	0.0078522
	TRAPPC12-AS1	1.09768	0.00123581	0.00786185
	TMEM219	-0.426772	0.00123875	0.00787636
	PDCD5	-0.47806	0.00124111	0.00788719
	TCIRG1	0.51461	0.00124316	0.00789601
	NFYB	-1.09344	0.00124811	0.00792326
	RSL24D1	-0.284376	0.00124997	0.00793086
	IFNG-AS1	-1.98189	0.00125352	0.00794914
	SNAI3	-1.37416	0.00125615	0.00796158
	SOCS4	0.942364	0.00126126	0.00798977
	FBXL5	-0.785009	0.00127029	0.0080427
	CTLA4	-2.74784	0.0012759	0.00807004
	HLTF	0.862607	0.00127596	0.00807004
	MRPL57	-0.384373	0.00128097	0.00809745
	RTKN2	-2.62069	0.00128822	0.00813897
	GABARAP	0.207794	0.00129112	0.00815304
	C1orf54	-2.7709	0.0012972	0.00818708
	RNF167	-0.488782	0.00129873	0.00819239
	STK10	-0.517317	0.00130197	0.00820849
	PSTPIP2	-2.7103	0.00130375	0.00821541
	TNRC6C	-0.749288	0.00130537	0.00822131
	IZUMO4	1.15656	0.00131256	0.00826222
	A1BG-AS1	1.24278	0.00131804	0.00829238
	CRTAM	-2.75458	0.00131985	0.00829937
	CLUAP1	-1.1452	0.00133952	0.00841865
	OTUD6B-AS1	-0.489293	0.00135703	0.0085242
	HTATSF1	-0.785733	0.00136349	0.00856026
	CEACAM21	-1.91377	0.00136556	0.00856879
	UBC	0.185117	0.00136887	0.00858503
	SRSF5	-0.213298	0.00137361	0.00861029
	GIMAP8	-4.63103	0.00137478	0.0086131
	RNH1	-0.461288	0.0013856	0.00867629
	ABHD15	0.961572	0.00139441	0.00872693
	VRK2	0.820467	0.0014044	0.00878486
	PIP4K2A	-0.52109	0.00140514	0.00878488
	SART3	0.682577	0.00140744	0.00879254
	CD33	-2.34069	0.00140784	0.00879254
	TAF4B	1.27901	0.00141462	0.00883031
	REXO2	-0.614303	0.00141872	0.00885127
	DNAJC3	-0.658542	0.00143417	0.00893836
	SH2D3A	-0.964543	0.00143376	0.00893836
	SCFD1	0.517022	0.00144643	0.00901003
	CENPH	1.02512	0.00145236	0.00904057
	ATP6AP1	-0.743998	0.00145284	0.00904057
	CEP295	0.953132	0.00147834	0.00919446
	RFC4	0.852623	0.0014825	0.00921553
	HMGN2	0.242666	0.00149238	0.00927211
	GPATCH11	0.728607	0.00151057	0.00938026
	ICA1L	1.14534	0.00151149	0.00938113
	PNMA1	-3.24865	0.00151435	0.00939399
	NHLRC3	0.477375	0.00151699	0.0094055
	TSPAN5	-1.66628	0.00152227	0.00943335
	TIMELESS	1.48185	0.00152349	0.00943604
	PSMA2	0.278985	0.00152543	0.00944312
	PGGT1B	0.659291	0.00152824	0.00945565
	SREBF2	0.57204	0.00153445	0.00948913
	APBA2	-2.0919	0.00153927	0.00951406
	RTN4	-0.437133	0.00155133	0.00958366
	CHI3L2	1.33184	0.00155521	0.00960263
	HECA	-1.10009	0.00156116	0.00963441
	TMEM176B	-3.34528	0.00156604	0.00965954
	METTL21A	0.597339	0.00158925	0.00979767
	ST8SIA1	-3.2577	0.00159094	0.009803
	LMO4	0.587833	0.00160682	0.00989574
	AC020656.1	-1.78989	0.00161206	0.00992294
	STARD4	0.844051	0.00161378	0.0099284
	CNPPD1	0.485517	0.00161652	0.00994011
	SMC2	0.798619	0.00162767	0.0100017
	FAM83G	1.58539	0.0016282	0.0100017
	DISC1	-2.2966	0.00163066	0.0100116
	ATG4C	0.80302	0.00163723	0.0100468
	CAMK2G	-0.819841	0.00166484	0.0102058
	P2RX4	-1.33166	0.00166478	0.0102058
	TPM4	0.379128	0.00166807	0.0102203
	CRIP2	-1.31758	0.00167287	0.0102445
	TBC1D1	-1.11808	0.00167755	0.0102679
	HYOU1	-1.87349	0.00167883	0.0102705
	UCKL1	0.713543	0.00168767	0.0103193
	LINC00402	-3.24065	0.00170428	0.0104155
	DENND6B	1.06516	0.00171257	0.0104608
	LINC02084	-2.08845	0.00172677	0.0105422
	PTK2B	0.560014	0.00172896	0.0105461
	DCTPP1	0.57926	0.00172917	0.0105461
	SCIN	-2.12359	0.0017309	0.0105513
	EMC6	-0.578154	0.00174002	0.0106014
	MICAL1	0.657986	0.00174353	0.0106174
	SMIM30	0.492828	0.00174503	0.0106211
	TMEM106A	0.826249	0.00177119	0.0107749
	ENG	-2.62623	0.00177405	0.0107868
	SNX6	-0.424859	0.00177496	0.0107868
	TFPT	-0.98274	0.00178055	0.0108153
	SBF2-AS1	1.4579	0.00178212	0.0108193
	HSBP1L1	-4.51913	0.00178534	0.0108334
	MPRIP	-0.826825	0.00179207	0.0108687
	GTPBP1	0.81198	0.00180256	0.0109269
	LINC02361	-3.20107	0.00180386	0.0109291
	CREBL2	-0.904213	0.00182571	0.0110559
	PSMD12	-0.696024	0.00183081	0.0110812
	MT1E	-1.77899	0.00183354	0.0110921
	GTF2I	0.448527	0.00184437	0.0111483
	DHTKD1	0.918234	0.00184469	0.0111483
	IRS2	-1.40059	0.00184804	0.0111629
	AF117829.1	1.33024	0.001863	0.0112476
	ASF1A	-0.593482	0.00186788	0.0112538
	AF131215.6	1.28953	0.00186619	0.0112538
	NUP37	0.727297	0.00186702	0.0112538
	SMAD3	-1.27343	0.00186873	0.0112538
	OLFM2	-4.49764	0.00186619	0.0112538
	CCR7	-0.515089	0.00187625	0.0112934
	PTPN12	0.846474	0.00189647	0.0114093
	OGA	0.340802	0.00191086	0.0114901
	ARRB1	-2.60038	0.00191826	0.0115243
	BLM	1.16491	0.00191846	0.0115243
	STYX	-1.13987	0.00192819	0.0115769
	TBX21	0.840891	0.00193874	0.0116344
	AC004585.1	-2.69807	0.00194201	0.0116482
	SRSF9	0.34565	0.00194316	0.0116492
	UTP6	0.634718	0.00195434	0.0117104
	APOBR	-2.60585	0.00195612	0.0117152
	ITGAE	0.548269	0.00196336	0.0117527
	RHOT2	-0.714332	0.00196599	0.0117625
[truncated: 9,961 more rows]

## Sheet: Bc MEM
Bc MEM	gene	log2FC	Pvalue	FDR
	CD37	1.74585	1.28e-250	1.53e-246
	IL32	-3.29733	6.12e-126	3.66e-122
	SWAP70	4.1007	3.61e-123	1.44e-119
	ADAM28	4.23746	1.29e-115	3.87e-112
	SSPN	5.73298	6.34e-112	1.52e-108
	COCH	5.61077	9.06e-111	1.81e-107
	GNG7	4.1353	9.62e-110	1.64e-106
	CD79B	3.71923	2.86e-106	4.28e-103
	ARHGAP24	4.04262	4.54e-104	6.03e-101
	MEF2C	3.67642	1.28e-101	1.53e-98
	BLK	5.81079	5.79e-95	6.29e-92
	CD74	2.99602	2.39e-93	2.38e-90
	AIM2	4.56659	1.05e-82	9.69e-80
	TLR10	5.07321	2.79e-82	2.39e-79
	HVCN1	3.1711	2.93e-80	2.33e-77
	PDLIM1	4.02184	4.87e-78	3.64e-75
	LY86	3.18734	8.13e-78	5.72e-75
	CPNE5	5.43193	3.88e-76	2.58e-73
	SCIMP	3.83008	3.83e-75	2.41e-72
	QRSL1	3.06782	2.87e-73	1.72e-70
	1-Mar	3.30852	9.75e-73	5.55e-70
	HHEX	3.74195	1.32e-72	7.16e-70
	BTK	3.52286	1.06e-70	5.5e-68
	CD82	2.367	5.61e-70	2.8e-67
	S100A4	-1.45281	2.1e-69	9.67e-67
	SMIM14	2.84046	2.1e-69	9.67e-67
	IL7R	-3.15227	1.98e-67	8.76e-65
	LINC02397	4.67304	2.54e-67	1.09e-64
	TNFRSF13C	5.29513	4.41e-67	1.82e-64
	IGHA1	5.54533	3.01e-66	1.2e-63
	CD180	3.9394	3.6e-65	1.39e-62
	CXCR4	1.84417	1.15e-64	4.31e-62
	IGHA2	7.12042	5.63e-64	2.04e-61
	OAZ1	0.807052	3.93e-63	1.38e-60
	POU2AF1	4.81488	1.13e-61	3.85e-59
	SNX2	1.90179	3.5e-61	1.16e-58
	HLA-DMB	2.77252	1.02e-60	3.29e-58
	CLECL1	3.06197	2.34e-60	7.35e-58
	CD3D	-2.93803	4.26e-60	1.31e-57
	CD40	3.86408	1.34e-58	4.02e-56
	P2RX5	3.63478	3.76e-58	1.1e-55
	TRAC	-1.89827	9.1e-58	2.59e-55
	ACP5	2.67598	2.15e-57	5.97e-55
	FYB1	-2.83266	1.02e-55	2.77e-53
	HCST	-2.08799	1.38e-55	3.66e-53
	IGKC	3.33897	4.78e-55	1.24e-52
	CD3E	-2.95827	2.47e-54	6.29e-52
	CD2	-3.4649	1.13e-53	2.81e-51
	SNX22	4.33106	2.48e-53	6.05e-51
	BANK1	5.49673	4.31e-53	1.03e-50
	SMARCB1	1.92715	1.28e-52	2.99e-50
	ID3	2.68074	1.31e-52	3.01e-50
	HLA-DRA	3.41421	5.8e-52	1.31e-49
	IGHG1	3.56644	1.72e-51	3.8e-49
	GIMAP7	-2.77702	3.18e-51	6.93e-49
	BLNK	3.30921	4.36e-51	9.32e-49
	PLEKHF2	2.27569	4.72e-51	9.9e-49
	LAT2	2.86043	1.91e-50	3.94e-48
	CCL5	-2.9542	2.68e-50	5.42e-48
	HLA-DOB	4.84786	8.83e-50	1.76e-47
	STX7	2.10115	1.97e-49	3.86e-47
	RALGPS2	4.51696	3.37e-49	6.51e-47
	FGD2	3.52191	7.26e-49	1.38e-46
	CXXC5	3.35545	9.54e-49	1.78e-46
	PTPN6	1.52656	1.86e-47	3.43e-45
	SYPL1	1.66818	3.26e-47	5.9e-45
	PTMA	0.494717	6.22e-47	1.11e-44
	TRBC1	-3.30781	9.2e-47	1.62e-44
	PKIG	4.77452	1.64e-45	2.85e-43
	IFT57	2.46423	4.85e-45	8.29e-43
	KYNU	3.585	6.58e-45	1.11e-42
	DRAM2	1.73423	2.08e-44	3.46e-42
	TMEM154	1.93876	8.11e-44	1.33e-41
	LAPTM5	0.850231	1.43e-43	2.31e-41
	CD79A	5.08859	3.86e-42	6.16e-40
	CD19	4.95367	4.27e-42	6.72e-40
	HLA-DMA	2.28796	9.66e-42	1.5e-39
	HSH2D	2.63298	1.48e-41	2.28e-39
	IFI30	3.12432	2.63e-41	3.98e-39
	POU2F2	1.77617	4.34e-41	6.49e-39
	UBE2N	1.32233	1.86e-40	2.75e-38
	HLA-DQB1	2.60788	2.86e-40	4.18e-38
	TMEM156	2.02637	1.37e-39	1.97e-37
	GIMAP4	-3.12726	2.79e-39	3.98e-37
	BTG2	1.57102	3.83e-39	5.39e-37
	TFEB	3.2744	6.79e-39	9.45e-37
	ZFAND6	1.43523	8.73e-39	1.2e-36
	GAPT	3.2817	1.03e-38	1.4e-36
	INKA1	3.3609	1.63e-38	2.19e-36
	SYK	2.9392	2.61e-38	3.46e-36
	TNFRSF13B	5.27213	2.65e-38	3.48e-36
	BCAS4	2.51886	5.92e-38	7.69e-36
	MARCKSL1	1.9255	1.35e-37	1.74e-35
	RHBDF2	2.21617	1.75e-37	2.23e-35
	CD53	1.05904	2e-37	2.51e-35
	LDHB	-1.24716	2.5e-37	3.11e-35
	LYPLAL1	2.33091	3.49e-37	4.31e-35
	HLA-DPB1	2.39905	4.29e-37	5.24e-35
	CD3G	-2.86823	6.02e-37	7.27e-35
	HLA-DPA1	2.45424	1.47e-36	1.76e-34
	S100A6	-1.03212	2.43e-36	2.88e-34
	ITM2B	-1.28622	5.46e-36	6.4e-34
	GZMA	-3.24011	7.57e-36	8.8e-34
	LIME1	-1.95586	8e-36	9.2e-34
	PALM2-AKAP2	2.84114	8.23e-36	9.38e-34
	AAK1	-2.8049	1.48e-35	1.67e-33
	KLRB1	-3.16914	3.1e-35	3.47e-33
	ORAI2	1.88004	3.9e-35	4.32e-33
	CIITA	2.87844	5.73e-35	6.29e-33
	SARAF	-1.06278	6.96e-35	7.57e-33
	AFF3	3.41765	3.92e-34	4.23e-32
	SP140	1.85487	1.56e-33	1.67e-31
	POLD4	1.22231	3.73e-33	3.95e-31
	BASP1	3.20875	8.55e-33	8.97e-31
	HLA-DRB1	2.22402	8.67e-33	9.02e-31
	LCK	-2.05895	1.4e-32	1.44e-30
	IGLC2	4.12474	1.52e-32	1.55e-30
	PRKCB	1.41186	2.99e-32	3.04e-30
	BCL11B	-2.95462	3.68e-32	3.7e-30
	S100A11	-1.26849	4.04e-32	4.03e-30
	NT5E	4.1335	4.96e-32	4.91e-30
	IGLC1	3.5867	9.42e-32	9.24e-30
	LINC01781	7.41153	1.84e-31	1.79e-29
	H3F3A	0.552081	2.65e-31	2.56e-29
	PNOC	4.58067	2.7e-31	2.58e-29
	HLA-DQA1	2.93407	3.01e-31	2.85e-29
	SCPEP1	2.3234	4.44e-31	4.18e-29
	CYSLTR1	2.29605	8.82e-31	8.24e-29
	EZR	1.23534	8.99e-31	8.33e-29
	TRBC2	-1.63622	1.43e-30	1.31e-28
	SRGN	-2.03325	1.52e-30	1.38e-28
	SLC2A6	3.3334	2.06e-30	1.87e-28
	SEL1L3	2.12932	2.63e-30	2.37e-28
	RUBCNL	3.91163	5.55e-30	4.96e-28
	EEF2	0.569371	6.74e-30	5.97e-28
	MBD4	1.52748	9.38e-30	8.25e-28
	IGLC3	4.85484	1.32e-29	1.15e-27
	PAX5	5.21873	1.64e-29	1.42e-27
	ANXA1	-3.09202	2.54e-29	2.18e-27
	STAP1	3.8127	5.2e-29	4.45e-27
	TLE1	3.4888	9.9e-29	8.4e-27
	COBLL1	4.82882	1.11e-28	9.37e-27
	DAPP1	2.21079	1.99e-28	1.66e-26
	PKHD1L1	3.94092	2.71e-28	2.25e-26
	MARCKS	2.68305	3.23e-28	2.66e-26
	SYNGR2	1.41979	6.14e-28	5.03e-26
	GZMK	-2.96066	6.87e-28	5.59e-26
	SMAGP	1.92556	1.16e-27	9.37e-26
	ITPR1	1.95567	1.2e-27	9.6e-26
	MS4A1	5.38986	1.25e-27	9.93e-26
	CAPG	1.72047	1.64e-27	1.3e-25
	PAWR	3.57685	1.7e-27	1.34e-25
	RCSD1	0.957137	3.94e-27	3.08e-25
	CD22	5.14801	4.4e-27	3.42e-25
	CDCA7L	3.40448	6.01e-27	4.64e-25
	SETBP1	4.23815	6.69e-27	5.13e-25
	OSBPL10	3.5998	1.01e-26	7.72e-25
	CTSH	1.77511	1.09e-26	8.26e-25
	LINC00926	5.67465	1.2e-26	9.06e-25
	GGA2	1.86911	1.31e-26	9.77e-25
	FCRLA	5.13447	1.85e-26	1.37e-24
	NOSIP	-1.75284	2.14e-26	1.58e-24
	EEF1B2	0.523185	2.63e-26	1.93e-24
	LINC00861	-2.58213	3.32e-26	2.42e-24
	CBFA2T3	3.40704	4.33e-26	3.14e-24
	DDAH2	1.81764	5.69e-26	4.1e-24
	FAM30A	5.38139	5.88e-26	4.21e-24
	SKAP2	1.83409	1.02e-25	7.26e-24
	HIPK2	2.20525	1.37e-25	9.67e-24
	SOWAHD	3.47658	2.01e-25	1.42e-23
	CNR2	3.93098	2.21e-25	1.54e-23
	PLAAT4	-2.10982	2.65e-25	1.84e-23
	B2M	-0.308761	3.31e-25	2.29e-23
	SPIB	4.25359	4.48e-25	3.08e-23
	GIMAP5	-2.85899	7.55e-25	5.16e-23
	LYL1	2.29574	1.22e-24	8.26e-23
	EEF1G	0.420377	1.25e-24	8.46e-23
	WDR34	3.63202	1.49e-24	9.99e-23
	ALOX5	2.41789	1.78e-24	1.19e-22
	FCGR2B	2.55019	2.23e-24	1.48e-22
	CD7	-3.32549	2.46e-24	1.62e-22
	SEMA4B	3.14696	4.98e-24	3.27e-22
	STRBP	2.34405	5.24e-24	3.43e-22
	IFITM1	-1.96834	5.89e-24	3.83e-22
	SP110	1.16449	6.29e-24	4.06e-22
	CALM1	-0.794713	6.69e-24	4.31e-22
	NCF1	1.2718	7.98e-24	5.11e-22
	INPP5D	1.29591	3.08e-23	1.96e-21
	HLA-DOA	2.61868	3.64e-23	2.3e-21
	TCF4	2.63499	3.92e-23	2.47e-21
	MTSS1	2.06566	4.61e-23	2.89e-21
	REL	1.54634	4.75e-23	2.96e-21
	HLA-DRB5	2.0253	6.96e-23	4.31e-21
	LAT	-3.2394	7.75e-23	4.78e-21
	NEK6	2.95254	8.95e-23	5.49e-21
	CCDC50	2.27591	9.03e-23	5.51e-21
	NKG7	-2.97917	9.36e-23	5.68e-21
	DOK3	3.36936	1.3e-22	7.85e-21
	GUCD1	2.12869	3.05e-22	1.83e-20
	TPD52	1.65397	4.87e-22	2.91e-20
	CST7	-2.60826	4.91e-22	2.92e-20
	EAF2	2.46253	5.41e-22	3.2e-20
	GZMM	-2.98658	6.24e-22	3.68e-20
	LYN	2.37723	7.52e-22	4.41e-20
	LEPROTL1	-2.01705	8.36e-22	4.88e-20
	SNX3	0.905338	1.06e-21	6.15e-20
	DENND3	2.48862	1.08e-21	6.22e-20
	UQCRH	0.698563	1.14e-21	6.55e-20
	FAM177B	4.13058	1.96e-21	1.12e-19
	ARPC3	0.614316	2.33e-21	1.33e-19
	CD24	5.86747	4.03e-21	2.28e-19
	S100A10	-1.00298	8.16e-21	4.61e-19
	LARGE2	3.49392	1.06e-20	5.98e-19
	RASGRP3	2.69066	1.1e-20	6.17e-19
	KCNN4	2.25508	1.45e-20	8.09e-19
	GIMAP1	-2.81363	1.51e-20	8.35e-19
	KDM4B	2.17053	1.74e-20	9.58e-19
	WASHC4	1.49456	2.16e-20	1.19e-18
	SLC25A6	0.50209	3.59e-20	1.96e-18
	EIF1	-0.444605	4.88e-20	2.65e-18
	HERPUD1	1.14701	6.15e-20	3.33e-18
	BCL11A	3.95618	7.2e-20	3.88e-18
	TMSB4X	-0.277294	9.01e-20	4.83e-18
	ADK	1.54068	9.95e-20	5.32e-18
	SIGLEC10	3.30127	1e-19	5.32e-18
	METTL7A	2.25282	1.09e-19	5.76e-18
	PIK3AP1	2.45798	1.14e-19	6e-18
	BCL2A1	1.77354	1.74e-19	9.15e-18
	DAAM1	1.93933	1.79e-19	9.33e-18
	ZNF296	2.57275	2.04e-19	1.06e-17
	PRKCQ-AS1	-3.22217	2.32e-19	1.2e-17
	NFKB2	1.8575	2.54e-19	1.31e-17
	SMAP2	1.12204	2.6e-19	1.33e-17
	CYBA	0.50942	3.88e-19	1.98e-17
	CKLF	-1.97272	5.6e-19	2.85e-17
	PFN1	-0.472162	6.15e-19	3.12e-17
	EVI2B	0.807099	6.58e-19	3.32e-17
	UBE2J1	1.52313	7.54e-19	3.79e-17
	IGHG2	4.92691	7.77e-19	3.89e-17
	PARP1	0.989923	1.43e-18	7.14e-17
	ITGB2	-1.30876	1.64e-18	8.12e-17
	CTSW	-2.81959	2.01e-18	9.94e-17
	TLE3	1.78068	2.07e-18	1.02e-16
	DENND5B	3.58499	2.09e-18	1.03e-16
	UVRAG	1.6372	2.56e-18	1.25e-16
	SAMHD1	-2.74749	3.15e-18	1.53e-16
	SLFN5	-2.27338	3.28e-18	1.59e-16
	LHPP	2.16809	3.4e-18	1.64e-16
	FAM43A	2.6295	3.77e-18	1.81e-16
	FLT3LG	-2.42624	4.69e-18	2.25e-16
	RNGTT	1.92323	4.77e-18	2.28e-16
	CST3	-3.81811	4.8e-18	2.28e-16
	SH3BGRL3	-0.558635	4.82e-18	2.28e-16
	USP6NL	2.99788	5.35e-18	2.52e-16
	ARL4C	-1.79733	5.54e-18	2.6e-16
	CYB561A3	1.80046	7.02e-18	3.28e-16
	C12orf57	-1.19139	7.29e-18	3.39e-16
	LYAR	-2.07425	8.1e-18	3.76e-16
	RORA	-2.60479	1.04e-17	4.82e-16
	RGS10	-1.54807	1.08e-17	4.95e-16
	PCED1B-AS1	-1.01203	1.19e-17	5.44e-16
	TBC1D9	2.63557	1.35e-17	6.18e-16
	TLR6	3.07624	1.42e-17	6.45e-16
	VPREB3	6.08892	1.46e-17	6.63e-16
	MIS18BP1	1.25322	2.1e-17	9.46e-16
	TCF3	1.97844	2.64e-17	1.19e-15
	CHPT1	1.81388	2.77e-17	1.24e-15
	VIM	-0.691172	7.36e-17	3.28e-15
	SYNE2	-2.07868	7.79e-17	3.46e-15
	CR1	3.26082	8.04e-17	3.56e-15
	FYN	-2.19311	8.82e-17	3.89e-15
	ATP2B1-AS1	1.94345	9.21e-17	4.05e-15
	PTPRC	-0.702942	1e-16	4.38e-15
	C9orf139	2.86493	1.15e-16	5e-15
	PLCG2	2.10789	1.52e-16	6.62e-15
	AC025164.1	1.47105	1.66e-16	7.18e-15
	NEAT1	-0.970342	1.81e-16	7.82e-15
	CD247	-2.20441	2.42e-16	1.04e-14
	IFNGR2	1.80699	2.51e-16	1.08e-14
	CXCR5	2.91812	3.31e-16	1.41e-14
	CD70	3.11239	3.63e-16	1.55e-14
	LILRB1	2.57211	5.27e-16	2.24e-14
	FAM3C	1.59398	9.08e-16	3.84e-14
	TCF7	-1.54492	1e-15	4.22e-14
	GMFG	-0.81834	1.01e-15	4.22e-14
	ID2	-4.02804	1.31e-15	5.49e-14
	SKIL	1.61786	1.32e-15	5.5e-14
	CCDC32	1.57344	1.81e-15	7.53e-14
	DOK2	-2.19881	1.89e-15	7.84e-14
	AC009950.1	1.1564	3.34e-15	1.38e-13
	MT2A	-2.00694	3.99e-15	1.64e-13
	CLIC4	2.8995	4.4e-15	1.8e-13
	PDE4B	1.39032	4.51e-15	1.84e-13
	NCOA3	1.29735	5.68e-15	2.31e-13
	DBNL	1.00878	6.15e-15	2.49e-13
	LINC01588	2.12032	9.02e-15	3.64e-13
	SKAP1	-2.69016	9.64e-15	3.88e-13
	AQP3	-2.33136	9.95e-15	3.99e-13
	FAU	0.261611	1.03e-14	4.13e-13
	SCRN1	2.73309	1.11e-14	4.43e-13
	SPN	-2.33233	1.14e-14	4.54e-13
	ABRACL	-1.33516	1.15e-14	4.57e-13
	PPP1R14A	4.60386	1.25e-14	4.92e-13
	ARID3A	1.54378	1.25e-14	4.94e-13
	FCER1G	-3.35979	1.3e-14	5.09e-13
	ANKRD13A	1.62221	1.37e-14	5.37e-13
	TSC22D3	0.774437	1.55e-14	6.02e-13
	TRAT1	-2.86548	1.7e-14	6.59e-13
	DUS2	2.35167	2.78e-14	1.08e-12
	ITM2A	-1.87383	3.14e-14	1.21e-12
	PIM1	-2.16705	3.23e-14	1.24e-12
	RHOQ	2.10943	3.42e-14	1.31e-12
	FXYD5	-0.629332	3.86e-14	1.47e-12
	GRK3	2.40019	4.17e-14	1.59e-12
	SNN	2.08237	4.23e-14	1.61e-12
	PHACTR1	2.4972	5.47e-14	2.07e-12
	SPOCK2	-1.57811	6.5e-14	2.45e-12
	RNF213	-1.07492	7.19e-14	2.7e-12
	C7orf50	1.32983	7.6e-14	2.85e-12
	LIMS1	-1.85085	8.01e-14	3e-12
	CYBB	2.08454	8.25e-14	3.07e-12
	DSTN	-1.83914	8.49e-14	3.16e-12
	JUN	1.54707	1e-13	3.7e-12
	ENTPD1	2.01227	1.23e-13	4.55e-12
	TCEA1	0.753069	1.32e-13	4.86e-12
	RRAS2	2.30183	1.44e-13	5.3e-12
	TC2N	-2.43716	1.78e-13	6.52e-12
	AL050309.1	2.18442	2.34e-13	8.55e-12
	FCRL2	3.6636	2.51e-13	9.12e-12
	TSPO	-1.08044	3.01e-13	1.09e-11
	FAM49A	2.27001	3.13e-13	1.13e-11
	ZDHHC21	1.82148	3.2e-13	1.15e-11
	NEK8	2.57972	3.79e-13	1.36e-11
	CD52	0.495002	3.81e-13	1.36e-11
	JCHAIN	2.56553	5.04e-13	1.8e-11
	PFDN5	0.321561	5.54e-13	1.97e-11
	AC012368.1	2.43415	7.82e-13	2.78e-11
	MTPN	0.898251	8.73e-13	3.09e-11
	ZNF821	1.75707	9.9e-13	3.49e-11
	PRKCH	-3.01021	1.03e-12	3.61e-11
	CHCHD10	1.10402	1.51e-12	5.31e-11
	FCHSD2	1.83066	1.58e-12	5.51e-11
	LSP1	0.597089	1.63e-12	5.7e-11
	SORL1	-2.00333	1.72e-12	5.98e-11
	XBP1	-1.36358	1.76e-12	6.11e-11
	NIBAN3	3.94004	1.81e-12	6.25e-11
	HMOX1	2.48564	2.73e-12	9.42e-11
	TSPAN13	4.00811	2.85e-12	9.81e-11
	ATP2B1	0.954584	3.16e-12	1.08e-10
	TYROBP	-2.75566	3.51e-12	1.2e-10
	CTSZ	1.49844	3.73e-12	1.27e-10
	TMEM273	1.99102	3.75e-12	1.28e-10
	IFI16	0.719205	4.95e-12	1.68e-10
	TIMP1	-1.82103	5.05e-12	1.71e-10
	AC004687.1	0.726036	5.21e-12	1.76e-10
	GBP2	-2.24505	5.68e-12	1.91e-10
	IGHG3	3.66064	5.7e-12	1.91e-10
	ODC1	1.61804	5.77e-12	1.92e-10
	MAF	-3.11255	5.76e-12	1.92e-10
	SELPLG	-3.33241	5.98e-12	1.99e-10
	CD86	1.72302	7.57e-12	2.51e-10
	RIPOR2	0.678741	7.74e-12	2.56e-10
	SMC6	1.4747	7.9e-12	2.6e-10
	PXK	1.64275	8.71e-12	2.86e-10
	DGKD	1.55949	9.27e-12	3.04e-10
	NCF4	1.3309	1.11e-11	3.62e-10
	HIP1R	2.18926	1.34e-11	4.35e-10
	IGHG4	3.70636	1.34e-11	4.36e-10
	PARM1	3.27427	1.42e-11	4.6e-10
	BHLHE41	2.39201	1.46e-11	4.71e-10
	RAB31	1.76601	1.49e-11	4.82e-10
	LINC02422	2.93867	1.52e-11	4.87e-10
	PTGER2	-2.81459	1.58e-11	5.06e-10
	CTSS	0.872632	1.64e-11	5.23e-10
	JDP2	2.94266	1.75e-11	5.59e-10
	STAG3	1.78337	1.76e-11	5.59e-10
	P2RY10	1.13211	1.94e-11	6.17e-10
	TMEM123	-1.0117	1.97e-11	6.23e-10
	TNFRSF17	3.11656	1.97e-11	6.23e-10
	LRMP	1.47174	1.98e-11	6.25e-10
	RFX5	1.66171	2.02e-11	6.34e-10
	SNX10	1.3931	2.09e-11	6.55e-10
	DNAJC10	1.36824	2.13e-11	6.64e-10
	TRIM38	0.95251	3.06e-11	9.55e-10
	MCM5	1.58136	3.19e-11	9.91e-10
	CNFN	3.24505	3.79e-11	1.18e-09
	SP100	0.687255	3.89e-11	1.2e-09
	PIK3IP1	-1.60826	4.2e-11	1.3e-09
	CIAO2A	0.962758	4.22e-11	1.3e-09
	EEF1A1	0.221143	4.31e-11	1.32e-09
	LEF1	-3.44767	4.39e-11	1.34e-09
	TRG-AS1	-1.65812	4.84e-11	1.48e-09
	CFL1	-0.396884	5.1e-11	1.55e-09
	CAMK4	-2.21807	7.51e-11	2.28e-09
	NUDT4	1.11821	8.22e-11	2.49e-09
	SPPL2B	1.99856	8.4e-11	2.54e-09
	IGKV1-5	5.70823	9.29e-11	2.79e-09
	IRF8	2.63781	9.28e-11	2.79e-09
	DOP1B	1.58706	1.12e-10	3.36e-09
	HLX	3.15824	1.28e-10	3.84e-09
	HDAC9	2.00534	1.33e-10	3.97e-09
	SIGLEC14	3.06216	1.34e-10	4e-09
	SH2D1A	-3.01902	1.4e-10	4.17e-09
	UBA52	0.23828	1.6e-10	4.73e-09
	SUB1	0.447156	1.65e-10	4.87e-09
	TMEM173	-3.09627	1.67e-10	4.91e-09
	DERL3	2.77634	1.69e-10	4.97e-09
	CD6	-2.83975	1.73e-10	5.06e-09
	JUP	2.89177	2.09e-10	6.11e-09
	RASGRP2	0.833787	2.21e-10	6.44e-09
	PPP3CA	1.09618	2.28e-10	6.63e-09
	SNX8	2.12596	2.48e-10	7.19e-09
	CORO1B	-1.26415	2.51e-10	7.26e-09
	TMA7	-0.36768	3.4e-10	9.83e-09
	PPP2R5C	-0.995261	3.45e-10	9.96e-09
	KLRG1	-1.98067	3.52e-10	1.01e-08
	MAL	-2.62515	3.58e-10	1.03e-08
	MTMR14	1.1332	3.69e-10	1.06e-08
	KLF8	2.35811	3.92e-10	1.12e-08
	GM2A	2.0892	4.28e-10	1.22e-08
	SAMD3	-2.57428	5.06e-10	1.44e-08
	PTPN7	-1.60772	5.49e-10	1.56e-08
	LSM10	0.840685	5.82e-10	1.65e-08
	PRKD3	1.31045	5.88e-10	1.66e-08
	DENND2D	-1.69775	5.91e-10	1.66e-08
	3-Mar	2.22965	6.4e-10	1.79e-08
	ARL11	2.39307	6.39e-10	1.79e-08
	CDC25B	-2.04987	6.42e-10	1.79e-08
	HSPA4	1.29272	6.76e-10	1.88e-08
	ALOX5AP	-1.13278	6.76e-10	1.88e-08
	ARRB2	-1.58229	6.84e-10	1.9e-08
	TNFRSF25	-2.53668	7.33e-10	2.03e-08
	CMC1	-1.90032	7.87e-10	2.17e-08
	SNHG7	0.841555	7.95e-10	2.19e-08
	BTN2A2	1.89834	8.28e-10	2.28e-08
	PAXX	-1.11283	8.39e-10	2.3e-08
	KAT2A	1.81674	9.07e-10	2.48e-08
	SYVN1	1.59148	9.15e-10	2.5e-08
	INPP4B	-2.61557	9.36e-10	2.55e-08
	TUBB6	3.18029	9.65e-10	2.62e-08
	LPAR6	-3.18831	9.8e-10	2.66e-08
	PYCARD-AS1	2.48021	1.06e-09	2.87e-08
	TMEM243	0.693981	1.1e-09	2.96e-08
	ZAP70	-2.95603	1.12e-09	3.02e-08
	CD40LG	-3.00127	1.21e-09	3.25e-08
	CKAP4	2.26775	1.29e-09	3.47e-08
	CTSC	-1.31009	1.38e-09	3.7e-08
	SLA	-2.4585	1.39e-09	3.71e-08
	CD4	-2.80303	1.39e-09	3.71e-08
	CCL4	-3.13917	1.41e-09	3.74e-08
	UBR5-AS1	2.57156	1.44e-09	3.82e-08
	LYZ	-3.61741	1.49e-09	3.96e-08
	GIMAP2	-1.80191	1.51e-09	3.99e-08
	CNPY3	0.824021	1.53e-09	4.03e-08
	CLEC2B	-1.53344	1.9e-09	4.98e-08
	CEPT1	1.1865	1.94e-09	5.09e-08
	ITK	-3.09845	2.03e-09	5.32e-08
	CERS4	1.6411	2.04e-09	5.33e-08
	NUAK2	1.53123	2.05e-09	5.35e-08
	CCND3	-1.0705	2.09e-09	5.44e-08
	MYH9	-1.05183	2.14e-09	5.55e-08
	TLE5	-0.660943	2.23e-09	5.77e-08
	LINC01871	-2.87124	2.58e-09	6.66e-08
	EVL	-0.62074	2.7e-09	6.96e-08
	LST1	-2.1999	2.74e-09	7.04e-08
	ZDHHC14	2.24303	2.97e-09	7.62e-08
	SNX29	1.50092	3.08e-09	7.89e-08
	ARID5B	0.894498	3.25e-09	8.31e-08
	CHD9	0.935445	3.4e-09	8.67e-08
	CALHM6	1.31268	3.57e-09	9.08e-08
	LINC00665	2.10658	3.64e-09	9.26e-08
	CD84	-1.70856	3.93e-09	9.96e-08
	CLEC2D	-0.807706	4.02e-09	1.02e-07
	CD63	-1.01828	4.24e-09	1.07e-07
	PRKCD	1.6224	4.36e-09	1.1e-07
	GATA3	-2.75308	4.37e-09	1.1e-07
	CD14	-3.71666	4.39e-09	1.1e-07
	C12orf75	-1.25939	4.43e-09	1.11e-07
	EBI3	2.62271	4.46e-09	1.11e-07
	RASGRP1	-1.80107	4.54e-09	1.13e-07
	OPTN	-1.34224	4.6e-09	1.14e-07
	RGS19	0.76388	4.69e-09	1.16e-07
	PNPLA8	1.23365	4.84e-09	1.2e-07
	NAV2	3.37842	5.36e-09	1.32e-07
	SNHG25	-1.1401	5.87e-09	1.45e-07
	PRMT2	-0.916288	6.07e-09	1.49e-07
	TRAF5	1.04185	6.1e-09	1.5e-07
	PRDM1	-2.14368	6.44e-09	1.58e-07
	CMTM6	0.76186	6.55e-09	1.6e-07
	PPM1K	0.872961	7.05e-09	1.72e-07
	CD96	-1.92292	7.12e-09	1.73e-07
	NDFIP1	-1.15473	7.44e-09	1.81e-07
	GAS6-AS1	2.56552	9.06e-09	2.2e-07
	TMEM38B	1.6882	9.39e-09	2.27e-07
	GNLY	-3.38633	9.73e-09	2.35e-07
	SERINC5	-2.97774	9.77e-09	2.35e-07
	CTSB	-1.57565	1.01e-08	2.43e-07
	DGKZ	-1.98829	1.06e-08	2.56e-07
	BLM	2.06092	1.07e-08	2.56e-07
	IQGAP2	-1.99104	1.1e-08	2.62e-07
	SESN3	1.25156	1.18e-08	2.83e-07
	METTL8	1.48929	1.21e-08	2.88e-07
	BIN2	-0.871276	1.35e-08	3.22e-07
	TRAF3IP3	-0.612084	1.37e-08	3.26e-07
	LIMD1	1.66235	1.43e-08	3.4e-07
	AC016745.2	2.72347	1.47e-08	3.48e-07
	UQCR11	-0.469835	1.52e-08	3.58e-07
	PYHIN1	-1.66254	1.53e-08	3.6e-07
	GPR171	-2.44117	1.58e-08	3.7e-07
	WDFY4	2.38387	1.58e-08	3.7e-07
	SLC9A3R1	-1.31246	1.58e-08	3.7e-07
	IL10RA	-0.993275	1.66e-08	3.89e-07
	CD44	-0.695021	1.7e-08	3.96e-07
	LINC00649	-2.75747	1.76e-08	4.09e-07
	MICU2	1.03287	1.82e-08	4.22e-07
	OXNAD1	-2.91182	1.93e-08	4.48e-07
	REEP5	0.652179	1.99e-08	4.61e-07
	ELOA	1.31605	2.29e-08	5.28e-07
	AP1S3	2.077	2.33e-08	5.37e-07
	LDLRAP1	-2.12834	2.37e-08	5.44e-07
	GIMAP6	-2.72329	2.37e-08	5.44e-07
	RIC3	1.29275	2.41e-08	5.53e-07
	PRF1	-3.69541	2.42e-08	5.54e-07
	CD8B	-2.85069	2.49e-08	5.69e-07
	LTB	0.544155	2.91e-08	6.63e-07
	NUCB2	-1.93627	3.12e-08	7.08e-07
	GRAP2	-2.45935	3.19e-08	7.24e-07
	SEC62	0.470936	3.2e-08	7.24e-07
	JAML	-3.07135	3.21e-08	7.25e-07
	PTAFR	1.7511	3.25e-08	7.33e-07
	HSPB1	-1.17387	3.3e-08	7.43e-07
	PSMB9	0.478374	3.35e-08	7.54e-07
	MYL6	-0.358656	3.49e-08	7.83e-07
	ZNF532	2.57925	3.76e-08	8.42e-07
	FCMR	0.700897	3.82e-08	8.53e-07
	AC124248.1	2.92349	4.41e-08	9.84e-07
	PTPN4	-1.60914	4.55e-08	1.01e-06
	LCP2	-1.60649	4.62e-08	1.03e-06
	TIGIT	-2.56396	4.79e-08	1.06e-06
	NMT2	-1.83777	4.79e-08	1.06e-06
	CISH	-3.07632	5.17e-08	1.14e-06
	LPIN2	-2.14281	5.31e-08	1.17e-06
	NAP1L1	0.368271	5.42e-08	1.19e-06
	SPI1	1.46092	5.47e-08	1.2e-06
	MS4A6A	-3.30214	5.46e-08	1.2e-06
	ITGA4	-0.921301	5.61e-08	1.23e-06
	RCAN3	-1.28506	5.85e-08	1.28e-06
	TPT1	-0.226803	6.27e-08	1.37e-06
	VASP	0.77246	6.28e-08	1.37e-06
	TMEM19	1.27557	6.52e-08	1.42e-06
	CLASRP	1.25835	6.55e-08	1.42e-06
	HIST1H4C	0.534116	6.91e-08	1.5e-06
	FOXP1	-0.717933	6.96e-08	1.51e-06
	MEF2A	1.11313	7.1e-08	1.53e-06
	UPP1	-2.282	7.46e-08	1.61e-06
	SYNGR1	2.04275	7.69e-08	1.65e-06
	CTSD	-2.11417	8.13e-08	1.75e-06
	APPL1	0.892524	8.47e-08	1.82e-06
	SESTD1	2.2462	8.67e-08	1.85e-06
	LRRK1	2.00932	8.78e-08	1.88e-06
	LPAR5	1.43985	9.4e-08	2e-06
	CHD7	1.38852	9.69e-08	2.06e-06
	ZMAT1	1.44203	1.03e-07	2.2e-06
	PLEKHG1	2.87211	1.04e-07	2.21e-06
	PTPRE	-2.29752	1.05e-07	2.23e-06
	SNRNP25	1.25467	1.1e-07	2.32e-06
	TMED8	1.68128	1.1e-07	2.33e-06
	ABHD5	1.45211	1.12e-07	2.35e-06
	PRDM2	0.966985	1.13e-07	2.37e-06
	VSIR	-1.13109	1.13e-07	2.38e-06
	CMTM3	-2.32913	1.14e-07	2.4e-06
	ATP5F1E	-0.259028	1.18e-07	2.46e-06
	IDI1	0.761178	1.19e-07	2.48e-06
	KLRK1	-2.33222	1.24e-07	2.57e-06
	USPL1	1.5487	1.26e-07	2.62e-06
	CD8A	-2.15815	1.27e-07	2.64e-06
	IGKV3-20	3.75911	1.29e-07	2.67e-06
	ITSN2	0.673204	1.32e-07	2.74e-06
	BIRC3	0.858059	1.37e-07	2.83e-06
	SATB1	-2.93054	1.4e-07	2.88e-06
	MT1X	-2.46072	1.47e-07	3.02e-06
	GRB2	0.694605	1.49e-07	3.07e-06
	C11orf24	1.63541	1.53e-07	3.14e-06
	RBL2	-1.07871	1.56e-07	3.19e-06
	GYPC	-0.786045	1.58e-07	3.23e-06
	TSPAN14	-1.68983	1.6e-07	3.27e-06
	STOM	-2.41657	1.61e-07	3.29e-06
	RNF125	-2.05661	1.62e-07	3.3e-06
	IER5	1.51806	1.67e-07	3.4e-06
	ANXA4	1.24111	1.72e-07	3.49e-06
	DYNLL1	0.484791	1.75e-07	3.55e-06
	LSM7	0.527876	1.84e-07	3.71e-06
	CD81	0.941296	1.93e-07	3.9e-06
	ZCCHC10	0.941622	1.94e-07	3.9e-06
	ZFAS1	0.389837	2.05e-07	4.12e-06
	PNISR	0.376549	2.16e-07	4.34e-06
	TLR9	2.87022	2.21e-07	4.44e-06
	GCA	1.25189	2.28e-07	4.56e-06
	KLF6	-0.701354	2.29e-07	4.56e-06
	CCND2	-1.4401	2.28e-07	4.56e-06
	CDC40	0.809611	2.47e-07	4.91e-06
	PWP1	0.90825	2.47e-07	4.91e-06
	CYB5R4	1.0552	2.57e-07	5.11e-06
	NT5C	0.821985	2.63e-07	5.2e-06
	MACF1	-1.27247	2.91e-07	5.76e-06
	PARVB	1.31358	2.95e-07	5.83e-06
	MGAT4A	-1.51744	3.03e-07	5.97e-06
	FAM214A	1.27462	3.11e-07	6.12e-06
	EIF1AY	0.851534	3.15e-07	6.19e-06
	ISCU	0.482804	3.34e-07	6.54e-06
	HSPH1	0.999165	3.61e-07	7.06e-06
	RNF41	1.11487	3.8e-07	7.42e-06
	ETS1	-0.843162	3.88e-07	7.58e-06
	UBE2I	0.497089	4.01e-07	7.82e-06
	TRGC2	-2.74339	4.12e-07	8.02e-06
	AIF1	-2.11157	4.51e-07	8.76e-06
	GPR155	-2.18759	4.57e-07	8.86e-06
	CDK2AP2	-1.0087	4.78e-07	9.24e-06
	CD5	-2.9999	5.01e-07	9.68e-06
	AFMID	2.32592	5.03e-07	9.7e-06
	CBWD5	0.955616	5.08e-07	9.78e-06
	SINHCAF	0.920118	5.17e-07	9.94e-06
	VAMP8	-0.584274	5.2e-07	9.99e-06
	TBC1D22A	1.1728	5.76e-07	1.1e-05
	EVI5	1.94671	6.13e-07	1.17e-05
	CALM3	-0.821429	6.29e-07	1.2e-05
	TMSB10	-0.203865	6.35e-07	1.21e-05
	NAPSA	2.51031	6.35e-07	1.21e-05
	IL2RG	-0.609374	6.51e-07	1.24e-05
	TBC1D4	-2.79307	6.73e-07	1.28e-05
	TRAF4	1.80222	6.72e-07	1.28e-05
	GSAP	1.47462	6.89e-07	1.3e-05
	C1QC	-3.15219	6.9e-07	1.3e-05
	NIPA2	0.939274	6.95e-07	1.31e-05
	CD28	-2.57582	7.36e-07	1.38e-05
	IL7	2.47725	7.35e-07	1.38e-05
	N4BP3	2.67894	7.9e-07	1.48e-05
	H2AFZ	-0.571721	8.26e-07	1.55e-05
	EIF3L	0.423069	8.6e-07	1.61e-05
	CANX	-1.09832	8.68e-07	1.62e-05
	PTPN1	0.867609	9.36e-07	1.75e-05
	DNAJC1	-2.39672	9.44e-07	1.76e-05
	HINT1	-0.330549	9.53e-07	1.77e-05
	OTULINL	-2.5447	9.9e-07	1.84e-05
	CXorf21	1.78493	1e-06	1.85e-05
	SLC66A1	2.08386	1.01e-06	1.86e-05
	NDUFS5	-0.549699	1.01e-06	1.86e-05
	CYTOR	-1.33335	1.11e-06	2.04e-05
	RAB27A	-1.84623	1.31e-06	2.41e-05
	POLR3K	0.880017	1.37e-06	2.51e-05
	TESPA1	-1.58908	1.38e-06	2.53e-05
	GDI2	0.566286	1.4e-06	2.57e-05
	PMEPA1	2.27932	1.44e-06	2.64e-05
	LINC01410	2.20745	1.46e-06	2.68e-05
	RBPJ	-1.14393	1.47e-06	2.69e-05
	E2F5	2.51758	1.48e-06	2.7e-05
	CD83	1.72303	1.5e-06	2.73e-05
	LINC01504	2.39664	1.5e-06	2.73e-05
	CCSER2	-1.40219	1.51e-06	2.74e-05
	ANXA6	0.584512	1.54e-06	2.78e-05
	STK17A	0.560628	1.54e-06	2.79e-05
	THEM4	-1.26277	1.58e-06	2.86e-05
	TCTN1	2.16619	1.62e-06	2.92e-05
	RAD17	1.28746	1.64e-06	2.96e-05
	CRIP1	0.404302	1.72e-06	3.1e-05
	LONRF1	2.21066	1.72e-06	3.1e-05
	ISG20	0.489578	1.73e-06	3.1e-05
	SIDT2	1.5297	1.8e-06	3.22e-05
	TRIO	2.20982	1.87e-06	3.34e-05
	TNFRSF1A	-2.81902	1.92e-06	3.43e-05
	PLAG1	2.22829	1.94e-06	3.46e-05
	COX4I1	0.251386	1.94e-06	3.46e-05
	PLEKHJ1	0.744547	1.94e-06	3.46e-05
	TMEM204	-2.82891	2.09e-06	3.7e-05
	RACK1	0.186173	2.1e-06	3.73e-05
	IGKV1-12	7.88824	2.15e-06	3.81e-05
	SNAP23	0.797916	2.19e-06	3.87e-05
	AMFR	1.36577	2.25e-06	3.96e-05
	MATK	-2.28004	2.32e-06	4.09e-05
	STAT4	-2.30729	2.34e-06	4.12e-05
	ADGRG5	2.02638	2.35e-06	4.13e-05
	CLIP2	2.51394	2.5e-06	4.38e-05
	DMXL1	1.44308	2.65e-06	4.64e-05
	IL2RB	-3.45139	2.67e-06	4.66e-05
	MID1IP1	-2.79146	2.7e-06	4.72e-05
	PARP14	0.861562	2.71e-06	4.72e-05
	ECH1	0.627536	2.72e-06	4.73e-05
	TSPAN3	0.997718	2.74e-06	4.77e-05
	APRT	-0.470016	2.75e-06	4.77e-05
	PASK	-1.76338	2.79e-06	4.83e-05
	GNAQ	-3.4043	2.89e-06	5e-05
	GBP5	-2.32422	2.92e-06	5.04e-05
	FLNA	-0.898206	3.06e-06	5.28e-05
	CEBPD	-4.08627	3.15e-06	5.43e-05
	TXNIP	0.306734	3.29e-06	5.65e-05
	ARHGAP15	-0.712004	3.29e-06	5.65e-05
	CAMK1D	1.03383	3.29e-06	5.65e-05
	LMO4	0.90593	3.34e-06	5.73e-05
	AC007384.1	1.88087	3.49e-06	5.97e-05
	MICAL3	1.652	3.55e-06	6.06e-05
	FKBP11	-1.1171	3.66e-06	6.25e-05
	SDF2L1	-1.1775	3.73e-06	6.36e-05
	ATP1A1	-0.90074	3.78e-06	6.42e-05
	TRAF1	-2.3851	3.91e-06	6.64e-05
	ACADM	0.881935	3.99e-06	6.77e-05
	GANC	1.53981	4.16e-06	7.05e-05
	PIK3R1	-1.24854	4.25e-06	7.19e-05
	TNFRSF4	-3.05613	4.28e-06	7.23e-05
	ICA1L	1.69514	4.48e-06	7.56e-05
	CD226	-2.39414	4.52e-06	7.61e-05
	APLP2	-2.38235	4.74e-06	7.97e-05
	GUK1	-0.529998	4.81e-06	8.07e-05
	TNFRSF1B	-1.25147	5.26e-06	8.83e-05
	FAIM	1.49588	5.34e-06	8.94e-05
	CSNK1G3	1.12428	5.37e-06	8.98e-05
	RABEP2	1.2951	5.38e-06	8.99e-05
	VSIG4	-3.50831	5.57e-06	9.29e-05
	SPATA13	-1.92834	5.61e-06	9.34e-05
	TOB1	-1.55827	5.69e-06	9.46e-05
	PAGR1	0.736584	5.86e-06	9.72e-05
	ACTG1	0.265271	5.85e-06	9.72e-05
	PIK3R2	1.60646	6.18e-06	0.000102455
	ZC2HC1A	1.57812	6.22e-06	0.000102841
	MYC	-1.12194	6.25e-06	0.000103278
	PHKB	0.957776	6.36e-06	0.000104925
	CFLAR	-0.773574	6.41e-06	0.000105643
	ACSF2	1.89486	6.46e-06	0.000106332
	HIF1A	0.919196	6.62e-06	0.000108775
	AC087500.1	2.10679	6.78e-06	0.000111051
	APOL6	-1.4924	6.77e-06	0.000111051
	UXS1	-1.56844	6.83e-06	0.000111771
	GOLGA7	-1.21603	6.96e-06	0.000113702
	GSTK1	-0.484702	6.98e-06	0.000113896
	PPP1R2	-0.692255	7.01e-06	0.000114216
	MYO1F	-0.666674	7.17e-06	0.000116719
	RAB30	1.81228	7.35e-06	0.000119415
	SLC2A4RG	-2.67433	7.43e-06	0.000120656
	CLIC1	0.339688	7.45e-06	0.000120758
	SHOC2	0.740034	7.48e-06	0.000121025
	BRK1	0.393402	8.03e-06	0.00012983
	FAM118A	-0.817478	8.11e-06	0.000130865
	CAPZA1	0.485107	8.3e-06	0.000133646
	IPCEF1	-2.18583	8.31e-06	0.000133646
	ERN1	-2.20944	8.31e-06	0.000133646
	CD1D	2.13709	8.4e-06	0.000134727
	SUPT3H	-2.08239	8.4e-06	0.000134727
	CBWD3	1.24755	8.48e-06	0.000135794
	ZBTB20	0.714671	8.51e-06	0.000136028
	AC027097.1	1.22624	8.52e-06	0.000136028
	CD59	-1.75807	8.85e-06	0.000141178
	CD69	-1.07405	9.04e-06	0.000143958
	ST6GALNAC4	1.38904	9.19e-06	0.000146219
	RNF149	-1.02345	9.35e-06	0.000148492
	RNASET2	0.436747	9.44e-06	0.000149761
	DUSP1	1.06565	9.71e-06	0.000153866
	PLEKHA1	-1.63541	1.04e-05	0.000163876
	MOB3B	2.25147	1.04e-05	0.000163954
	GPR18	1.2355	1.04e-05	0.000163954
	PLEK	0.974626	1.05e-05	0.0001651
	HSPA5	-1.00625	1.06e-05	0.000166811
	CIB1	0.480712	1.07e-05	0.000168326
	DRAP1	-0.57536	1.09e-05	0.000170822
	ATP6AP2	-0.940791	1.12e-05	0.000175577
	PRDM4	1.43545	1.13e-05	0.000176336
	NIPSNAP3B	2.08256	1.13e-05	0.000176983
	CLDND1	-0.940461	1.15e-05	0.00018012
	NIN	0.874152	1.2e-05	0.00018716
	DBI	-0.525548	1.23e-05	0.000192163
	NSMCE1	-1.31921	1.24e-05	0.00019309
	ZNF706	0.468944	1.24e-05	0.000193138
	FAM117B	1.45202	1.25e-05	0.000193196
	HSP90AB1	0.367089	1.27e-05	0.000196586
	ZYX	-1.08217	1.34e-05	0.00020718
	GORASP1	1.78886	1.36e-05	0.000209395
	CERNA1	2.33568	1.36e-05	0.000209932
	RNF141	1.21796	1.37e-05	0.000211223
	IFITM2	-0.504066	1.38e-05	0.000212996
	IFITM3	-1.89236	1.39e-05	0.00021358
	GZMH	-2.69431	1.39e-05	0.000213647
	ZNF581	0.916865	1.42e-05	0.000217722
	CHST12	-0.986876	1.49e-05	0.000228321
	APOE	-2.27513	1.51e-05	0.000231615
	INPP4A	-2.0015	1.55e-05	0.000237423
	H1FX	-1.43922	1.61e-05	0.000245063
	SEC61G	-0.582167	1.65e-05	0.000251364
	KLRD1	-2.54987	1.68e-05	0.000255559
	LINC02273	-3.14578	1.68e-05	0.000255631
	TOB2	0.925705	1.72e-05	0.000260349
	GABARAPL2	0.446231	1.73e-05	0.000261659
	ADAM19	1.13764	1.73e-05	0.000262608
	SMARCC1	0.7621	1.75e-05	0.00026427
	PPP1CC	0.536966	1.76e-05	0.000266326
	IGKV1-39	2.78168	1.79e-05	0.000270103
	SLC9B2	1.64737	1.84e-05	0.000276959
	ATP5PD	-0.616553	1.84e-05	0.000276959
	MZB1	1.40869	1.87e-05	0.000280257
	ANKRD44-IT1	1.12842	1.9e-05	0.000284828
	VAMP5	-1.0472	1.92e-05	0.000286914
	LDLR	-2.57361	1.91e-05	0.000286914
	ICAM2	-1.04751	1.93e-05	0.000287841
	PDE3B	-1.77405	2.01e-05	0.000300353
	IKZF3	0.606515	2.01e-05	0.000300454
	ZNF92	1.09069	2.09e-05	0.000311035
	CENPM	1.69432	2.1e-05	0.000311785
	GPRIN3	-3.09293	2.13e-05	0.000316025
	LINC00623	-0.972028	2.14e-05	0.000317149
	C1orf162	-1.1589	2.17e-05	0.000321372
	VOPP1	0.740355	2.19e-05	0.000324344
	PARP8	-1.56848	2.21e-05	0.000326961
	SRPK2	0.617744	2.25e-05	0.000332374
	LINC01550	-2.78377	2.25e-05	0.000332374
	CDK13	0.639744	2.31e-05	0.000340739
	GRK5	1.31893	2.34e-05	0.000344917
	AC034236.2	2.29887	2.39e-05	0.000351211
	C1QA	-2.20121	2.41e-05	0.000353071
	AC231981.1	1.88679	2.41e-05	0.000353436
	STN1	-1.95744	2.44e-05	0.00035655
	FLI1	0.685258	2.5e-05	0.000365859
	YWHAZ	0.373763	2.66e-05	0.000388258
	THOP1	1.45147	2.69e-05	0.000392698
	SULF2	1.04887	2.7e-05	0.000392798
	PXN	-1.94036	2.71e-05	0.000394415
	PDF	2.53875	2.73e-05	0.000397039
	TNIK	-2.04869	2.8e-05	0.000406129
	BRCA2	1.9233	2.84e-05	0.000411969
	CCDC191	1.9871	2.87e-05	0.000415006
	CHD3	-1.42015	3.03e-05	0.000438135
	MYCBP2	0.524914	3.08e-05	0.000444378
	RSKR	1.43177	3.11e-05	0.000447998
	DLGAP4	1.1007	3.11e-05	0.000447998
	RTN4IP1	1.94767	3.13e-05	0.000450177
	MTHFD1	1.17358	3.22e-05	0.000463628
	LIMD2	0.327261	3.24e-05	0.000465731
	HMGN1	0.335538	3.32e-05	0.000476614
	TECR	-0.743689	3.34e-05	0.000477782
	IRF5	1.4504	3.37e-05	0.000482204
	TTC39C	-1.25194	3.37e-05	0.000482204
	DUSP2	-1.84032	3.4e-05	0.00048568
	CD55	0.792458	3.44e-05	0.000489794
	UBA7	1.06057	3.48e-05	0.000495695
	RPN2	-0.871836	3.49e-05	0.000495695
	IL6R	-1.53991	3.57e-05	0.000507786
	THEMIS	-2.16011	3.62e-05	0.000514337
	TMEM258	-0.429409	3.68e-05	0.000521587
	NFKBIE	1.50484	3.73e-05	0.0005283
	DUSP23	-1.74537	3.81e-05	0.000538047
	TOR3A	0.980504	3.87e-05	0.000545154
	KLF3	-1.12169	3.87e-05	0.000545154
	VPS37B	1.04856	3.87e-05	0.000545154
	GATM	1.74251	3.95e-05	0.000555268
	HOXB2	-2.9884	3.95e-05	0.000555268
	IL6ST	-2.4553	3.97e-05	0.000556857
	SDCBP	-0.891712	3.97e-05	0.000556857
	HNRNPA1	-0.24418	3.99e-05	0.000559186
	SLC2A11	1.36163	4.01e-05	0.000560408
	TXK	-3.02992	4.01e-05	0.000560687
	RPN1	-1.33326	4.04e-05	0.000563169
	TRIM26	1.07289	4.04e-05	0.000563169
	EFHC1	1.44759	4.09e-05	0.000569036
	TP53INP1	1.31585	4.09e-05	0.00056929
	NUP43	1.23448	4.12e-05	0.000572062
	MCL1	-0.659041	4.14e-05	0.000574162
	MAP3K7CL	1.95188	4.23e-05	0.000586597
	CLIC3	-1.9745	4.28e-05	0.000592929
	EOMES	-3.0793	4.3e-05	0.000594392
	LINC00892	-3.50407	4.49e-05	0.000619693
	WIPF1	-0.643217	4.7e-05	0.000648479
	GLIPR2	-1.12822	4.83e-05	0.000665313
	SFXN1	-1.22652	4.85e-05	0.000667603
	SNU13	0.388971	4.87e-05	0.000669102
	HELB	-1.3882	4.95e-05	0.000679767
	SLC25A42	1.23495	4.96e-05	0.000680392
	DIP2A	-2.09445	5.03e-05	0.000689344
	GSTP1	-0.622545	5.08e-05	0.000695103
	NEDD8	-0.466757	5.11e-05	0.000698058
	MYO1C	1.29282	5.14e-05	0.000702146
	SLC38A1	-0.738398	5.15e-05	0.000702658
	AIDA	0.768645	5.29e-05	0.000720123
	PPIA	0.242652	5.33e-05	0.000725232
	AP000787.1	1.14756	5.35e-05	0.00072711
	VAMP2	-0.415213	5.38e-05	0.000730456
	RGL4	-2.41595	5.5e-05	0.000745755
	CSTB	-0.465597	5.59e-05	0.000757648
	EIF4A1	-0.400782	5.62e-05	0.000760486
	CYLD	-0.754882	5.76e-05	0.000778072
	SPACA9	2.17834	5.85e-05	0.000789984
	MRPL40	0.838202	5.9e-05	0.000796005
	TNRC6C	-1.29155	5.91e-05	0.000796406
	MACROD2	2.62242	6.02e-05	0.000810374
	FOS	-3.22699	6.13e-05	0.000823295
	AC092821.3	0.825711	6.24e-05	0.000838331
	ADAMTS6	1.88843	6.3e-05	0.00084538
	TXN	-0.634277	6.34e-05	0.000849756
	MAP7D1	-1.38645	6.47e-05	0.000865639
	AL121839.2	-2.62927	6.57e-05	0.000878591
	ZNF101	-1.41392	6.66e-05	0.000889148
	ELOVL5	0.586069	6.71e-05	0.000894111
	POGZ	0.773581	6.77e-05	0.000900919
	PA2G4	-0.569048	6.77e-05	0.000900919
	ZFP36L1	0.451966	6.8e-05	0.000904274
	PMAIP1	1.3064	7.21e-05	0.000957579
	AKTIP	-1.76389	7.27e-05	0.000964413
	ARF6	0.391687	7.33e-05	0.000970755
	SIRPG	-3.32307	7.47e-05	0.000987934
	SH3BGRL	0.44066	7.47e-05	0.000987934
	ANKRD44	0.474487	7.74e-05	0.00102234
	FKBP5	-1.05578	7.83e-05	0.00103255
	CAT	0.812892	7.96e-05	0.00104861
	SIPA1	0.845847	8.18e-05	0.00107602
	SOGA1	2.0349	8.26e-05	0.00108522
	TUBA1B	-0.605293	8.41e-05	0.0011039
	APMAP	-1.1233	8.45e-05	0.00110758
	ATXN1	-1.83116	8.54e-05	0.00111874
	PLD4	1.39919	8.62e-05	0.00112814
	CDC42SE1	-0.63871	8.65e-05	0.00113118
	MYL6B	1.29379	8.74e-05	0.0011411
	ORAI1	-1.0633	8.92e-05	0.00116392
	GCNT2	1.65661	9.02e-05	0.00117576
	PAX8-AS1	1.13373	9.17e-05	0.00119322
	SCML4	-1.41674	9.95e-05	0.00129412
	PNKD	0.660178	9.99e-05	0.00129743
	MAP4K4	0.834853	0.000101777	0.00131963
	DCK	0.522535	0.000101832	0.00131963
	SPINT2	0.789558	0.000102764	0.00133026
	RBMS1	-1.02153	0.000103209	0.00133458
	SLAMF1	-1.59717	0.000104119	0.00134489
	PABPN1	0.634066	0.000104383	0.00134684
	RGS1	-2.08518	0.000104734	0.00134992
	LGMN	1.78837	0.000105528	0.00135869
	SAV1	1.5393	0.000108477	0.00139515
	CORO1C	1.28106	0.000109093	0.00140157
	CCDC106	2.09742	0.000109309	0.00140284
	NCR3	1.30613	0.000109729	0.00140561
	TAF4B	1.74442	0.00010976	0.00140561
	POLR2L	-0.467144	0.000112096	0.00143399
	EED	0.810267	0.000114684	0.00146553
	BIK	1.7422	0.000114944	0.00146729
	SPP1	2.70996	0.000118269	0.00150812
	SLC20A1	-2.12582	0.000121176	0.00154355
	PBXIP1	-0.871502	0.000123605	0.00157281
	GBP1	-1.65929	0.000125931	0.0015986
	LDHA	-0.510832	0.000126033	0.0015986
	MKNK2	0.72346	0.000125982	0.0015986
	DPYD	-2.27491	0.000126991	0.00160904
	DUSP22	0.92436	0.000127726	0.00161664
	LMBRD1	0.627875	0.000131268	0.00165973
	AFTPH	0.811575	0.000131811	0.0016636
	ARHGAP27	0.996515	0.000131853	0.0016636
	HMGB1	0.24256	0.000133501	0.00168262
	HLA-DQA2	1.48097	0.000140475	0.00176865
	KLF7	1.20229	0.000141431	0.00177695
	UBASH3A	-2.77127	0.000141334	0.00177695
	PPIG	0.420415	0.000144749	0.00181673
	HNRNPLL	-3.88586	0.000147072	0.00184395
	HSP90B1	-0.557985	0.000147286	0.0018447
	AZIN1-AS1	1.9723	0.000147653	0.00184736
	ASAP1-IT2	1.76129	0.000149767	0.0018699
	TNFSF14	-2.78332	0.00014976	0.0018699
	MANF	-0.964681	0.000157181	0.00196042
	DCLRE1C	0.75234	0.000157686	0.00196467
	CRIP2	1.0514	0.000158388	0.00197136
	BEX4	-1.34686	0.000160654	0.00199748
	C9orf78	-0.638785	0.000166149	0.00206367
	RAC1	-0.749222	0.000166371	0.00206428
	AKIRIN2	0.710979	0.000166859	0.00206819
	LUZP1	-1.94923	0.000173954	0.00215167
	MOB1A	0.525836	0.000173897	0.00215167
	SAMD4A	2.16805	0.000174916	0.00216134
	TRIM34	1.33982	0.000176992	0.00218473
	NFATC3	-1.3043	0.000177834	0.00219234
	BID	-1.47903	0.000177975	0.00219234
	SH2D2A	-1.94555	0.000181567	0.00223429
	SAT1	0.503832	0.000186355	0.00229085
	TARBP1	1.09758	0.000187135	0.00229807
	COA7	1.61577	0.000188571	0.00231333
	SERPINB9P1	1.76848	0.000189106	0.00231752
	LSM4	-0.74999	0.000190081	0.00232709
	ZNF814	1.15951	0.000193896	0.00237136
	ARHGAP30	-0.572671	0.000194292	0.00237378
	AC015871.1	1.47176	0.000195656	0.002388
	ATP2B4	-1.26847	0.00019668	0.00239805
	AL359220.1	-2.78816	0.000198742	0.00242072
	PDCD6IP	0.649112	0.000201414	0.00245078
	TSPAN33	1.88165	0.000201713	0.00245192
	MGAT1	-0.929589	0.000202393	0.00245769
	CBLB	-1.25899	0.000203497	0.00246859
	AC092620.1	1.61102	0.000206981	0.0025083
	PRKCQ	-3.10965	0.000210994	0.00255435
	COPS9	-0.503136	0.000211589	0.00255897
	ST3GAL1	-0.908502	0.000213977	0.00258523
	GNG10	-0.900304	0.000214852	0.00259318
	PIKFYVE	0.995486	0.000217591	0.00262359
	PLP2	0.400188	0.000219771	0.00264721
	SELENOW	-0.639475	0.000221423	0.00266443
	KIF2A	-0.916579	0.00022417	0.00269477
	PLEKHF1	-1.71771	0.0002254	0.00270683
	XCL2	-3.44418	0.000225811	0.00270906
	SREBF2	0.832031	0.00023041	0.00276146
	ATP5MG	-0.226057	0.000231339	0.00276919
	ATPAF2	1.13433	0.000231519	0.00276919
	SIGLEC6	2.91644	0.000234697	0.00280441
	TAGLN	2.13449	0.000239169	0.00285499
	NFATC2IP	-0.968014	0.000244763	0.00291885
	TNFAIP3	-1.84907	0.000245256	0.00292181
	PRKY	-1.25666	0.000247055	0.00294032
	DPP4	-3.77265	0.00024835	0.0029528
	TRDC	-5.7946	0.000251004	0.00297843
	ELOB	-0.34219	0.000250793	0.00297843
	C17orf100	1.97329	0.000251856	0.00298558
	PDIA3	-0.523702	0.000254271	0.00301122
	UBALD2	-1.2205	0.000256157	0.00303055
	ANKRD10	0.736281	0.000256577	0.00303252
	STAT1	-1.18747	0.000257566	0.00303825
	AFDN	2.13027	0.000257569	0.00303825
	UPF2	0.469391	0.000264163	0.00311295
	RNASE1	-2.98294	0.00027004	0.00317909
	BCAT1	1.82383	0.000271311	0.00319091
	ENO1	-0.410107	0.000273182	0.00320975
	KCNQ1OT1	1.07131	0.000274053	0.00321683
	CHEK2	1.59923	0.00027646	0.0032419
	RAD51-AS1	-1.14306	0.000277197	0.00324736
	NSG1	-2.67842	0.000283926	0.00332294
	CELF2	-0.486308	0.000285296	0.0033357
	ZC3H12A	1.15914	0.000287339	0.00335631
	BCAR3	2.13637	0.000298251	0.00348037
	NACA	0.151028	0.000302494	0.00352644
	SERPINB6	0.76796	0.000304589	0.00354741
	CERK	-1.68623	0.000312467	0.00363562
	HMOX2	-0.811156	0.00031444	0.00365502
	DYNLT1	-0.7291	0.000319827	0.00370683
	SURF4	-1.17782	0.000319543	0.00370683
	TPST2	-1.0735	0.000319399	0.00370683
	SNHG6	-0.311384	0.000320374	0.00370958
	DNAJC15	0.58027	0.00032564	0.00376691
	DANCR	0.550832	0.000326631	0.00377139
	HMGB2	-0.57517	0.000326974	0.00377139
	CD163	-5.26289	0.000326728	0.00377139
	SLA2	-2.61404	0.00034083	0.00392743
	BNIP3	-1.4601	0.000342351	0.00394115
	SELL	0.466296	0.000346534	0.00398547
	CCNI	0.223208	0.000348319	0.00400216
	NAA50	0.711271	0.000348882	0.00400478
	PRKCE	1.83979	0.000351133	0.00402675
	HLA-E	0.193739	0.000359345	0.00411698
	UBE2E2	1.24144	0.000364227	0.00416892
	NINJ1	-1.37435	0.000364855	0.00417211
	TERF2	1.25144	0.00036778	0.00420154
	MAZ	-1.10008	0.000368718	0.00420825
	KLHL5	1.01768	0.000370237	0.00422155
	MBNL3	1.44675	0.000372267	0.00424065
	DDX39B	-0.718077	0.000373259	0.00424791
	VMP1	-0.856075	0.000377033	0.00428678
	TSC22D4	-0.621589	0.000380847	0.00432604
	IFI44L	-2.40465	0.000382772	0.00433786
	ATP6V0E2	-1.12456	0.000382976	0.00433786
	MLLT3	-1.66558	0.000382976	0.00433786
	SEC14L1	0.955769	0.000394331	0.00446224
	FDFT1	0.504561	0.000397052	0.00448879
	NBPF19	-1.50204	0.000398726	0.00450346
	CXCL16	-2.43146	0.000403645	0.00455472
	GALM	-1.35099	0.000406961	0.00458781
	GBP4	-1.75214	0.000415908	0.00468425
	CDKN1A	1.47497	0.000418012	0.00470352
	S1PR1	-0.74936	0.000421137	0.00473422
	CNKSR2	2.0009	0.000425221	0.00477565
	DGKA	-0.812133	0.000427407	0.0047957
	NKTR	-0.529168	0.000430084	0.00482121
	FUT7	1.14699	0.000435185	0.00487383
	DDX27	0.599767	0.000438423	0.0049055
	ADSL	-1.10457	0.0004405	0.00492413
	GAS5	0.243954	0.000441531	0.00493105
	CHST15	1.79799	0.000456561	0.00509414
	DEPDC5	1.09592	0.000459752	0.00512497
	STAC3	1.68365	0.000460879	0.00513275
	C19orf38	1.5272	0.000468546	0.00521328
	POMP	-0.484178	0.00047902	0.00531992
	RFLNB	-1.96415	0.000478989	0.00531992
	MAPK8IP3	1.22725	0.000490488	0.00543928
	BEX3	-1.49604	0.000490677	0.00543928
	OST4	-0.239935	0.000491137	0.00543934
	TRADD	-0.693672	0.00050026	0.00553526
	PLSCR3	-1.03464	0.000507901	0.0056146
	MYBL1	-3.589	0.000509994	0.00563254
	PJA1	1.12008	0.000520199	0.00573994
	GNG2	-0.847037	0.000523749	0.00577379
	OSTC	-0.608526	0.000524886	0.00578092
	FUT8	0.855384	0.000525362	0.00578092
	MAPKAPK3	-1.6856	0.000526983	0.00578279
	CDK5RAP3	0.601792	0.000526642	0.00578279
	MED15	-1.41008	0.000526472	0.00578279
	FAM177A1	-0.966459	0.000531264	0.00582442
	FMO5	2.01126	0.000533851	0.00584743
	CISD3	-1.04054	0.000535331	0.00585827
	LINC01480	1.87043	0.000542359	0.00592976
	ZNF428	-0.855418	0.000552013	0.00602979
	ABHD14A	-1.14133	0.000553239	0.00603767
	OCIAD2	-0.518275	0.000553895	0.00603933
	UBE2F	-1.20057	0.000555721	0.00605372
	AC245297.3	-0.566891	0.000557045	0.00606262
	RELT	1.43681	0.000568642	0.00618321
	TNFSF13B	-2.29653	0.000578685	0.00628603
	STMN3	-1.02228	0.000579149	0.00628603
	RHOH	-0.572476	0.000581392	0.00630466
	AC009061.2	0.901585	0.000582304	0.00630882
	CYTH1	-0.627925	0.000589365	0.00637954
	PHACTR2	-1.43646	0.000595695	0.00644223
	TMEM80	0.883692	0.000598112	0.00646253
	TMBIM1	0.67811	0.000602536	0.00650445
	AC060780.1	1.25813	0.000610635	0.00658594
	PCNX1	-1.40862	0.000612799	0.00660332
	LGALS3	-1.33062	0.000624903	0.00672769
	EDEM3	-2.03341	0.000627139	0.00674569
	TMEM63A	-0.828262	0.000643802	0.00691249
	ITGAM	1.10147	0.000643276	0.00691249
	RNF214	-1.77479	0.000645925	0.00692906
	SYNE1	-0.879148	0.000654942	0.00701322
	C16orf91	0.933597	0.000654445	0.00701322
	CBR3	1.24522	0.000661429	0.00707635
	MYDGF	-0.744242	0.000673931	0.00720365
	SELENOP	-2.64012	0.000678364	0.00724457
	TCEAL8	-0.751881	0.000684946	0.00730833
	CHRM3-AS2	-2.52154	0.000694029	0.00739865
	ATP8B2	-1.68	0.000700914	0.00745875
	RNASEH1-AS1	1.1768	0.000700584	0.00745875
	HECA	-1.34255	0.000713538	0.00758634
	MAP3K1	0.685621	0.00074398	0.00790297
	PDLIM7	1.39936	0.00074682	0.00791907
	MAP7	2.03274	0.000746503	0.00791907
	PIK3C2B	1.47563	0.000747916	0.00792367
	LRRC8C	-1.65488	0.000750195	0.00794078
	KCTD12	-3.48502	0.000755437	0.00798919
	AC008149.2	1.35524	0.00075695	0.00799813
	GPR160	1.62754	0.00075768	0.00799878
	MMP25-AS1	-2.02879	0.000765033	0.00806927
	TMED2	-0.474478	0.000775181	0.00816911
	SHMT2	0.758403	0.000776052	0.00817109
	SELENOH	0.33806	0.000782473	0.00823145
	CXCR3	-0.649552	0.000793096	0.00833587
	RPA3	0.583981	0.000795824	0.0083572
	ZRANB3	1.89087	0.000797443	0.00836686
	CHURC1	-0.422355	0.000800454	0.00839108
	TAF1A	1.41741	0.000801849	0.00839835
	FCER1A	-4.02289	0.000809585	0.00847195
	NDUFS6	-0.553003	0.000815418	0.00852553
	EFCAB11	2.01679	0.000823532	0.00860285
	MDFIC	-1.26061	0.000827731	0.00863164
	PTK2B	0.712956	0.000827533	0.00863164
	HSDL2	1.11505	0.000828532	0.00863247
	TANK	0.565905	0.000830381	0.00864421
	EIF4A2	0.26883	0.000831364	0.00864691
	AL162253.2	1.53322	0.000836223	0.00868989
	CCR1	1.28026	0.000838451	0.00870548
	ATP5PO	0.301653	0.000841806	0.00873273
	SSR4	-0.321922	0.000862956	0.00894438
	CSK	0.4697	0.000867007	0.00897859
	LINC00963	-1.62863	0.000878386	0.00908856
	TMEM134	0.550967	0.000882802	0.00912636
	TRIR	0.249243	0.000889887	0.00919166
	CCT2	0.522099	0.000895669	0.00924339
	ZNF276	-0.960012	0.000897789	0.00925729
	PIP4P1	0.699595	0.000899202	0.00926387
	ORAI3	0.992558	0.000906318	0.00932113
	HM13	-0.84198	0.000905822	0.00932113
	NOTCH2	0.868058	0.000910857	0.00934371
	AC024560.5	1.01603	0.000910672	0.00934371
	NOC3L	0.928157	0.000910456	0.00934371
	SKP1	-0.28952	0.000914614	0.0093742
	PSTPIP1	-1.04163	0.000946793	0.00969571
	CARD19	-1.17655	0.000957493	0.00979192
	MED25	1.06427	0.000957826	0.00979192
	TELO2	1.2353	0.000964212	0.0098488
	WDSUB1	1.36124	0.000969709	0.00989649
	BICD1	1.27214	0.000974429	0.00993619
	RWDD4	0.800167	0.000978399	0.00996817
	SHKBP1	0.566008	0.000983151	0.0100081
	SLC15A2	1.87126	0.00099736	0.0101441
	SMDT1	0.325023	0.00099891	0.0101512
	CITED2	-1.08183	0.00100526	0.0102071
	GRAMD1A	-1.1392	0.00101489	0.0102961
	ABI3	-1.23506	0.0010249	0.0103888
	SESN1	-2.15108	0.00103359	0.0104681
	SPINT1-AS1	2.00061	0.00103769	0.0105007
	CCR5	-2.43075	0.0010394	0.0105009
	SIT1	-0.546194	0.00103947	0.0105009
	TRABD2A	-1.37054	0.0010529	0.0106186
	SGK3	-1.14203	0.00105263	0.0106186
	SLC44A2	0.687372	0.00105588	0.0106398
	TNFRSF18	-3.42186	0.00105916	0.0106638
	SNRNP27	0.58682	0.00106172	0.0106806
	RALGDS	-1.52492	0.00106917	0.0107465
	NT5C3A	0.649679	0.00108596	0.0109061
	YIPF1	1.02011	0.00108791	0.0109165
	HMCES	-3.33837	0.0011003	0.0110316
	PLIN3	0.894871	0.00110911	0.0111106
	TRGC1	-2.98684	0.00111961	0.0112064
	ACSL6	-2.75778	0.00112249	0.0112259
	SLC2A3	-0.873	0.00112576	0.0112491
	UHMK1	0.591099	0.00113233	0.0113053
	FRMD4B	-2.37549	0.00114229	0.0113953
	STIM1	-2.35757	0.00117073	0.0116693
	OPN3	1.17388	0.00118232	0.0117749
	P4HB	-0.583426	0.00120029	0.0119353
	CD320	-1.04044	0.00120042	0.0119353
	ZNF496	1.88167	0.0012032	0.011953
	SERF2	-0.161067	0.00120488	0.0119598
	FOXN3	-0.691198	0.00121352	0.0120355
	KIZ	0.887551	0.001228	0.0121691
	INTS3	1.07534	0.00123202	0.012196
	OSBPL8	-0.610618	0.00123276	0.012196
	SERPINA1	-2.80649	0.00124234	0.0122807
	BBX	0.465106	0.00125278	0.0123737
	FOXO3	-1.78339	0.00128325	0.0126641
	NEIL1	1.36008	0.0012938	0.0127578
	CALR	-0.471594	0.00131205	0.0129271
	RHEB	-0.679115	0.00131636	0.01295
	VAT1	1.05208	0.00131655	0.01295
	AC006504.5	0.993099	0.00132785	0.0130504
	MAST4	-2.37174	0.00133793	0.013128
	ABI1	0.560361	0.00133745	0.013128
	LINC01934	-1.34539	0.00134218	0.0131589
	BCL7A	1.50731	0.00134502	0.0131759
	PRKCA	-3.29756	0.00135232	0.0132366
	PSMB8	0.340994	0.00136514	0.0133402
	C3AR1	-1.84377	0.00136457	0.0133402
	SUN2	-0.581712	0.00136863	0.0133634
	MIB2	-1.25126	0.00137021	0.013368
	PTGER4	-1.67527	0.00137248	0.0133792
	TIMM8B	-0.745636	0.00137944	0.0134361
	CCR2	-2.12475	0.00138118	0.0134421
	KRTCAP2	-0.355528	0.00139256	0.0135418
	MPC1	-0.934663	0.0014073	0.013674
	RWDD1	-0.468292	0.00141211	0.0137096
	TACC1	-0.933932	0.00142258	0.0137847
	PAOX	1.27122	0.00142256	0.0137847
	RRBP1	-1.50677	0.0014233	0.0137847
	MXD3	1.9248	0.00142857	0.0138245
	MAP3K9	1.80327	0.00143061	0.013833
	AHNAK	-0.45431	0.00143376	0.0138524
	PM20D2	1.12485	0.00144503	0.0139499
	ARF5	-0.644919	0.0014473	0.0139606
	LEMD3	0.947553	0.0014505	0.0139802
	UBB	0.23536	0.0014593	0.0140537
	ADD1	0.575337	0.00146991	0.0141444
	SLC25A23	1.25294	0.00147618	0.0141934
	ECI2	-1.13373	0.00148633	0.0142795
	IFI6	-0.986502	0.00148815	0.0142837
	ARL1	0.763501	0.00148915	0.0142837
	PPP1R16B	1.00995	0.00149282	0.0143074
	AC243960.1	-0.996427	0.00150371	0.0144002
	KBTBD8	1.86323	0.00151333	0.0144691
	UBC	0.237907	0.00151234	0.0144691
	ZC3HAV1	-0.561922	0.00152338	0.0145536
	PDLIM2	-0.732013	0.00152473	0.0145549
	AL021155.5	1.22371	0.00153851	0.0146748
	NUCKS1	-0.485401	0.00155733	0.0148416
	UTP6	0.800231	0.00155848	0.0148416
	SND1	0.669728	0.00156228	0.0148659
	SEC61B	-0.368886	0.00156816	0.01491
	CCDC167	-0.717647	0.00158334	0.0150424
	SGTB	-2.29897	0.0015853	0.015049
	IFI44	-2.65566	0.00158766	0.0150594
	FANCD2	1.32957	0.00160111	0.015175
	GATAD1	0.862496	0.00161562	0.0152916
	NAB2	1.25255	0.00161597	0.0152916
	ERLEC1	-0.934706	0.00162567	0.0153713
	UCP2	0.349221	0.0016315	0.0154142
	ITGA6	-1.75435	0.0016335	0.0154209
	IL17RA	-0.936846	0.00163553	0.0154279
	AL512625.3	1.6917	0.00164627	0.0155169
	AC020656.1	-2.55726	0.00166129	0.0156462
	NDC1	1.32485	0.00166507	0.0156695
	SIGIRR	-0.524118	0.00166868	0.0156911
	DDX24	-0.415992	0.00168283	0.0158117
	RNF167	-0.639234	0.00168998	0.0158665
	CD99	-0.309805	0.00169162	0.0158694
	TMEM116	-2.05099	0.00169554	0.0158937
	LAMTOR5	0.361066	0.00169972	0.0159204
	HIST1H2BG	0.994698	0.00171028	0.0159942
	A2M-AS1	-1.78129	0.00170918	0.0159942
	SLC1A5	0.870444	0.00171225	0.0160002
	TNS3	1.95287	0.00171836	0.0160322
	AC083862.3	1.31383	0.00171762	0.0160322
	PPP2R1A	0.509472	0.00173497	0.0161746
	FAM200B	-0.932777	0.00174981	0.0163002
	PTGS1	1.6996	0.00175447	0.0163309
	WDR11	0.823047	0.00176129	0.016369
	BUB3	-0.515835	0.00176	0.016369
	CXCR6	-2.5157	0.0017629	0.0163711
	HCG11	1.16104	0.00178177	0.0165232
	MVP	-1.07576	0.00178204	0.0165232
	WWP1	-1.38903	0.00178573	0.0165318
	RUNX1	-1.62196	0.00178459	0.0165318
	UBL3	-1.01393	0.00179229	0.0165797
	HLA-A	-0.168673	0.00181814	0.0167868
	PAQR8	-2.03933	0.00181888	0.0167868
	MAPKAPK5-AS1	-0.803612	0.00181759	0.0167868
	CCM2	-0.716083	0.00182467	0.0168272
	NMRK1	-0.895576	0.00183713	0.016929
	TBC1D2B	-2.26947	0.00184875	0.017023
	MCOLN2	1.02656	0.0018715	0.0172193
	PLXNC1	1.24306	0.00187656	0.0172525
	CASP1	-0.718586	0.00187928	0.0172643
	HAPLN3	-2.28943	0.00188922	0.0173423
	ATXN7	-0.914326	0.00189513	0.0173832
	ANKRD37	1.11973	0.00189763	0.0173903
	LIMA1	-2.05433	0.00189882	0.0173903
	SHISA5	-0.643951	0.00190349	0.0174197
	CREB3L2	-1.85061	0.00192197	0.0175755
	B4GALT3	-1.25563	0.00192734	0.0176111
	PLAC8	0.517949	0.00193245	0.0176443
	TMEM256	0.435642	0.00195321	0.0178203
	CDC14A	-1.28078	0.00197557	0.0180105
	GRASP	1.95059	0.00199148	0.0181417
	CD302	-3.19126	0.00200841	0.0182681
	KTN1-AS1	1.95683	0.00200828	0.0182681
	UBE2G1	0.5895	0.002013	0.018296
	GLG1	-0.591969	0.00202201	0.0183639
	COX17	0.388461	0.00202557	0.0183816
	AC008555.4	-0.98655	0.00202857	0.0183816
	ETS2	-3.18348	0.00202784	0.0183816
	TMEM35B	-0.640557	0.00203472	0.0184234
	ICOS	-3.18163	0.00204202	0.0184755
	LSM2	0.451862	0.00205164	0.0185485
	TREM2	-3.29712	0.00207142	0.0187132
	EIF4E3	-1.86189	0.00209244	0.0188888
	SBF2-AS1	1.75199	0.00210882	0.0190223
	ZNF439	0.963563	0.00211156	0.0190326
	SOX4	1.44182	0.00212367	0.0191151
	TMEM219	-0.557544	0.0021239	0.0191151
	CLEC7A	-4.48668	0.0021287	0.0191439
	ARMC1	0.734741	0.00213191	0.0191584
	NDRG1	-1.36135	0.00216244	0.0194181
	HDAC1	0.466257	0.00218288	0.0195754
	TGFBR3	-3.16265	0.00218323	0.0195754
	TESK2	1.63435	0.00218707	0.0195804
	AC092140.1	1.2647	0.00218568	0.0195804
	EIF4EBP1	0.788858	0.0021936	0.0196243
	PDE4D	0.938309	0.00219905	0.0196491
	STK10	-0.616566	0.00220131	0.0196491
	ATP5MF	-0.364143	0.00220104	0.0196491
	ZNF613	1.70963	0.00221321	0.0197406
	BBIP1	-1.35512	0.00221903	0.0197631
	DUSP16	-2.01894	0.0022185	0.0197631
	SLC4A7	-0.904249	0.00225259	0.0200353
	UTRN	-0.776919	0.00225295	0.0200353
	NCK2	-1.36806	0.00226969	0.0201692
	GNB5	0.696596	0.00227175	0.0201726
	EIF2S3	0.347185	0.00227795	0.0202126
	SH3BP5	0.539565	0.00228781	0.020285
	MS4A4A	-4.44683	0.00230658	0.0204323
	C12orf42	1.48843	0.00230784	0.0204323
	LAIR1	-1.41795	0.00238259	0.0210785
	ANAPC16	0.251475	0.00238771	0.0211082
	CASTOR3	1.86747	0.00239316	0.0211408
	FNIP1	0.642993	0.00239563	0.021147
	ARL14EP	0.579699	0.00241215	0.0212771
	RNF135	1.18261	0.00241751	0.0213086
	MRPL57	-0.475609	0.00244104	0.0215002
	BCL2L1	-2.19987	0.00245143	0.0215759
	SSR2	-0.269095	0.00246946	0.0217183
	TP53I3	1.74542	0.00247125	0.0217183
	WDR41	1.11091	0.00247757	0.0217578
	TAGLN2	0.3892	0.00248064	0.0217677
	LINC02256	0.937452	0.00248233	0.0217677
	ANXA2R	-0.727827	0.0024966	0.0218768
	MRPL41	-0.512639	0.00249959	0.0218869
	SNRK	-1.08785	0.00252373	0.0220822
	NIBAN1	-1.00525	0.00252865	0.0221006
	CCDC107	-0.541078	0.00252953	0.0221006
	GCC2	-0.445694	0.00254374	0.0222085
	THEMIS2	0.702123	0.0025758	0.022472
	CCNG2	0.946005	0.00258491	0.0225092
	NELL2	-1.84007	0.00258508	0.0225092
	AC005726.5	1.02308	0.00258571	0.0225092
	SNRPD3	0.480384	0.00259231	0.0225502
	TMEM260	0.973973	0.00262558	0.0228231
	TNFAIP8L2	-1.07638	0.00264218	0.0229507
	NLRC3	-1.07903	0.00264701	0.0229726
	DCTPP1	0.658587	0.00264855	0.0229726
	CSF2RA	-3.11756	0.00265396	0.0230029
	CSF1R	-4.37384	0.00268303	0.0232381
	RTN3	-1.03466	0.00270452	0.0234072
	RASA3	-0.887329	0.00271637	0.0234758
	EIF3G	-0.304129	0.00271592	0.0234758
	CDC37	-0.489418	0.00271995	0.0234898
	TGFBI	-4.35509	0.00275307	0.0237073
	BRI3	-1.47677	0.00275151	0.0237073
	RNASE4	1.48556	0.00274782	0.0237073
	SLCO3A1	-1.79676	0.00275281	0.0237073
	MIIP	0.682784	0.00276245	0.023771
	SRSF8	-0.557365	0.00281198	0.0241798
	CLEC10A	-4.43467	0.00281957	0.0242277
	SCARB1	1.7115	0.00283713	0.0243611
	Z93930.2	-1.54197	0.00284682	0.0244267
	SYTL3	-1.6739	0.00286727	0.0245846
	MED20	1.59286	0.00287096	0.0245985
	RILPL2	0.500166	0.00290522	0.0248743
	SLC39A8	-1.65572	0.00290976	0.0248953
	APOC1	-1.97621	0.00291675	0.0249373
	TAGAP	-0.642174	0.00294156	0.0251135
	LCP1	-0.357752	0.00294099	0.0251135
	C1D	0.523539	0.00295887	0.0252431
	RBBP7	0.537574	0.00296096	0.0252431
	RAP2C	0.816761	0.00298232	0.0254071
	ARHGEF3	-0.94083	0.00299411	0.0254894
	ATP1B3	-0.680646	0.00300624	0.0255744
	TMED10	-0.590707	0.00302154	0.0256863
	NBDY	-0.605626	0.00308126	0.0261754
	CXXC1	0.673701	0.0030854	0.026192
	WEE1	1.28425	0.00318879	0.0270504
	MPZL1	1.15736	0.00319414	0.0270766
	ANKH	-1.16933	0.00320171	0.0271216
	GPATCH4	0.694673	0.00320962	0.0271626
	RCBTB2	-2.48365	0.00321109	0.0271626
	PERP	-1.78975	0.00321424	0.02717
	NFKBIA	0.437244	0.00321974	0.0271972
	FER	1.55127	0.00325098	0.0274417
	SOCS1	0.846221	0.00325503	0.0274565
	FGL2	-1.50645	0.00326127	0.0274898
	ATP6V0D1	0.567398	0.00326566	0.0275074
	CLTB	-0.844963	0.00327024	0.0275266
	LMAN2	-0.524732	0.003314	0.0278753
	DNAJB1	-0.766456	0.00332751	0.0279694
	MANBA	0.824194	0.0033324	0.0279711
	BTN3A2	-0.469055	0.00333126	0.0279711
	ARMH1	-1.48887	0.00335965	0.02818
	CREB3L4	1.70152	0.00338965	0.0284117
	GINM1	0.709659	0.0034004	0.0284819
	GIT2	0.524581	0.00341358	0.0285723
	KDM7A	0.900774	0.00343265	0.0286917
	DGCR6L	-0.710739	0.0034317	0.0286917
	TMEM71	-1.7448	0.00344345	0.028762
	CFDP1	-0.668327	0.00344707	0.0287721
	SSH2	0.575157	0.00345539	0.0288214
	CTNNA1	0.976688	0.00347837	0.0289929
	ELOF1	0.539372	0.0034901	0.0290704
	CEBPB	-0.816869	0.00350092	0.0291402
	STX17	-1.08197	0.00350882	0.0291857
	NGLY1	0.585769	0.00351143	0.0291871
	NBPF14	0.917793	0.00351927	0.0292319
	TSEN54	-0.904776	0.00352933	0.0292952
	MAN2C1	-2.44386	0.00355418	0.029481
	SGSM3	0.712489	0.0035882	0.0297425
	RRP1B	-0.96357	0.00362204	0.0300022
	SMPD1	-1.34325	0.00363201	0.030064
	EIF2S1	-0.905446	0.00363881	0.0300994
	ZBTB7A	0.477348	0.0036928	0.0305249
	ESYT1	-0.60995	0.00370824	0.0306314
	LYSMD2	0.58618	0.00373111	0.0307991
	RUNX2	-2.1445	0.00374377	0.0308714
	IFNG-AS1	0.987764	0.00374504	0.0308714
	CPVL	-4.3006	0.00374977	0.0308891
	DRAXIN	1.7795	0.00379505	0.0312406
	MRPL24	-1.08814	0.00389701	0.0320579
	PLCG1	-2.42394	0.00390854	0.0321306
	MFSD10	0.489901	0.00392179	0.0321904
	NPDC1	-1.77389	0.00391963	0.0321904
	LIG4	1.45422	0.00392389	0.0321904
	CASP6	-1.34168	0.0039553	0.0324259
	MRPS21	-0.408973	0.00398773	0.0326694
	MFHAS1	-1.61567	0.00399626	0.0327169
	CCDC144A	-1.60328	0.00400534	0.0327561
	DDX3Y	0.728642	0.00400654	0.0327561
	IFNLR1	1.88227	0.00401535	0.0328057
	PHPT1	-0.605486	0.00407177	0.033244
	IGKV1D-13	15.3423	0.00409806	0.0334358
	DPP7	-0.463481	0.00410942	0.0335057
	NFYA	1.10509	0.00412242	0.0335887
	ITGB3BP	0.764149	0.00413923	0.0336799
	PSMA7	-0.267776	0.00413845	0.0336799
	ST13	0.281926	0.00416684	0.0338814
	FDPS	0.433042	0.00420918	0.0342024
	UBE2A	0.552341	0.00422198	0.0342831
	PRDX1	0.341981	0.00423468	0.034363
	CNIH4	-0.812289	0.00423828	0.0343689
	TUBGCP5	1.08498	0.00426445	0.0345576
	PPIB	-0.308201	0.00430734	0.0348816
	IGHGP	2.64216	0.00431462	0.0348933
	NFATC2	-0.817099	0.0043145	0.0348933
	POLR1D	-0.375043	0.00432921	0.0349877
	PTGDR	-2.97701	0.00434756	0.0351122
	DENND10	-0.884451	0.00437788	0.0353332
	TSPAN32	-1.47711	0.004386	0.0353749
	STX16	-0.690131	0.00440834	0.0355072
	MORC2	-2.08723	0.00440584	0.0355072
	AL034397.3	1.0749	0.00441645	0.0355486
	BRIX1	0.576752	0.00441945	0.0355488
	MICOS10	-0.346205	0.00445383	0.0357772
	SLC66A3	-0.786986	0.00445347	0.0357772
	JAKMIP1	-2.93659	0.00445863	0.0357917
	AP001816.1	1.30828	0.00446418	0.0358123
	AKNA	-0.477784	0.00447188	0.0358499
	TTC39B	-2.07749	0.00452423	0.0362454
	BLCAP	0.637322	0.00454325	0.0363734
	PITPNC1	-0.952877	0.00455394	0.0364346
	NFX1	0.721754	0.00455814	0.0364438
	MRM1	1.52591	0.00456322	0.03646
	POLR2K	0.420964	0.00457347	0.0365175
	NADK	0.865686	0.00458155	0.0365576
	ICAM3	0.292696	0.00459087	0.0366076
	ZNF717	1.43315	0.00462176	0.0368293
	MGST2	-4.09761	0.00462951	0.0368665
	SLFN12L	-1.4086	0.00464843	0.0369926
	MAPKBP1	1.40056	0.00465434	0.037015
	ACO2	0.620831	0.00465819	0.037021
	ZCCHC7	0.638638	0.00468711	0.0372057
	TIMELESS	1.61574	0.00468765	0.0372057
	PLK3	-1.0841	0.00472431	0.0374718
	AKAP7	-1.69737	0.0047382	0.0375322
	TPP2	-0.966089	0.00473584	0.0375322
	LYRM4	0.57381	0.0047427	0.037543
	HTT	0.873	0.00477973	0.0378111
	PRKD2	0.689309	0.00479607	0.0379153
	AC027097.2	1.3	0.00480213	0.0379381
	ADPRH	1.63041	0.00482547	0.0380974
	FGD3	-0.720778	0.00484674	0.03824
	SEMA4D	-0.699044	0.00485043	0.0382439
	TIFA	0.698631	0.00489318	0.0385556
	GLRX	-0.462186	0.00493203	0.0388361
	GIMAP8	-2.89309	0.00495052	0.038956
	RNASEH2A	1.25796	0.00498244	0.0391814
	CCDC12	0.369739	0.00498826	0.0392014
	OSER1	0.618082	0.00500459	0.039304
	DBNDD2	-1.45549	0.00500826	0.0393069
	NCOA2	0.832898	0.0050144	0.0393293
	AC026979.2	-0.950783	0.00506522	0.0397019
	RNF157	-4.06661	0.00507548	0.0397562
	MBOAT7	-1.82966	0.00509158	0.0398563
	LINC01138	-0.835775	0.00510387	0.0399003
	HACD4	-0.772521	0.00510095	0.0399003
	CHCHD5	-0.767889	0.00511276	0.0399436
	RNF166	-0.634724	0.00515587	0.0402542
	TYW5	0.736307	0.00516195	0.0402753
	PTRH1	-1.82951	0.0051752	0.0403524
	SLC38A2	-0.777562	0.00518395	0.0403943
	TEX264	-0.591621	0.00519099	0.0404228
	ZNF699	0.868779	0.00521224	0.0405619
	PPP5D1	1.64672	0.00521841	0.0405835
	TRIM14	-1.04114	0.00523234	0.0406653
	TKT	0.358137	0.0052546	0.0408119
	RGMB	1.78779	0.00528269	0.0409769
	CCR6	0.802659	0.00528081	0.0409769
	MYO1G	0.402525	0.00529071	0.0410125
	EPHA4	1.02031	0.00530765	0.0410818
	DYNC1H1	-0.614809	0.00530996	0.0410818
	ZNF763	1.59235	0.00530441	0.0410818
	ETHE1	-0.722916	0.00532449	0.0411675
	SECISBP2L	0.72783	0.00538034	0.0415725
	NDUFA6	-0.50029	0.00539186	0.0416346
	METTL9	-0.510451	0.00540145	0.0416818
	ACTN1	-4.03118	0.00542	0.0417979
	PEA15	0.823754	0.00543259	0.041868
	NCEH1	1.74206	0.00545205	0.0419909
	TMED4	-0.603931	0.00545912	0.0419914
	TMEM50B	-0.727942	0.00545644	0.0419914
	TMC8	-0.612669	0.00547437	0.0420816
	MTMR10	1.19014	0.00548061	0.0420899
	RELB	1.15919	0.0054825	0.0420899
	NRM	1.10968	0.0054992	0.0421911
	MYOM2	-4.22264	0.00550384	0.0421996
	RHOC	-0.816155	0.00551885	0.0422876
	SLC25A1	0.752675	0.00554257	0.0424422
	SLC25A43	1.21767	0.00555628	0.0425199
	FAM78A	-1.06425	0.00557714	0.0426523
	LY6E	-0.337933	0.00559062	0.0426828
	TKFC	1.21836	0.00559006	0.0426828
	EIF6	0.46613	0.00559184	0.0426828
	MT1F	-1.25213	0.00566197	0.0431906
	USP11	0.723455	0.00567085	0.0432308
	RESF1	-0.415085	0.00568324	0.0432425
	VCPKMT	0.918772	0.00567959	0.0432425
	AL109955.1	1.61253	0.00568092	0.0432425
	LYPLA1	0.44389	0.00569235	0.0432842
	SPART	-1.8159	0.00569596	0.0432842
	GIPC1	-1.80994	0.00571028	0.043338
	C19orf12	-1.43831	0.00570756	0.043338
	SLC40A1	-2.36005	0.00572653	0.0434338
	NCALD	-2.85056	0.0057813	0.0438214
	SOCS2	-4.00705	0.00580034	0.0439379
	PLAAT3	-0.973055	0.00580421	0.0439394
	RC3H2	-1.42997	0.00581141	0.043966
	CARF	0.858703	0.0058283	0.0440418
	ANK1	1.60582	0.00582879	0.0440418
	UQCRQ	-0.331127	0.00585256	0.0441099
	C15orf61	-1.16381	0.00584371	0.0441099
	ACAP1	-0.286416	0.00584548	0.0441099
	NBR1	-0.985384	0.00584996	0.0441099
	FKBP1A	-0.376824	0.00589631	0.0444117
	YIPF4	-0.517753	0.00591368	0.0445145
	GSTO1	-0.517659	0.00593068	0.0446144
	SNX5	0.48778	0.00594916	0.0447252
	LPGAT1	0.783961	0.00597536	0.0448659
	SLC43A2	1.14813	0.00597483	0.0448659
	H2AFY	-0.507221	0.0059873	0.0449273
	BCLAF1	0.39597	0.00599115	0.044928
	EIF3D	0.270518	0.00600157	0.0449779
	SVIL	-2.01185	0.00604517	0.0452763
	ZSCAN9	1.56019	0.00606696	0.0453274
	ENTPD1-AS1	0.770516	0.00607057	0.0453274
	MGMT	0.560635	0.00607094	0.0453274
	IGSF6	-2.87503	0.00606197	0.0453274
	BCL2L12	0.892148	0.00606068	0.0453274
	FNBP1L	1.90543	0.00609537	0.045453
	MORC2-AS1	-2.31618	0.00609372	0.045453
	LINC01943	-4.01168	0.00621933	0.0463485
	CORO1A	0.174087	0.00622466	0.0463594
	LRSAM1	1.26797	0.00624075	0.0464035
	ST8SIA1	-2.83812	0.00623785	0.0464035
	CLUAP1	-1.19484	0.00624223	0.0464035
	XRN1	-0.954555	0.00624957	0.0464293
	BACH2	0.914362	0.00625692	0.046455
	SLC35B1	-1.32606	0.00629683	0.0467223
	PILRA	-2.34736	0.00633078	0.0469451
	SLC9A9	-2.28626	0.00639284	0.0473759
	NDUFV2	0.338693	0.00642035	0.0475503
	PTPRJ	-2.28953	0.00644482	0.047702
	CERS5	-1.15439	0.0064731	0.0478817
	AC245014.3	1.12593	0.00648831	0.047958
	STAT5B	-0.884843	0.00649143	0.047958
	NUP88	0.753773	0.00656928	0.0485032
	SEM1	-0.362837	0.00657713	0.0485312
	GBP3	-1.16706	0.00659353	0.0486222
	TSPAN18	-3.94917	0.00661232	0.0487236
	N4BP2L2	-0.253072	0.00661542	0.0487236
	AC239799.2	1.61872	0.00665671	0.0489673
	RAB5A	-0.908135	0.00665643	0.0489673
	CARD16	-0.495308	0.00670779	0.0493128
	RNF145	-0.566578	0.00671648	0.0493463
	PDCD1	-3.93962	0.00672561	0.0493831
	M6PR	-0.445095	0.00676383	0.0496332
	C1QBP	0.355265	0.00679891	0.0498601
	MTRNR2L8	0.456607	0.00680717	0.04989
	GPR65	-0.606247	0.00682039	0.0499564
	HSPA1A	-1.09166	0.00684186	0.0500829
	AUTS2	-2.00155	0.00687142	0.0502685
	ZDHHC8	1.19388	0.00689488	0.0504093
	MFSD5	0.80993	0.00692651	0.0506097
	C9orf16	-0.339322	0.00694144	0.0506878
	TLR1	1.11434	0.00696228	0.0508089
	MRPL15	0.705703	0.00697243	0.050852
	AC100861.1	1.18558	0.00701493	0.0511308
	NAP1L4	-0.509765	0.00702732	0.0511899
	IL18	-2.30988	0.00707496	0.0515055
	ZNF831	-1.51214	0.0071021	0.0516717
	NCK1	-0.596936	0.00711785	0.0517548
	CDKN2AIP	-1.19171	0.00714745	0.0519384
	EPHX2	-2.77663	0.00720636	0.0523347
	AC007390.2	1.45235	0.00721482	0.0523644
	RUBCN	0.753274	0.00729023	0.0528796
	AP3M2	-1.34438	0.00731599	0.0530343
	SVIP	-0.512859	0.00732117	0.0530397
	C3orf38	0.733819	0.00735088	0.0532227
	BOD1L1	0.525192	0.00735782	0.0532407
	COPG1	-1.37553	0.00736455	0.0532572
	FOLR2	1.1508	0.00739042	0.053412
	UTS2	-1.7904	0.00739663	0.0534245
	BATF	-0.904104	0.00740692	0.0534666
	PRC1	1.4877	0.00741775	0.0535125
	CLNK	1.74532	0.00742714	0.0535479
	CHRNB1	0.821716	0.00744745	0.053662
	MIR29B2CHG	0.819461	0.00748913	0.0539236
	IL16	0.324795	0.00749686	0.0539236
	LINS1	-0.872729	0.00749728	0.0539236
	TBCD	-1.74864	0.00751017	0.0539839
	LITAF	-0.337317	0.00751497	0.0539859
	AXL	-3.9237	0.00753025	0.0540632
	YBX3	-3.87457	0.0075855	0.0544272
	ZNF793	1.28467	0.0076076	0.0545531
	H2AFJ	-0.988099	0.00761669	0.0545855
	AOAH	-3.87182	0.00768794	0.0550302
	BCL3	1.11117	0.00768614	0.0550302
	CSTA	-3.9001	0.00770985	0.055121
	POLR2J3	-0.320841	0.00770846	0.055121
	SLAMF7	-2.27661	0.00774159	0.0553149
	ADGRE5	-0.647378	0.00775576	0.0553831
	PLCL2	-1.74694	0.00777053	0.0554166
	NDUFB9	-0.33213	0.00777192	0.0554166
	NAPRT	-1.17951	0.00777435	0.0554166
	DDX6	-0.415525	0.00779642	0.0555408
	FBLN5	-1.06612	0.00780153	0.0555441
	IL21R	-3.84031	0.00794285	0.056483
	ALDH16A1	0.821617	0.00793924	0.056483
	DCAF12	-2.71401	0.00798904	0.0567777
	TMEM59	-0.293091	0.00799842	0.0568106
	F2R	-1.97177	0.00801342	0.0568834
	NUBP1	0.657678	0.0080249	0.0569311
	DISP1	1.56728	0.00803334	0.0569572
	SHARPIN	-0.825327	0.00806251	0.0571302
	RELL1	-3.82858	0.00808741	0.0572727
	RNASEK	0.216975	0.00810096	0.0573347
	SIVA1	-0.450561	0.0081093	0.0573597
	ATP2A2	-1.93263	0.00814119	0.0575513
	ATXN7L2	1.6344	0.00816381	0.0576194
	AC092944.1	1.41026	0.00816998	0.0576194
	FBXO9	-0.877355	0.00817009	0.0576194
	TM9SF3	-0.831467	0.00815585	0.0576194
	COTL1	0.296696	0.00821509	0.0579026
	SCO1	0.734703	0.00826249	0.0581794
	KCNK6	-0.892731	0.00826409	0.0581794
	AC005224.2	-3.85412	0.00827563	0.0582263
	ZNF615	1.31521	0.00828982	0.0582919
	ZBTB16	-2.72019	0.00830495	0.058364
	TRAPPC2L	-0.718573	0.00836408	0.058745
	TNFSF8	-3.81307	0.00843277	0.0591927
	A2M	-2.29881	0.00845173	0.0592562
	PDCD7	0.692121	0.00844945	0.0592562
	TBPL1	0.54968	0.00847838	0.0594083
	EIF4E	0.421593	0.00857307	0.0600366
	STYX	-1.28479	0.00858525	0.0600867
	MXI1	-1.73019	0.00861938	0.0602903
	DNAJC3	-0.75231	0.00864151	0.0604098
	AKIP1	-2.19763	0.00866143	0.0605136
	SOD1	-0.258047	0.00869079	0.0606833
	ZEB2	0.667987	0.00878704	0.0613196
	UNC13D	-0.969009	0.008806	0.0614161
	MED23	-1.90667	0.00882272	0.0614968
	FLNB	1.00682	0.00885051	0.0616546
	TMEM106B	-0.847266	0.0088697	0.0617523
	CAMLG	0.378527	0.00889805	0.0619136
	DNMT3A	-1.2934	0.00890831	0.061949
	CSF2RB	1.46577	0.00891952	0.061991
	ZNF639	0.778998	0.00896954	0.0623023
	ZNF397	0.598065	0.00905017	0.0628259
	ITGAL	-0.610142	0.00905623	0.0628316
	RNASEH2B	0.374481	0.00907287	0.0629105
	PARP15	0.800532	0.00911582	0.0631717
	RPP38	0.61987	0.00913618	0.0632489
	ZNF790-AS1	0.944448	0.00913754	0.0632489
	BTLA	0.998821	0.00915706	0.0633253
	RBBP8	1.39843	0.00915917	0.0633253
	IVNS1ABP	-0.907481	0.00920841	0.0635922
	AC016876.1	1.34682	0.00920753	0.0635922
	C1orf174	-1.09645	0.00924511	0.0638088
	BORCS6	0.645864	0.00925825	0.0638627
	PRR13	0.251492	0.00930132	0.0641124
	KANSL1-AS1	-1.16639	0.00930517	0.0641124
	SMIM10L1	-0.886271	0.0093324	0.064263
	ZNF627	1.30852	0.00935086	0.0643531
	ZBED5	0.633071	0.00937219	0.0644628
	ACTR3B	1.43409	0.00938402	0.064507
	AL022328.4	1.60192	0.00940324	0.064602
	NFATC1	0.650255	0.0094567	0.0649321
	CNPPD1	0.499031	0.00948796	0.0651093
	SNHG3	-0.612659	0.0094958	0.0651093
	APOBR	-3.76107	0.00949886	0.0651093
	MAP7D3	0.710187	0.00955618	0.0654648
	PRPF38B	-0.332055	0.00957895	0.0655832
	GRSF1	-0.846661	0.00961998	0.0658264
	UGP2	-0.438726	0.00965226	0.0660096
	RAP1GDS1	-0.978457	0.00971548	0.0664039
	SLC12A6	0.732153	0.00973632	0.0665084
	EEA1	0.682461	0.00974692	0.0665428
	HSPE1	0.284398	0.00975409	0.0665537
	PCGF3	1.04853	0.00980661	0.0668739
	ZNF182	1.2091	0.009818	0.0669134
	CCDC66	-0.568636	0.00988156	0.0673083
	GYG1	-0.9812	0.00993432	0.0676291
	PSMA6	-0.424939	0.0099653	0.0678015
	TARDBP	0.464802	0.00999352	0.0679388
	COMT	-0.732161	0.00999685	0.0679388
	TMEM65	-2.16451	0.0100526	0.0682789
	UBE2E1	0.509838	0.0100874	0.0684762
	MAPRE1	-0.689865	0.0101521	0.0688768
	EMP3	-0.205063	0.0101691	0.0689526
	RABGEF1	0.857177	0.0102557	0.0695008
	NDUFC1	-0.401212	0.0102951	0.0697239
	MAD1L1	-0.620594	0.0103003	0.0697239
	MAP4K2	0.598436	0.0103644	0.070118
	FBLN7	-3.71646	0.010382	0.0701971
	GTF2I	0.425299	0.0104219	0.0704272
	MSR1	-2.6996	0.0104452	0.0705447
	NQO1	1.72525	0.010494	0.0707947
	HS3ST3B1	-3.71328	0.0104882	0.0707947
	CD9	-2.30134	0.0105188	0.0709221
	AC004585.1	-2.71126	0.0105565	0.0711359
	PRDX2	-0.376253	0.0105978	0.0713742
	RRNAD1	1.06025	0.0106761	0.071861
	PIGC	0.559252	0.0107456	0.0722879
	SLC35F6	-1.66267	0.0107977	0.0725725
	QSOX2	1.50199	0.0108	0.0725725
	TSPAN5	-1.54694	0.0108342	0.0727579
	APOBEC3G	-0.49015	0.0108398	0.0727579
	MARCO	-2.88839	0.0108716	0.0729308
	LGALS8	-0.791197	0.0108804	0.0729488
	CFAP36	-0.883158	0.0109262	0.0731736
	LMNB1	0.874162	0.0109228	0.0731736
	TNFSF10	-0.638822	0.0109469	0.073271
	NDUFS2	-0.595643	0.0109666	0.0733624
	AHI1	0.784319	0.0109818	0.0734225
	DIAPH1	-0.54889	0.0110151	0.0735629
	SLC66A2	1.056	0.0110122	0.0735629
	PRMT1	0.426763	0.0110309	0.0736278
	BAD	-1.17208	0.0110698	0.0738462
	N4BP2	-1.42496	0.011077	0.0738528
	TRAF3IP2	0.999484	0.0110905	0.0738602
	RNFT1	0.646775	0.0110885	0.0738602
	TAPBP	0.301097	0.0111486	0.0740051
	AC068587.4	-2.15493	0.011141	0.0740051
	COX8A	-0.269846	0.0111469	0.0740051
	RELA-DT	1.13882	0.0111319	0.0740051
	ZNF493	0.613547	0.0111493	0.0740051
	MIAT	-0.737417	0.0111328	0.0740051
	BARD1	0.884202	0.0112002	0.0743013
	EGLN2	0.386152	0.0112569	0.0746361
	OS9	-0.67654	0.0112954	0.0748498
	OGFRL1	-1.15804	0.0113035	0.0748625
	SMPD2	1.01997	0.0113138	0.0748891
	MRPL52	0.37316	0.0114172	0.0755314
	TMX2	0.601745	0.0114416	0.0756438
	SYTL2	-2.15622	0.0114468	0.0756438
	CCDC88C	-0.596613	0.0114677	0.07574
	AC013264.1	-2.15643	0.0114846	0.0758096
	PRDX6	-0.470514	0.0115064	0.0758457
	DENND4A	0.6873	0.0115082	0.0758457
	HOMER3	1.59937	0.0115091	0.0758457
	KLHL20	-1.23709	0.0115884	0.0763265
	FBXO11	-1.2349	0.0116091	0.0764208
	AL354707.1	1.61976	0.0116224	0.0764341
	EIF3F	0.188287	0.0116299	0.0764341
	LINC00910	1.43549	0.0116303	0.0764341
	GATAD2A	-1.07753	0.0116427	0.0764738
	CCDC71L	1.27819	0.011655	0.076512
	TRIB2	-0.924696	0.0116847	0.0766654
	KMO	1.76748	0.0117202	0.0768137
	FAM162A	-0.596862	0.0117173	0.0768137
	RASSF5	-0.466944	0.0117673	0.0770506
	NTHL1	0.852377	0.0117692	0.0770506
	ARMC10	-1.29814	0.0118032	0.0771467
	ARNTL	-1.40126	0.0117964	0.0771467
	AC023157.3	1.05917	0.0118018	0.0771467
	ATP13A3	-1.6454	0.0118538	0.0773928
	LINC002481	-3.6648	0.0118477	0.0773928
	ZNF609	-1.51624	0.0118911	0.077589
	ARHGEF1	-0.401319	0.0118968	0.077589
	TIPRL	-0.804054	0.0119303	0.0777647
	HSPA8	-0.179286	0.0120505	0.0785057
	FAHD2A	-1.82806	0.0120801	0.0785697
	NCOR1	0.274435	0.0120732	0.0785697
	BCL2	-0.663295	0.0120767	0.0785697
	AC005253.1	1.28798	0.0121179	0.078773
	HELZ	-0.722301	0.0121531	0.0789588
	LDLRAD4	-1.63997	0.0121806	0.0790942
	SFXN3	-1.38602	0.0121917	0.0791239
	TRABD	0.361312	0.0122022	0.0791489
	SPATS2L	-3.634	0.0122172	0.0792031
	LINC00243	-1.65551	0.012257	0.0794181
	EPS15	0.506398	0.0122659	0.079433
	SHCBP1	1.70318	0.0122774	0.0794643
	IER3	-3.65926	0.012289	0.0794962
	DUSP7	-2.56673	0.0123149	0.0796209
	LINC02084	-3.64233	0.0123512	0.0798124
	ZGRF1	1.78533	0.012404	0.08011
	CYB561	-1.83729	0.0124415	0.0802656
	NFIC	-0.991594	0.0124391	0.0802656
	MRPL42	0.48822	0.0124618	0.0803531
	CTU1	1.32247	0.0124855	0.0804627
	EPS15L1	0.757116	0.0124989	0.080506
	MRPL51	-0.39054	0.0125095	0.0805306
	TFEC	1.43285	0.0125429	0.080702
	GOLGA8B	-0.808883	0.0125921	0.0809756
	PSMD9	-0.556283	0.0126037	0.0810064
	CTLA4	-2.14192	0.0126614	0.0812896
	SNHG16	-0.506371	0.0126608	0.0812896
	TNRC6B	0.277315	0.0126746	0.0813309
	RASAL3	-0.738044	0.0126839	0.0813472
	RTKN2	-2.76631	0.0127669	0.0818354
	PTBP1	-0.637492	0.0127867	0.0819181
	LAG3	-1.85817	0.012816	0.0820622
	AC012360.3	0.970015	0.0128381	0.0821599
	IDH3A	0.743435	0.0128793	0.0823796
	NDUFA11	-0.287086	0.0128871	0.0823853
	EIF4ENIF1	0.976163	0.0129062	0.0824633
	FPR1	-3.63676	0.0129472	0.0826807
	GSS	-1.61895	0.0129543	0.0826823
	AGTRAP	-1.01839	0.012987	0.0828464
	SFI1	-0.732639	0.0130095	0.0829458
	SLC1A3	-3.63284	0.0130627	0.0832409
	AP3S1	0.361913	0.0131146	0.0835271
	FCGR1A	-2.60489	0.013163	0.0837238
	AC073111.4	0.758313	0.0131665	0.0837238
	AGO2	-0.777338	0.013165	0.0837238
	PNP	-1.28133	0.0131827	0.0837434
	MPHOSPH6	-0.945958	0.0131836	0.0837434
	IL4R	-0.950813	0.0132391	0.0840511
	GTPBP1	0.790218	0.0132539	0.0841007
	ABHD17A	-0.645147	0.0132803	0.0842235
	FCGR3A	-1.56833	0.0133331	0.0845139
	MCRIP1	-0.651271	0.0133992	0.0848877
	SNED1	1.73175	0.0134121	0.0849244
	TWISTNB	0.654205	0.0134666	0.0852241
	MCUB	-0.363392	0.0135016	0.0853811
	C5orf63	0.962647	0.0135057	0.0853811
	ARRB1	-2.53424	0.0135314	0.0854986
	TWF2	-0.504015	0.0135548	0.0855805
	ZMIZ1	0.922978	0.0135587	0.0855805
	SH3BP1	-0.642344	0.0135735	0.085629
	ERAP1	-1.14607	0.0135944	0.0856707
	RIPOR1	1.08836	0.0135916	0.0856707
	RSU1	-0.693463	0.0136367	0.0858916
	SMIM4	-0.999894	0.0136853	0.0861059
	IQCB1	0.742935	0.0136841	0.0861059
	SGK1	-3.62076	0.0136954	0.0861059
	OXLD1	-0.656346	0.0137027	0.0861059
	TGIF2	0.791518	0.0137067	0.0861059
	CD1E	-4.01689	0.0137861	0.0865138
	ARPC5L	0.337097	0.0137851	0.0865138
	PCID2	-0.729286	0.0139408	0.0874386
	NFIA	-1.81298	0.0139638	0.0875375
	APBA2	-2.08882	0.0140176	0.0878287
	SORBS3	-3.55152	0.0140572	0.0880307
	CDC42SE2	-0.315049	0.0140702	0.088066
	RTN4	-0.411889	0.0140816	0.0880909
	FBXO2	1.2958	0.0141415	0.0882885
	LRRK2	1.26497	0.0141232	0.0882885
	ITGA5	-1.36323	0.0141317	0.0882885
	TCP11L2	0.952151	0.0141427	0.0882885
	RASSF1	0.515564	0.0141556	0.0883229
	GLUL	-0.915718	0.0141671	0.0883483
	PILRB	-0.869319	0.0141899	0.0884445
	SSR1	-0.427504	0.0141996	0.0884593
	MIOS	0.913716	0.0142101	0.0884728
	OGT	-0.584022	0.0142166	0.0884728
	SNRPF	0.288084	0.014268	0.0887468
	STMN1	-0.847183	0.0142816	0.088785
	CHM	0.879749	0.0143338	0.0890631
	GABPB1	0.833263	0.0144156	0.089525
	CCL4L2	-1.75538	0.0144256	0.0895407
	VAMP1	-1.36186	0.0144358	0.0895572
	STARD7	0.508017	0.014483	0.0898036
	SMAP1	-0.542579	0.0144999	0.0898619
	MAPK3	-1.45505	0.0145112	0.0898852
	SLF1	-0.81271	0.0146017	0.0903993
	RAP2B	-0.630143	0.0146628	0.0907304
	TOMM6	0.238188	0.014674	0.0907524
	HSD17B12	0.621865	0.014689	0.0907646
	YY1	-0.462913	0.0146911	0.0907646
	GPR174	-0.810661	0.0146997	0.0907707
	ATP5F1A	0.250435	0.0147208	0.0908073
	NR1H2	0.447674	0.0147153	0.0908073
	AL627171.2	-0.914739	0.0147286	0.0908084
	GBA2	0.831164	0.0147461	0.0908697
	TAF7	0.339253	0.0147726	0.090986
	CSTF3	-1.18778	0.0148534	0.0914368
	TJAP1	0.925351	0.0148805	0.0915567
	FAM89B	-1.08165	0.0148965	0.0916075
	SPOPL	1.06248	0.0149148	0.0916732
	Z82206.1	-2.05265	0.0149738	0.0919887
	HIPK1	-0.999434	0.0150478	0.0923483
	ADRM1	0.372732	0.0150428	0.0923483
	TMEM50A	-0.342416	0.0150671	0.0923943
	MAP3K5	-1.59505	0.0150708	0.0923943
	CEP68	-1.08745	0.0151437	0.0926991
	AHR	-1.79368	0.0151378	0.0926991
	ABR	-1.07664	0.0151361	0.0926991
	TTC28-AS1	-0.761752	0.015157	0.092733
	ESYT2	-1.13797	0.0151878	0.0928262
	PDS5B	0.601555	0.0151842	0.0928262
	HAVCR2	-1.7869	0.0152203	0.0929776
	VEGFB	0.82763	0.0152407	0.0930547
	RNF130	-0.862641	0.0152721	0.0931986
	ITGB2-AS1	-0.823735	0.0152848	0.0932289
	KLF9	-1.59177	0.0153	0.0932739
	CACNA1A	1.18297	0.0153186	0.0933399
	BUD23	-0.591181	0.0153346	0.0933894
	S100A9	-1.51892	0.0153774	0.0936026
	AC245407.2	-1.04164	0.015429	0.093869
	RGCC	-0.594306	0.0155034	0.0942264
	PSME2	-0.312097	0.0155035	0.0942264
	PPIAL4G	-2.05262	0.0155725	0.0945975
	CD48	-0.211655	0.0156376	0.094945
	PSMC4	-0.664224	0.0156627	0.0950491
	VMO1	-1.94792	0.0157664	0.0956146
	ME2	0.49364	0.0157719	0.0956146
	PRPS1	0.572879	0.0157841	0.09564
	SUCLG2	-0.712881	0.0158326	0.0958681
	MRPL16	-0.721151	0.0158378	0.0958681
	ARAP2	-0.812548	0.0158788	0.0960681
	RNASE6	0.554457	0.0159032	0.0961667
	DDX5	-0.159452	0.0159667	0.096502
	ITGAE	0.543868	0.0159913	0.0966018
	RABEP1	0.533666	0.0160222	0.0967401
	SPG11	0.604792	0.01605	0.0968585
	SNRPD2	-0.194872	0.0161021	0.0971244
	TTC39C-AS1	-2.54584	0.0161109	0.0971281
	FIS1	-0.391674	0.0161228	0.0971512
	AP002387.2	-0.850826	0.0161386	0.0971975
	TMEM60	0.513327	0.0161688	0.0973301
	DDA1	-0.940429	0.0162212	0.0975964
	MSMO1	0.512426	0.0162803	0.0978396
	DHFR	0.869308	0.016281	0.0978396
	PRAG1	0.842124	0.0162861	0.0978396
	ATP6V1A	0.74913	0.0163532	0.0981931
	CLEC4E	-2.51918	0.0163727	0.098261
	CDK2AP1	-2.47647	0.0163922	0.0983287
	RHOBTB2	1.60729	0.0164063	0.0983637
	DDT	0.299738	0.0164751	0.098727
	UBE3D	0.921481	0.0164897	0.0987387
	ATP5F1B	0.268407	0.0164936	0.0987387
	RASGEF1B	1.37615	0.016563	0.0991048
[truncated: 9,962 more rows]

## Sheet: Bc Naive
Bc Naive	gene	log2FC	Pvalue	FDR
	CD37	1.82799	1.91e-99	2.28e-95
	CD79B	4.29212	4.24e-64	2.53e-60
	HVCN1	3.89636	7.33e-63	2.92e-59
	CXCR4	2.44507	3.82e-58	1.14e-54
	TMSB4X	-0.65326	9.37e-45	2.24e-41
	ADAM28	3.95717	3.4e-44	6.79e-41
	S100A4	-2.13274	2.67e-40	4.56e-37
	SWAP70	3.73459	1.28e-38	1.91e-35
	LAPTM5	1.19542	3.7e-37	4.92e-34
	SNX2	2.13514	4.33e-37	5.18e-34
	CD72	5.17099	5.31e-37	5.78e-34
	STAG3	3.2645	1.61e-36	1.61e-33
	ORAI2	2.78971	6.35e-36	5.84e-33
	CD74	2.5245	5.19e-34	4.44e-31
	IFT57	3.15243	1.93e-32	1.54e-29
	IL32	-2.04303	1.76e-31	1.32e-28
	ARHGAP24	3.38593	6.25e-30	4.4e-27
	LINC02397	4.62291	1.01e-26	6.68e-24
	AFF3	4.26895	1.24e-26	7.81e-24
	RALGPS2	5.16312	1.53e-26	9.17e-24
	MEF2C	2.96128	1.66e-26	9.44e-24
	BIRC3	2.31712	4.72e-26	2.57e-23
	1-Mar	3.03399	6.44e-26	3.35e-23
	RUBCNL	4.67104	3.43e-25	1.66e-22
	IL4R	2.63597	3.47e-25	1.66e-22
	STAP1	4.69677	1.09e-24	5e-22
	SMIM14	2.63965	1.86e-24	8.24e-22
	S100A6	-1.70076	3.18e-24	1.36e-21
	LY86	2.55566	1.09e-23	4.51e-21
	TNFRSF13C	5.19721	1.62e-23	6.48e-21
	MARCKSL1	2.39226	1.96e-23	7.56e-21
	BTG1	1.01808	2.46e-23	9.18e-21
	HLA-DOB	5.00104	4.79e-23	1.74e-20
	PHACTR1	4.13431	1.06e-22	3.74e-20
	S100A11	-2.11905	1.52e-22	5.19e-20
	SYPL1	1.76072	8.64e-22	2.87e-19
	GNG7	3.01916	1.37e-21	4.44e-19
	STX7	2.14826	2.49e-21	7.85e-19
	EZR	1.60822	4.09e-21	1.25e-18
	CXXC5	3.37754	5.68e-21	1.7e-18
	P2RX5	3.60878	6.88e-21	2.01e-18
	TRAC	-1.83214	1.28e-20	3.66e-18
	BTK	2.94672	4.26e-20	1.19e-17
	FCMR	1.75052	3.68e-19	1e-16
	SNX22	4.36262	1.05e-18	2.78e-16
	SEC62	1.15107	1.31e-18	3.4e-16
	IGHM	5.83962	1.79e-18	4.55e-16
	B2M	-0.39568	1.85e-18	4.6e-16
	SRGN	-2.18847	2.22e-18	5.41e-16
	BCL7A	4.41601	3e-18	7.17e-16
	HCST	-1.74399	6.05e-18	1.42e-15
	CD79A	4.75672	7.71e-18	1.77e-15
	TPD52	2.16866	8.44e-18	1.91e-15
	JUN	2.36376	1.76e-17	3.91e-15
	TSC22D3	1.19552	3.98e-17	8.67e-15
	PLPP5	2.38985	4.23e-17	9.04e-15
	CD22	5.79979	4.99e-17	1.05e-14
	CD3D	-2.1147	5.81e-17	1.2e-14
	BANK1	5.05673	2.82e-16	5.71e-14
	CD40	3.34663	3.45e-16	6.87e-14
	RCSD1	1.24956	6.77e-16	1.33e-13
	BCL11A	5.12544	7.25e-16	1.38e-13
	NCF1	1.56352	7.19e-16	1.38e-13
	HLA-DQB1	2.32134	8.96e-16	1.68e-13
	CCL5	-2.40191	1.04e-15	1.92e-13
	HLA-DRA	2.56566	1.1e-15	2e-13
	CD19	4.62196	1.53e-15	2.73e-13
	CCR7	1.83293	1.57e-15	2.77e-13
	TLR10	3.94042	1.91e-15	3.32e-13
	PDE4B	2.14452	2.46e-15	4.2e-13
	IL7R	-2.65618	2.65e-15	4.46e-13
	TSPAN13	5.99602	2.81e-15	4.66e-13
	HLA-DMA	1.94844	3.53e-15	5.78e-13
	HHEX	2.82725	3.67e-15	5.93e-13
	LSM7	1.13468	3.95e-15	6.3e-13
	PAX5	6.62146	1.8e-14	2.84e-12
	FAM3C	2.10657	2.69e-14	4.19e-12
	CD3E	-2.13086	2.76e-14	4.23e-12
	PDLIM1	3.01016	3.62e-14	5.48e-12
	GIMAP7	-2.38593	5.98e-14	8.95e-12
	ID3	2.27724	6.41e-14	9.48e-12
	BLK	4.7732	7.39e-14	1.08e-11
	PLEKHF2	2.03979	7.93e-14	1.14e-11
	LINC00926	6.13895	9.55e-14	1.36e-11
	CNR2	4.67224	1.26e-13	1.77e-11
	SELL	1.46101	1.39e-13	1.93e-11
	CXCR5	3.92693	1.59e-13	2.18e-11
	HLA-DOA	2.94247	1.72e-13	2.34e-11
	FADS3	3.39658	2.64e-13	3.55e-11
	RRAS2	3.18805	3.46e-13	4.6e-11
	HLA-DRB1	1.92793	3.5e-13	4.6e-11
	ADK	1.97559	3.82e-13	4.96e-11
	CNFN	4.36609	5.01e-13	6.44e-11
	CD83	3.16011	5.43e-13	6.91e-11
	IGKC	2.28541	6.25e-13	7.87e-11
	IFITM1	-2.49624	9.48e-13	1.18e-10
	STRBP	2.82881	9.68e-13	1.19e-10
	MS4A1	5.25407	1.03e-12	1.26e-10
	GIMAP4	-2.43541	1.17e-12	1.42e-10
	PMAIP1	2.76898	1.3e-12	1.56e-10
	POU2F2	1.72093	1.32e-12	1.56e-10
	LAT2	2.27534	1.41e-12	1.66e-10
	VPREB3	7.84167	2.08e-12	2.41e-10
	BTG2	1.452	2.18e-12	2.51e-10
	SLC2A6	3.45509	2.48e-12	2.83e-10
	ARL11	3.32511	2.72e-12	3.07e-10
	SYNGR2	1.42107	5.64e-12	6.31e-10
	TCTN1	3.45152	5.86e-12	6.49e-10
	GAPT	2.82304	7.99e-12	8.77e-10
	ZNF92	2.42455	9.26e-12	1.01e-09
	TFEB	3.03364	1.01e-11	1.09e-09
	FCRLA	5.4745	1.03e-11	1.1e-09
	GZMK	-2.91528	1.12e-11	1.18e-09
	CD2	-1.95558	1.22e-11	1.28e-09
	MTSS1	2.25512	1.27e-11	1.32e-09
	TMEM154	1.84706	1.29e-11	1.33e-09
	QRSL1	2.43692	1.8e-11	1.84e-09
	CDCA7L	3.36035	2.02e-11	2.05e-09
	CD180	2.82829	2.37e-11	2.39e-09
	ITPR1	2.22875	3.24e-11	3.23e-09
	SAV1	3.06153	3.33e-11	3.29e-09
	DAPP1	2.29383	3.64e-11	3.57e-09
	REL	1.75011	3.77e-11	3.66e-09
	PNOC	4.09891	4.05e-11	3.9e-09
	BACH2	2.84067	5.55e-11	5.31e-09
	PFN1	-0.560171	6.38e-11	6.06e-09
	DRAM2	1.34892	8.16e-11	7.67e-09
	PNISR	0.818684	8.2e-11	7.67e-09
	S100A10	-1.40463	9.17e-11	8.51e-09
	SEL1L3	2.03026	1.06e-10	9.69e-09
	VIM	-1.08327	1.06e-10	9.69e-09
	ADAM19	2.30298	1.14e-10	1.03e-08
	PAWR	3.7551	1.27e-10	1.15e-08
	GAPDH	-0.762051	1.32e-10	1.18e-08
	C7orf50	1.73295	1.39e-10	1.23e-08
	IGLC1	2.97855	1.4e-10	1.24e-08
	CST3	-3.07337	1.84e-10	1.61e-08
	PTMA	0.35754	1.9e-10	1.65e-08
	KLRB1	-2.42983	2.23e-10	1.92e-08
	ANXA1	-2.09571	2.42e-10	2.07e-08
	PPM1K	1.51928	2.52e-10	2.14e-08
	LDHB	-1.03025	2.81e-10	2.35e-08
	CRIP1	-1.27025	2.81e-10	2.35e-08
	GNB5	1.96271	2.94e-10	2.44e-08
	TCF4	2.55909	3.32e-10	2.74e-08
	IRF8	3.72373	3.61e-10	2.96e-08
	AC025164.1	1.96	3.92e-10	3.19e-08
	ISG20	0.937907	6.04e-10	4.88e-08
	PTPN6	1.14489	6.24e-10	5.01e-08
	SP110	1.28325	7.12e-10	5.68e-08
	CALM1	-0.913881	7.8e-10	6.14e-08
	LIME1	-1.84797	7.78e-10	6.14e-08
	SKIL	1.84881	8.55e-10	6.68e-08
	SP140	1.84117	9.73e-10	7.56e-08
	GGA2	1.90074	9.89e-10	7.63e-08
	TLE1	3.16062	1.01e-09	7.76e-08
	TPT1	-0.453191	1.04e-09	7.92e-08
	PKIG	3.92454	1.17e-09	8.89e-08
	SH3BGRL3	-0.66214	1.39e-09	1.04e-07
	HLA-DPA1	1.68335	1.67e-09	1.25e-07
	SP100	1.051	2.16e-09	1.6e-07
	SNHG7	1.28387	2.17e-09	1.6e-07
	SPIB	3.9913	2.25e-09	1.65e-07
	KDM4B	2.43835	2.38e-09	1.74e-07
	TYROBP	-3.13502	2.75e-09	1.99e-07
	CD52	0.628197	3.84e-09	2.77e-07
	CALHM6	1.84704	4.47e-09	3.2e-07
	TMSB10	-0.399745	5.87e-09	4.18e-07
	HLA-DQA1	2.1247	8.75e-09	6.19e-07
	N4BP3	4.37594	8.83e-09	6.21e-07
	LCK	-1.6133	1.35e-08	9.47e-07
	HLA-DRB5	1.82525	1.42e-08	9.87e-07
	HERPUD1	1.04642	1.62e-08	1.12e-06
	COBLL1	4.39256	1.67e-08	1.15e-06
	PXK	2.07488	1.76e-08	1.21e-06
	SIDT2	2.34298	1.9e-08	1.29e-06
	ZBTB18	2.87693	1.97e-08	1.33e-06
	PPP1R14A	4.96664	2.14e-08	1.44e-06
	CD82	1.62575	2.26e-08	1.51e-06
	BLNK	2.22577	2.33e-08	1.55e-06
	PRKCB	1.35275	2.39e-08	1.58e-06
	BTLA	2.50519	2.4e-08	1.58e-06
	FYB1	-1.45035	3.06e-08	2e-06
	SCIMP	2.19546	3.23e-08	2.1e-06
	TRBC1	-1.58281	3.9e-08	2.53e-06
	FCRL2	3.9142	4.03e-08	2.59e-06
	GZMA	-1.71125	4.07e-08	2.59e-06
	EIF4A1	-1.0208	4.07e-08	2.59e-06
	CYB561A3	1.95455	4.34e-08	2.75e-06
	ALOX5	2.06609	4.5e-08	2.83e-06
	CERS4	2.2106	4.65e-08	2.91e-06
	FCER1G	-2.29557	5.24e-08	3.27e-06
	EMP3	-0.79801	5.42e-08	3.36e-06
	NKG7	-2.48045	5.47e-08	3.37e-06
	TNFAIP8	0.986396	5.93e-08	3.64e-06
	CTSW	-3.36476	8.69e-08	5.3e-06
	BCAS4	2.10937	8.73e-08	5.3e-06
	MBD4	1.40201	8.83e-08	5.33e-06
	CD3G	-1.73304	9.64e-08	5.8e-06
	CD55	1.49056	1.01e-07	6.04e-06
	E2F5	3.44893	1.01e-07	6.04e-06
	FAM43A	2.95849	1.05e-07	6.2e-06
	NIBAN3	4.49232	1.05e-07	6.2e-06
	HLA-DPB1	1.44653	1.07e-07	6.26e-06
	SYK	2.08231	1.16e-07	6.77e-06
	LINC02422	3.5444	1.17e-07	6.8e-06
	IGKV3-20	5.79459	1.19e-07	6.88e-06
	NOSIP	-1.60372	1.35e-07	7.78e-06
	PLAAT4	-1.77424	1.48e-07	8.5e-06
	TMEM243	1.01802	1.51e-07	8.59e-06
	PALM2-AKAP2	2.2869	1.94e-07	1.1e-05
	C16orf74	2.62383	1.97e-07	1.11e-05
	SMAP2	1.13216	2.02e-07	1.14e-05
	CD14	-2.92236	2.12e-07	1.19e-05
	TRAF5	1.63792	2.16e-07	1.2e-05
	PCED1B-AS1	-1.14806	2.18e-07	1.21e-05
	AIF1	-2.82019	2.3e-07	1.27e-05
	C1QC	-2.98237	2.45e-07	1.35e-05
	P2RY10	1.507	2.6e-07	1.42e-05
	MTPN	1.15429	2.73e-07	1.48e-05
	LGALS1	-1.58147	2.77e-07	1.5e-05
	ITM2B	-0.699335	2.87e-07	1.55e-05
	LAT	-2.66519	3.12e-07	1.68e-05
	VPS37B	1.89346	3.14e-07	1.68e-05
	XBP1	-1.84255	3.75e-07	1.99e-05
	ITGB1	-1.63638	3.95e-07	2.09e-05
	ANAPC16	0.647841	4.24e-07	2.23e-05
	POU2AF1	3.09577	4.24e-07	2.23e-05
	POLD4	0.968076	4.83e-07	2.52e-05
	PLEKHG1	3.77985	4.9e-07	2.55e-05
	ARPC1B	-0.782481	4.99e-07	2.58e-05
	AL034397.3	2.13236	5.01e-07	2.58e-05
	HLA-DMB	1.43373	5.24e-07	2.69e-05
	OSBPL10	3.11945	5.3e-07	2.71e-05
	ACTB	-0.379605	5.53e-07	2.82e-05
	AIM2	2.94441	6.17e-07	3.13e-05
	CST7	-2.07739	6.48e-07	3.27e-05
	GUCD1	2.03349	6.51e-07	3.28e-05
	GIMAP5	-1.87826	6.81e-07	3.41e-05
	CD24	5.40032	7.5e-07	3.74e-05
	TCL1A	10.598	7.54e-07	3.75e-05
	ZFP36L1	0.85995	7.86e-07	3.89e-05
	VAMP8	-1.0753	8.3e-07	4.09e-05
	ITGB2	-1.22883	9.19e-07	4.51e-05
	USP11	1.68335	9.51e-07	4.65e-05
	NUAK2	2.0563	1.07e-06	5.21e-05
	C12orf42	3.27102	1.07e-06	5.21e-05
	AC011416.3	3.74659	1.1e-06	5.33e-05
	AC024560.5	2.03805	1.18e-06	5.66e-05
	FAM30A	4.1719	1.19e-06	5.69e-05
	ZNF431	1.57159	1.24e-06	5.93e-05
	LYZ	-3.40233	1.29e-06	6.14e-05
	CD163	-2.12439	1.31e-06	6.18e-05
	CD7	-2.11059	1.31e-06	6.18e-05
	SNX10	1.51831	1.46e-06	6.84e-05
	LINC00861	-2.02554	1.49e-06	6.94e-05
	PPP3CA	1.29574	1.56e-06	7.27e-05
	CCDC32	1.65979	1.57e-06	7.27e-05
	METTL8	1.98026	1.62e-06	7.47e-05
	LSM10	1.08119	1.63e-06	7.51e-05
	AGPAT5	1.93452	1.7e-06	7.78e-05
	SULF2	1.67762	1.71e-06	7.79e-05
	IGLC3	3.13514	1.82e-06	8.29e-05
	PIP4P1	1.39577	1.85e-06	8.39e-05
	GM2A	2.23754	1.94e-06	8.76e-05
	LYAR	-2.53614	2.18e-06	9.82e-05
	VSIG4	-2.66024	2.21e-06	9.9e-05
	RIC3	1.85045	2.31e-06	0.000103156
	ATP6V1G1	0.591171	2.32e-06	0.000103285
	FAU	0.275909	2.44e-06	0.000107925
	PARP1	0.986723	2.47e-06	0.000109032
	KMT2E	0.775682	2.66e-06	0.000117061
	ARRDC2	1.89265	2.93e-06	0.000128369
	ATP5F1E	-0.442024	2.95e-06	0.000128801
	3-Mar	2.75179	2.98e-06	0.00012914
	GZMM	-2.1632	2.97e-06	0.00012914
	TENT5C	2.11878	3.01e-06	0.000130034
	LEPROTL1	-1.49548	3.05e-06	0.000131489
	MT2A	-1.7763	3.37e-06	0.000144308
	ICOSLG	2.50646	3.38e-06	0.000144308
	LIMD2	0.588739	3.86e-06	0.00016453
	CHPT1	1.52208	3.89e-06	0.00016488
	EIF1AY	1.33463	4.02e-06	0.000169934
	FAM117B	2.2813	4.04e-06	0.000170062
	WASHC4	1.31186	4.22e-06	0.000176981
	C1QB	-2.5671	4.32e-06	0.000180873
	RBM38	1.85568	4.44e-06	0.000185108
	IL7	3.35845	4.51e-06	0.000187195
	IFNGR2	1.51298	4.57e-06	0.000189018
	RGS10	-1.37239	4.64e-06	0.000191289
	EIF1	-0.361148	4.74e-06	0.000194046
	ZFY	2.45	4.73e-06	0.000194046
	UCP2	0.811797	4.82e-06	0.000196802
	CLECL1	1.66237	4.84e-06	0.000196954
	AFF4	1.43039	4.99e-06	0.000202328
	HIGD2A	-1.07811	5.04e-06	0.00020241
	KDM6B	1.86363	5.03e-06	0.00020241
	JUP	3.01904	5.04e-06	0.00020241
	CTSB	-2.15991	5.16e-06	0.000206573
	SNN	2.23924	5.19e-06	0.000206997
	ITSN2	1.0245	5.21e-06	0.000207025
	IGKV3-11	10.0253	5.39e-06	0.000213483
	CDC40	1.21688	6.13e-06	0.000242011
	OSER1	1.35202	6.19e-06	0.000243603
	APOE	-2.25067	6.35e-06	0.000249103
	MAP3K1	1.51924	6.61e-06	0.000258674
	CIB1	0.775032	6.8e-06	0.00026494
	CD99	-0.932013	7.1e-06	0.00027587
	LINC00665	2.4967	7.24e-06	0.00028024
	SYNC	1.73034	7.32e-06	0.000282514
	WDFY4	2.86029	7.56e-06	0.000290991
	SCPEP1	1.5685	7.7e-06	0.000295303
	IGHG2	3.88209	8.03e-06	0.000306985
	BICD1	2.37729	8.77e-06	0.000334177
	PFDN5	0.329082	8.84e-06	0.000335996
	CEPT1	1.49137	8.98e-06	0.000340119
	TRBC2	-0.961113	9.31e-06	0.000351262
	RAB30	2.71461	9.67e-06	0.000363684
	CPNE5	3.36573	9.91e-06	0.000371548
	GIMAP1	-2.17248	1.06e-05	0.000397075
	BTF3	-0.430821	1.07e-05	0.000397597
	APRT	-0.903756	1.12e-05	0.000417811
	PAPOLA	0.843521	1.15e-05	0.000425639
	RRM2B	2.30261	1.19e-05	0.000438147
	COCH	3.49494	1.24e-05	0.000456938
	MALAT1	0.223132	1.25e-05	0.00045708
	AC024075.1	2.84051	1.29e-05	0.000471094
	IGLC2	2.2907	1.33e-05	0.000487002
	MAST3	1.95029	1.42e-05	0.000517379
	RNF146	1.58866	1.5e-05	0.000543214
	AAK1	-2.38184	1.52e-05	0.000547762
	AC027682.4	3.17476	1.53e-05	0.000549931
	PKHD1L1	2.82007	1.61e-05	0.000576938
	BTN2A2	2.20685	1.69e-05	0.000605077
	GPATCH8	1.08628	1.69e-05	0.000605077
	ANKRD44-IT1	1.97108	1.72e-05	0.000612407
	GPR160	2.65134	1.81e-05	0.000644441
	TIMELESS	2.96629	1.84e-05	0.000651079
	AC092140.1	2.24569	1.86e-05	0.00065543
	DOK2	-3.58637	1.93e-05	0.000677988
	CIITA	1.96607	1.94e-05	0.000682189
	MYL6	-0.464788	1.97e-05	0.000690965
	SAMHD1	-2.35896	2.16e-05	0.000754068
	TSPO	-0.96675	2.18e-05	0.000758907
	ZDHHC21	1.89813	2.2e-05	0.000762722
	BX284668.5	1.4565	2.22e-05	0.000768401
	CKLF	-1.18283	2.27e-05	0.000783597
	LST1	-2.09584	2.35e-05	0.000809432
	LMBRD1	1.06316	2.38e-05	0.000814981
	TXN	-1.53509	2.46e-05	0.000840489
	RBM4B	1.71843	2.48e-05	0.000847125
	C1QA	-2.14642	2.51e-05	0.000853842
	ZFP36L2	0.556386	2.6e-05	0.000878075
	B4GALT1	1.27533	2.59e-05	0.000878075
	RABEP2	1.87996	2.84e-05	0.000957383
	TSPAN3	1.45864	2.86e-05	0.000962989
	INPP5D	1.12742	2.98e-05	0.000998095
	NPRL3	1.59442	2.99e-05	0.000998095
	CEBPD	-2.30174	3.03e-05	0.00100946
	RUNDC1	1.93974	3.06e-05	0.00101761
	CTSC	-1.7173	3.12e-05	0.00103289
	VSIR	-2.2769	3.4e-05	0.0011224
	CD63	-0.95488	3.59e-05	0.00118298
	FOXP4	2.91804	3.79e-05	0.00124494
	H3F3A	0.3676	3.81e-05	0.00124626
	TDRD7	2.60026	3.81e-05	0.00124626
	BCL11B	-1.85023	3.83e-05	0.00124958
	CAMK2D	1.7284	3.89e-05	0.0012635
	HIST1H2BC	2.43251	4.11e-05	0.00133223
	CCDC191	2.93963	4.2e-05	0.00135796
	PLCG2	1.91041	4.34e-05	0.00139851
	ZNF395	2.42691	4.39e-05	0.00141139
	POLR2J2	1.9295	4.63e-05	0.00148657
	PIK3AP1	1.98875	4.67e-05	0.00149446
	C11orf24	1.94174	4.72e-05	0.0015056
	SNX29	1.81296	5.06e-05	0.00161061
	PTPRC	-0.670211	5.16e-05	0.00163673
	ZNF667-AS1	2.80409	5.27e-05	0.00166849
	JARID2	1.46584	5.37e-05	0.00168986
	ATP2B1-AS1	1.80438	5.37e-05	0.00168986
	UQCR11	-0.625612	5.38e-05	0.00168986
	SNX3	0.635039	5.46e-05	0.00170991
	SMIM1	2.67791	5.66e-05	0.00176687
	LINC01480	2.15151	5.7e-05	0.00177764
	AHNAK	-1.7425	5.95e-05	0.0018498
	NT5C	1.04269	6e-05	0.00186028
	ARID1B	1.0895	6.03e-05	0.00186376
	PAIP2B	2.59706	6.16e-05	0.00190073
	GANC	2.02772	6.19e-05	0.00190561
	TIMP1	-1.68932	6.23e-05	0.00191067
	ID2	-1.81198	6.25e-05	0.00191421
	PARP14	1.25814	6.37e-05	0.00194286
	NUP88	1.59846	6.38e-05	0.00194286
	PRKCQ-AS1	-2.9629	6.49e-05	0.00197068
	SEC61B	-0.934589	6.52e-05	0.00197653
	NEAT1	-0.813356	6.67e-05	0.00201179
	LYL1	1.50919	6.67e-05	0.00201179
	ATP5PD	-1.29774	6.85e-05	0.00205729
	CSTB	-0.954441	6.86e-05	0.00205729
	PPP1R16B	2.10535	6.97e-05	0.00208592
	ERP29	0.556744	7.02e-05	0.00209443
	LPAR6	-2.9249	7.4e-05	0.00220199
	PLAC8	1.1423	7.65e-05	0.00227246
	LILRB1	2.14925	8.18e-05	0.00242386
	LINC01619	2.74346	8.21e-05	0.00242646
	HSPB1	-1.38285	8.27e-05	0.0024378
	AP000787.1	1.64304	8.31e-05	0.00244312
	RB1	1.26874	8.52e-05	0.00249735
	AC068193.1	2.69828	8.59e-05	0.00251266
	GPR18	1.82937	8.83e-05	0.00257833
	ZBED5	1.42843	8.96e-05	0.00260853
	CTSS	0.802375	9.08e-05	0.00263091
	GRB2	0.895778	9.06e-05	0.00263091
	ARMCX2	2.91452	9.55e-05	0.00276121
	BCL2A1	1.46918	0.000105593	0.00304464
	ZNF671	2.12415	0.00010654	0.00306456
	BDP1	1.09423	0.000109505	0.00314228
	MS4A6A	-2.20604	0.000110482	0.00316275
	ZCCHC18	2.87038	0.00011193	0.00319654
	SP140L	1.30684	0.000115674	0.00329562
	CDC16	1.48914	0.000116736	0.00331795
	AL050309.1	2.26688	0.000118945	0.00337275
	SLFN5	-2.81798	0.000122946	0.00347795
	SEMA4B	2.73222	0.00012459	0.00351615
	BPTF	1.01355	0.000126088	0.00355004
	GADD45B	1.25926	0.000129042	0.0036247
	TMEM19	1.45378	0.000133199	0.00373269
	MYL12A	-0.398701	0.000138635	0.00387596
	PSME2	-0.999918	0.000139352	0.0038869
	GSTK1	-0.810374	0.000140479	0.00390924
	STK17A	0.783493	0.000146692	0.00407267
	NME2	-0.676041	0.000148043	0.00409714
	ACTG1	-0.448194	0.000148258	0.00409714
	GINS4	2.82386	0.000149763	0.00412919
	AC135050.6	2.58857	0.000154106	0.00423917
	PIM1	-2.02091	0.000156551	0.0042894
	PSAP	-1.10534	0.000156649	0.0042894
	TPI1	-0.801338	0.000158011	0.00431682
	IFITM3	-1.91727	0.000160668	0.0043794
	AK9	1.79313	0.0001625	0.00441925
	ABI1	1.02015	0.000165274	0.00448452
	CEBPB	-1.57394	0.000166952	0.0045198
	TBC1D22A	1.48744	0.000167331	0.00451982
	UVRAG	1.37988	0.000168326	0.00453646
	MPEG1	2.06213	0.000169959	0.00457017
	FKBP11	-2.28852	0.000172547	0.00462935
	FXYD5	-0.495917	0.000173353	0.00464059
	AQP3	-2.81253	0.000174662	0.0046652
	CFL1	-0.381931	0.000178723	0.00476302
	VHL	1.28246	0.000180685	0.00479397
	FOXP1	0.669081	0.000180448	0.00479397
	HSP90AB1	0.514837	0.000182263	0.00482513
	ODC1	1.64433	0.000184311	0.00486857
	TAF1D	0.815432	0.000187849	0.0049511
	TLE5	-0.841474	0.000198407	0.0052179
	NT5E	2.85005	0.000204747	0.00537282
	EIF1B	0.801275	0.000207735	0.00543931
	LONRF1	2.66245	0.000208636	0.00545097
	ERI3	1.49157	0.000209494	0.00546144
	KRCC1	1.03429	0.000219334	0.00568522
	RAC1	-1.25113	0.000218657	0.00568522
	SEC61G	-0.944064	0.000219503	0.00568522
	TLK1	1.04989	0.000223158	0.0057674
	EIF4A2	0.47486	0.000225356	0.00581166
	TRAT1	-1.77269	0.000226587	0.00583084
	GCA	1.21864	0.000229286	0.00588763
	CD247	-1.73374	0.000233858	0.00599217
	ITM2A	-1.15722	0.000237543	0.00607358
	EME2	2.91277	0.000246563	0.00629078
	ATP6V0A1	1.75935	0.000248444	0.00632527
	NFKB2	1.59973	0.000251281	0.00638392
	LINC00662	1.50968	0.000252561	0.00640285
	YWHAH	-2.2604	0.000254078	0.00642768
	TUT4	0.98453	0.000257214	0.00649331
	PNPLA8	1.28821	0.000260506	0.00656256
	DRAP1	-0.987112	0.00026332	0.00661952
	PRDM2	1.2231	0.000271682	0.00680967
	NFKBIE	2.02024	0.000272706	0.00680967
	WDR34	2.62706	0.000272481	0.00680967
	RMI2	3.11386	0.000273161	0.00680967
	LCP1	-1.10838	0.000286213	0.00712022
	AC002310.1	2.18926	0.000287998	0.00714977
	GNA12	2.22855	0.000292029	0.00723483
	SETBP1	2.94422	0.000292638	0.00723493
	CBFA2T3	2.4591	0.000296415	0.00731319
	TUBA1B	-0.921712	0.000301584	0.00742542
	NUDT7	2.18697	0.00031816	0.00781747
	ZNF768	2.72261	0.000319976	0.00784596
	TNFRSF13B	2.96078	0.000331407	0.00810964
	MEAF6	0.691477	0.000333066	0.00813361
	UBXN6	1.29592	0.000336071	0.00819028
	AP1S3	2.30822	0.000337739	0.0082142
	WDR27	2.49913	0.000339742	0.00824615
	RNGTT	1.67596	0.000346438	0.00838958
	LINC-PINT	0.873324	0.000347053	0.00838958
	SLX4	2.9681	0.000360257	0.00869119
	RFC2	1.5735	0.000362628	0.0087308
	ELOB	-0.670294	0.000366303	0.00880156
	GNB4	1.70471	0.000377564	0.00904435
	PTPN1	1.15403	0.000377919	0.00904435
	NCF4	1.111	0.000379152	0.00905575
	CCL4	-2.40538	0.000384978	0.0091766
	FLT3LG	-1.49615	0.000399309	0.00949926
	IGHV3-7	8.07327	0.00040445	0.00960247
	TMEM184C	1.91535	0.000408137	0.00965172
	UPF2	0.858118	0.000407651	0.00965172
	RABEP1	1.2399	0.000411519	0.0097125
	GNLY	-4.11662	0.000418467	0.00985703
	SIDT1	1.64223	0.000424733	0.0099654
	ANXA5	-1.05107	0.000424152	0.0099654
	FAM53C	1.63241	0.000442529	0.0103626
	NCOA3	1.11713	0.000446928	0.0104452
	RSF1	0.873886	0.000463528	0.010812
	HMGB2	-1.09972	0.000472393	0.0109974
	SHQ1	1.94533	0.000478823	0.0111039
	RB1CC1	1.08294	0.000478655	0.0111039
	REV1	1.38799	0.000487374	0.0112803
	RFX5	1.59263	0.000488811	0.0112917
	EFNA3	2.62454	0.000502837	0.0115933
	GBP2	-2.28268	0.000507937	0.0116816
	TCEA1	0.650502	0.000508617	0.0116816
	TMED8	1.84354	0.000511039	0.0117147
	HPS3	1.40551	0.000522944	0.0119419
	PLAG1	2.48404	0.000522128	0.0119419
	WBP11	0.980521	0.000525443	0.0119761
	SOCS1	1.3056	0.000527991	0.0120113
	OPTN	-2.27256	0.000530309	0.0120411
	CRLF3	0.959545	0.000532544	0.012069
	CD1D	2.44524	0.000537489	0.012158
	TSPYL1	0.856282	0.000549438	0.0123815
	CORO1B	-1.18485	0.000549414	0.0123815
	NPC2	-0.921982	0.000558663	0.0125377
	TXNL4B	2.01922	0.000559183	0.0125377
	CD68	-2.70947	0.000559514	0.0125377
	NDUFS5	-0.750124	0.000578776	0.0129451
	RHOBTB2	2.89232	0.000583746	0.0130319
	NT5C3A	1.06666	0.000587944	0.0131012
	HSPA8	-0.464985	0.000595493	0.0132447
	ARL4C	-1.37042	0.000600455	0.0132817
	SPP1	-3.4472	0.000599648	0.0132817
	DOP1B	1.63985	0.000600487	0.0132817
	MFN1	1.79298	0.000605994	0.0133788
	AC104596.1	3.21581	0.000609451	0.0134057
	ZCCHC7	1.21363	0.000608883	0.0134057
	CMC1	-1.5088	0.000626773	0.0137614
	JAZF1	1.65687	0.000634071	0.0138961
	POU5F2	2.02288	0.00063792	0.0139549
	SMC6	1.33289	0.000643327	0.0140475
	ZNF565	2.33514	0.000650177	0.0141713
	SPRY1	2.19703	0.000653628	0.0142206
	OPN3	1.72416	0.000668355	0.0145146
	STK3	2.09742	0.000679825	0.0147103
	OXR1	1.26666	0.00067974	0.0147103
	TMA7	-0.366359	0.000688057	0.0148348
	DTNBP1	1.29125	0.000687073	0.0148348
	BBS4	2.03817	0.000689348	0.0148359
	ANXA2	-0.905679	0.00069071	0.0148385
	POLH	1.9853	0.000698732	0.0149839
	SSR2	-0.601174	0.000715921	0.0153251
	SPN	-3.46566	0.000726476	0.0155232
	DGKD	1.52762	0.000733022	0.0156352
	ADAMTS6	2.71278	0.000737123	0.0156947
	AF131215.6	2.38805	0.000740103	0.0157302
	RPA3	0.928022	0.000758973	0.0161026
	PARP15	1.64678	0.000761725	0.0161324
	PPP2R1A	0.879733	0.000766062	0.0161956
	NT5DC3	2.95377	0.000773845	0.0163313
	SNAPIN	1.00974	0.000778691	0.0164046
	SINHCAF	1.07632	0.000798938	0.0168011
	SHMT2	1.14203	0.000800321	0.0168011
	ZNF274	1.26076	0.000810717	0.0169896
	TC2N	-2.01437	0.000819854	0.0171024
	PET117	1.4497	0.000818559	0.0171024
	ZFAS1	0.454688	0.000820391	0.0171024
	USF3	1.63226	0.000831934	0.0173129
	IFNAR1	1.01814	0.000839175	0.0174333
	HIST1H4C	0.63437	0.000840668	0.017434
	ZNF296	1.95833	0.000856013	0.0177215
	ZYX	-2.42634	0.000862856	0.0178324
	SNX8	1.80421	0.000879576	0.0181466
	COTL1	-0.916832	0.00088393	0.0181737
	AL162458.1	2.19204	0.000883151	0.0181737
	CFAP44	3.07103	0.000909577	0.018669
	RNF149	-1.70948	0.000912552	0.0186979
	SLC43A2	1.70158	0.00091976	0.0188134
	HYLS1	1.71762	0.000923158	0.0188507
	GUK1	-0.700453	0.000944812	0.01926
	CCNK	1.38189	0.000947984	0.0192918
	TAF3	1.10646	0.000975395	0.0198159
	SIKE1	1.32762	0.000990787	0.0200945
	SH3BP5	0.966341	0.00100375	0.020323
	JAML	-3.39371	0.00102672	0.0207529
	OAZ1	0.293414	0.00103146	0.0208136
	RNASE6	0.918491	0.00103486	0.020847
	ZAP70	-2.75418	0.00105826	0.021247
	MEPCE	1.7494	0.00105719	0.021247
	TLR1	1.80182	0.00106069	0.0212574
	FKBP5	-1.31554	0.00106233	0.0212574
	RNF213	-1.06847	0.0010722	0.0214189
	PTK2B	1.15533	0.00107895	0.0215178
	NOC3L	1.4451	0.00108321	0.0215668
	NLRP1	1.16733	0.00109312	0.0217025
	CENPM	2.05586	0.00109365	0.0217025
	PRMT2	-1.1366	0.00109949	0.0217822
	RIN3	1.28725	0.00111332	0.0220198
	KLF6	-0.831617	0.00111572	0.022031
	SFR1	1.41492	0.00112918	0.0222232
	DENND5B	2.36549	0.0011289	0.0222232
	SOWAHD	2.3187	0.0011352	0.0223051
	PLD3	-2.12966	0.00118869	0.0233177
	SPCS3	-1.94231	0.00119226	0.023345
	ARRB2	-1.10362	0.00119398	0.023345
	TRMT13	1.08971	0.0012198	0.023811
	HNRNPDL	0.486444	0.00123323	0.0239949
	BIN2	-0.970927	0.0012321	0.0239949
	SPPL2B	1.87377	0.00123928	0.0240735
	ZNF107	1.73749	0.00124751	0.0241158
	SMAGP	1.21264	0.00124539	0.0241158
	HMGB1	0.340023	0.00124655	0.0241158
	HLA-C	-0.28192	0.00125564	0.0242338
	CIAO2A	0.762504	0.0012601	0.0242808
	COX8A	-0.709613	0.00128323	0.0246565
	SIPA1L1	1.51436	0.00128372	0.0246565
	HSH2D	1.46308	0.00129144	0.024765
	PNN	0.732799	0.00129529	0.0247992
	UTP6	1.21315	0.00131256	0.0250896
	CHCHD10	0.790183	0.00132852	0.0253541
	RIPOR2	0.682793	0.001331	0.0253611
	LYN	1.45774	0.00134388	0.0255657
	PRKCH	-1.91843	0.00135876	0.0258078
	APOBEC3C	0.833773	0.00136628	0.0259096
	SEPHS2	0.898254	0.00137876	0.0261047
	SGPL1	1.60684	0.00140201	0.026503
	JUNB	0.55613	0.00140971	0.0266067
	ELP3	1.5217	0.00142728	0.0268959
	CHD2	0.764833	0.0014409	0.0271097
	ZNF136	1.47165	0.00145222	0.0272799
	OTUD6B-AS1	0.781694	0.00146239	0.0274278
	MRPS25	1.09547	0.00146548	0.0274427
	CFD	-2.83862	0.00147108	0.0275045
	FLVCR1-DT	1.85385	0.00147623	0.0275579
	AMN1	1.59154	0.00148809	0.0277359
	CYBA	0.288358	0.00150102	0.0279062
	GPR34	-2.80507	0.00150189	0.0279062
	ZNF821	1.54548	0.00151324	0.0280736
	FZR1	1.67471	0.00151844	0.0281264
	IQCB1	1.39915	0.00155321	0.028726
	ERICH1	0.789761	0.00159486	0.0294507
	SLC30A4	2.14072	0.00160847	0.0296563
	RFWD3	1.68463	0.00163075	0.0300208
	NAPSA	2.37219	0.00164566	0.0302488
	ZNF318	1.86834	0.00165241	0.0303262
	FBXO46	2.16167	0.00167447	0.030684
	RTN4	-1.23473	0.00168573	0.0308433
	MYO1F	-1.09283	0.00174578	0.0318931
	DENND4A	1.32262	0.00177709	0.0323765
	GRK3	1.86279	0.00177765	0.0323765
	ATF7IP	1.02418	0.00179309	0.032608
	HDAC2	0.910018	0.00181469	0.0329508
	SRSF5	0.399322	0.00182991	0.0331769
	PAXX	-0.99053	0.00183574	0.0332322
	C2orf68	1.0512	0.00186602	0.0336716
	LRCH3	1.26947	0.00186609	0.0336716
	SNRNP25	1.21175	0.00186846	0.0336716
	AC009950.1	0.933454	0.00187396	0.0337201
	CYSLTR1	1.29935	0.00188899	0.0339394
	LINC01215	1.86987	0.00190266	0.0340833
	PPIB	-0.621354	0.0019027	0.0340833
	LIMS1	-1.30375	0.00191232	0.0341026
	GIMAP2	-2.03305	0.00191084	0.0341026
	UNC93B1	1.22234	0.00190879	0.0341026
	ATG9A	1.64608	0.00192788	0.0343289
	TMEM173	-1.8475	0.00193239	0.0343581
	RASGRP2	0.746412	0.00193754	0.0343985
	DSTN	-1.21948	0.00194342	0.0344519
	EIF2S3	0.571908	0.00195385	0.0345855
	DENND3	1.53223	0.0019649	0.0347296
	KMO	2.57102	0.00197034	0.0347744
	HIST1H2AC	1.61858	0.00197371	0.0347826
	GPR171	-2.06449	0.0020022	0.0350885
	UBR5-AS1	2.15793	0.00200127	0.0350885
	PDCL	1.30079	0.0020028	0.0350885
	ZNF43	1.59811	0.00199743	0.0350885
	DNTTIP2	0.946287	0.00201456	0.0351403
	CD8B	-2.3856	0.00201394	0.0351403
	SELPLG	-2.01697	0.00201438	0.0351403
	SIDT1-AS1	1.3024	0.0020184	0.035156
	MYO5A	1.48311	0.00203735	0.0354344
	RAB24	1.52672	0.00204071	0.0354414
	ZBED5-AS1	1.57206	0.00206795	0.0358625
	EAF2	1.38699	0.00210453	0.0363914
	RABGEF1	1.55623	0.00210443	0.0363914
	AC016831.5	1.10605	0.00212315	0.0366438
	CWC25	0.982244	0.00212526	0.0366438
	SYNGR1	1.79604	0.00213307	0.0367257
	AP1S2	-1.08777	0.00217659	0.0374211
	CHD7	1.46156	0.00219472	0.0376786
	RNF170	1.30951	0.0021982	0.0376843
	ZBTB24	1.36305	0.00221565	0.0379291
	RBM41	1.49092	0.00225974	0.0386286
	LYST	1.11843	0.00228552	0.0390136
	PPFIBP2	2.37866	0.00228927	0.0390219
	FCGRT	-1.40726	0.00231383	0.0393845
	APOC1	-2.05174	0.00232485	0.0395158
	GSN	-1.59718	0.00233688	0.0396578
	SH2D1A	-4.42486	0.00233983	0.0396578
	HMGN2	0.476651	0.00234755	0.0397324
	CDK19	1.5452	0.00235385	0.0397827
	ACOX3	1.91524	0.00237414	0.040069
	C3AR1	-2.09703	0.00240452	0.0405246
	RNASEH1-AS1	1.64813	0.00241252	0.0406022
	AC104530.1	2.3849	0.00243098	0.0408555
	HDAC9	1.63614	0.00243894	0.0409319
	CLEC7A	-2.73778	0.00247189	0.0414266
	SLC44A2	1.16597	0.00250317	0.0418922
	AC130895.1	2.64205	0.00252329	0.0421408
	RNASE1	-1.71079	0.00252506	0.0421408
	HLA-A	-0.286951	0.0025482	0.0424675
	PSMB8-AS1	0.681484	0.00265652	0.0442113
	OTULINL	-1.99505	0.00267495	0.0444561
	PPIG	0.593308	0.00270978	0.0449399
	GMFG	-0.468159	0.00271157	0.0449399
	HIP1R	1.92946	0.00274804	0.0454814
	UBA6	1.1274	0.00276993	0.0457172
	COX6B1	-0.466336	0.00276977	0.0457172
	LINC02812	2.13738	0.00280313	0.0462015
	CAMK4	-1.96795	0.0028307	0.0465917
	NR1H2	0.84585	0.00283811	0.0466495
	TNFRSF25	-1.97905	0.00284734	0.0467371
	HIST1H1C	1.31662	0.00287869	0.0471869
	OSBPL11	1.44108	0.00289189	0.0473384
	EFHC1	1.60238	0.00289929	0.0473946
	SELENOP	-1.9398	0.00296047	0.0482629
	ZNF224	1.01723	0.00295921	0.0482629
	HNRNPA2B1	0.38308	0.00296841	0.0483266
	ATAD5	1.96186	0.00300974	0.0489329
	CLDND1	-1.24348	0.00302105	0.0490501
	FAM133B	0.729825	0.00302764	0.0490905
	TCF7	-1.14344	0.00305802	0.0495159
	ZNF836	1.70741	0.00306949	0.0496345
	NUCB2	-2.19063	0.0030832	0.0497279
	PHKB	1.09427	0.00308358	0.0497279
	MCM5	1.26169	0.00310871	0.0500657
	GABPB1-AS1	0.731586	0.00315571	0.0507543
	STPG1	2.29807	0.00317121	0.0509014
	AC005332.4	2.02141	0.00317336	0.0509014
	PRDM1	-1.80106	0.00322551	0.0516686
	LCP2	-2.46812	0.00324353	0.0517347
	AC007384.1	2.13877	0.00324693	0.0517347
	ZNF510	2.35333	0.00323601	0.0517347
	PRDX2	-0.846666	0.00324266	0.0517347
	MZT2A	-0.946865	0.0032685	0.0520091
	WNT10A	2.61435	0.00329864	0.0524188
	POLR2L	-0.677645	0.00330301	0.0524188
	ZNF720	1.24292	0.00331522	0.0525429
	SNRPD3	0.796955	0.003345	0.0529448
	HACD2	1.40095	0.00342069	0.0540712
	AC025171.1	1.89615	0.00345465	0.0544642
	PHF20	0.802616	0.00345334	0.0544642
	ANAPC5	0.723562	0.0034605	0.0544846
	CCNT2	1.32317	0.00347789	0.0545432
	TREM2	-2.40742	0.00347389	0.0545432
	SELENOH	0.477565	0.00347373	0.0545432
	AL354707.1	2.3489	0.00350999	0.0549745
	RBM17	0.759337	0.00353882	0.0552852
	ZNF791	0.94445	0.00353907	0.0552852
	PIAS1	0.845739	0.00355337	0.0554363
	CXCR3	-1.20041	0.00358405	0.0558421
	ZBTB20	0.891474	0.00361039	0.0561794
	CLASP2	1.36988	0.00363377	0.0564698
	CLIC4	1.86816	0.00366863	0.0568638
	AC005253.1	2.23159	0.00366393	0.0568638
	RALGPS1	2.22545	0.00368535	0.057049
	HNRNPK	0.392879	0.00370336	0.0572537
	PNKD	0.794098	0.00372435	0.0575039
	KDELR2	-1.27941	0.00375976	0.0579759
	CD27	-0.753336	0.00379984	0.0585185
	ZRANB1	1.67761	0.00381782	0.0587199
	AL512625.3	2.32001	0.00383978	0.0589818
	ZNF148	0.930949	0.00386174	0.059243
	ANKRD44	0.668	0.00387149	0.0593166
	PSMB9	0.433969	0.00391676	0.0599334
	MYDGF	-1.05176	0.00395186	0.0603933
	ARL14EP	0.918755	0.00399946	0.0610428
	GPBP1	0.584419	0.00404716	0.0616921
	ATP1B3	-1.10719	0.00414088	0.0630404
	AC110769.2	2.72735	0.00415871	0.0632314
	CHCHD5	-2.92888	0.00421474	0.0640021
	PRF1	-2.47446	0.00423265	0.0641924
	PLEKHA2	1.11464	0.00425556	0.0642163
	SAR1A	-1.48256	0.00425097	0.0642163
	LYVE1	-1.6395	0.00425547	0.0642163
	SLC2A11	1.66491	0.00425569	0.0642163
	MACROD2	2.53835	0.00428248	0.0645392
	MZT2B	-0.738901	0.00430058	0.0647306
	TRADD	-1.41379	0.00432063	0.0649505
	CCDC167	-1.58131	0.00438066	0.0656879
	NSMCE3	1.07219	0.00438053	0.0656879
	FCGBP	-2.71599	0.0044323	0.0663791
	NUP160	1.13494	0.00446108	0.0667266
	PTPN4	-2.39323	0.00448353	0.066964
	FGL2	-3.03188	0.00448814	0.066964
	CCS	1.03022	0.004494	0.0669679
	METTL14	1.36796	0.00454175	0.0675953
	LAMTOR5	0.526842	0.00458338	0.0679613
	USP6NL	1.91093	0.0045828	0.0679613
	PDCD4	0.630285	0.00457251	0.0679613
	MAL	-1.77276	0.00459207	0.0680058
	ZNF484	2.20593	0.00460912	0.0681739
	NSMCE4A	1.00977	0.00464277	0.0685869
	CSF1R	-2.00005	0.00465291	0.068652
	CKAP2	1.31529	0.00466499	0.0687455
	GABPB1-IT1	0.902802	0.00467674	0.0688338
	AKAP9	0.637335	0.00468903	0.0688678
	MBP	-1.31451	0.00469056	0.0688678
	CDC42EP3	-1.8484	0.00473057	0.0692818
	TMEM258	-0.52053	0.00473613	0.0692818
	ZNF773	1.77194	0.00472599	0.0692818
	ZNF439	1.54419	0.00475306	0.0694445
	AC004687.1	0.599026	0.0047893	0.0698888
	CCR6	1.41235	0.00482711	0.0703548
	HIF1A	0.926481	0.00484285	0.0704983
	C6orf47	1.16525	0.00486101	0.0705908
	TWISTNB	1.18155	0.0048577	0.0705908
	RAB3IP	1.44128	0.00488126	0.0707989
	DPF2	0.942629	0.00490619	0.0710743
	RNF130	-1.51384	0.00494657	0.0714863
	ZNF888	2.496	0.00494528	0.0714863
	TNFAIP8L1	1.45007	0.00495547	0.0715285
	RHOF	-1.19797	0.00496254	0.0715443
	ATG12	0.730453	0.00498048	0.0717166
	MS4A4A	-1.43621	0.00503966	0.0724815
	SIGLEC10	2.04499	0.00506432	0.0727487
	SYVN1	1.39582	0.00509151	0.0730516
	NSFL1C	0.901079	0.00511063	0.0732381
	ARPC3	0.322633	0.00512427	0.0733457
	MAF	-1.50856	0.00514785	0.0735952
	AC100861.1	1.7391	0.00525634	0.0750565
	ATL2	1.58986	0.00533003	0.0757472
	ABRACL	-0.677427	0.00532744	0.0757472
	EVL	-0.520113	0.00531656	0.0757472
	JUND	0.812644	0.00532739	0.0757472
	ANKAR	1.60029	0.0054572	0.0773707
	GLO1	0.804152	0.00545682	0.0773707
	KIF27	2.51156	0.00552156	0.0781905
	CHI3L2	2.06148	0.00557805	0.0788971
	CARMIL1	2.17999	0.00558932	0.0789631
	PIP5K1B	2.16712	0.00560228	0.079053
	MICAL3	1.79249	0.00562115	0.0792258
	SKAP2	0.923451	0.00568428	0.0800213
	LINC01781	4.33937	0.00574372	0.0806755
	ARPC2	-0.322716	0.00574424	0.0806755
	TRAPPC2	1.00097	0.0057572	0.0807628
	PSMA7	-0.495737	0.00576404	0.080764
	ZMAT1	1.4351	0.00579399	0.0810888
	OGFR	0.845824	0.00581184	0.0812435
	LEF1	-1.58694	0.00582609	0.081253
	CCDC106	2.10235	0.00582584	0.081253
	EBLN3P	0.9317	0.00584213	0.0813547
	ZBTB34	2.44152	0.00584698	0.0813547
	CCDC115	0.744679	0.005861	0.0814549
	ZNF302	0.872432	0.00593649	0.0824083
	AC016831.1	2.14341	0.00595571	0.0825794
	UFL1	0.967549	0.00597413	0.0827389
	RALB	1.1113	0.00599412	0.0827481
	SAMD3	-2.33733	0.00599554	0.0827481
	LRMP	1.22237	0.00598649	0.0827481
	DBI	-0.533628	0.00601588	0.0829332
	KDM7A	1.40618	0.00604602	0.083157
	XPA	0.867727	0.00604085	0.083157
	KBTBD7	1.40064	0.00605747	0.0832189
	CMTM3	-2.29763	0.00607492	0.083363
	OXNAD1	-2.82595	0.00610428	0.0836699
	NINJ1	-1.67102	0.00611577	0.0837315
	DERL3	1.763	0.00613465	0.0838939
	HSPA4	1.06874	0.00616115	0.0841602
	MHENCR	1.0405	0.00622705	0.0849634
	UPP1	-1.79502	0.00624091	0.0850555
	R3HDM2	1.05738	0.00630415	0.0858197
	ENTPD1-AS1	1.24792	0.00633414	0.0861298
	AKAP8L	1.15461	0.00634722	0.0862098
	CCDC50	1.20025	0.00639184	0.0867174
	EEF1B2	0.24938	0.00643829	0.0872487
	CD6	-3.95458	0.00646643	0.0874849
	C16orf72	1.45859	0.00647035	0.0874849
	IFI16	0.515906	0.0064945	0.0877124
	WDR11	1.18364	0.00654016	0.0882294
	LDHA	-0.625697	0.00660374	0.0889869
	KLRD1	-2.63803	0.00662016	0.0891078
	DAXX	0.830655	0.00663804	0.0892358
	LARGE2	2.49935	0.00664458	0.0892358
	AC006115.2	2.54919	0.00665838	0.0893208
	CCDC18-AS1	0.750972	0.00672203	0.0897887
	AC097382.3	1.6456	0.00672327	0.0897887
	ORAI3	1.23879	0.00670377	0.0897887
	EEF2	0.247916	0.00671419	0.0897887
	DLEU2	1.32273	0.00677589	0.0903905
	HSPA5	-0.884907	0.00680287	0.0904989
	NIPA2	0.91329	0.00679541	0.0904989
	CTPS2	2.43256	0.0068067	0.0904989
	CD69	0.675868	0.00681472	0.090505
	FYN	-1.09256	0.00685474	0.0909355
	TSPAN33	1.98959	0.00689309	0.091343
	RPRD1A	1.15641	0.0069152	0.0915346
	CRAMP1	2.09239	0.00692689	0.091588
	HCG18	0.962259	0.00694684	0.0917504
	CYBC1	0.728152	0.00698983	0.0922164
	SRSF10	0.635595	0.00701976	0.0925094
	PEX2	0.961575	0.00702828	0.0925197
	UBE3D	1.69366	0.0071278	0.0937266
	VAMP5	-1.2042	0.00716261	0.094081
	NIFK-AS1	1.21751	0.00718369	0.0942544
	CIAO3	1.3413	0.00719248	0.0942663
	CAPN3	2.37062	0.00720067	0.0942705
	TIGD6	2.49396	0.00726593	0.0948137
	MAPRE2	1.10956	0.00725983	0.0948137
	TPST2	-1.9594	0.00725595	0.0948137
	ZNF121	1.22947	0.00727771	0.094864
	RAP1A	-0.703734	0.00732252	0.0953441
	CCND2	-1.95707	0.00733104	0.0953513
	CD4	-1.75548	0.00736417	0.0956201
	C5AR1	-2.55236	0.00736768	0.0956201
	SORL1	-1.3168	0.00765743	0.0992728
	CD70	2.01859	0.00774478	0.100297
	MAP4K2	1.08829	0.00777279	0.100442
	CALM3	-0.791731	0.00776466	0.100442
	CNOT7	0.608523	0.00779616	0.100635
	ATP5MD	-0.524474	0.00781435	0.100761
	VMO1	-3.06517	0.00786704	0.101332
	CLCN6	1.64142	0.00788821	0.101495
	ZNF490	1.66789	0.00790517	0.101604
	ETFRF1	0.980713	0.00792907	0.101802
	TNFRSF1A	-1.92977	0.00795415	0.10193
	APMAP	-1.14116	0.00795613	0.10193
	TRAF3IP2	1.68816	0.00804004	0.102895
	ZFP30	2.06032	0.00808006	0.103297
	ABHD17B	1.62965	0.00809321	0.103355
	RHOQ	1.32941	0.00812842	0.103694
	IGHV3-23	7.17619	0.0081703	0.104117
	RPP21	0.707013	0.00826125	0.105164
	ZNF83	1.07421	0.00828239	0.105321
	NLE1	1.84532	0.00833026	0.105817
	CCNDBP1	0.593272	0.00833953	0.105823
	CYP2R1	1.24402	0.00839064	0.106358
	PHIP	0.685481	0.00840352	0.106366
	TOB1	-1.73773	0.008409	0.106366
	EPB41L4A-AS1	0.748032	0.00850654	0.107134
	CARD19	-2.69681	0.00849104	0.107134
	GATA3	-2.23863	0.00851448	0.107134
	TMEM126A	0.857804	0.0084798	0.107134
	ZNF441	2.15588	0.00850992	0.107134
	UFM1	0.723368	0.00855566	0.10749
	SERPINA1	-2.81404	0.00856074	0.10749
	WDR19	2.48193	0.00859136	0.107761
	GEMIN6	1.14275	0.00866366	0.108554
	FCGR2A	-3.88323	0.00869074	0.108666
	ARHGDIB	0.258028	0.00868622	0.108666
	SUMO1	0.456938	0.00873381	0.108863
	PWP1	0.861813	0.00873276	0.108863
	AP2S1	-0.788344	0.00871943	0.108863
	AL662844.4	1.42132	0.00876669	0.109159
	AC022182.2	1.93163	0.00882038	0.109714
	TAP2	0.947703	0.00892577	0.110909
	BSDC1	0.893862	0.00895573	0.111166
	CENPS	2.06815	0.00899907	0.111486
	MS4A7	-1.70752	0.00900014	0.111486
	IFITM2	-0.501478	0.00903671	0.111823
	DBNL	0.648859	0.00906573	0.112067
	FAF2	1.19493	0.00907841	0.112108
	AL645933.2	2.41566	0.00911604	0.112456
	CISH	-3.81858	0.00919039	0.11314
	JMJD1C	0.756462	0.00918857	0.11314
	AC090018.2	1.29459	0.00924428	0.113687
	NIPBL-DT	1.78293	0.00928898	0.114119
	ZC3H12D	1.82646	0.009369	0.114984
	C4orf48	-1.68352	0.00941361	0.115345
	SEPTIN7	0.391715	0.00941767	0.115345
	GSAP	1.31449	0.00948599	0.116063
	RAP2C	1.10224	0.00950274	0.116149
	TRGC2	-2.12597	0.00952332	0.116282
	TRAPPC4	-1.54017	0.00953489	0.116304
	STOM	-1.43717	0.00956671	0.116455
	NOP53	0.288614	0.00955757	0.116455
	ZNHIT2	1.40809	0.00962329	0.117025
	TMF1	0.835591	0.00965385	0.11724
	ITK	-3.75074	0.0096606	0.11724
	TMBIM6	-0.454366	0.00968824	0.117456
	CDAN1	2.31987	0.00974176	0.117866
	ZNF154	2.42152	0.00973801	0.117866
	PLA2G4B	1.9474	0.00975206	0.117872
	CTSD	-1.3566	0.00976365	0.117893
	TGFB1	-1.13971	0.00983905	0.118684
	INTS8	1.11938	0.00987567	0.119005
	CYP51A1	0.939759	0.00990377	0.119224
	AC087500.1	2.23893	0.00994025	0.119543
	MRTFB	1.80203	0.00995049	0.119546
	SLIRP	-0.878423	0.00996109	0.119553
	FAM177B	2.12725	0.0100273	0.120227
	BID	-1.88316	0.0100653	0.120562
	ZNF226	1.12269	0.0101212	0.121111
	9-Mar	1.39887	0.0101451	0.121275
	NDUFS8	-0.932092	0.0102853	0.122828
	MYL12B	-0.381788	0.0103113	0.123016
	IFIT2	1.65561	0.0103738	0.123638
	GRAP2	-1.8816	0.0104432	0.124341
	LDLRAP1	-1.68939	0.010483	0.124691
	AIFM2	2.27674	0.0106297	0.126311
	CYB5B	0.775018	0.0107243	0.127309
	ADIPOR2	1.22582	0.0108186	0.128301
	ARMC2	2.23644	0.0108563	0.12862
	ATF1	0.863597	0.0108911	0.128905
	SYNE2	-0.98622	0.0109289	0.129225
	DUSP2	-2.00213	0.0109408	0.129237
	FAM217B	1.02192	0.0109537	0.129262
	ZNF766	1.00936	0.0109667	0.129289
	NRM	1.58597	0.0110379	0.129744
	MRPL49	1.09404	0.0110174	0.129744
	HNRNPM	0.490774	0.0110305	0.129744
	MGAT4A	-1.40885	0.0110611	0.129889
	ATP6V0D1	0.739503	0.011091	0.130113
	GNAQ	-2.61335	0.0111745	0.130836
	SKAP1	-1.09565	0.011166	0.130836
	ANKRD10-IT1	1.8491	0.0112021	0.13103
	AC016949.1	1.94599	0.0112856	0.131878
	DNAJB1	-1.67733	0.0113356	0.132334
	ZNF230	1.46289	0.011377	0.132687
	SELENOS	-0.977686	0.0114073	0.132912
	ALDH9A1	0.788987	0.0114197	0.132926
	RPAIN	0.731053	0.0114553	0.133211
	TRIM38	0.782806	0.0114852	0.13343
	HDAC5	1.0959	0.0115098	0.133586
	THOC2	0.705149	0.0115435	0.133847
	DNAJC10	1.02391	0.0116009	0.134382
	UQCRB	-0.321338	0.0116201	0.134474
	BLCAP	0.930848	0.0116814	0.135053
	TMEM9	1.34751	0.0117156	0.135057
	BICD2	1.34799	0.0117091	0.135057
	PSMA3-AS1	0.601902	0.0117015	0.135057
	KRI1	1.11472	0.0117341	0.13514
	TBP	1.23819	0.0118063	0.13584
	BBX	0.66743	0.0118261	0.135937
	HECTD1	0.807976	0.0118484	0.136063
	DUSP28	1.44969	0.0119072	0.136476
	IL18	-2.68316	0.0119044	0.136476
	SMAD5	1.34832	0.0119359	0.136675
	NFYC-AS1	2.29592	0.0120243	0.137555
	FAM126A	1.28639	0.0120653	0.137892
	ZNF576	1.35406	0.0121199	0.138385
	DOCK8-AS1	2.29705	0.0121319	0.138389
	AC008982.2	2.13287	0.0122409	0.1395
	FCRL3	1.70977	0.0123408	0.140371
	AMMECR1	1.28311	0.0123327	0.140371
	H2AFZ	-0.465708	0.0123529	0.140375
	CAPN10-DT	1.93597	0.0124402	0.141099
	IKZF3	0.751907	0.0124299	0.141099
	THUMPD3-AS1	0.596882	0.012479	0.141405
	IGHG3	1.96954	0.0126046	0.142693
	PHF21A	1.32895	0.0126918	0.143544
	IQGAP2	-1.62756	0.012771	0.143896
	C9orf16	-0.630045	0.0127635	0.143896
	CCDC59	0.736059	0.0127454	0.143896
	DKC1	0.87058	0.0127517	0.143896
	ACSM3	2.3024	0.0128625	0.144791
	ARHGEF18	1.16333	0.0128765	0.144812
	CD53	0.432448	0.0129022	0.144829
	AL138824.1	2.34957	0.0128938	0.144829
	ANKRD46	1.25216	0.0129547	0.145282
	RICTOR	0.777649	0.0130088	0.145753
	SNRNP48	1.14294	0.0131635	0.147347
	MAP3K13	0.949235	0.0132068	0.147694
	CNN2	-0.74965	0.0132473	0.148009
	MTHFD1	1.24325	0.013264	0.148057
	ZNF556	1.88961	0.0133052	0.148378
	IER2	-0.610223	0.0133373	0.148597
	ATP5MC3	-0.556393	0.0133872	0.149015
	SLC1A3	-1.56493	0.0134547	0.149406
	NDUFB8	-0.551751	0.0134615	0.149406
	ZNF461	1.87412	0.0134584	0.149406
	SAMD4B	1.23605	0.0134723	0.149406
	GPR155	-2.0968	0.0135663	0.149755
	NSUN5	0.797274	0.0135607	0.149755
	COX6C	-0.423143	0.0135427	0.149755
	PLAAT3	-1.63917	0.0135624	0.149755
	PSTPIP1	-2.07257	0.0135572	0.149755
	MGAT1	-1.14454	0.0136652	0.150708
	ULK1	1.90781	0.0137011	0.150826
	MIR155HG	1.35126	0.0136936	0.150826
	NFYB	0.935323	0.0138893	0.152757
	FAM49A	1.38168	0.0139353	0.153121
	CD302	-1.87649	0.0139814	0.153329
	MRPL36	-1.59482	0.0139951	0.153329
	ARF6	0.435484	0.0140054	0.153329
	MATK	-2.13428	0.0139943	0.153329
	POU2F1	1.42643	0.014025	0.153403
	MAT2B	0.600839	0.0141	0.154083
	NUP107	0.912991	0.0141508	0.154497
	KIAA1143	0.905384	0.0142296	0.154933
	ABL1	1.87167	0.014217	0.154933
	EDF1	-0.401765	0.0142278	0.154933
	UTP18	0.859985	0.0142991	0.155549
	EML4	0.648239	0.0143779	0.156264
	UBA5	1.11472	0.0145873	0.158396
	TENT5A	1.3649	0.014625	0.158661
	ARL4D	1.75286	0.0146649	0.158949
	A2M	-2.20392	0.0147083	0.159275
	MBD6	1.38598	0.014742	0.159496
	PPP2R5C	-0.692483	0.0147732	0.15969
	SLC25A5-AS1	2.29271	0.0148175	0.160023
	ENO1	-0.470858	0.0148402	0.160125
	PAFAH1B2	0.760678	0.0148598	0.160192
	NBPF14	1.3124	0.0149328	0.160834
	MED19	0.912087	0.0149501	0.160874
	SNRNP200	0.786278	0.0149845	0.1611
	ZNF273	1.87098	0.0150111	0.161241
	AMFR	1.30833	0.0150534	0.161405
	AXL	-2.2095	0.0150458	0.161405
	LINC02245	1.41304	0.0150999	0.161759
	PPP2R5E	0.845381	0.0151397	0.162041
	PYHIN1	-1.38842	0.0151881	0.162413
	FP565260.1	1.78233	0.01523	0.162716
	TRG-AS1	-1.29942	0.0152592	0.162744
	KLRG1	-1.05905	0.015287	0.162744
	PCID2	0.799956	0.0152793	0.162744
	AC006504.5	1.29211	0.0152606	0.162744
	ABCD4	1.03778	0.0153329	0.163088
	NAPEPLD	1.25119	0.0153585	0.163215
	LYPLAL1	1.01988	0.0153882	0.163241
	ANXA2R	-1.20963	0.0153767	0.163241
	TRAPPC8	1.29017	0.015476	0.164026
	PTPN7	-1.04373	0.0154954	0.164087
	DYNLL1	-0.466939	0.0155516	0.16439
	MYCBP2	0.611104	0.015538	0.16439
	DDX17	0.470463	0.015609	0.164852
	RBM34	1.36859	0.015666	0.165114
	MED10	0.561813	0.0156682	0.165114
	ERGIC1	1.00749	0.0156752	0.165114
	MGAT5	1.50264	0.0157933	0.166136
	SEM1	-0.636625	0.0158	0.166136
	GPN1	0.990561	0.015867	0.166694
	ZXDC	1.78233	0.0159151	0.166926
	STAT6	0.874302	0.015931	0.166926
	SMIM7	0.651506	0.0159251	0.166926
	ZNF639	1.26614	0.0159606	0.167091
	SRP19	-0.908512	0.0160507	0.167451
	BCDIN3D	1.24531	0.016051	0.167451
	CNOT1	0.966989	0.0160419	0.167451
	LINC01678	1.02695	0.0160154	0.167451
	TBPL1	0.796381	0.0160998	0.167814
	SRSF1	0.62389	0.016168	0.168378
	PRPF38A	0.73614	0.0162336	0.168767
	LTA4H	0.662173	0.0162273	0.168767
	POLR2J3	0.507618	0.016288	0.169186
	PRPF4	1.27906	0.0163383	0.169321
	PPP1R12A	0.608059	0.0163494	0.169321
	LPCAT2	-2.54083	0.0163313	0.169321
	Z93241.1	1.72063	0.0163576	0.169321
	NEURL4	2.07081	0.0166213	0.171902
	ARID5B	0.697413	0.0166405	0.171952
	SDHAF2	-1.54928	0.0168512	0.173828
	EP300	0.955598	0.0168508	0.173828
	EIF3M	-0.564773	0.0169155	0.174042
	PPP1CC	0.529137	0.0168995	0.174042
	PDIA3	-0.58935	0.0169109	0.174042
	GNG5	-0.565184	0.017004	0.174802
	HMOX1	1.33661	0.0171269	0.175914
	SNAP23	0.681934	0.0171577	0.176079
	WDR77	1.1114	0.0171812	0.17617
	MGST3	-0.762186	0.0172035	0.176247
	CLEC4E	-1.50943	0.0173307	0.177398
	TCF12	1.18019	0.0173576	0.177522
	OTUB1	0.616946	0.0173798	0.177597
	LINC02132	2.36917	0.0174307	0.177966
	LINC01521	2.23212	0.0174831	0.178348
	WDR82	-1.99013	0.0175075	0.178445
	FPR1	-1.68919	0.0175326	0.178549
	TOMM7	-0.259611	0.0176721	0.179816
	SCAF4	0.95553	0.0177247	0.180199
	SIAH1	1.18026	0.0177643	0.180448
	PPP4R3A	0.835365	0.0177884	0.18054
	CCDC12	0.541496	0.0178132	0.180638
	ZNF419	1.61302	0.0178414	0.18077
	TP53I11	1.49788	0.0178922	0.181132
	NDFIP1	-0.738608	0.0179712	0.181778
	ISG15	-0.959509	0.017991	0.181824
	AC092279.1	1.34626	0.0180648	0.182416
	ZBTB38	-1.55455	0.0181179	0.182644
	GDI2	0.466115	0.0181047	0.182644
	RBM6	0.635133	0.0182049	0.183367
	CDKAL1	1.46538	0.0182855	0.183987
	TTC19	0.638595	0.0182972	0.183987
	PDE7A	0.833283	0.0184374	0.184931
	NEK8	1.67581	0.0184304	0.184931
	TNRC6B	0.483267	0.018431	0.184931
	HSPA1B	1.68882	0.0184945	0.185348
	MIS12	1.1289	0.0185133	0.185381
	LGALS3	-2.45348	0.0185615	0.185708
	MIS18BP1	0.746464	0.0186565	0.186503
	TRMT1L	1.34891	0.0187886	0.187353
	H1FX	-3.41143	0.0187862	0.187353
	AL157938.3	1.17709	0.0187836	0.187353
	KCTD12	-1.3722	0.0188052	0.187363
	SNED1	2.6307	0.0189025	0.188176
	BCORL1	2.07673	0.0189682	0.188673
	KCNN4	1.19355	0.0190343	0.189173
	ZNF706	0.424567	0.0190877	0.189546
	H3F3B	0.204786	0.0191693	0.190199
	VPS4A	0.893283	0.0193204	0.191539
	CDKN2AIP	0.951504	0.0193816	0.191915
	DPYSL2	-3.40324	0.0194064	0.191915
	ASB13	2.02308	0.0193968	0.191915
	PSMG4	0.846105	0.0195597	0.193271
	NDC80	1.70577	0.0197665	0.195153
	BLOC1S6	0.828555	0.0198029	0.195352
	PLCH2	2.1298	0.019829	0.195439
	PARG	1.4406	0.0198444	0.195439
	TMEM106A	1.23931	0.0198653	0.195484
	NUP210L	3.43874	0.0199952	0.196601
	TBXAS1	-2.42024	0.0200455	0.196933
	ATP10D	1.57859	0.020365	0.199908
	TECR	-0.681772	0.0203883	0.199972
	AKAP17A	0.85239	0.0205928	0.201813
	C18orf21	1.0927	0.0206141	0.201857
	FBXO38	1.3147	0.0206567	0.201955
	TRBV4-1	5.6484	0.0206579	0.201955
	JRKL	1.47032	0.0207442	0.202378
	ETS1	-1.14632	0.0207506	0.202378
	RAP1B	-0.560738	0.0207519	0.202378
	IDH2	-0.912007	0.0207892	0.202576
	ANAPC2	1.1968	0.020973	0.204201
	ZNF506	1.0057	0.0210932	0.205204
	ZNF721	1.01201	0.0211109	0.20521
	MAP7D1	-2.36185	0.0212129	0.205867
	NSL1	0.71727	0.021201	0.205867
	HSPB11	-1.06369	0.0212641	0.206197
	SLC25A32	1.22132	0.0213816	0.207167
	TNFRSF1B	-1.05155	0.0215647	0.208773
	RGS2	0.996293	0.021618	0.20912
	AAR2	1.28214	0.0217691	0.210411
	PEX6	1.53711	0.0217958	0.210492
	CCDC85B	-0.665877	0.0218127	0.210492
	LHPP	1.28795	0.0219776	0.211913
	ACSS1	1.08749	0.0219988	0.211946
	AL512625.1	1.97567	0.022038	0.212154
	ARID4B	0.521858	0.0220863	0.212447
	FKBP2	-2.34622	0.0221126	0.212529
	TRAF4	1.62	0.0221421	0.212642
	TCOF1	0.905823	0.0221624	0.212667
	PPA1	-0.743768	0.0222258	0.212934
	PDCD7	1.08625	0.0222126	0.212934
	DNAJC3	-1.26727	0.0222711	0.213197
	IFI6	-1.41581	0.0223246	0.213201
	EMC3	-1.48151	0.0223607	0.213201
	OAS1	0.864019	0.0223406	0.213201
	RIPOR1	1.55246	0.0223465	0.213201
	ETS2	-2.41605	0.0223432	0.213201
	NUTM2A-AS1	0.750935	0.0225855	0.215174
	CXCL16	-1.54899	0.0226091	0.215227
	CYTIP	0.485391	0.0226529	0.215304
	UBE2D2	0.384343	0.0226532	0.215304
	MTRNR2L1	1.06504	0.0227497	0.21605
	FOS	-1.36041	0.0227733	0.216103
	FAM13B	0.939327	0.022815	0.216327
	DMTF1	1.02618	0.0228657	0.216636
	MCTP2	1.60319	0.0229668	0.217421
	SETX	0.771884	0.0230389	0.217931
	STK17B	0.483658	0.0231566	0.218872
	TXNIP	0.264873	0.0233751	0.21973
	TBC1D5	1.01616	0.0233314	0.21973
	DMXL1	1.29874	0.0233296	0.21973
	PMPCB	-1.24721	0.0233175	0.21973
	IL23A	1.2598	0.0233657	0.21973
	PRR12	1.20341	0.0233361	0.21973
	SUN2	-1.05332	0.0233759	0.21973
	TNFRSF4	-2.37839	0.0236411	0.222048
	AL691432.2	1.77617	0.0237048	0.222124
	BARD1	1.3534	0.0236786	0.222124
	ATP6AP2	-0.685954	0.0236962	0.222124
	SF1	0.449632	0.0237531	0.222174
	YPEL2	1.09579	0.0237659	0.222174
	CAPNS1	-1.89754	0.0237647	0.222174
	CDS2	0.864662	0.0238564	0.222846
	SMARCE1	0.618793	0.0238777	0.222871
	CASZ1	2.12897	0.0240004	0.223842
	SRI	-0.646749	0.0241326	0.224899
	SLC16A3	-1.92177	0.0241834	0.225197
	PRKCE	2.01723	0.0242554	0.225685
	CYTOR	-1.05485	0.0242735	0.225685
	MRPL11	0.678549	0.0243921	0.226436
	EIF3D	0.382239	0.0243903	0.226436
	AC020917.3	1.98436	0.0244806	0.227081
	NUCB1	-1.2348	0.0246648	0.228613
	ST6GAL1	0.796605	0.0247236	0.22898
	ELP4	1.1832	0.0247443	0.228994
	RALGAPA1	1.01899	0.0248192	0.22951
	ZNF211	1.29965	0.0248406	0.229531
	CYP27A1	-3.34602	0.0250137	0.230774
	UGCG	1.09977	0.0250058	0.230774
	PIK3CA	1.12855	0.0251035	0.231246
	CYP2U1	2.00199	0.0250959	0.231246
	KLHL24	0.840098	0.0252573	0.232244
	IRAK4	0.813937	0.02527	0.232244
	AARSD1	0.894991	0.0252315	0.232244
	UBXN11	-1.91121	0.0254351	0.233581
	AL136454.1	0.999939	0.0255593	0.233625
	GTF3C3	1.2706	0.0255653	0.233625
	KIF2A	-1.16339	0.0255257	0.233625
	MIOS	1.28329	0.0255765	0.233625
	TMEM64	1.71183	0.0255204	0.233625
	THOC1	1.02606	0.0255019	0.233625
	SREBF2	0.965659	0.0255162	0.233625
	BOLA3	-1.86598	0.0256349	0.233801
	LMF2	-2.28126	0.02562	0.233801
	XRN2	-1.03286	0.0256764	0.234001
	IL6ST	-1.89063	0.0257602	0.234587
	IGHG1	-0.768408	0.0259098	0.23569
	LRP5L	1.99107	0.0259208	0.23569
	PPP6R3	1.01108	0.0260235	0.236444
	AC027097.2	1.735	0.0260998	0.236958
	PCBD1	-2.28003	0.0261463	0.2372
	AC104532.2	1.75728	0.0262097	0.237595
	TTC9	1.73527	0.0262395	0.237685
	ADSS	0.725641	0.026274	0.237817
	POLA2	1.72441	0.0263628	0.238441
	ZNF665	1.72771	0.0264259	0.238831
	OGFRL1	-1.52907	0.0264792	0.239132
	NDUFB1	-0.548155	0.0265584	0.239667
	PIP4K2A	-0.890415	0.0265934	0.239801
	DOCK10	-2.27534	0.0267231	0.240665
	CHD3	-3.2092	0.0267294	0.240665
	SFSWAP	0.908002	0.0268037	0.241152
	ZNF292	0.668503	0.0268843	0.241696
	CTDNEP1	0.782469	0.0269254	0.241884
	TSGA10	1.39179	0.02696	0.242013
	DDX56	0.912325	0.0270747	0.24286
	PASK	-1.43756	0.02711	0.242995
	TTC39C	-1.23821	0.027224	0.243834
	CCP110	1.29526	0.0273368	0.244661
	HLA-DQA2	0.983575	0.027415	0.245178
	SURF1	-1.2111	0.0274635	0.245428
	RNF141	1.0602	0.0276108	0.246392
	JOSD2	-1.84824	0.0276126	0.246392
	SNHG29	-0.258144	0.0278397	0.248234
	LCMT1	-3.17438	0.0281673	0.250781
	SMARCB1	0.69928	0.0281592	0.250781
	AL118558.3	2.42619	0.0282341	0.251189
	SLC15A2	1.88891	0.0282811	0.25142
	ZBTB37	1.37212	0.02836	0.251748
	STARD3	-2.24491	0.0283394	0.251748
	ASB1	1.2449	0.0284501	0.252259
	LRRC57	1.17131	0.0284597	0.252259
	AEN	1.18863	0.0285441	0.252819
	ZNF7	1.00275	0.0285674	0.252838
	LINC00623	-1.07344	0.0287401	0.254175
	ICA1L	1.55215	0.0287836	0.254175
	HSPA1A	-1.63161	0.0287842	0.254175
	NUMB	0.864962	0.0288034	0.254175
	GNG10	-0.833138	0.0288644	0.254233
	EXOSC6	1.00089	0.0288656	0.254233
	CLEC10A	-3.32205	0.0288737	0.254233
	ATP2B4	-3.16317	0.0289707	0.254265
	MGST2	-1.85824	0.0289339	0.254265
	MAZ	-1.83105	0.0289872	0.254265
	MT1X	-1.1054	0.0289691	0.254265
	STXBP4	1.96313	0.0290048	0.254265
	SLC9A3R1	-0.83827	0.0289805	0.254265
	SLC3A2	-0.975378	0.0290787	0.254726
	CLK2	1.45344	0.029154	0.255025
	TARSL2	0.877815	0.0291555	0.255025
	MYO19	1.25139	0.0292104	0.255319
	DYRK4	1.09348	0.0292727	0.255677
	PMVK	-1.41566	0.0294563	0.256355
	KYNU	1.17588	0.0294575	0.256355
	SLC25A12	1.34367	0.0294228	0.256355
	NPIPB5	1.21972	0.0293985	0.256355
	DYM	1.02727	0.0293774	0.256355
	MOB4	0.667782	0.0295543	0.25701
	DUSP1	0.75031	0.0297032	0.257616
	TRIM22	0.682667	0.0296809	0.257616
	AC073896.3	2.29121	0.0297101	0.257616
	CCNB1IP1	0.946681	0.0297066	0.257616
	SPG7	0.697417	0.0297368	0.257661
	ZNF593	-3.14207	0.0298494	0.258277
	PI4KB	0.970159	0.029851	0.258277
	PIM3	0.960401	0.0299072	0.258576
	SEC23IP	1.08726	0.0300424	0.259558
	TAGAP	0.633104	0.0301043	0.259904
	RNF20	1.04678	0.030177	0.26017
	SMAD2	0.763074	0.0301785	0.26017
	CD28	-2.23221	0.0305314	0.263023
	INSIG1	0.617021	0.0305723	0.263102
	AL391121.1	2.4299	0.0305845	0.263102
	S100A9	-2.00182	0.0307679	0.264299
	SLC9B2	1.64914	0.0307479	0.264299
	DNPH1	0.647065	0.0308309	0.26465
	MAPKAPK3	-3.12247	0.0309066	0.26511
	CD40LG	-1.23966	0.0309645	0.265416
	TMEM156	0.861742	0.0310159	0.265667
	ZSCAN9	1.85811	0.0310603	0.265857
	HARBI1	1.87279	0.0312181	0.267016
	EGR1	-3.21585	0.0312972	0.26712
	TAP1	-0.916429	0.0312922	0.26712
	MCPH1	1.14669	0.031293	0.26712
	PHPT1	-0.737365	0.0313319	0.267176
	SP1	1.07604	0.0313708	0.267176
	LASP1	-1.56302	0.0313661	0.267176
	FDFT1	0.523135	0.031555	0.268023
	CD59	-1.20649	0.0315451	0.268023
	RNF41	0.924979	0.0315598	0.268023
	LSR	1.10985	0.0315121	0.268023
	TMUB1	0.769396	0.0316992	0.269016
	CANX	-0.711828	0.0317489	0.269031
	ZNF397	0.854182	0.0317685	0.269031
	MAFB	-2.41172	0.0317591	0.269031
	TRAF1	-3.10935	0.0318259	0.269137
	GTF3C5	1.06285	0.031821	0.269137
	YWHAZ	0.374482	0.0318888	0.269288
	PDK3	1.01298	0.0318861	0.269288
	AP2M1	-0.601198	0.0319338	0.269478
	AC007952.4	1.29677	0.0319596	0.269506
	VTI1A	1.05913	0.0321986	0.27133
	RASSF5	-0.906697	0.0322374	0.271465
	PIGC	-2.18992	0.0322943	0.271754
	PRORP	-3.09755	0.0324231	0.272645
	CLEC2B	-0.685861	0.0326199	0.274108
	UQCC2	-1.26398	0.0328247	0.275635
	MGME1	1.08366	0.0329035	0.276103
	DUSP12	0.908054	0.0329327	0.276154
	FCGR1A	-1.70983	0.0329584	0.276176
	AC004865.2	1.17364	0.0330272	0.276434
	TIA1	0.915772	0.0330353	0.276434
	AL158152.1	1.65402	0.0332421	0.277776
	ARHGEF7	1.22172	0.0332287	0.277776
	MAP3K7CL	1.95219	0.033295	0.278024
	AGO3	0.833065	0.0333464	0.278038
	SPATS2	1.11677	0.0333664	0.278038
	GZMH	-1.55384	0.0333442	0.278038
	RBM39	0.339124	0.0335652	0.2795
	PAK4	1.60664	0.0336488	0.279807
	ZNF528	1.65	0.0336302	0.279807
	GPX4	-0.354075	0.0338593	0.281166
	KLHDC7B	1.44809	0.0338538	0.281166
	LINC02273	-3.08352	0.0339456	0.281614
	ANXA6	0.482199	0.0339914	0.281614
	PDE3B	-2.19571	0.0340074	0.281614
	SSR4	-0.350793	0.0339879	0.281614
	CAPZB	-0.40289	0.0341134	0.282102
	F13A1	-1.47081	0.0341049	0.282102
	CD86	-1.27445	0.0343648	0.283573
	RTP4	1.26253	0.0343861	0.283573
	RNF125	-1.54479	0.0343205	0.283573
	ZNF567	1.15719	0.0343579	0.283573
	RBPJ	-0.761248	0.0345689	0.284688
	UPF3B	0.848886	0.0345669	0.284688
	SLC16A13	1.58195	0.0346478	0.285141
	ARHGEF19	1.62056	0.0347211	0.285358
	PUS3	1.22938	0.0347457	0.285358
	MPHOSPH8	0.413506	0.0347267	0.285358
	IL2RG	-0.442018	0.0347703	0.285364
	MOB3B	1.88889	0.0348131	0.28552
	MKRN1	0.567462	0.0348692	0.285784
	DIPK2A	1.2152	0.0349489	0.286242
	CMTR2	0.930034	0.0350095	0.286542
	C21orf62-AS1	1.20003	0.035117	0.287225
	MRC1	-1.89629	0.0351734	0.287489
	RTN3	-1.37026	0.0352167	0.287647
	CIRBP	0.285701	0.0353261	0.288344
	DUSP22	0.887667	0.0354703	0.289179
	SLC37A2	1.84743	0.0354767	0.289179
	PXN	-3.04209	0.0355093	0.289247
	ZMYM2	0.72304	0.0357248	0.290607
	ITPA	0.734507	0.0357103	0.290607
	C11orf54	1.11788	0.0358527	0.291251
	ARL6IP4	-0.401839	0.0358443	0.291251
	SNCA	-3.05835	0.0359039	0.29147
	TAF12	-1.14833	0.0360511	0.29207
	COX7A2	-0.337063	0.0360443	0.29207
	MED29	0.836005	0.03605	0.29207
	CCSER2	-1.16337	0.0361052	0.29231
	SSPN	1.49724	0.0361964	0.292851
	STRIP1	1.1007	0.0362715	0.29326
	HDAC1	0.548936	0.0365423	0.294909
	SCRN1	1.61037	0.0365096	0.294909
	CASC4	0.944574	0.0365697	0.294909
	CDC25B	-1.04429	0.036574	0.294909
	SCML4	-1.77054	0.0367219	0.295902
	MRFAP1L1	0.688254	0.0368482	0.296482
	SEC11C	-0.751732	0.0368682	0.296482
	UBL5	-0.333498	0.0368213	0.296482
	PRPSAP2	0.820916	0.0369066	0.296591
	KHDC4	0.752938	0.0370579	0.297407
	PCBP2	0.274253	0.0370442	0.297407
	NIPAL2	1.80601	0.0370979	0.297529
	CD84	-1.03926	0.0373493	0.299345
	FAM227B	1.87042	0.037469	0.300103
	STAG2	0.648339	0.0375902	0.300872
	STARD10	1.93699	0.0377479	0.301731
	ZNF468	1.38204	0.0377248	0.301731
	PPDPF	-0.325601	0.037789	0.301858
	GATM	1.19486	0.0378816	0.302396
	RASGRP3	1.30271	0.0379474	0.3026
	SQSTM1	0.52335	0.0379578	0.3026
	SEC11A	-0.527319	0.0380229	0.302918
	IL6R	-2.13539	0.0381276	0.303146
	XPC	0.788672	0.0381164	0.303146
	GIMAP6	-1.24657	0.038077	0.303146
	UMAD1	0.975084	0.0381715	0.303293
	RBMS1	-1.14541	0.0383274	0.303726
	MPHOSPH6	-2.1281	0.0383245	0.303726
	SUZ12	0.82892	0.0383048	0.303726
	CSF2RA	-1.81313	0.0382829	0.303726
	ZSCAN12	2.28346	0.0384605	0.304578
	IGIP	1.82873	0.038542	0.305022
	SNRPN	0.431049	0.0386201	0.305438
	RORA	-0.802927	0.03868	0.30571
	CSTA	-2.23765	0.038731	0.305911
	VPS25	0.884754	0.038783	0.30612
	C11orf80	1.38959	0.0388098	0.306129
	TRA2A	0.562977	0.0391422	0.308548
	AC110611.2	2.25528	0.0392003	0.308556
	KYAT1	1.55198	0.0392105	0.308556
	IL2RB	-2.15294	0.0392206	0.308556
	MARF1	0.97775	0.0393325	0.309233
	TICAM1	1.24108	0.0394655	0.310075
	SHISAL2A	0.843087	0.0395476	0.310109
	MOGS	1.01037	0.0395451	0.310109
	PARN	1.04437	0.0395043	0.310109
	ADORA3	-3.00104	0.0397207	0.311056
	ELK4	0.822186	0.0397464	0.311056
	IQGAP1	-0.955682	0.0397162	0.311056
	TCF3	1.26509	0.0397748	0.311075
	TEX264	-0.834592	0.0398186	0.311215
	ANKRD13D	-2.10777	0.0399322	0.311899
	NDUFC2	-0.516661	0.0399735	0.311974
	GMEB2	1.57083	0.039994	0.311974
	AC027307.3	2.1977	0.0400371	0.312107
	SART3	0.938288	0.0400732	0.312185
	KRR1	0.716441	0.040167	0.312712
	LY9	0.778635	0.0402622	0.312843
	DCUN1D5	0.811167	0.0402373	0.312843
	PWWP3A	0.826746	0.0402383	0.312843
	ANKS1B	2.11105	0.0403083	0.312884
	CCDC102A	1.81775	0.0403198	0.312884
	HACD4	-1.06361	0.0403813	0.313039
	MRTFA	1.1437	0.0403921	0.313039
	TOX4	-1.13063	0.0405032	0.313494
	SOX12	2.24939	0.0404997	0.313494
	ZNF138	1.15501	0.0405437	0.313604
	ZNF227	1.36675	0.0406624	0.31432
	CEP83	1.40014	0.0407644	0.314869
	KIAA0100	1.16099	0.0408125	0.314869
	ZSWIM9	1.57842	0.0407885	0.314869
	THEM4	-1.07047	0.0409336	0.315194
	NDUFB2	-0.40104	0.0409087	0.315194
	PIH1D1	-0.994541	0.0409284	0.315194
	NBPF9	1.36908	0.0410973	0.316073
	MRPL57	-0.605959	0.0411006	0.316073
	CHMP2A	-0.746243	0.0411336	0.316124
	SLC38A2	0.708707	0.0411886	0.316343
	CD96	-1.01575	0.0412714	0.316776
	AGTRAP	-1.72109	0.0413772	0.317384
	ZNF761	1.4137	0.0414162	0.31748
	C4orf3	-0.424922	0.0417395	0.319562
	ZNF592	1.23895	0.0417412	0.319562
	NUB1	0.702101	0.041875	0.320381
	LPIN2	-1.48693	0.04191	0.320444
	MATN1-AS1	1.85754	0.0422416	0.322362
	TBCC	0.576548	0.0422259	0.322362
	ZNF677	1.27257	0.0422234	0.322362
	FSCN1	-2.23277	0.0422957	0.322569
	GRK5	1.177	0.0424409	0.32347
	FAM104B	1.06396	0.0424762	0.323533
	PPIL4	0.787196	0.0425553	0.323914
	AC020656.1	-2.40051	0.0425804	0.323914
	NCBP2AS2	-1.20161	0.0426479	0.324222
	ELOVL1	0.773611	0.042739	0.324649
	PSMC6	0.590523	0.0427928	0.324649
	FUT8-AS1	2.23344	0.0427639	0.324649
	RASGRP1	-1.13623	0.0428126	0.324649
	SPOP	0.631836	0.0428406	0.324655
	HIKESHI	-1.03487	0.0429315	0.325138
	HK1	-2.07864	0.0429817	0.325313
	ITGAL	-1.48346	0.0430667	0.32575
	NADSYN1	0.939586	0.043099	0.325788
	GNL3	-1.31564	0.0432948	0.327062
	SESN1	0.806934	0.0433718	0.327437
	FCER1A	-3.42362	0.0434309	0.327676
	EOMES	-2.98551	0.0435015	0.328002
	LUC7L2	0.591079	0.0435631	0.328053
	CTSL	-1.78512	0.0435415	0.328053
	ZNF141	0.972148	0.0436244	0.328308
	NCMAP-DT	-2.92473	0.0437724	0.329021
	FGD2	1.17439	0.0437742	0.329021
	AC124248.1	2.17445	0.04382	0.329159
	MIR3936HG	1.78685	0.0439589	0.329581
	RGCC	-0.974532	0.0439248	0.329581
	PLAUR	-1.47273	0.0439373	0.329581
	TGFBI	-1.26598	0.0439894	0.329604
	PHC3	0.806885	0.0440997	0.329605
	SMIM20	0.666728	0.0440849	0.329605
	RBM22	0.761436	0.044051	0.329605
	VPS52	1.33627	0.044067	0.329605
	DENND10	-1.46928	0.0442129	0.330245
	ZNF585A	0.82349	0.0443114	0.330773
	ZSCAN30	1.81746	0.0443975	0.331003
	ZSCAN18	1.17323	0.0443849	0.331003
	RAP2B	-1.20257	0.0444791	0.331199
	NAE1	-1.3088	0.044469	0.331199
	UTP20	1.38529	0.0445148	0.331259
	TMEM204	-1.69998	0.0445448	0.331276
	TPM3	-0.37968	0.0447272	0.33242
	NANS	-1.31387	0.0447542	0.33242
	DCUN1D4	1.22786	0.0449699	0.333815
	LYRM1	0.877565	0.0450045	0.333864
	NUDT9	1.07615	0.0450687	0.334128
	COMT	-0.980425	0.0450958	0.334128
	EEF1A1	-0.108198	0.0451569	0.334373
	PIN4	-1.02242	0.0452385	0.334771
	PSMB3	-0.514086	0.0452932	0.334968
	CLEC2D	0.371055	0.0456202	0.337178
	TSEN54	-1.30929	0.0456591	0.337258
	TSC22D2	1.13387	0.0456942	0.337309
	PRDM8	1.8419	0.0457746	0.337694
	EEF1D	0.153803	0.0460106	0.339225
	PNRC2	0.495304	0.0461797	0.340262
	MOB1A	0.499238	0.0462081	0.340262
	AL139246.3	1.91989	0.0463666	0.341219
	BCLAF1	0.526141	0.0464438	0.341252
	SDCBP	-0.547574	0.0464166	0.341252
	TNFSF13B	-2.0899	0.0464566	0.341252
	CCDC97	0.980953	0.046511	0.341442
	CAPG	0.577374	0.046747	0.342374
	PIK3R4	1.5188	0.0467239	0.342374
	CASP6	-2.88162	0.0467523	0.342374
	RBM10	0.948305	0.0467372	0.342374
	HLA-DQB2	1.90496	0.046807	0.342518
	HSPH1	0.741662	0.0468292	0.342518
	MFN2	1.33518	0.0469459	0.343161
	ARMC8	0.813859	0.0470403	0.343221
	GATAD1	1.00755	0.0470189	0.343221
	ERP44	-0.912107	0.0470688	0.343221
	NAA38	-0.678821	0.0470192	0.343221
	MRPS21	-0.499683	0.0472507	0.344128
	SH3KBP1	-0.672807	0.0472417	0.344128
	AC010618.3	1.35407	0.0473043	0.344309
	FCGR3A	-2.14992	0.0473534	0.344456
	GRN	-0.798527	0.0475568	0.345726
	ZNF428	-0.869956	0.0476149	0.345938
	PATZ1	1.32145	0.0477271	0.346543
	PTK2	1.74241	0.0478449	0.346977
	TCEA2	0.999831	0.0478339	0.346977
	ANKRD10	0.707647	0.0479483	0.347516
	SEPTIN1	-0.554441	0.0479961	0.347652
	NFU1	0.726198	0.0481866	0.348399
	NDUFS6	-0.608587	0.0481798	0.348399
	MMD	1.07159	0.0481597	0.348399
	PTP4A2	-0.582833	0.048271	0.348798
	IFRD1	0.833997	0.0484142	0.349264
	NR4A1	1.72996	0.0483859	0.349264
	RAD23A	-0.574791	0.048423	0.349264
	AC106791.1	1.36494	0.0485463	0.349891
	GTF3C6	-0.794442	0.0485683	0.349891
	CCNJ	2.10894	0.0486233	0.350076
	LTO1	1.20789	0.0486822	0.350079
	SDF2L1	-0.685318	0.0486547	0.350079
	DENND2D	-0.795814	0.0488327	0.350529
	RPN1	-0.953221	0.048807	0.350529
	DHX15	0.751466	0.0488051	0.350529
	PTPN22	-1.65535	0.0491024	0.351892
	PVT1	-2.85919	0.0491108	0.351892
	LPAR5	0.951645	0.0490893	0.351892
	S100A8	-1.93603	0.0492042	0.352351
	CREBL2	-1.65313	0.0492425	0.352414
	IARS2	-2.01735	0.0492966	0.35259
	CFAP36	-2.02923	0.0493914	0.352826
	SNX25	1.72925	0.0494049	0.352826
	MYO1G	-0.82083	0.0494181	0.352826
	ZSCAN32	1.33114	0.0495565	0.353604
	ZNHIT1	-0.69247	0.0497985	0.354485
	CNIH1	-0.76439	0.0497862	0.354485
	MEGF8	2.17261	0.0497668	0.354485
	ARFRP1	0.730207	0.0497097	0.354485
	SCAF8	1.10488	0.0499572	0.35477
	DPP7	-0.561636	0.0499543	0.35477
	SETD6	1.33759	0.0499546	0.35477
	SIPA1L3	1.68662	0.0499158	0.35477
	MANBA	0.925771	0.0500647	0.355323
	HSP90B1	-0.445766	0.0501652	0.355825
	FGR	0.975486	0.0505246	0.356415
	COX20	-0.868425	0.0504097	0.356415
	VPS37A	0.920346	0.0503066	0.356415
	IFIT5	1.03154	0.0504243	0.356415
	THYN1	-0.947937	0.0503657	0.356415
	TMEM120B	0.904663	0.0504679	0.356415
	IGHA1	1.25227	0.0505462	0.356415
	TASP1	1.19269	0.0504708	0.356415
	ADSL	-1.16708	0.0505422	0.356415
	FAM122B	0.92166	0.0504921	0.356415
	DNLZ	1.63938	0.0506818	0.356562
	SPOCK2	-0.656143	0.0506493	0.356562
	KLRK1	-1.22298	0.0506712	0.356562
	NME1	-1.28112	0.0506863	0.356562
	C12orf57	-0.444298	0.0508803	0.357506
	DENR	0.626176	0.050858	0.357506
	KIF22	-2.00248	0.0509573	0.357628
	PLP2	-0.470336	0.0509346	0.357628
	AL356488.3	1.78763	0.0511325	0.358647
	SGK1	-2.91885	0.0513617	0.359833
	TLR7	1.33228	0.0513554	0.359833
	STARD9	1.74237	0.0515183	0.360719
	UQCRQ	-0.419887	0.0515512	0.360731
	ZFAND5	-1.41804	0.0515804	0.360731
	CASP1	-0.769434	0.0516652	0.361113
	INPP4B	-1.04093	0.0518509	0.361988
	ANKH	-2.81785	0.0518424	0.361988
	PLXDC2	-1.73571	0.0519432	0.362177
	BTAF1	1.2033	0.0519577	0.362177
	SLC35E3	0.888453	0.0519687	0.362177
	PGBD2	1.32569	0.0520073	0.362226
	SH3YL1	-1.65365	0.0520363	0.362226
	ZCCHC9	0.848538	0.0521149	0.362544
	EBP	-1.01199	0.0521426	0.362544
	MXI1	1.05151	0.0522294	0.362802
	DDX27	0.633291	0.0522403	0.362802
	PELI2	1.70046	0.052363	0.36325
	RBMX	0.404928	0.0523656	0.36325
	CC2D1A	1.10013	0.0524488	0.363616
	MED6	0.77445	0.0525399	0.363792
	LINC02256	1.10016	0.0525586	0.363792
	ATP6AP1	-1.06298	0.0525653	0.363792
	SCIN	-1.53198	0.0526623	0.364253
	MSMO1	0.675442	0.0527068	0.36435
	LINC00910	1.75684	0.0528562	0.365172
	CCDC14	-1.98361	0.0530821	0.366309
	SLC25A39	-1.0624	0.0530577	0.366309
	SSR3	-0.602911	0.0531769	0.366752
	SMN2	1.40067	0.0534658	0.367527
	ZNF354C	2.14487	0.0535043	0.367527
	NOM1	1.03178	0.0534514	0.367527
	TRIM5	1.31348	0.0534871	0.367527
	MRPL48	-1.62404	0.0534341	0.367527
	ORAI1	-1.15202	0.0534282	0.367527
	CD320	-1.16977	0.053383	0.367527
	CHD9	0.613417	0.0537973	0.369328
	KDSR	-1.62363	0.0538411	0.369417
	EFHD2	-1.62275	0.0538899	0.36954
	GDAP1	1.69384	0.0539765	0.369921
	LINC01871	-1.51267	0.0541665	0.371011
	GRHPR	-1.25053	0.0543319	0.371931
	SACM1L	-1.97334	0.0544685	0.37244
	SLC45A4	2.13264	0.0544475	0.37244
	BPHL	1.47911	0.0546155	0.373232
	MAGED2	0.637026	0.054659	0.373316
	ZBTB14	1.20339	0.0548149	0.374167
	PIP5K1A	1.0655	0.0548578	0.37417
	ATP5MF	-0.379022	0.0548778	0.37417
	COPS9	-0.475552	0.0549862	0.374505
	AC008735.1	2.10008	0.0549896	0.374505
	PBXIP1	-0.868793	0.0551606	0.375391
	XCL2	-3.07541	0.0551989	0.375391
	HNMT	-1.67547	0.0552138	0.375391
	PTPN12	1.04537	0.0553449	0.375761
	CARD16	-0.637751	0.0553623	0.375761
	LINC00653	1.70649	0.0553554	0.375761
	ZFP37	2.14966	0.0554184	0.375928
	NIF3L1	1.07101	0.0555184	0.376393
	ACSL5	0.947188	0.0556871	0.377323
	RIMKLB	1.47083	0.0558004	0.377877
	RAB32	-2.02776	0.055888	0.378255
	CDK13	0.628011	0.055977	0.378398
	FUT4	2.03852	0.0559795	0.378398
	AC068888.1	2.0285	0.0560039	0.378398
	ZNF891	1.3296	0.0560832	0.37872
	DHRS3	-2.77313	0.0561404	0.378892
	CPTP	1.00417	0.0562093	0.379143
	NBPF12	1.10358	0.0562577	0.379256
	CAPZA1	0.352629	0.0563223	0.379478
	CYB5R4	0.757237	0.0563675	0.379568
	RDH11	-1.38884	0.0565502	0.380585
	POLR2K	0.480051	0.0566844	0.381273
	PAN3	0.670246	0.0567739	0.381661
	ZBTB10	1.68605	0.0568783	0.381934
	PFKL	0.630833	0.0568678	0.381934
	AC245297.2	2.04228	0.0569883	0.382243
	UBASH3A	-2.76485	0.0569634	0.382243
	BCL10	0.822827	0.0571111	0.382852
	IL17RA	-1.13932	0.0572135	0.383324
	BLVRB	-1.26864	0.057356	0.384064
	TULP3	1.46785	0.0574648	0.384577
	CCL28	1.33073	0.0575704	0.385069
	TSR3	0.852711	0.0577512	0.386062
	NAA80	1.17426	0.0580673	0.387421
	ZNF17	1.4391	0.0580625	0.387421
	AL022328.4	2.01413	0.0580332	0.387421
	KLF8	1.57689	0.058084	0.387421
	TRAP1	0.892832	0.0581207	0.38745
	AC245014.3	1.46829	0.0584303	0.388902
	MLLT3	-2.75047	0.0584103	0.388902
	NDUFV2	-0.520898	0.0584361	0.388902
	SMYD4	0.90731	0.0585056	0.389148
	SNX14	-1.94018	0.0587144	0.390253
	ECHS1	0.546534	0.0587624	0.390253
	SLC25A3	-0.375578	0.058806	0.390253
	ASB7	1.44199	0.0588347	0.390253
	MRPS12	0.550379	0.0588046	0.390253
	PPP4R3B	-1.23119	0.0590326	0.391349
	COX6A1	-0.330804	0.0591251	0.391745
	LY96	-0.913128	0.0592415	0.392082
	UPF3A	0.601381	0.0592237	0.392082
	LYPLA1	0.53142	0.0594489	0.393237
	TSPAN32	-2.73243	0.0594949	0.393324
	TSNAX	-1.12238	0.0596463	0.394097
	RTRAF	-0.471651	0.0596777	0.394097
	SRGAP2B	-1.27609	0.0597283	0.394213
	GSTO1	-0.59332	0.0598463	0.394532
	ARMC7	1.25533	0.059903	0.394532
	ZNF559	0.933076	0.0599084	0.394532
	SLC25A5	-0.382099	0.0599024	0.394532
	CD47	0.362279	0.0600384	0.394953
	LINC00649	-1.24034	0.0600227	0.394953
	NIPBL	0.601811	0.0601622	0.39555
	COG2	1.00088	0.0602254	0.395748
	FXN	-1.57576	0.0603061	0.396061
	ELOA	0.894404	0.0604572	0.396401
	DEK	-0.515593	0.0604381	0.396401
	PEBP1	-0.414097	0.0604221	0.396401
	MYO9B	0.776985	0.0605147	0.39656
	UBIAD1	0.931607	0.060625	0.397065
	SCAMP3	0.684456	0.0608225	0.397506
	MTMR14	0.668921	0.0608529	0.397506
	AC016957.2	1.64354	0.0608867	0.397506
	SNHG14	0.703899	0.0608785	0.397506
	XAF1	-1.5985	0.0608302	0.397506
	L3MBTL1	1.41252	0.0608915	0.397506
	SCARB1	1.63775	0.0609657	0.397773
	CTNNB1	0.590703	0.0610468	0.398085
	WIPI2	0.673006	0.0614033	0.400192
	CCL3	-2.07754	0.0614474	0.400261
	ZNF681	1.67517	0.0615002	0.400387
	PSMD4	0.422059	0.061771	0.401932
	FCHSD2	1.02537	0.0620363	0.403219
	SRSF2	0.341181	0.0620137	0.403219
	MORC3	0.745795	0.0620761	0.403259
	MITD1	0.632548	0.062218	0.403962
	GNB1	-1.2112	0.062285	0.404099
	ZBTB49	1.4381	0.0623068	0.404099
	CD9	-1.70512	0.0625616	0.405532
	IGSF6	-2.75129	0.0626216	0.405701
	MEA1	0.544852	0.0626983	0.405978
	ARL6IP6	0.647572	0.0628822	0.406655
	GUSB	-1.55809	0.0629047	0.406655
	ECH1	0.430947	0.0628735	0.406655
	FCHO1	0.97818	0.0631094	0.407758
	S1PR3	1.1466	0.0633402	0.409028
	LETMD1	-1.35495	0.0634976	0.409823
	EIF3C	1.22564	0.0635419	0.409888
	LTB	0.296822	0.063624	0.410196
	TPRA1	0.959407	0.063796	0.410863
	NPM3	-1.90328	0.0637877	0.410863
	LUC7L3	0.361032	0.0639958	0.411928
	ACSL3	0.756083	0.0641714	0.412836
	ZNF518B	1.25728	0.064295	0.413329
	PRKAA1	0.768504	0.0643171	0.413329
	LBH	0.454634	0.0644751	0.414122
	SPATA13	-1.55739	0.0645446	0.414346
	HMGCL	0.773986	0.0650491	0.416467
	ARPC5	-0.331347	0.065023	0.416467
	MANF	-0.675589	0.0650097	0.416467
	SERINC5	-1.11765	0.0649105	0.416467
	SERF2	-0.155912	0.0649483	0.416467
	MPDU1	0.90622	0.0650906	0.41651
	AZI2	-1.3524	0.0654069	0.417015
	NRROS	0.721888	0.0653969	0.417015
	MFSD10	-0.904667	0.0652501	0.417015
	NSG1	-2.69748	0.06535	0.417015
	RHOH	0.428471	0.0654134	0.417015
	EIF1AD	0.974699	0.0653427	0.417015
	AC010642.2	0.835504	0.065321	0.417015
	C1orf162	-0.585398	0.0656174	0.41782
	QSOX2	1.96425	0.0655997	0.41782
	ATXN7L3	1.40223	0.0656551	0.41782
	PIGA	1.57499	0.0656794	0.41782
	LRCH4	0.58132	0.066031	0.419759
	ZNF140	1.11088	0.0660543	0.419759
	ST13	0.31618	0.0661184	0.419943
	RAD17	0.98499	0.0662652	0.420652
	SSRP1	0.644033	0.0663507	0.420972
	NDE1	-2.65812	0.0663908	0.421003
	MTHFR	0.84076	0.0664617	0.421006
	KDM6A	1.11351	0.0664518	0.421006
	TRDMT1	0.945149	0.0665313	0.421071
	DGKZ	-1.01737	0.0665775	0.421071
	TBC1D4	-1.36667	0.0665714	0.421071
	TMEM53	1.65739	0.0666394	0.421154
	AC006480.2	1.2269	0.0666609	0.421154
	TLE3	0.883703	0.0667693	0.421615
	HIST1H1E	1.07161	0.0668582	0.421954
	PITPNC1	-1.88508	0.066908	0.422046
	MRPS9	0.803081	0.0670421	0.422669
	PRMT5	1.20667	0.0671259	0.422975
	ZNF790-AS1	1.15278	0.0672814	0.423731
	GLIPR2	-0.820579	0.0674194	0.424084
	RBL2	-0.705371	0.0674352	0.424084
	PLEKHF1	-1.5452	0.0674438	0.424084
	PIGN	1.03011	0.0675837	0.424741
	PYGO2	0.95916	0.0677014	0.425188
	MTHFD2	-1.21031	0.0677259	0.425188
	NGLY1	0.667787	0.0678928	0.425973
	ATP2B1	0.51457	0.0679221	0.425973
	ZCCHC10	0.652078	0.0680746	0.426614
	FOLR2	-1.01975	0.0680957	0.426614
	DTX2	1.20855	0.068319	0.427789
	PYCR3	1.60558	0.0684993	0.428694
	SEC22B	0.624859	0.0686717	0.429345
	AC127070.2	1.11311	0.0686751	0.429345
	JPT1	-0.63504	0.0687441	0.429552
	ZNF44	-2.63473	0.0689146	0.430168
	ZNF587	1.22087	0.0689046	0.430168
	TNIK	-1.87534	0.0691294	0.431051
	RNF6	-2.62948	0.0690975	0.431051
	TRIM13	0.628731	0.0691641	0.431051
	PTMS	-1.91114	0.0693215	0.431807
	SLC35B1	-1.85924	0.0694643	0.432471
	PTGER4	-2.6378	0.0695198	0.432591
	MAPK13	0.930819	0.0696493	0.433172
	DIAPH1	-1.00568	0.0697616	0.433645
	TRABD2A	-1.88471	0.070093	0.435349
	CCDC174	0.68609	0.0701085	0.435349
	GCNT1	1.37321	0.0701728	0.435522
	TWNK	1.59436	0.0702828	0.435899
	DPM1	0.561584	0.0703063	0.435899
	CARF	1.04321	0.0704002	0.436255
	HIST1H2BD	1.95422	0.0710682	0.438736
	ZNF250	1.34454	0.071085	0.438736
	API5	0.693343	0.070879	0.438736
	NR2C1	1.11316	0.0710058	0.438736
	USPL1	1.20942	0.0709451	0.438736
	POLE2	1.55498	0.0710264	0.438736
	FTL	-0.187114	0.0709289	0.438736
	TBC1D17	0.882405	0.0710939	0.438736
	HAVCR2	-1.89294	0.0712159	0.439263
	SAAL1	1.09399	0.0712547	0.439275
	HNRNPH1	0.374177	0.0712917	0.439277
	MORF4L1	0.257739	0.0713922	0.43967
	ZNF563	1.22138	0.071438	0.439726
	DPP4	-2.63025	0.0714891	0.439814
	AL365272.1	2.03879	0.0715803	0.439998
	RFXANK	-1.30743	0.0715925	0.439998
	AC067852.2	1.21028	0.0716423	0.440078
	LINC00513	0.875729	0.0717018	0.440218
	MVP	-1.07022	0.0717485	0.440278
	MICAL1	0.846242	0.0717902	0.440308
	TRAK1	1.33652	0.072039	0.441156
	ERO1A	-1.51104	0.0720025	0.441156
	TEPP	1.6954	0.072	0.441156
	AC009403.1	1.12852	0.0720856	0.441215
	RHEB	-0.618086	0.0721962	0.441666
	TMTC3	1.55987	0.0722768	0.441934
	TRA2B	0.410063	0.072337	0.441953
	TGIF1	0.616219	0.0723539	0.441953
	ZNF316	1.37023	0.0725437	0.442372
	ZNF558	1.57472	0.0725703	0.442372
	ZNF566	1.12718	0.0725425	0.442372
	UBA1	-1.83891	0.0725023	0.442372
	TMCO4	1.40261	0.0728001	0.443547
	TMEM62	1.55042	0.0728386	0.443556
	AMT	1.19527	0.0729336	0.443908
	NAAA	-0.929299	0.073215	0.444942
	C1GALT1	0.743331	0.0732088	0.444942
	CABIN1	-1.50651	0.0732062	0.444942
	AC012645.3	1.38851	0.073291	0.445178
	CD226	-1.84944	0.0733871	0.445535
	CNPY3	0.443126	0.0735775	0.44633
	CNP	0.967408	0.0736299	0.44633
	UQCR10	-0.325799	0.0736031	0.44633
	MED22	1.19294	0.0737741	0.446938
	BLOC1S2	0.510987	0.073805	0.446938
	NOTCH2	0.815893	0.074134	0.448477
	MARCO	-1.26354	0.0741145	0.448477
	GPANK1	0.715028	0.0742487	0.448944
	FCGR2B	0.85693	0.0743108	0.449092
	PRKCSH	0.567111	0.0743494	0.449099
	BCAT2	1.01088	0.0745211	0.449909
	LCORL	1.10175	0.0745902	0.450099
	ATP8B1	1.88455	0.0746838	0.450437
	MRPS22	-2.57733	0.0747276	0.450474
	TTC4	1.00066	0.074932	0.451468
	TIGD1	1.60187	0.0750538	0.451468
	VTA1	0.880546	0.0750422	0.451468
	SIGIRR	-0.588277	0.0749715	0.451468
	EIF3L	0.267565	0.0750813	0.451468
	TMEM134	0.527738	0.0752041	0.451784
	DNM2	0.759612	0.0752347	0.451784
	FKBP1A	-0.401934	0.075247	0.451784
	RHBDD2	-1.48665	0.0753921	0.452428
	CD48	-0.334404	0.0755571	0.452612
	PAK1	-2.59787	0.0754779	0.452612
	IL10RA	-0.533805	0.0755761	0.452612
	MGA	0.89522	0.0756419	0.452612
	QTRT1	-1.8182	0.0756497	0.452612
[truncated: 9,967 more rows]

## Sheet: CD14 Mono
CD14 Mono	gene	log2FC	Pvalue	FDR
	SLC2A5	2.45122	0	0
	TNFRSF1B	1.72669	0	0
	C1QA	4.49192	0	0
	C1QC	4.66367	0	0
	C1QB	4.69447	0	0
	CD52	-3.31178	0	0
	PTAFR	2.27393	0	0
	LCK	-3.63501	0	0
	CSF3R	2.60402	0	0
	YBX1	0.660432	0	0
	ATP6V0B	1.00751	0	0
	C1orf162	1.27328	0	0
	CD2	-3.72378	0	0
	FCGR1B	2.80023	0	0
	SRGAP2B	1.70004	0	0
	TXNIP	-0.852441	0	0
	FCGR1A	3.06944	0	0
	CTSS	1.80738	0	0
	S100A11	1.05434	0	0
	S100A9	5.10171	0	0
	S100A8	5.92785	0	0
	S100A6	0.578004	0	0
	RAB13	2.29942	0	0
	SSR2	-0.765134	0	0
	MNDA	2.95936	0	0
	CD48	-1.40976	0	0
	TSTD1	-1.43807	0	0
	FCER1G	2.83122	0	0
	FCGR2A	2.66767	0	0
	FCGR3A	3.09909	0	0
	FCGR2B	2.10704	0	0
	CD247	-3.74225	0	0
	SELL	-2.53952	0	0
	GLUL	1.80401	0	0
	NCF2	2.54444	0	0
	RGS2	1.82958	0	0
	PTPRC	-1.02409	0	0
	SRGAP2	2.08775	0	0
	TRAF3IP3	-2.20401	0	0
	LAPTM4A	0.868795	0	0
	RHOB	3.60916	0	0
	OST4	-0.588269	0	0
	LBH	-3.4783	0	0
	CALM2	0.735557	0	0
	VAMP8	0.783718	0	0
	IL1B	3.80001	0	0
	MARCO	3.51479	0	0
	CXCR4	-1.38821	0	0
	HNMT	2.6511	0	0
	ARHGAP15	-1.75133	0	0
	ZEB2	2.33377	0	0
	CD302	2.27159	0	0
	ITGA4	-2.11338	0	0
	GPBAR1	4.1918	0	0
	SLC11A1	3.15008	0	0
	CYP27A1	3.20103	0	0
	TUBA4A	-3.29449	0	0
	CRTAP	1.33563	0	0
	CX3CR1	2.63073	0	0
	CCR1	2.31213	0	0
	TMA7	-0.728789	0	0
	RHOA	0.884758	0	0
	STAB1	2.45133	0	0
	TRAT1	-4.07555	0	0
	CD86	2.30752	0	0
	CSTA	3.08761	0	0
	ATP1B3	1.287	0	0
	PLSCR1	1.60594	0	0
	MFSD1	1.3675	0	0
	LYAR	-2.25785	0	0
	RHOH	-3.47901	0	0
	OCIAD2	-3.25124	0	0
	LINC01094	2.94678	0	0
	BMP2K	2.201	0	0
	ARHGAP24	2.16549	0	0
	SPP1	4.17102	0	0
	SNCA	1.82292	0	0
	ANXA5	1.04336	0	0
	TLR2	2.5835	0	0
	1-Mar	2.13704	0	0
	SUB1	-1.03903	0	0
	IL7R	-4.09123	0	0
	DAB2	2.80916	0	0
	SELENOP	4.23962	0	0
	GZMK	-3.98145	0	0
	GZMA	-3.6979	0	0
	VCAN	5.43341	0	0
	MEF2C	2.31541	0	0
	TNFAIP8	-1.55563	0	0
	HINT1	-1.00952	0	0
	TCF7	-2.94446	0	0
	TGFBI	2.55647	0	0
	CD14	4.45956	0	0
	CSF1R	2.72061	0	0
	CD74	2.44041	0	0
	DUSP1	2.26963	0	0
	RNF130	2.21919	0	0
	SERPINB6	1.29115	0	0
	F13A1	2.74749	0	0
	LY86	2.03948	0	0
	CD83	2.69338	0	0
	RIPOR2	-2.69748	0	0
	HLA-A	-1.12941	0	0
	HLA-E	-0.612617	0	0
	IER3	2.80251	0	0
	HLA-C	-0.739592	0	0
	HLA-B	-0.730461	0	0
	LTB	-3.77421	0	0
	LST1	2.44725	0	0
	AIF1	3.11509	0	0
	DDAH2	1.577	0	0
	HLA-DRA	2.71714	0	0
	HLA-DRB5	2.32887	0	0
	HLA-DRB1	2.56675	0	0
	HLA-DQB1	1.89271	0	0
	HLA-DMB	2.36687	0	0
	HLA-DMA	2.37171	0	0
	HLA-DPA1	2.29354	0	0
	HLA-DPB1	2.07986	0	0
	CDKN1A	2.48978	0	0
	PIM1	-2.71101	0	0
	TREM2	3.40595	0	0
	OGFRL1	1.73685	0	0
	MARCKS	2.94434	0	0
	CALHM6	1.86671	0	0
	EPB41L2	2.3518	0	0
	SGK1	2.22623	0	0
	IFNGR1	1.22465	0	0
	ABRACL	-1.12776	0	0
	RAB32	2.21409	0	0
	RNASET2	0.814824	0	0
	FSCN1	2.74073	0	0
	RAC1	1.30585	0	0
	SCIN	2.61972	0	0
	TOMM7	-0.552865	0	0
	SKAP2	1.49659	0	0
	CPVL	2.5398	0	0
	STK17A	-2.76786	0	0
	IKZF1	-1.35078	0	0
	LAT2	1.86763	0	0
	HSPB1	1.50745	0	0
	FGL2	2.51917	0	0
	ARPC1B	0.633462	0	0
	PILRA	3.03295	0	0
	TBXAS1	2.0196	0	0
	CLEC5A	3.09627	0	0
	TRBC1	-3.84229	0	0
	TRBC2	-3.54394	0	0
	GIMAP7	-2.01569	0	0
	GIMAP5	-2.34862	0	0
	TMEM176B	3.64909	0	0
	TMEM176A	3.54823	0	0
	CTSB	2.10216	0	0
	MSR1	2.86629	0	0
	ASAH1	1.57608	0	0
	DPYSL2	1.9907	0	0
	SARAF	-0.766087	0	0
	LEPROTL1	-1.75667	0	0
	CEBPD	2.53489	0	0
	LYN	2.37899	0	0
	SDCBP	1.26007	0	0
	LY96	1.75534	0	0
	LINC00861	-3.90731	0	0
	EEF1D	-0.480216	0	0
	SIT1	-3.6753	0	0
	CTSL	2.08612	0	0
	NINJ1	1.35972	0	0
	KLF4	2.7188	0	0
	TLR4	3.33636	0	0
	GSN	1.62901	0	0
	FCN1	5.31682	0	0
	PRKCQ-AS1	-3.63195	0	0
	PLXDC2	2.82848	0	0
	RASSF4	2.22109	0	0
	ARHGAP22	2.84809	0	0
	SRGN	1.60075	0	0
	PSAP	2.47361	0	0
	SPOCK2	-3.88179	0	0
	CH25H	4.30424	0	0
	LIPA	1.63717	0	0
	ADD3	-2.00643	0	0
	PTPRE	1.45595	0	0
	IFITM1	-3.89585	0	0
	IFITM3	2.20332	0	0
	TSPAN4	2.43121	0	0
	LYVE1	3.59778	0	0
	CD44	-1.47819	0	0
	SPI1	2.51278	0	0
	MS4A6A	2.86981	0	0
	MS4A4A	2.22742	0	0
	MS4A7	2.77169	0	0
	FTH1	2.00509	0	0
	PLAAT4	-1.79596	0	0
	NEAT1	1.62518	0	0
	MALAT1	-0.720223	0	0
	CTSW	-3.59819	0	0
	TBC1D10C	-2.67597	0	0
	FOLR2	2.85548	0	0
	IL18	2.19101	0	0
	PCSK7	-1.62459	0	0
	CD3E	-3.84191	0	0
	CD3D	-3.73935	0	0
	CD3G	-3.9136	0	0
	HSPA8	-0.765217	0	0
	APLP2	1.98425	0	0
	CD9	3.04842	0	0
	LTBR	2.6939	0	0
	CD27	-3.62102	0	0
	GAPDH	0.596718	0	0
	C12orf57	-1.35749	0	0
	CD163	1.99874	0	0
	C3AR1	2.31358	0	0
	A2M	2.70196	0	0
	KLRB1	-4.18383	0	0
	CLEC2D	-2.68186	0	0
	CD69	-2.89598	0	0
	CLEC12A	3.56881	0	0
	CLEC7A	3.08139	0	0
	OLR1	3.90019	0	0
	YBX3	1.94395	0	0
	PLBD1	2.55664	0	0
	ARHGDIB	-0.738557	0	0
	LDHB	-1.44685	0	0
	BHLHE41	2.53338	0	0
	FGD4	2.17985	0	0
	PCED1B-AS1	-1.83367	0	0
	TUBA1B	1.00338	0	0
	TUBA1A	1.25057	0	0
	NR4A1	3.22198	0	0
	ZNF385A	2.39135	0	0
	CD63	1.33387	0	0
	LRP1	3.10676	0	0
	LYZ	4.86767	0	0
	AC020656.1	3.88669	0	0
	DUSP6	2.79629	0	0
	BTG1	-1.00774	0	0
	LTA4H	1.66131	0	0
	C12orf75	-2.57616	0	0
	ARPC3	0.525371	0	0
	ALDH2	2.32377	0	0
	ALOX5AP	0.899686	0	0
	RB1	1.57958	0	0
	LPAR6	1.21176	0	0
	KCTD12	2.37508	0	0
	TNFSF13B	2.21449	0	0
	RNASE6	1.75676	0	0
	RNASE1	3.76012	0	0
	RNASE2	2.73618	0	0
	TRAC	-3.9598	0	0
	SLC7A7	3.0704	0	0
	PTGER2	-3.47007	0	0
	HIF1A	1.43861	0	0
	SYNE2	-3.5863	0	0
	ZFP36L1	1.41416	0	0
	SRSF5	-0.896434	0	0
	NPC2	2.06555	0	0
	FOS	3.18271	0	0
	CALM1	-0.852603	0	0
	SERPINA1	3.17359	0	0
	BCL11B	-3.85387	0	0
	EVL	-1.48225	0	0
	PPP2R5C	-1.48387	0	0
	TNFAIP2	3.88967	0	0
	CRIP1	-2.12467	0	0
	CYFIP1	2.22503	0	0
	B2M	-0.846969	0	0
	GATM	2.36105	0	0
	RORA	-3.92212	0	0
	CTSH	1.86293	0	0
	SEC11A	1.04498	0	0
	ISG20	-2.4077	0	0
	MEF2A	1.63112	0	0
	ATP6V0C	0.842144	0	0
	IL32	-3.86658	0	0
	IGSF6	2.2175	0	0
	LAT	-3.41143	0	0
	CORO1A	-0.678493	0	0
	SEPTIN1	-2.57786	0	0
	PYCARD	1.18549	0	0
	ITGAM	2.5271	0	0
	LPCAT2	2.51968	0	0
	HERPUD1	1.13269	0	0
	ZFHX3	2.52228	0	0
	CYBA	0.500822	0	0
	SLC43A2	2.73197	0	0
	ARRB2	0.967721	0	0
	CXCL16	2.6402	0	0
	VMO1	3.06602	0	0
	GABARAP	1.00557	0	0
	ACAP1	-3.29108	0	0
	TNFSF13	2.62751	0	0
	CD68	2.9593	0	0
	VAMP2	-1.07389	0	0
	LGALS9	1.84551	0	0
	ADAP2	2.69868	0	0
	CCL5	-3.85363	0	0
	CCL3	4.14733	0	0
	GRN	2.15498	0	0
	ABI3	1.62209	0	0
	NME2	0.71279	0	0
	LIMD2	-0.877157	0	0
	TIMP2	2.59368	0	0
	SLC16A3	1.7103	0	0
	CD7	-2.37873	0	0
	MYL12A	-1.18615	0	0
	EPB41L3	2.80718	0	0
	RAB31	2.22081	0	0
	GZMM	-3.47547	0	0
	CFD	3.25619	0	0
	CNN2	-1.70263	0	0
	GPX4	0.653665	0	0
	OAZ1	0.611708	0	0
	TLE5	-1.47781	0	0
	S1PR4	-3.10366	0	0
	C3	3.09964	0	0
	ICAM3	-2.56387	0	0
	JUNB	0.874181	0	0
	IFI30	3.49208	0	0
	LRRC25	2.64726	0	0
	CEBPA	2.83122	0	0
	HAMP	3.34717	0	0
	TYROBP	3.23107	0	0
	FCGBP	3.73988	0	0
	BLVRB	1.61472	0	0
	AXL	2.15883	0	0
	PLAUR	2.47276	0	0
	APOE	4.14937	0	0
	APOC1	3.63387	0	0
	SNRPD2	-0.936686	0	0
	AP2S1	1.04973	0	0
	C5AR1	3.54599	0	0
	EMP3	0.658158	0	0
	FTL	1.91142	0	0
	FLT3LG	-3.07459	0	0
	FCGRT	2.02996	0	0
	NOSIP	-1.90977	0	0
	CD33	2.1157	0	0
	NKG7	-3.49146	0	0
	FPR1	2.39392	0	0
	LILRB2	3.27135	0	0
	LILRA2	2.38657	0	0
	LILRB4	2.42265	0	0
	RIN2	2.65259	0	0
	CST3	3.43426	0	0
	CST7	-2.4757	0	0
	HCK	2.49028	0	0
	MAFB	3.49332	0	0
	STK4	-1.18012	0	0
	CEBPB	1.39174	0	0
	CTSZ	2.0716	0	0
	PPDPF	-1.40928	0	0
	LIME1	-3.39921	0	0
	CXADR	3.15666	0	0
	IFNGR2	2.14997	0	0
	ETS2	1.93686	0	0
	ITGB2	0.794997	0	0
	YWHAH	1.28115	0	0
	HMOX1	2.67982	0	0
	RAC2	-1.72406	0	0
	LGALS1	1.20563	0	0
	H1F0	2.60027	0	0
	TSPO	1.01336	0	0
	TYMP	1.97561	0	0
	CSF2RA	2.15878	0	0
	AP1S2	1.82083	0	0
	SAT1	2.17616	0	0
	CYBB	3.47429	0	0
	GPR34	2.37795	0	0
	PLP2	-1.3579	0	0
	VSIG4	2.37807	0	0
	IL2RG	-2.89867	0	0
	ITM2A	-3.80488	0	0
	SH3BGRL	0.816629	0	0
	IL13RA1	2.03791	0	0
	SEPTIN6	-1.42418	0	0
	ANKRD12	-1.06571	4.94065645841247e-324	1.43279037293961e-322
	SIRPA	2.63077	8.89318162514244e-323	2.57902267129131e-321
	ALOX5	1.96816	7.65801751053932e-322	2.21292002772294e-320
	TM6SF1	2.11411	1.05235982564186e-321	3.03306899981941e-320
	CNPY3	0.996013	2.04800091514114e-319	5.8874640994768e-318
	ETS1	-3.58785	4.47495018064251e-319	1.28305389765451e-317
	NPM1	-0.509444	8.37421507075079e-319	2.39476237087175e-317
	OTULINL	1.2542	1.05589239500962e-318	3.01163692616847e-317
	CDC42SE2	-1.35916	1.75150223975889e-318	4.98265895522801e-317
	SEPTIN9	-1.77562	4.48068134213426e-318	1.27134968013079e-316
	PTMS	1.74235	2.14063377714556e-317	6.05810449223745e-316
	ARL4C	-1.55516	2.16386795523971e-316	6.10803450949203e-315
	BTK	2.10859	7.94194009075263e-316	2.23602457583733e-314
	CLEC4E	1.87808	9.39470027595448e-315	2.63824436538876e-313
	HAVCR2	1.84021	1.78994164037261e-314	5.01367243060899e-313
	RBM47	2.16546	5.12405172167389e-313	1.43158928408103e-311
	EPS8	1.79336	8.3099569502137e-313	2.31576453377889e-311
	MGLL	3.11302	1.94730360722602e-312	5.41281033214678e-311
	QKI	1.65334	2.51724739336485e-312	6.97929201145103e-311
	NR4A2	2.13788	8.62584334236727e-312	2.3855370296714e-310
	ANXA6	-2.63758	1.16079422277862e-311	3.20215052768526e-310
	EGR2	3.27381	1.68294174361248e-311	4.63084524111405e-310
	CAPZA2	0.836332	1.03889934208556e-310	0
	KYNU	2.32832	1.77897495475148e-310	0
	TC2N	-3.81671	5.98787313736667e-310	0
	ARHGAP18	1.68262	9.33383138843822e-310	2.54e-308
	MTHFD2	1.45812	0	1.76e-307
	FYN	-1.96044	7e-308	1.9e-306
	PLAC8	-2.8034	1.85e-307	4.99e-306
	RHOF	-2.58907	5.69e-307	1.53e-305
	CCND3	-1.40059	1.65e-306	4.45e-305
	SKAP1	-3.75286	1.42e-305	3.82e-304
	FKBP11	-2.74425	1.68e-304	4.49e-303
	GNAI2	0.897757	2.56e-304	6.85e-303
	STEAP3	3.05453	1.48e-303	3.95e-302
	SMIM25	3.6944	8.11e-300	2.16e-298
	ZFP36	0.869614	1.67e-297	4.44e-296
	CREG1	1.75202	3.44e-297	9.09e-296
	AC090559.1	2.45445	9.37e-296	2.47e-294
	TIMP1	0.996218	1.89e-295	4.98e-294
	IL10	2.94344	1.9e-295	5e-294
	ITM2B	0.474146	2.59e-295	6.79e-294
	COMT	1.14712	9.96e-295	2.6e-293
	RNF13	1.0918	6.85e-294	1.79e-292
	SLFN5	-2.30112	7.5e-292	1.95e-290
	KLRG1	-3.56439	7.18e-291	1.86e-289
	PIK3IP1	-2.10975	1.09e-290	2.83e-289
	NAMPT	1.67271	4.81e-290	1.24e-288
	GNB4	2.14579	6.25e-290	1.61e-288
	CCL3L1	3.78833	7.87e-290	2.02e-288
	RAB20	2.24558	1.02e-289	2.6e-288
	PFN1	-0.388383	1.86e-289	4.76e-288
	BNIP3L	1.07141	1.3e-288	3.31e-287
	LAIR1	1.39832	1.5e-288	3.82e-287
	PYGL	2.24521	1.58e-288	4.02e-287
	LINC01678	1.69358	3.4e-287	8.63e-286
	HOPX	-3.56051	3.86e-287	9.77e-286
	C19orf38	2.41251	2.2e-286	5.55e-285
	SYK	1.98978	3.81e-285	9.58e-284
	ATP6AP2	0.843399	5.14e-285	1.29e-283
	MZT2A	-1.2975	7.47e-285	1.87e-283
	CXCR3	-3.75203	4.29e-284	1.07e-282
	MCUB	-1.37128	7.93e-284	1.98e-282
	AQP3	-4.06194	1.16e-283	2.88e-282
	SPG21	1.08987	1.08e-282	2.67e-281
	GNG5	0.64898	1.02e-281	2.53e-280
	DRAM1	2.51171	7.22e-281	1.78e-279
	CCDC88A	1.54787	8.45e-281	2.08e-279
	ENG	2.02176	2.63e-280	6.47e-279
	SLC25A6	0.40429	6.41e-279	1.57e-277
	BIN2	-1.18824	6.96e-279	1.71e-277
	PPP1R2	-1.23181	6.73e-278	1.64e-276
	SOD1	-0.835824	9.38e-275	2.29e-273
	PSMB9	-0.952474	2.52e-274	6.13e-273
	LILRB3	2.35903	2.54e-274	6.16e-273
	RESF1	-1.63298	6.25e-274	1.51e-272
	RXRA	2.22876	8.54e-273	2.06e-271
	COX7C	-0.435	1.38e-272	3.33e-271
	FCMR	-2.74139	3.18e-272	7.64e-271
	FADS1	1.82132	8.38e-271	2.01e-269
	ADAM15	2.01801	8.87e-271	2.12e-269
	SLC38A1	-3.64743	1.78e-269	4.27e-268
	SLC8A1	2.36484	2.31e-269	5.5e-268
	LMO2	2.43077	4.18e-269	9.95e-268
	DENND2D	-2.4594	2.54e-268	6.03e-267
	C20orf27	1.24113	1.13e-266	2.68e-265
	THEMIS2	1.29136	6.04e-266	1.43e-264
	LRMDA	2.43296	1.69e-265	3.98e-264
	CCR7	-3.96625	3.76e-265	8.86e-264
	RAPH1	2.65166	1.35e-263	3.17e-262
	CD47	-1.18464	2.47e-263	5.78e-262
	MYOF	2.96424	3.44e-263	8.05e-262
	ITGB1	-1.03823	4.32e-263	1.01e-261
	HHEX	1.97194	5.07e-263	1.18e-261
	SLC1A3	1.67012	1.9e-262	4.41e-261
	DSE	2.12375	8.14e-262	1.89e-260
	OPTN	-3.4966	1.93e-261	4.46e-260
	AVPI1	2.43429	5.82e-260	1.34e-258
	RGS10	0.668679	1e-259	2.31e-258
	CTTNBP2NL	1.91439	1.35e-259	3.1e-258
	PLXNB2	2.76319	1.14e-258	2.62e-257
	PRAM1	2.39183	1.39e-256	3.18e-255
	GRINA	1.50918	5.75e-256	1.31e-254
	NAGA	1.73005	8.14e-256	1.86e-254
	FAU	-0.267572	8.46e-255	1.93e-253
	ARHGEF10L	2.81396	8.63e-254	1.96e-252
	DUSP2	-2.83646	1.08e-253	2.45e-252
	C16orf54	-2.10145	1.37e-253	3.09e-252
	PTPRCAP	-3.69827	1.71e-253	3.86e-252
	PRDX2	-1.21654	3.01e-253	6.78e-252
	CFP	1.90292	1.38e-252	3.1e-251
	OSCAR	2.7705	1.47e-252	3.3e-251
	ENTPD1	1.80183	4.55e-252	1.02e-250
	OSBPL1A	2.19423	1.78e-251	3.99e-250
	BIRC3	-3.02025	6.02e-251	1.34e-249
	EIF4EBP1	1.35795	1.7e-250	3.79e-249
	SNRPN	-1.23211	8.48e-249	1.88e-247
	PGLS	0.854664	9.64e-249	2.14e-247
	PEA15	1.65546	1.15e-248	2.54e-247
	ANXA2R	-2.96192	2.18e-247	4.8e-246
	SHTN1	2.01969	1.47e-246	3.23e-245
	HLA-DQA1	1.89389	1.65e-246	3.62e-245
	MGAT1	0.967093	1.16e-245	2.54e-244
	MAL	-4.29753	1.4e-245	3.07e-244
	BRI3	1.26774	2.9e-245	6.33e-244
	EPB41	-2.0905	2.35e-244	5.13e-243
	GSTK1	-0.80872	3.24e-244	7.06e-243
	EVI5	2.30924	3.59e-244	7.79e-243
	METRNL	2.02447	1.65e-243	3.58e-242
	PLTP	2.23238	2.56e-243	5.53e-242
	DDIT4	-1.20059	5.27e-243	1.14e-241
	CHST12	-2.17187	3.75e-241	8.07e-240
	RCAN3	-2.63432	3.92e-241	8.43e-240
	IRS2	1.62831	7.04e-241	1.51e-239
	SAMD4A	2.99736	3.58e-240	7.66e-239
	ITGAX	2.24462	1.49e-239	3.19e-238
	APOC2	3.23426	1.07e-238	2.28e-237
	LRRK2	2.57585	1.79e-237	3.81e-236
	APOBEC3G	-1.93807	1.37e-236	2.91e-235
	FRMD4B	1.41888	2.71e-236	5.74e-235
	EIF4A1	0.489619	5.86e-236	1.24e-234
	BST2	0.725689	4.86e-235	1.03e-233
	MGST2	1.4033	1.95e-234	4.11e-233
	PRKCH	-2.01923	8.7e-234	1.83e-232
	BUB3	-1.3036	1.14e-232	2.4e-231
	FEZ2	1.1848	2.21e-232	4.64e-231
	SH2D1A	-3.52628	2.44e-232	5.1e-231
	STK17B	-1.19185	6.06e-232	1.27e-230
	TRG-AS1	-2.86765	3.88e-230	8.08e-229
	CDK2AP1	1.72119	8.32e-230	1.73e-228
	CUTA	-0.837335	1.1e-229	2.29e-228
	SLC9A3R1	-1.76656	2.17e-229	4.5e-228
	INPP4B	-3.46497	2.25e-229	4.66e-228
	AL034397.3	1.79023	2.83e-229	5.84e-228
	RBPJ	0.899223	2.86e-229	5.9e-228
	ARL5A	0.726484	3.08e-228	6.34e-227
	CD8B	-3.72977	3.91e-228	8.03e-227
	IKZF3	-3.20108	4.4e-227	9.02e-226
	CMC1	-2.11309	1.91e-226	3.91e-225
	NPL	2.06791	4.52e-226	9.23e-225
	DOCK4	2.60213	1.23e-225	2.5e-224
	CHCHD10	0.90652	4.21e-225	8.56e-224
	HBEGF	2.48958	7.84e-225	1.59e-223
	GPR171	-3.35046	2.94e-224	5.96e-223
	ARHGAP6	3.05302	4.04e-224	8.18e-223
	GMFG	-0.601651	1.21e-223	2.44e-222
	VMP1	0.922656	1.77e-223	3.57e-222
	NOP53	-0.497919	2.35e-223	4.73e-222
	MYL12B	-0.577647	3.05e-223	6.12e-222
	PAPSS2	2.72619	4.69e-223	9.41e-222
	GNAQ	1.23522	1.36e-222	2.72e-221
	CD93	2.37255	1.86e-222	3.72e-221
	PICALM	1.22777	2.33e-222	4.65e-221
	PYHIN1	-3.5012	2.07e-221	4.12e-220
	SVIP	-2.03622	4.14e-221	8.22e-220
	PNISR	-0.702435	6.97e-221	1.38e-219
	CD55	1.17829	9.14e-221	1.81e-219
	CAMK4	-4.07935	1.04e-220	2.06e-219
	GAS7	2.4286	1.25e-220	2.46e-219
	CD81	1.15753	2.23e-219	4.4e-218
	NAIP	1.58984	2.29e-219	4.49e-218
	FAM107B	-1.96649	1.19e-218	2.33e-217
	DSC2	3.05448	3.73e-218	7.3e-217
	SOCS6	2.41261	3.59e-217	7.01e-216
	STX7	1.15807	9.08e-217	1.77e-215
	DOCK5	2.13342	9.53e-217	1.86e-215
	CTNND1	2.05387	3.25e-216	6.31e-215
	OXNAD1	-3.19533	3.51e-216	6.82e-215
	DDX24	-0.988227	6.81e-216	1.32e-214
	BTN3A2	-1.66544	6.86e-216	1.33e-214
	EGR1	1.60985	2.26e-215	4.36e-214
	CD96	-3.58321	2.68e-214	5.16e-213
	AAK1	-1.03683	3.13e-214	6.02e-213
	NUP214	1.47858	7.1e-214	1.36e-212
	TKT	0.767987	1.29e-213	2.47e-212
	SYTL1	-3.24762	1.34e-213	2.57e-212
	SEPTIN7	-0.73699	1.35e-213	2.58e-212
	SIGLEC9	2.41231	2.04e-213	3.9e-212
	GIMAP1	-1.24958	3.63e-213	6.92e-212
	RBL2	-1.57712	2.38e-212	4.52e-211
	HVCN1	1.56779	3.4e-212	6.46e-211
	UNC93B1	1.45618	4.24e-212	8.03e-211
	PLEKHO1	1.167	1.04e-211	1.97e-210
	LAP3	1.19475	2.06e-211	3.89e-210
	SRGAP2C	1.36729	9.51e-211	1.79e-209
	RTN4	0.757806	1.18e-210	2.21e-209
	PTPN4	-2.86596	1.34e-210	2.51e-209
	FGR	1.80747	1.61e-210	3.01e-209
	TRADD	-1.5408	3.47e-210	6.49e-209
	PDCD4	-1.30592	4.06e-210	7.58e-209
	FMNL2	2.76682	4.31e-209	8.03e-208
	GCC2	-1.19384	4.79e-209	8.92e-208
	IL17RA	1.10028	7.95e-209	1.48e-207
	LILRB1	2.2665	1.42e-208	2.63e-207
	BLNK	1.81251	1.47e-208	2.73e-207
	UBE2E2	1.64769	3.54e-208	6.54e-207
	GIMAP4	-0.769771	5.54e-208	1.02e-206
	SKP1	-0.578897	6.15e-208	1.13e-206
	ZYX	0.901342	4.5e-207	8.28e-206
	ZNF503	2.44854	1.31e-206	2.4e-205
	PIM2	-2.78777	7e-206	1.28e-204
	CD300C	2.37564	8.08e-206	1.48e-204
	P2RX7	2.07877	9.2e-206	1.68e-204
	ADAM9	2.31069	1.45e-205	2.64e-204
	STX11	1.70824	1.41e-204	2.57e-203
	TTYH3	2.39623	3.01e-204	5.47e-203
	CISH	-3.02251	1.68e-203	3.04e-202
	LDLRAP1	-2.78347	3.98e-203	7.21e-202
	PAXX	-1.01596	4.01e-203	7.26e-202
	COTL1	0.661477	5.5e-203	9.93e-202
	CDC25B	-2.45139	1.83e-202	3.29e-201
	SAMD3	-3.89085	3.39e-202	6.11e-201
	H2AFY	0.789681	1.93e-201	3.47e-200
	MPP1	1.81279	2.55e-201	4.57e-200
	PSMB8-AS1	-1.35812	8.9e-201	1.59e-199
	DST	1.99063	1.64e-200	2.93e-199
	TPP1	1.05529	1.76e-200	3.13e-199
	ARHGEF1	-1.4245	2.93e-200	5.22e-199
	CHP1	1.18572	5.93e-200	1.06e-198
	TTC39C	-2.29759	6.49e-200	1.15e-198
	ARPC5L	-1.3744	1.25e-199	2.21e-198
	JAK1	-0.919855	1.5e-199	2.66e-198
	CMKLR1	2.60626	4.41e-199	7.8e-198
	GLIPR1	0.828051	6.62e-199	1.17e-197
	SLC25A5	0.562951	1.42e-198	2.5e-197
	THEM4	-2.24095	3.36e-198	5.91e-197
	GNS	1.81247	4.92e-198	8.65e-197
	TNFRSF25	-2.61209	9.35e-198	1.64e-196
	ATP6V0A1	1.8786	1.08e-197	1.89e-196
	SCIMP	1.8997	2.22e-197	3.88e-196
	CYFIP2	-3.44074	3.23e-197	5.63e-196
	MPHOSPH8	-0.964624	4.23e-197	7.37e-196
	MPEG1	2.16171	5.09e-197	8.85e-196
	IRAK3	2.13033	5.52e-197	9.59e-196
	PADI2	2.77885	6.88e-197	1.19e-195
	ST3GAL6	2.33865	1.38e-196	2.39e-195
	RNASEK	0.437606	2.76e-195	4.77e-194
	GASK1B	2.24149	4.53e-195	7.82e-194
	DBI	0.527067	1.02e-194	1.76e-193
	CTBP2	2.05118	1.47e-194	2.53e-193
	PBXIP1	-2.24521	1.77e-194	3.04e-193
	DRAM2	0.884262	5.65e-193	9.7e-192
	RGS12	2.19883	5.86e-193	1e-191
	TMEM123	-0.892787	1.89e-192	3.23e-191
	NSD3	-1.17468	2.39e-192	4.07e-191
	PTPN7	-1.50261	3.46e-192	5.89e-191
	ZAP70	-3.51369	9.48e-192	1.61e-190
	WSB1	0.767868	1.45e-191	2.46e-190
	GAS6	1.68711	1.64e-191	2.78e-190
	CNRIP1	2.57459	4.21e-190	7.13e-189
	HLA-F	-1.31537	5.67e-190	9.59e-189
	SLCO2B1	2.15196	1.03e-189	1.74e-188
	ODF3B	1.83193	3.65e-189	6.16e-188
	MAP3K8	1.3477	4.29e-189	7.22e-188
	MCOLN1	1.61586	5.62e-189	9.45e-188
	LEF1	-4.31396	4.62e-188	7.76e-187
	CYTOR	-2.49916	8.56e-188	1.43e-186
	GAA	1.86901	1.13e-187	1.89e-186
	APRT	-0.584569	4.99e-187	8.33e-186
	ACSL1	1.68365	1.25e-186	2.09e-185
	SCPEP1	1.40738	1.27e-186	2.12e-185
	ETV5	2.00245	8.12e-186	1.35e-184
	MIF	-0.412285	4.64e-185	7.71e-184
	TAGAP	-1.74428	6.56e-185	1.09e-183
	WARS	1.73475	1.25e-184	2.07e-183
	TLR5	2.45207	1.77e-184	2.93e-183
	NFKBIZ	1.43127	1.88e-184	3.1e-183
	FBP1	2.01219	2.05e-184	3.38e-183
	HSPA6	2.34476	5.22e-184	8.58e-183
	CD6	-3.51316	8.98e-184	1.47e-182
	HEXB	0.967351	1.78e-183	2.92e-182
	TMEM14C	0.832403	4.48e-183	7.34e-182
	KLRK1	-3.84822	4.72e-183	7.71e-182
	EEF1A1	-0.227516	6.1e-182	9.95e-181
	CTNNA1	1.54091	1.15e-181	1.87e-180
	NUCB2	-2.07027	2.32e-181	3.78e-180
	TNFRSF1A	0.980884	2.5e-181	4.06e-180
	RASGRP1	-3.32541	3.14e-181	5.1e-180
	MYO1G	-1.70054	3.22e-181	5.22e-180
	SNHG6	-0.579418	1.48e-180	2.4e-179
	HNRNPA1	-0.362523	1.92e-180	3.11e-179
	IL16	-1.41146	2.58e-180	4.17e-179
	VAMP3	1.23513	3.46e-180	5.57e-179
	ACTB	0.308615	3.56e-180	5.73e-179
	CD40LG	-4.0443	4.93e-180	7.92e-179
	S1PR1	-3.51044	1.46e-179	2.35e-178
	HSBP1	0.795663	3.79e-179	6.07e-178
	PSIP1	-1.48853	3.97e-179	6.35e-178
	CIITA	1.78882	1.74e-178	2.78e-177
	MAF	1.02907	1.88e-178	2.99e-177
	SON	-0.594875	4.85e-178	7.73e-177
	ITK	-3.52404	1.02e-177	1.62e-176
	CREB5	2.64446	1.32e-177	2.1e-176
	LINC01138	-2.77609	3.72e-177	5.89e-176
	GCA	1.2482	6.83e-176	1.08e-174
	OAS1	1.3389	7.24e-176	1.14e-174
	NKTR	-1.04353	1.06e-175	1.68e-174
	METTL7A	1.74332	2.11e-175	3.33e-174
	CLDND1	-1.26411	7.75e-175	1.22e-173
	N4BP2L2	-0.59087	1.47e-174	2.31e-173
	CD8A	-3.3303	2.31e-174	3.62e-173
	SLC31A2	1.9527	4.54e-174	7.11e-173
	RNH1	0.717952	4.83e-174	7.56e-173
	SH2B3	1.44431	6.79e-174	1.06e-172
	LTC4S	1.47339	1.18e-173	1.85e-172
	ATP6V1B2	1.08604	1.2e-173	1.87e-172
	HMOX2	-1.55249	1.25e-173	1.94e-172
	KIAA0930	1.46301	1.66e-173	2.58e-172
	MARCKSL1	-2.28803	1.19e-172	1.84e-171
	EIF4A2	-0.552501	1.19e-172	1.84e-171
	RHOC	0.937272	1.43e-172	2.21e-171
	ARHGEF40	2.42112	3.05e-172	4.71e-171
	STMN3	-2.90872	4.96e-172	7.66e-171
	CREM	1.23458	1.26e-171	1.93e-170
	KIF2A	-1.60934	1.63e-171	2.51e-170
	GSTP1	0.617425	7.23e-171	1.11e-169
	RHOG	0.647925	7.59e-171	1.16e-169
	DDX5	-0.432759	8.63e-171	1.32e-169
	CMTM6	0.749276	1.09e-170	1.67e-169
	FNBP1	-0.981886	1.63e-170	2.5e-169
	CPM	1.5857	6.07e-170	9.27e-169
	PSME1	-0.584941	6.15e-170	9.37e-169
	BID	0.998581	6.87e-170	1.05e-168
	RAB34	1.65159	1.4e-169	2.12e-168
	MLXIPL	2.34283	3.03e-168	4.6e-167
	FUCA2	1.44528	3.12e-168	4.72e-167
	GPX3	2.13203	1.03e-167	1.57e-166
	ANAPC16	-0.54115	2.61e-167	3.95e-166
	EML4	-1.33153	4.96e-167	7.49e-166
	ODF2L	-1.62176	6.06e-167	9.13e-166
	FKBP1A	0.537979	1.47e-166	2.21e-165
	PTGIR	2.39545	2.47e-166	3.71e-165
	IGSF21	2.52696	1.01e-165	1.52e-164
	LGMN	2.08608	4.09e-165	6.13e-164
	ARL6IP5	-0.659014	1.14e-164	1.7e-163
	AL031056.1	2.17324	2.96e-164	4.43e-163
	CLTA	0.638324	1.14e-163	1.7e-162
	CAMK1	1.82329	1.51e-163	2.26e-162
	CPED1	2.33482	1.74e-163	2.59e-162
	HLA-DOA	1.80035	3.04e-163	4.52e-162
	SRSF7	-0.652232	3.53e-163	5.24e-162
	SLC15A3	2.31732	6.55e-163	9.71e-162
	CORO1C	1.65354	9.21e-163	1.36e-161
	SERPING1	2.35051	2.3e-162	3.4e-161
	OFD1	-1.21746	2.32e-162	3.42e-161
	SPN	-1.47587	3.09e-162	4.55e-161
	POU2F2	1.01324	4.06e-162	5.98e-161
	PAK1	1.4336	4.6e-162	6.76e-161
	RNF213	-0.847429	8.39e-162	1.23e-160
	ALDH3B1	2.2295	1.33e-161	1.94e-160
	CYLD	-1.32318	2.05e-161	3e-160
	TFEC	2.32311	2.78e-161	4.07e-160
	CCDC88C	-2.93763	4.08e-161	5.97e-160
	TLR7	2.11014	1.12e-160	1.64e-159
	RUNX3	-2.90354	2.29e-160	3.33e-159
	ITGB7	-2.81833	2.63e-160	3.82e-159
	CACUL1	1.08778	4.48e-160	6.5e-159
	P2RY13	2.43338	7.68e-160	1.11e-158
	GNG10	0.726986	9.6e-160	1.39e-158
	TLN1	0.73782	1.5e-159	2.17e-158
	IGKC	-1.77259	2.9e-159	4.2e-158
	LY6E	-0.739691	6.81e-159	9.83e-158
	MTSS1	1.50055	1.41e-158	2.03e-157
	GATA3	-3.63287	2.9e-158	4.17e-157
	DBNDD2	1.18898	1.26e-157	1.81e-156
	HDAC1	-1.50995	1.39e-157	1.99e-156
	P2RY8	-2.28021	3.78e-157	5.42e-156
	TERF2IP	-1.01303	5.61e-157	8.03e-156
	C9orf78	-0.950781	8.72e-157	1.25e-155
	PSMB8	-0.803994	3.15e-156	4.5e-155
	AC243960.1	-2.00675	3.76e-156	5.36e-155
	SOCS1	-2.5975	4.02e-156	5.72e-155
	PLD3	0.905249	8e-156	1.14e-154
	GAS5	-0.445725	1.26e-155	1.79e-154
	GRAP2	-4.01452	2.11e-155	3e-154
	CPPED1	1.70727	7.52e-155	1.06e-153
	FRMD4A	2.1739	1.31e-154	1.86e-153
	PIP4K2A	-1.3446	5.05e-154	7.14e-153
	DGKA	-2.08927	5.8e-154	8.19e-153
	CLEC10A	1.81392	9.05e-154	1.28e-152
	SFXN1	-2.12539	2.18e-153	3.07e-152
	AKNA	-1.29694	4.73e-153	6.65e-152
	FCHO2	2.02289	5.82e-153	8.17e-152
	CLEC9A	1.90607	8.44e-153	1.18e-151
	MATK	-2.61464	1.3e-152	1.82e-151
	CLEC4A	1.71245	1.05e-151	1.47e-150
	RHBDF2	1.22943	1.1e-151	1.54e-150
	PPT1	0.842676	1.49e-151	2.07e-150
	SMCHD1	-1.06401	1.72e-151	2.4e-150
	BCAT1	1.99984	5.63e-151	7.83e-150
	CIAO2A	0.730685	1.18e-150	1.64e-149
	YWHAE	0.624035	2.24e-150	3.12e-149
	CYTIP	-0.860264	4.33e-150	6.01e-149
	ZNF106	0.934687	7.73e-150	1.07e-148
	RGS18	1.83588	8.72e-150	1.21e-148
	NUDT16	1.13626	1.57e-149	2.16e-148
	CIB1	-0.795251	1.88e-149	2.59e-148
	SYNE1	-2.03456	2.37e-149	3.27e-148
	SNX3	0.519325	4.01e-149	5.52e-148
	AGTRAP	1.11335	5.21e-149	7.16e-148
	LINC00649	-3.3259	9.1e-149	1.25e-147
	CYBRD1	2.19311	1.72e-148	2.36e-147
	ADGRE2	2.3585	5.34e-148	7.32e-147
	HMGB1	-0.381628	6.34e-148	8.67e-147
	HACD4	0.842388	1e-147	1.37e-146
	NAGK	0.981509	2.05e-147	2.8e-146
	RAMP1	1.95661	2.73e-147	3.72e-146
	STAT4	-2.54649	5.33e-147	7.25e-146
	PTTG1IP	0.98604	5.51e-147	7.49e-146
	CCL4L2	2.47568	7.02e-147	9.52e-146
	NFKBID	1.34225	1.3e-146	1.77e-145
	SYNGR2	0.778602	1.33e-146	1.8e-145
	PRF1	-3.72353	8.14e-146	1.1e-144
	HSD17B11	0.58532	1.23e-145	1.66e-144
	SH3YL1	-1.91734	3.02e-145	4.08e-144
	MTUS1	2.07335	6.64e-145	8.94e-144
	RILP	1.93863	1.45e-144	1.95e-143
	STAC3	2.10406	2.49e-144	3.34e-143
	IRF5	1.77609	2.57e-144	3.44e-143
	RNF135	1.7221	2.79e-144	3.74e-143
	INAFM2	2.36515	9.23e-144	1.24e-142
	GOLIM4	1.85642	1.02e-143	1.36e-142
	LINC00623	-1.35847	2.33e-143	3.11e-142
	ARGLU1	-0.708024	3.99e-143	5.33e-142
	TRIB1	1.94618	4.5e-143	5.99e-142
	ZNF467	1.90419	5.46e-143	7.27e-142
	CD320	-2.54505	7.22e-143	9.6e-142
	SSR4	-0.510856	9.59e-143	1.27e-141
	ADAM28	1.43383	1.09e-142	1.44e-141
	IRF1	-1.17422	1.1e-142	1.45e-141
	SUN2	-1.25229	1.37e-142	1.81e-141
	SS18L2	-0.900728	3.18e-142	4.2e-141
	TMEM204	-3.36476	4.21e-142	5.55e-141
	SORT1	2.03922	4.83e-142	6.37e-141
	MYH9	-0.956988	7.93e-142	1.04e-140
	SRGAP1	1.71224	1.29e-141	1.69e-140
	PASK	-3.6147	3.82e-141	5.02e-140
	NAP1L4	-1.18477	7.76e-141	1.02e-139
	SPRED1	2.18256	7.86e-141	1.03e-139
	CASP8	-1.87783	1.2e-140	1.57e-139
	TAP1	-1.48562	1.3e-140	1.7e-139
	SWAP70	1.56491	1.6e-140	2.09e-139
	CDKN1B	-1.33247	3.79e-140	4.94e-139
	EMB	-1.01589	1.05e-139	1.36e-138
	SYNRG	-1.34001	1.5e-139	1.95e-138
	DENND3	1.65343	2.72e-139	3.54e-138
	TMEM63A	-2.14244	3.17e-139	4.12e-138
	ASRGL1	2.26304	3.85e-139	4.99e-138
	PIK3AP1	1.77291	1.01e-138	1.3e-137
	PABPC4	0.86935	2.65e-138	3.42e-137
	FOSL2	1.5784	7.89e-138	1.02e-136
	POMP	0.480348	7.2e-137	9.29e-136
	BCL2	-1.7276	2.17e-136	2.8e-135
	MAN2B1	0.827433	2.83e-136	3.65e-135
	MED10	-0.945851	5.2e-136	6.68e-135
	SCML4	-3.63734	6.45e-136	8.28e-135
	TPD52	-2.74711	9.22e-136	1.18e-134
	ATP8B4	1.90302	1.11e-135	1.42e-134
	PLXND1	1.791	1.95e-135	2.49e-134
	KMT2E	-0.636243	2.46e-135	3.15e-134
	ARHGAP21	1.83918	2.6e-135	3.32e-134
	LINC01871	-3.63653	4.11e-135	5.23e-134
	TSC22D4	-1.01582	5.26e-135	6.7e-134
	TMC8	-1.70266	8.08e-135	1.03e-133
	ERP29	-0.524194	2.23e-134	2.83e-133
	DANCR	-1.19687	2.34e-134	2.97e-133
	ITPRIPL2	1.92305	4.09e-134	5.18e-133
	PGD	1.12737	1.63e-133	2.06e-132
	EVI2B	0.507909	1.7e-133	2.15e-132
	MILR1	1.8202	2.48e-133	3.13e-132
	ATP6V1G1	-0.461485	3.82e-133	4.81e-132
	PPM1K	-1.46374	4.03e-133	5.08e-132
	LCP1	-0.708226	4.84e-133	6.09e-132
	RNF167	-1.12124	5.8e-133	7.3e-132
	KCNMB1	2.22749	2.91e-132	3.66e-131
	C12orf65	-1.96347	6.6e-132	8.28e-131
	THUMPD3-AS1	-0.984871	1.21e-131	1.52e-130
	PPP3CC	-1.76141	4.04e-131	5.05e-130
	EPC1	-0.827151	4.41e-131	5.51e-130
	FES	1.72088	8.3e-131	1.04e-129
	HLA-DQA2	1.33892	1.38e-130	1.72e-129
	TESPA1	-3.52416	1.62e-130	2.01e-129
	CD151	1.18699	1.8e-130	2.24e-129
	CCDC167	-1.53758	1.86e-130	2.31e-129
	ZC3HAV1	-1.04943	5.56e-130	6.91e-129
	PCED1B	-2.5567	5.85e-130	7.25e-129
	SH3TC1	1.50918	1.02e-129	1.27e-128
	MRC1	1.52743	1.88e-129	2.32e-128
	FAM102A	-2.89917	5.92e-129	7.31e-128
	AC012368.1	1.87232	1.73e-128	2.13e-127
	SH3BGRL3	-0.299961	1.94e-128	2.39e-127
	TNRC6B	-0.765835	3.16e-128	3.89e-127
	LACTB	1.31882	4.11e-128	5.05e-127
	NFAM1	1.90362	1.93e-127	2.38e-126
	HAUS4	0.995588	1.95e-127	2.39e-126
	ATP5IF1	-0.630418	3.91e-127	4.79e-126
	CMIP	1.18928	6.76e-127	8.27e-126
	ARID4B	-0.861831	1.82e-126	2.23e-125
	AC008555.4	-3.68634	4.14e-126	5.06e-125
	OTUD1	1.6448	4.47e-126	5.45e-125
	HPGDS	1.67232	1.52e-125	1.85e-124
	TCF4	1.56833	1.58e-125	1.93e-124
	PEAK1	1.85071	1.64e-125	1.99e-124
	CCNDBP1	-0.937617	2.34e-125	2.84e-124
	MT2A	0.747716	3.88e-125	4.71e-124
	TRMT1	0.94157	4.17e-125	5.05e-124
	PDE7A	-2.02034	4.19e-125	5.07e-124
	BCKDK	1.16151	5.62e-125	6.8e-124
	NRROS	1.03293	8.13e-125	9.83e-124
	C1orf54	1.65255	2.84e-124	3.42e-123
	XBP1	-0.730386	3.61e-124	4.35e-123
	SFT2D1	0.59145	5.21e-124	6.28e-123
	GZMH	-3.34083	5.72e-124	6.88e-123
	APMAP	0.732056	4.45e-123	5.35e-122
	MTHFR	1.22366	1.01e-122	1.21e-121
	FOXP1	-0.698178	1.66e-122	1.99e-121
	CLIC3	-3.27785	2.23e-122	2.67e-121
	REL	0.931898	3.68e-122	4.4e-121
	COLGALT1	1.49706	6.46e-122	7.72e-121
	PRRC2C	-0.688731	1.06e-121	1.27e-120
	CDKN2D	-1.6602	2.15e-121	2.56e-120
	DHRS9	2.03592	2.24e-121	2.67e-120
	RASSF5	-1.10565	3.4e-121	4.05e-120
	ASF1A	-1.39786	6.84e-121	8.13e-120
	KLRD1	-3.69642	1.79e-120	2.12e-119
	GNLY	-3.23618	1.81e-120	2.14e-119
	TTC7A	1.63166	2.06e-120	2.45e-119
	NCOR1	-0.744835	2.22e-120	2.63e-119
	POLR2J3	-0.785951	2.93e-120	3.47e-119
	TIGIT	-3.80637	3.63e-120	4.29e-119
	YWHAZ	-0.584578	1e-119	1.18e-118
	TMEM219	0.54996	1.25e-119	1.47e-118
	TMEM70	0.900289	1.29e-119	1.51e-118
	LRRK1	1.75446	1.49e-119	1.75e-118
	BASP1	1.46403	1.73e-119	2.03e-118
	ITSN1	2.01551	1.96e-119	2.3e-118
	CHD2	-0.939593	2.83e-119	3.31e-118
	GCHFR	-1.90458	3.8e-119	4.45e-118
	LPAR5	1.27273	3.89e-119	4.55e-118
	FYB1	-0.547157	4.63e-119	5.41e-118
	TUT4	-1.2865	5.06e-119	5.9e-118
	CCSER2	-1.31404	5.37e-119	6.26e-118
	SEMA4D	-1.8732	6.08e-119	7.08e-118
	TMCC3	2.08747	7.38e-119	8.58e-118
	ATOH8	2.12873	7.91e-119	9.19e-118
	DSTN	-0.803977	1.03e-118	1.2e-117
	PECAM1	1.45508	1.07e-118	1.25e-117
	GRB2	0.657646	1.19e-118	1.37e-117
	AC008875.3	-2.1552	2.09e-118	2.41e-117
	CSTB	0.405539	2.11e-118	2.44e-117
	PITPNC1	-2.40888	2.25e-118	2.6e-117
	ERN1	-2.17207	3.54e-118	4.08e-117
	SRSF8	-0.96659	6.2e-118	7.14e-117
	RIN3	1.1565	7e-118	8.05e-117
	COLEC12	1.59713	1.15e-117	1.32e-116
	RNF141	1.31669	1.59e-117	1.83e-116
	HNRNPF	-0.597727	2.63e-117	3.01e-116
	RGCC	-1.17394	3.55e-117	4.07e-116
	ZSWIM6	1.88668	3.95e-117	4.52e-116
	NUDT3	1.00187	4.06e-117	4.65e-116
	CD5	-3.56675	4.4e-117	5.03e-116
	TSEN54	-1.77363	6.65e-117	7.6e-116
	CHST15	1.99129	7.96e-117	9.07e-116
	ATP2B1-AS1	1.36929	1.2e-116	1.37e-115
	PTPN12	1.4312	1.91e-116	2.18e-115
	HMGN4	-0.963596	6.68e-116	7.59e-115
	DDX6	-0.874591	1.56e-115	1.77e-114
	PRXL2A	1.46015	2.27e-115	2.58e-114
	GRK3	1.86293	2.51e-115	2.85e-114
	TSC22D3	-0.557382	5.53e-115	6.26e-114
	CDC42EP3	-1.19683	9.22e-115	1.04e-113
	CD82	-2.71569	1.99e-114	2.24e-113
	RBM4	-0.843943	2.05e-114	2.31e-113
	CREBL2	0.964659	3.16e-114	3.56e-113
	GABARAPL1	1.46965	3.9e-114	4.39e-113
	CHD3	-1.79309	9.63e-114	1.08e-112
	SH2D2A	-3.17136	9.91e-114	1.11e-112
	NMT2	-2.36085	1.08e-113	1.22e-112
	TCEAL4	0.981727	2.81e-113	3.15e-112
	SELENOM	-1.12706	4.35e-113	4.88e-112
	STK38L	1.27717	8.47e-113	9.48e-112
	BEX2	-3.53964	1.02e-112	1.14e-111
	MOB1A	0.645218	1.28e-112	1.43e-111
	GBP5	-2.55805	1.51e-112	1.69e-111
	ARRB1	1.374	2.76e-112	3.07e-111
	AC119396.1	-3.21803	3.29e-112	3.66e-111
	FGD2	1.60129	3.44e-112	3.83e-111
	AP002387.2	-2.21567	4.09e-112	4.55e-111
	HDAC9	1.58318	4.31e-112	4.79e-111
	MAT2A	0.797968	6.78e-112	7.52e-111
	TENT5A	1.56587	7.24e-112	8.02e-111
	P2RY10	-3.95056	1.79e-111	1.98e-110
	HELB	-2.24019	1.99e-111	2.2e-110
	EHD1	-2.42773	2.2e-111	2.43e-110
	ABLIM1	-3.55115	2.95e-111	3.25e-110
	SLAMF1	-3.67966	3.06e-111	3.37e-110
	R3HDM4	-1.41003	3.23e-111	3.55e-110
	SNX2	0.688458	3.4e-111	3.74e-110
	ATP6V0E2	-1.92073	3.49e-111	3.84e-110
	NOTCH2	1.12574	7.9e-111	8.67e-110
	RAN	-0.474264	9.19e-111	1.01e-109
	PLAAT3	0.863495	1.01e-110	1.11e-109
	AKTIP	-2.18052	1.43e-110	1.57e-109
	NIPSNAP2	0.854666	2.71e-110	2.96e-109
	ORAI1	-1.28161	2.85e-110	3.12e-109
	GPR174	-3.34642	4.05e-110	4.42e-109
	SF1	-0.593897	6.81e-110	7.43e-109
	TNIK	-3.57952	1.93e-109	2.1e-108
	TRAF5	-2.68543	2.26e-109	2.46e-108
	BNIP3	-1.97853	2.39e-109	2.59e-108
	TNFRSF4	-2.28958	4.08e-109	4.44e-108
	GPBP1	-0.704746	5.19e-109	5.63e-108
	TMIGD3	1.98347	7.12e-109	7.71e-108
	GTF3A	-0.486428	1.27e-108	1.37e-107
	GRK6	-1.51049	2.77e-108	2.99e-107
	IMP3	-0.748571	5.07e-108	5.48e-107
	RENBP	1.44077	5.26e-108	5.67e-107
	FNDC3A	1.07375	6.68e-108	7.2e-107
	ID3	-2.11315	8.42e-108	9.07e-107
	PRKCD	1.41266	1.64e-107	1.77e-106
	B4GALT1	0.915105	1.99e-107	2.14e-106
	ARAP1	1.36169	3.22e-107	3.45e-106
	TMEM220	1.99599	4.02e-107	4.31e-106
	FAM49A	1.55411	6.83e-107	7.33e-106
	TBC1D9	1.65217	8.07e-107	8.64e-106
	SPTSSA	0.962236	9.97e-107	1.07e-105
	FXYD5	-0.333571	1.35e-106	1.44e-105
	CCDC107	-0.855735	1.46e-106	1.56e-105
	PLAGL1	1.93445	1.54e-106	1.64e-105
	SMIM27	-1.45595	2.24e-106	2.38e-105
	RHOQ	1.42356	2.31e-106	2.46e-105
	RASSF7	-1.64	2.45e-106	2.61e-105
	LINC02397	2.0081	2.54e-106	2.7e-105
	MSRB2	1.10096	6.06e-106	6.44e-105
	WASF2	0.49967	6.38e-106	6.77e-105
	TAPBP	-0.811782	8.73e-106	9.25e-105
	FGFR1OP2	-0.818818	1.96e-105	2.08e-104
	ITM2C	-1.65106	2.08e-105	2.2e-104
	NFIC	0.978818	2.91e-105	3.07e-104
	UCP2	-0.627808	2.99e-105	3.15e-104
	TMEM106A	1.37854	3.19e-105	3.37e-104
	TBCC	-1.13462	4.79e-105	5.05e-104
	YWHAQ	-0.735451	6.34e-105	6.67e-104
	TGFBR1	1.27752	1.04e-104	1.09e-103
	PLA2G15	1.75631	2e-104	2.1e-103
	CHURC1	-0.571942	2.29e-104	2.4e-103
	DUSP3	1.59152	2.93e-104	3.07e-103
	RASAL3	-1.64953	5.82e-104	6.1e-103
	ZNF101	-2.25523	6.02e-104	6.3e-103
	NDUFS5	-0.451773	6.68e-104	6.99e-103
	SIGIRR	-0.810667	7.2e-104	7.52e-103
	TMEM150A	1.37471	8.78e-104	9.16e-103
	ADA	-2.5592	1.04e-103	1.08e-102
	GNB2	0.601364	1.21e-103	1.26e-102
	TMC6	-1.08908	1.31e-103	1.36e-102
	NUP210	-1.94324	1.89e-103	1.96e-102
	CBLB	-1.94622	3.61e-103	3.75e-102
	LAMTOR2	0.591497	3.64e-103	3.77e-102
	UXT	-0.480172	3.92e-103	4.06e-102
	FBLN5	-4.00569	3.98e-103	4.12e-102
	LHFPL2	1.84657	6.63e-103	6.86e-102
	TRAF1	-3.63473	1.01e-102	1.04e-101
	TPI1	0.393508	1.31e-102	1.36e-101
	SHISA5	-1.03233	1.74e-102	1.8e-101
	FILIP1L	1.89901	1.77e-102	1.82e-101
	NSG1	-4.09848	3.51e-102	3.61e-101
	PARVB	1.20399	4.4e-102	4.53e-101
	CAPN2	-1.09691	6.92e-102	7.11e-101
	ATOX1	0.784514	9.02e-102	9.26e-101
	PRCP	0.999952	1.55e-101	1.59e-100
	GOLGA8B	-3.05639	1.64e-101	1.68e-100
	KLHL5	1.24063	2.66e-101	2.73e-100
	ETV6	1.18094	2.86e-101	2.93e-100
	MKNK1	1.02217	4.68e-101	4.78e-100
	AOAH	1.24703	6.28e-101	6.41e-100
	MCTP1	2.1112	1.18e-100	1.21e-99
	GNB5	-3.01067	1.21e-100	1.23e-99
	AC245297.3	-0.974863	1.74e-100	1.78e-99
	SPTLC2	0.946789	2.28e-100	2.32e-99
	C20orf194	1.54827	3.65e-100	3.71e-99
	LYL1	1.10576	4.8e-100	4.87e-99
	LGALS3	0.968493	5.25e-100	5.32e-99
	SRP9	-0.565258	6.99e-100	7.08e-99
	SLC2A4RG	-2.15482	7.14e-100	7.23e-99
	ARPIN	2.02481	7.6e-100	7.69e-99
	FLOT1	0.759847	1e-99	1.01e-98
	PPA1	-0.682474	1.18e-99	1.19e-98
	CARD9	1.88916	2.36e-99	2.38e-98
	LY9	-3.40213	2.37e-99	2.39e-98
	DYNLL1	0.395866	2.73e-99	2.75e-98
	GAPT	1.4169	4.55e-99	4.57e-98
	IL27RA	-1.16468	5.07e-99	5.1e-98
	SPCS2	-0.491745	7.11e-99	7.14e-98
	LEPROT	0.819569	7.2e-99	7.23e-98
	STN1	-1.6495	1.16e-98	1.16e-97
	SH3BP5	-1.24697	1.9e-98	1.9e-97
	ECH1	-0.86615	2.19e-98	2.19e-97
	NIPAL3	-2.02763	2.28e-98	2.28e-97
	NLRC3	-3.80592	5.41e-98	5.4e-97
	ABHD14A	-1.37934	1.07e-97	1.06e-96
	C5orf56	-1.79914	1.09e-97	1.09e-96
	SHISAL2A	-3.06256	1.27e-97	1.26e-96
	EIF4EBP3	1.17823	1.59e-97	1.58e-96
	SCARB2	1.1324	1.61e-97	1.6e-96
	TMEM14A	-2.23706	1.73e-97	1.72e-96
	DNAJB9	-1.11908	2.33e-97	2.31e-96
	FUS	-0.534698	3.23e-97	3.2e-96
	TRIM59	-2.81574	3.26e-97	3.23e-96
	SELENOW	-0.690099	5.64e-97	5.58e-96
	NLRP3	1.59647	9.07e-97	8.97e-96
	TNRC6C	-2.06488	9.21e-97	9.1e-96
	LINC01736	1.53501	9.59e-97	9.46e-96
	SEC11C	-0.859675	1.8e-96	1.78e-95
	NCF4	0.892673	2.81e-96	2.77e-95
	KCNQ1	1.79277	2.9e-96	2.86e-95
	THOC3	-1.48309	3.81e-96	3.74e-95
	DPP4	-3.78057	6.49e-96	6.38e-95
	LAMTOR1	0.493418	7.81e-96	7.67e-95
	NLN	2.01791	8.65e-96	8.48e-95
	GK	1.59967	8.9e-96	8.72e-95
	COQ2	1.65426	1.19e-95	1.17e-94
	SKIL	0.953885	1.26e-95	1.23e-94
	HEBP1	1.10074	1.38e-95	1.35e-94
	RNF144B	1.64708	7.55e-95	7.37e-94
	RRAS	1.79728	1.23e-94	1.2e-93
	OGA	-0.879123	1.54e-94	1.5e-93
	DENND5A	1.6577	1.7e-94	1.65e-93
	LRBA	-1.91823	1.88e-94	1.83e-93
	NCMAP-DT	-2.88212	2.09e-94	2.03e-93
	GPSM3	-0.39265	3.36e-94	3.26e-93
	MPST	0.873406	4e-94	3.88e-93
	MAD1L1	-1.17279	4.44e-94	4.31e-93
	MLLT3	-3.04786	5.07e-94	4.91e-93
	IRF3	-1.01646	5.28e-94	5.11e-93
	THEMIS	-3.47643	8.27e-94	8e-93
	CLECL1	1.09064	8.49e-94	8.2e-93
	PLB1	1.93355	1.13e-93	1.09e-92
	ADGRG6	1.6164	1.47e-93	1.41e-92
	SH2D3A	-3.0878	1.94e-93	1.87e-92
	ADA2	1.02003	1.96e-93	1.88e-92
	INKA1	1.41562	2.13e-93	2.05e-92
	RGL4	-3.62581	2.19e-93	2.11e-92
	TRABD2A	-2.89149	2.98e-93	2.86e-92
	FGD3	-1.40407	4.07e-93	3.9e-92
	CFAP36	-1.9391	4.65e-93	4.46e-92
	KDM1B	1.77344	6.27e-93	6e-92
	MYBL1	-3.56564	1.06e-92	1.01e-91
	BTG2	0.587334	1.08e-92	1.04e-91
	2-Mar	1.0369	1.4e-92	1.34e-91
	IL2RB	-3.59312	1.55e-92	1.48e-91
	CD180	1.71603	2.03e-92	1.94e-91
	AC004687.1	-0.684493	2.4e-92	2.29e-91
	AC114760.2	-1.07623	2.95e-92	2.81e-91
	MEI1	-2.09952	3.42e-92	3.25e-91
	CD79B	-2.49956	5.99e-92	5.69e-91
	CORO1B	-0.696731	6e-92	5.69e-91
	PARP8	-1.32282	7.68e-92	7.28e-91
	SLC25A37	0.826453	1.5e-91	1.42e-90
	ARL11	2.03408	2.25e-91	2.13e-90
	PHF1	-1.26172	2.87e-91	2.71e-90
	CTSD	0.718092	3.42e-91	3.23e-90
	EBI3	1.83178	5.29e-91	5e-90
	LINS1	-1.68005	5.45e-91	5.14e-90
	LINC02273	-3.89751	1.37e-90	1.29e-89
	EGFL7	1.8367	1.51e-90	1.42e-89
	PLEKHF1	-3.60969	2.59e-90	2.43e-89
	SEC14L1	1.02407	4.47e-90	4.2e-89
	AP1B1	1.11028	5.24e-90	4.93e-89
	TRAPPC1	-0.479883	8.96e-90	8.41e-89
	SPINT2	0.782302	9.03e-90	8.46e-89
	MDFIC	-1.59594	9.26e-90	8.68e-89
	TMSB4X	0.136567	9.6e-90	8.98e-89
	NMRK1	-1.30994	1.54e-89	1.44e-88
	SORL1	0.633313	1.84e-89	1.72e-88
	SHFL	-1.01806	6.75e-89	6.3e-88
	CCDC85B	-0.572359	8.2e-89	7.65e-88
	LINC00892	-3.50997	8.83e-89	8.23e-88
	RSRP1	-0.563337	1.14e-88	1.06e-87
	PNRC1	0.370949	1.29e-88	1.2e-87
	PKIB	1.41893	1.73e-88	1.61e-87
	RIC3	-3.21113	1.81e-88	1.68e-87
	AKR1B1	0.559235	1.94e-88	1.8e-87
	IK	-0.795753	2.62e-88	2.43e-87
	TRIR	-0.370794	2.82e-88	2.61e-87
	CCDC66	-1.00108	4.36e-88	4.04e-87
	CLIC2	1.86888	6.63e-88	6.13e-87
	LINC-PINT	-0.829444	7.19e-88	6.64e-87
	JAK2	1.27262	7.97e-88	7.36e-87
	SLF1	-1.86135	1.32e-87	1.22e-86
	ANKRD36	-1.63839	2.07e-87	1.91e-86
	ATP2B1	0.63353	2.23e-87	2.05e-86
	CEBPG	0.918289	2.48e-87	2.29e-86
	CD226	-2.45365	3.38e-87	3.11e-86
	C19orf53	-0.435899	3.81e-87	3.5e-86
	SF3B2	-0.629065	4.34e-87	3.99e-86
	EIF3G	-0.418865	4.81e-87	4.41e-86
	MZT2B	-0.446164	6.98e-87	6.4e-86
	TPMT	1.02255	7.09e-87	6.49e-86
	CLTC	0.795979	7.34e-87	6.72e-86
	PTPRO	1.66007	8.28e-87	7.57e-86
	SSPN	2.01455	2.14e-86	1.95e-85
	TRIP6	1.58981	2.24e-86	2.04e-85
	RSBN1	-1.20442	2.35e-86	2.14e-85
	WDR54	-1.88143	2.67e-86	2.43e-85
	GNA15	1.45562	2.79e-86	2.54e-85
	PRDX3	0.614593	4.27e-86	3.88e-85
	LINC01550	-3.33121	4.57e-86	4.15e-85
	RBM39	-0.415361	7.85e-86	7.12e-85
	TLR1	1.42932	9.77e-86	8.87e-85
	SLC31A1	1.65103	1.12e-85	1.02e-84
	FUOM	0.929958	1.6e-85	1.45e-84
	TTC19	-0.92055	2.43e-85	2.2e-84
	SERPINF1	1.54023	3.03e-85	2.74e-84
	SMAP2	0.572932	3.6e-85	3.25e-84
	CCND1	1.65092	4.87e-85	4.39e-84
	RNF126	-1.07761	5.01e-85	4.52e-84
	P4HA1	1.09559	7.29e-85	6.57e-84
	PLEKHA1	-1.28347	8.43e-85	7.59e-84
	SHMT1	1.22555	9.86e-85	8.87e-84
	MYC	-0.934904	1.1e-84	9.87e-84
	SSR3	0.511742	1.1e-84	9.92e-84
	NBPF14	1.21783	1.48e-84	1.33e-83
	RNF149	0.555603	1.51e-84	1.35e-83
	GNA13	0.827721	1.79e-84	1.6e-83
	AL035446.1	1.49658	1.9e-84	1.7e-83
	PRMT2	-0.585603	2.05e-84	1.83e-83
	JCHAIN	-2.17862	2.84e-84	2.54e-83
	DNAJC19	-0.760898	3.15e-84	2.82e-83
	NFKBIA	0.526928	3.3e-84	2.94e-83
	ABT1	-0.99351	3.55e-84	3.17e-83
	ARID5B	-0.956207	5.57e-84	4.97e-83
	BATF	-1.85134	5.76e-84	5.13e-83
	NFE2L2	0.612884	6.14e-84	5.46e-83
	MIB2	-1.78722	6.43e-84	5.71e-83
	GPAT3	1.28352	6.5e-84	5.77e-83
	TARSL2	-1.60508	7.5e-84	6.65e-83
	IFI44L	1.2262	8.09e-84	7.17e-83
	ITGAL	-1.44041	8.87e-84	7.86e-83
	ATP6V0D1	0.706383	9.6e-84	8.5e-83
	REXO2	-1.024	1.01e-83	8.89e-83
	ARPC5	0.335841	1.14e-83	1.01e-82
	ZRANB2	-0.766388	1.32e-83	1.16e-82
	MIAT	-3.51565	1.68e-83	1.48e-82
	VMA21	0.699941	1.82e-83	1.61e-82
	STX12	0.863564	2.67e-83	2.35e-82
	SFI1	-2.1134	3.05e-83	2.68e-82
	EMILIN2	1.42968	3.11e-83	2.74e-82
	ZNRD1	-1.06199	3.45e-83	3.03e-82
	KLF12	-2.66656	4.18e-83	3.67e-82
	SRD5A3	1.19431	6.62e-83	5.81e-82
	AC092338.3	-1.0738	1.12e-82	9.83e-82
	SPSB3	-0.791203	1.29e-82	1.13e-81
	PHPT1	0.543038	1.8e-82	1.57e-81
	NAE1	-1.22321	1.99e-82	1.74e-81
	TXK	-3.7301	2.47e-82	2.16e-81
	TXN	-0.577418	3.86e-82	3.37e-81
	HEXA	0.716452	4.24e-82	3.7e-81
	ARPC1A	0.656862	6.28e-82	5.47e-81
	LINC01934	-3.53938	6.46e-82	5.63e-81
	LAMTOR4	0.344977	7.2e-82	6.26e-81
	SLC44A2	-2.27923	7.2e-82	6.26e-81
	UBB	-0.328711	7.35e-82	6.39e-81
	PELI1	1.106	2.14e-81	1.86e-80
	ORMDL3	-2.02742	2.46e-81	2.13e-80
	ADIPOR1	0.631401	3e-81	2.6e-80
	C9orf72	1.22178	3.7e-81	3.21e-80
	VPS13A	-2.02009	4.09e-81	3.54e-80
	TRGC2	-4.35968	5.2e-81	4.5e-80
	ERCC1	0.73787	8.03e-81	6.94e-80
	OSBPL11	1.15601	8.71e-81	7.52e-80
	LINC01410	1.88472	1.74e-80	1.5e-79
	PNN	-0.714774	2.54e-80	2.19e-79
	EOMES	-3.23938	2.9e-80	2.5e-79
	ANKRD49	-1.01091	3.01e-80	2.59e-79
	RAB5C	0.503077	5.13e-80	4.41e-79
	ANKRD36C	-1.63552	7.79e-80	6.7e-79
	SCN1B	1.78786	9.51e-80	8.17e-79
	PPARD	1.39998	9.94e-80	8.53e-79
	ZFAND5	0.772846	1.35e-79	1.16e-78
	SP140	-1.77212	1.65e-79	1.41e-78
	ARF6	-0.452836	1.99e-79	1.7e-78
	PLSCR3	-1.13875	2.63e-79	2.25e-78
	ERGIC1	0.956306	3.12e-79	2.67e-78
	CCND2	-0.967776	3.88e-79	3.31e-78
	PRORP	-1.55938	5.55e-79	4.74e-78
	ADORA3	1.12002	5.93e-79	5.06e-78
	SERPINB1	0.535012	6.79e-79	5.78e-78
	KANSL1	-0.765441	9.27e-79	7.89e-78
	LPIN1	-1.379	1.18e-78	1e-77
	UXS1	-1.19266	1.19e-78	1.01e-77
	LUC7L3	-0.522962	1.26e-78	1.07e-77
	RGS14	-1.25369	1.33e-78	1.13e-77
	ORAI3	1.10471	2e-78	1.7e-77
	RPA2	-0.82955	2.64e-78	2.24e-77
	PDE4A	1.35529	3.11e-78	2.64e-77
	ATP6V1F	0.399996	3.2e-78	2.71e-77
	IGHG1	-1.41766	3.33e-78	2.81e-77
	AFMID	1.82679	4.33e-78	3.66e-77
	NRIP1	1.4013	5.03e-78	4.25e-77
	HGSNAT	0.981995	6.67e-78	5.63e-77
	IDI1	-0.760445	7.66e-78	6.46e-77
	SDCCAG8	0.811445	8.61e-78	7.25e-77
	WIPF1	-0.62571	1.23e-77	1.03e-76
	NIPSNAP3A	1.0066	1.49e-77	1.25e-76
	RTN3	0.719904	1.59e-77	1.33e-76
	SPTAN1	-1.1665	2.43e-77	2.04e-76
	ANXA1	-0.474495	3e-77	2.52e-76
	RABAC1	-0.542835	3.04e-77	2.55e-76
	CLIC4	1.81604	3.07e-77	2.57e-76
	PLEK	0.899253	4.91e-77	4.11e-76
	C9orf139	1.85461	4.96e-77	4.15e-76
	AKR1A1	0.55192	5.26e-77	4.4e-76
	GIMAP2	-0.923372	5.46e-77	4.56e-76
	DENND6B	1.39894	5.6e-77	4.67e-76
	SYNGR1	1.55387	6.38e-77	5.32e-76
	TRIB2	-2.86935	6.6e-77	5.5e-76
	KLF7	1.31508	6.77e-77	5.63e-76
	SPCS1	-0.405426	7.43e-77	6.18e-76
	BEX4	0.642061	1.08e-76	8.97e-76
	PCID2	-1.26943	1.12e-76	9.32e-76
	ICOSLG	1.70066	1.29e-76	1.07e-75
	SOD2	0.768412	1.68e-76	1.39e-75
	HNRNPK	-0.364155	1.92e-76	1.59e-75
	SLC29A3	1.40823	2.05e-76	1.7e-75
	UBE2D2	-0.415263	2.91e-76	2.41e-75
	COPRS	1.23273	3.82e-76	3.15e-75
	RACK1	-0.163505	5.26e-76	4.34e-75
	ILF3-DT	-1.079	7.51e-76	6.2e-75
	ERAP2	-1.18673	8.52e-76	7.03e-75
	DAXX	-1.14482	8.77e-76	7.23e-75
	RNASE4	1.6534	1.08e-75	8.87e-75
	SPTBN1	-2.27471	2.33e-75	1.92e-74
	ESYT1	-0.958503	2.48e-75	2.04e-74
	TRAPPC6A	-0.796382	2.61e-75	2.15e-74
	ZNF276	-1.29155	2.79e-75	2.29e-74
	AC006369.1	-3.84155	3.13e-75	2.57e-74
	ZBP1	-2.41617	4.14e-75	3.39e-74
	TRDC	-5.14242	4.64e-75	3.8e-74
	TMX4	-1.04874	6.2e-75	5.07e-74
	JAML	0.692153	7e-75	5.73e-74
	TET2	1.31475	7.77e-75	6.35e-74
	NR4A3	2.02732	1.06e-74	8.66e-74
	KMT2A	-0.809701	1.13e-74	9.2e-74
	LAPTM5	0.266224	1.48e-74	1.21e-73
	TRAM1	-0.526461	1.51e-74	1.23e-73
	EIF1	0.154846	1.72e-74	1.4e-73
	PRKACA	1.29117	1.91e-74	1.55e-73
	SMDT1	-0.35142	3.4e-74	2.76e-73
	PDLIM2	-0.883867	3.56e-74	2.9e-73
	TK2	1.52437	4.46e-74	3.63e-73
	SIRPG	-3.80387	4.8e-74	3.9e-73
	CRIP2	-2.8423	4.84e-74	3.93e-73
	OTUD6B-AS1	-0.713398	5.08e-74	4.12e-73
	AC245407.2	-1.99871	6.34e-74	5.13e-73
	UPP1	-0.887649	6.44e-74	5.21e-73
	MOB1B	1.44447	1.61e-73	1.3e-72
	SAMHD1	0.485765	1.69e-73	1.37e-72
	SNRPA1	-1.02352	2.27e-73	1.83e-72
	HCP5	-1.62904	2.36e-73	1.9e-72
	NPTN	1.26563	3.09e-73	2.49e-72
	BMF	1.86734	3.58e-73	2.89e-72
	CACNA2D4	1.27827	4.17e-73	3.36e-72
	SLC25A19	1.18929	4.73e-73	3.8e-72
	CHMP7	-1.28474	5.16e-73	4.15e-72
	GABPB1-AS1	-0.744291	5.49e-73	4.41e-72
	CYTH1	-0.691496	6.15e-73	4.94e-72
	PLD4	1.34414	7.24e-73	5.8e-72
	CEP170	1.14309	1.48e-72	1.18e-71
	RASGEF1B	1.74923	3.1e-72	2.48e-71
	SUPT3H	-1.70351	3.6e-72	2.88e-71
	INSR	1.48719	4e-72	3.2e-71
	AGPAT2	0.913318	5.02e-72	4.01e-71
	YWHAG	0.892539	6.27e-72	5.01e-71
	PLEKHO2	1.2235	6.52e-72	5.2e-71
	SLA2	-3.78864	7.24e-72	5.77e-71
	DUSP23	0.654951	8.61e-72	6.86e-71
	KCNAB2	-1.13404	1.1e-71	8.72e-71
	BX284668.5	0.861637	1.23e-71	9.76e-71
	TNFSF14	-2.62662	1.25e-71	9.97e-71
	LAMP2	0.791713	1.47e-71	1.17e-70
	BAZ2B	0.883427	1.51e-71	1.2e-70
	ATP6V0E1	0.281601	1.55e-71	1.23e-70
	NOD2	1.89115	2.22e-71	1.76e-70
	KRT10	-0.477717	2.35e-71	1.86e-70
	TLK1	-1.00553	2.47e-71	1.96e-70
	BEST1	1.61799	2.87e-71	2.27e-70
	PTGES3	-0.402325	3.22e-71	2.55e-70
	LDHA	0.364575	3.7e-71	2.93e-70
	NAB2	1.3937	3.84e-71	3.03e-70
	ASCL2	1.84263	3.86e-71	3.05e-70
	RSBN1L	-0.750403	7.37e-71	5.81e-70
	ATP6AP1	0.677498	7.45e-71	5.87e-70
	ELL2	1.33155	1.07e-70	8.45e-70
	CASP8AP2	-1.25898	1.25e-70	9.8e-70
	PRH1	-1.1304	1.43e-70	1.13e-69
	AP3M2	-2.09094	2.44e-70	1.91e-69
	ATF7IP2	-1.34456	2.45e-70	1.92e-69
	FUCA1	1.05099	2.92e-70	2.29e-69
	MAT2B	-0.71594	3.1e-70	2.43e-69
	CYTH4	0.642059	3.43e-70	2.69e-69
	GALT	-1.28287	4.56e-70	3.57e-69
	CALM3	-0.544419	6.98e-70	5.46e-69
	CLUAP1	-2.12801	8e-70	6.25e-69
	OXLD1	-0.895037	1.05e-69	8.22e-69
	PDGFB	1.43738	1.07e-69	8.34e-69
	SNX10	0.843304	1.08e-69	8.39e-69
	MAP4K1	-1.45748	1.12e-69	8.76e-69
	TRIM8	0.748811	1.31e-69	1.02e-68
	RASA3	-1.32749	1.61e-69	1.25e-68
	SLAMF6	-3.19516	1.7e-69	1.32e-68
	SRPK2	-0.878517	1.85e-69	1.44e-68
	MSI2	-1.67827	2.39e-69	1.86e-68
	TNNI2	1.73619	2.57e-69	1.99e-68
	FAM153CP	-0.934121	3.05e-69	2.37e-68
	TCEAL3	0.976539	3.32e-69	2.57e-68
	SESTD1	1.83678	4e-69	3.1e-68
	FADS2	1.66875	8.12e-69	6.28e-68
	HAX1	-0.60977	8.2e-69	6.34e-68
	JAK3	-1.70221	8.65e-69	6.68e-68
	ATP2A3	-2.96327	1.09e-68	8.43e-68
	ITPRID2	1.31414	1.37e-68	1.05e-67
	TAX1BP3	0.919586	1.73e-68	1.33e-67
	RAP1B	-0.439226	1.84e-68	1.42e-67
	SLC43A3	1.36116	1.93e-68	1.48e-67
	MMP25-AS1	-2.64503	2.06e-68	1.59e-67
	ADORA2A	-3.22134	4.1e-68	3.15e-67
	ARSD	1.72212	4.61e-68	3.54e-67
	PRPF38B	-0.503654	5.01e-68	3.84e-67
	FAM215B	-1.06881	5.01e-68	3.84e-67
	NT5DC1	-1.46051	5.69e-68	4.36e-67
	HNRNPDL	-0.365417	6.43e-68	4.93e-67
	UBE2N	-0.611479	6.6e-68	5.05e-67
	GPM6B	-1.73221	6.63e-68	5.07e-67
	DNAJC9	-1.23747	7.71e-68	5.89e-67
	IFIT3	1.91747	8.8e-68	6.72e-67
	UBASH3A	-3.87286	9.6e-68	7.33e-67
	TMBIM4	0.334785	1.01e-67	7.7e-67
	TECR	-0.541847	1.07e-67	8.17e-67
	CXorf21	1.44242	1.1e-67	8.36e-67
	FAM135A	1.49986	1.19e-67	9.04e-67
	PDXK	0.894828	1.53e-67	1.16e-66
	STK38	-1.02532	1.6e-67	1.22e-66
	SEC61B	-0.372988	1.61e-67	1.22e-66
	RAB3D	1.70087	1.73e-67	1.31e-66
	TPR	-0.627062	1.91e-67	1.45e-66
	DNAJB1	-0.862805	2.08e-67	1.58e-66
	VASH1	1.5662	2.66e-67	2.02e-66
	SULT1A1	1.24958	3.01e-67	2.28e-66
	ANAPC5	-0.713741	3.2e-67	2.42e-66
	CANX	0.464932	3.57e-67	2.7e-66
	RNPEP	0.866017	5.21e-67	3.93e-66
	ZFYVE16	1.07495	7.82e-67	5.9e-66
	GNGT2	1.46772	1.16e-66	8.72e-66
	AC004817.3	1.78767	1.2e-66	9.07e-66
	AIG1	1.0218	1.34e-66	1.01e-65
	ARHGAP30	-0.613269	1.45e-66	1.09e-65
	NUDT16L1	-1.17924	1.82e-66	1.37e-65
	BTN3A1	-1.58766	2.18e-66	1.64e-65
	COX8A	0.302794	2.73e-66	2.05e-65
	SLC25A45	-1.19353	2.75e-66	2.06e-65
	POLR2C	-1.03515	2.82e-66	2.12e-65
	CDC14A	-1.67166	2.94e-66	2.2e-65
	CENPK	-2.634	3.25e-66	2.43e-65
	PLCB2	0.98582	4.05e-66	3.04e-65
	USF2	0.661388	4.45e-66	3.33e-65
	ASH1L	-0.696263	4.5e-66	3.36e-65
	SIPA1L1	1.06291	5.5e-66	4.11e-65
	ANXA2	0.410808	5.73e-66	4.28e-65
	UBA52	-0.1528	5.76e-66	4.3e-65
	CAPG	0.633879	6.31e-66	4.7e-65
	TRAPPC5	0.431248	6.46e-66	4.81e-65
	VTI1B	0.580702	7.28e-66	5.42e-65
	MLLT6	-1.09371	8.46e-66	6.29e-65
	IFIT2	1.49479	1.13e-65	8.39e-65
	SNX27	0.823471	1.21e-65	9.01e-65
	SH3BP2	0.975023	1.57e-65	1.17e-64
	PSMA5	-0.67538	1.62e-65	1.2e-64
	HNRNPA0	-0.445349	1.64e-65	1.21e-64
	SRP19	-0.617496	1.64e-65	1.22e-64
	SRSF11	-0.496391	1.79e-65	1.33e-64
	BEX3	-1.71349	1.91e-65	1.42e-64
	TMEM120B	-2.13771	1.99e-65	1.47e-64
	TPD52L2	0.854485	4.29e-65	3.17e-64
	GLG1	-0.760834	4.35e-65	3.21e-64
	EBP	-0.940039	4.38e-65	3.23e-64
	PPP1R18	-0.535483	5.09e-65	3.76e-64
	ARID3A	0.88919	5.97e-65	4.4e-64
	COX6C	-0.308687	7.05e-65	5.19e-64
	MHENCR	-1.56372	8.09e-65	5.95e-64
	CLPP	-0.807915	8.54e-65	6.29e-64
	TPCN1	1.45022	8.96e-65	6.59e-64
	ADAM8	-1.94639	1.13e-64	8.27e-64
	TFRC	1.13766	1.47e-64	1.08e-63
	SSH2	0.670537	2.53e-64	1.86e-63
	LSM14A	-0.667935	4.28e-64	3.14e-63
	LSP1	-0.396954	4.99e-64	3.66e-63
	RYR1	1.86276	5e-64	3.66e-63
	DNASE1L1	1.30669	5.45e-64	3.99e-63
	NOP58	-0.808477	6.1e-64	4.46e-63
	ANP32E	-0.789321	6.32e-64	4.62e-63
	AC090204.1	1.49032	6.51e-64	4.76e-63
	TTC14	-0.720018	6.75e-64	4.92e-63
	EIF3F	-0.280661	7.68e-64	5.6e-63
	ARL2	0.569234	8.9e-64	6.49e-63
	ADAM19	-3.2765	8.99e-64	6.55e-63
	RALB	0.878524	9.04e-64	6.58e-63
	PPM1F	1.30518	1.13e-63	8.21e-63
	PMFBP1	1.33164	1.51e-63	1.1e-62
	CYC1	0.530319	2.11e-63	1.54e-62
	DAD1	-0.393639	2.18e-63	1.58e-62
	HCG18	-1.20596	2.37e-63	1.72e-62
	LINC00963	0.812131	2.69e-63	1.95e-62
	TSPYL2	-1.55959	2.7e-63	1.95e-62
	HNRNPUL1	-0.683546	3.18e-63	2.3e-62
	ATP1A1	-0.610389	3.61e-63	2.61e-62
	JPT1	-0.653839	3.84e-63	2.77e-62
	XCL1	-4.10282	4.19e-63	3.03e-62
	PRKCQ	-3.40885	4.39e-63	3.17e-62
	RNF125	-0.979587	4.49e-63	3.24e-62
	SMIM3	0.967001	5.07e-63	3.66e-62
	LAX1	-3.41314	5.75e-63	4.14e-62
	NQO2	0.813466	5.83e-63	4.2e-62
	TNFRSF14	-0.764501	8.07e-63	5.81e-62
	MRFAP1L1	-1.02676	8.16e-63	5.87e-62
	SOX4	1.68265	1.1e-62	7.93e-62
	C11orf74	1.61289	1.2e-62	8.59e-62
	UBE2I	-0.429884	1.21e-62	8.71e-62
	PERP	-3.83034	1.36e-62	9.76e-62
	SLC35F6	0.926732	1.86e-62	1.34e-61
	IGHM	-2.7965	1.9e-62	1.36e-61
	TALDO1	0.448893	2.21e-62	1.58e-61
	SLC39A8	-1.94197	2.24e-62	1.6e-61
	FNBP4	-0.738156	2.34e-62	1.67e-61
	AC026979.2	-1.82171	2.41e-62	1.72e-61
	C3orf14	1.36306	2.71e-62	1.93e-61
	SMS	0.520649	3e-62	2.14e-61
	CWF19L2	-0.942151	3.38e-62	2.41e-61
	FABP5	0.925528	4.08e-62	2.91e-61
	CMPK1	-0.537235	4.54e-62	3.23e-61
	PPWD1	-1.14225	5.54e-62	3.94e-61
	ZBTB20	-0.921273	7.98e-62	5.68e-61
	ARHGAP25	-0.938644	8.74e-62	6.21e-61
	CNOT6L	-0.992641	9.07e-62	6.44e-61
	ARHGAP31	1.68474	1.03e-61	7.29e-61
	FAM102B	1.49342	1.28e-61	9.08e-61
	ICAM2	-0.715786	1.36e-61	9.65e-61
	CLN8	0.849797	1.59e-61	1.13e-60
	TMSB10	0.146212	1.6e-61	1.13e-60
	RAD51-AS1	-1.5115	1.87e-61	1.32e-60
	SOCS2	-3.82349	2.38e-61	1.69e-60
	TMEM243	-0.543596	2.52e-61	1.78e-60
	ECHDC2	-1.29565	3.11e-61	2.19e-60
	ATM	-0.554021	3.29e-61	2.32e-60
	AZI2	0.751895	4.03e-61	2.84e-60
	ANKZF1	-1.29834	4.61e-61	3.25e-60
	PTPN18	0.66422	5.07e-61	3.57e-60
	AL359220.1	-2.85374	5.17e-61	3.64e-60
	JADE1	-1.29889	5.36e-61	3.77e-60
	ENY2	0.432974	5.47e-61	3.84e-60
	SLC9A9	0.953267	5.56e-61	3.9e-60
	PA2G4	-0.464548	5.56e-61	3.9e-60
	GLA	1.32037	6.1e-61	4.28e-60
	CCR6	-3.89746	6.11e-61	4.28e-60
	EHD4	0.876513	7.94e-61	5.57e-60
	PTGDR	-3.48494	1.01e-60	7.06e-60
	RIPOR1	1.45104	1.14e-60	7.99e-60
	BLOC1S4	-1.01727	1.17e-60	8.18e-60
	SINHCAF	-1.08207	1.56e-60	1.09e-59
	RINL	-1.82094	2.72e-60	1.9e-59
	PCNP	-0.500565	3.54e-60	2.47e-59
	CBFA2T3	1.71678	3.61e-60	2.52e-59
	NLRC5	-1.58867	3.64e-60	2.54e-59
	PATJ	-3.02895	3.93e-60	2.74e-59
	DGKZ	-0.836784	5.43e-60	3.78e-59
	ITGA6	-1.77756	5.68e-60	3.95e-59
	SEL1L3	-1.40592	5.72e-60	3.98e-59
	RASGRP2	-0.652804	5.99e-60	4.16e-59
	MSRB1	0.984571	7.73e-60	5.37e-59
	AL121839.2	-3.46701	8.8e-60	6.1e-59
	LGALS2	2.26125	9.15e-60	6.34e-59
	ANKRD44	-0.589687	9.88e-60	6.85e-59
	SLC27A1	1.4716	1.06e-59	7.36e-59
	WASHC4	0.675207	1.26e-59	8.73e-59
	RAP2A	1.17225	1.27e-59	8.77e-59
	C19orf25	-0.796164	1.29e-59	8.92e-59
	ZNF224	-1.10378	1.57e-59	1.09e-58
	RP2	1.43441	1.62e-59	1.12e-58
	UBE2R2	0.755867	1.83e-59	1.26e-58
	KLF3	0.589924	1.86e-59	1.28e-58
	KAT6B	-1.05974	1.88e-59	1.29e-58
	SNHG14	-1.13026	1.9e-59	1.31e-58
	GSTO1	0.446022	1.99e-59	1.37e-58
	AKIRIN1	-0.718776	2.16e-59	1.49e-58
	GPX7	-2.16403	2.64e-59	1.82e-58
	TOB1	-0.878839	3.18e-59	2.18e-58
	OXA1L	0.503251	3.75e-59	2.58e-58
	SRPK1	-1.32618	3.84e-59	2.63e-58
	AC133644.2	-3.37752	4.09e-59	2.8e-58
	FNIP2	1.15707	4.38e-59	3e-58
	GPATCH8	-0.790002	4.39e-59	3e-58
	GLMN	-1.35145	5.08e-59	3.48e-58
	CXCR6	-3.22688	5.09e-59	3.48e-58
	ZNF430	-1.02252	5.18e-59	3.54e-58
	FHL3	1.35634	5.34e-59	3.65e-58
	DYRK2	-1.52288	6.22e-59	4.25e-58
	PTMA	-0.130402	6.3e-59	4.3e-58
	ATRX	-0.525971	7.2e-59	4.91e-58
	UBAC1	1.01681	8.66e-59	5.9e-58
	METTL23	-0.798699	9.05e-59	6.16e-58
	ARF3	0.659048	1.37e-58	9.32e-58
	TOMM5	-0.448739	1.4e-58	9.52e-58
	CMTM3	0.566566	1.49e-58	1.01e-57
	SRP14	-0.220563	1.87e-58	1.27e-57
	VSIR	0.426252	2.3e-58	1.56e-57
	SOGA1	1.73796	2.79e-58	1.89e-57
	FAM120A	0.683771	4.05e-58	2.75e-57
	ZNF75A	-0.923586	4.38e-58	2.97e-57
	MOAP1	-1.38539	4.82e-58	3.27e-57
	ACTR3	-0.382525	5.17e-58	3.5e-57
	IFI6	0.720402	6.97e-58	4.71e-57
	DHRS4L2	0.739654	7.4e-58	5e-57
	SIDT1-AS1	-3.49857	1.08e-57	7.31e-57
	ANXA11	-0.490848	1.11e-57	7.48e-57
	MAPKAPK5-AS1	-0.876758	1.17e-57	7.89e-57
	EPS8L2	-3.54089	1.19e-57	8.03e-57
	ATG12	-0.695757	1.24e-57	8.34e-57
	RAB33A	-2.70706	1.24e-57	8.34e-57
	CHRM3-AS2	-3.98059	1.39e-57	9.34e-57
	PPHLN1	-0.739496	1.49e-57	1e-56
	SERINC5	-0.937285	1.64e-57	1.1e-56
	LINC00342	-1.42658	1.88e-57	1.26e-56
	C1orf56	-0.722635	2.02e-57	1.35e-56
	CSF2RB	1.72329	2.19e-57	1.47e-56
	PITPNA-AS1	-1.46671	2.36e-57	1.58e-56
	SRSF10	-0.561968	2.56e-57	1.71e-56
	MRPS31	-0.970214	2.64e-57	1.77e-56
	STAT5B	-1.40265	2.83e-57	1.89e-56
	ICA1	1.36673	3.17e-57	2.12e-56
	SNHG12	-1.0746	3.3e-57	2.2e-56
	TAF7	-0.582334	3.65e-57	2.44e-56
	RAB29	-0.806605	4.17e-57	2.78e-56
	PCBD1	0.698095	4.29e-57	2.86e-56
	TNFRSF18	-2.75734	4.66e-57	3.11e-56
	KCNA3	-3.40504	4.69e-57	3.13e-56
	TMED4	-0.71579	4.84e-57	3.23e-56
	EPN1	0.753406	5.17e-57	3.44e-56
	SLFN11	1.25871	5.91e-57	3.93e-56
	DEF6	-0.782374	6.23e-57	4.14e-56
	NELL2	-4.25681	6.29e-57	4.18e-56
	EIF2AK4	0.857467	6.38e-57	4.24e-56
	ZBTB25	-1.36854	6.55e-57	4.35e-56
	NANS	0.676068	7.15e-57	4.74e-56
	MACF1	-0.719725	7.34e-57	4.86e-56
	RAB37	-2.74138	8.56e-57	5.67e-56
	AC058791.1	-1.23506	1.1e-56	7.31e-56
	CMTM7	0.498995	1.23e-56	8.13e-56
	FBXL5	0.649698	1.32e-56	8.75e-56
	STXBP2	0.572935	1.68e-56	1.11e-55
	IL10RB-DT	1.54526	2.09e-56	1.38e-55
	SGPP1	1.38407	2.7e-56	1.79e-55
	GMCL1	-1.12753	2.78e-56	1.84e-55
	NPDC1	-2.57564	2.89e-56	1.9e-55
	TRABD	-0.620659	2.95e-56	1.95e-55
	CRYBG1	-1.14001	3.12e-56	2.06e-55
	LINC00426	-3.50434	3.51e-56	2.31e-55
	CHPT1	0.744047	4.37e-56	2.88e-55
	FAM214B	1.34916	4.87e-56	3.2e-55
	NCL	-0.391406	5.42e-56	3.56e-55
	DDX18	-0.463173	6.04e-56	3.97e-55
	MAPK13	-2.28785	6.06e-56	3.98e-55
	SNHG3	-0.818822	6.98e-56	4.58e-55
	ANXA4	0.863843	8.39e-56	5.5e-55
	APOBEC3C	-0.766965	8.53e-56	5.59e-55
	SNX8	1.29573	9.75e-56	6.38e-55
	GGNBP2	-0.595799	1.03e-55	6.72e-55
	MRNIP	-1.58779	1.07e-55	7e-55
	EVI2A	0.410571	1.19e-55	7.8e-55
	SSH1	1.15545	1.41e-55	9.22e-55
	CARHSP1	-0.779706	1.41e-55	9.23e-55
	SLC16A7	-1.77968	1.61e-55	1.05e-54
	LTBP4	-1.81836	1.7e-55	1.11e-54
	HIST1H1D	-1.28435	1.97e-55	1.28e-54
	ABHD14B	-0.694187	2.27e-55	1.48e-54
	LYPLAL1	0.844126	2.71e-55	1.76e-54
	GDI2	0.378947	2.8e-55	1.82e-54
	SP100	-0.471584	2.94e-55	1.91e-54
	PPIB	-0.329401	6.08e-55	3.95e-54
	CIRBP	-0.280906	7.17e-55	4.66e-54
	RTN1	1.64537	7.21e-55	4.68e-54
	CABIN1	-1.29603	7.51e-55	4.87e-54
	TES	-0.753719	7.8e-55	5.05e-54
	MAN1A1	1.00963	7.81e-55	5.06e-54
	NCBP2AS2	-0.826492	1.02e-54	6.57e-54
	TTLL4	1.68211	1.05e-54	6.8e-54
	SNX6	0.422137	1.05e-54	6.81e-54
	NDUFV2-AS1	-2.47727	1.24e-54	8.03e-54
	DBF4	-1.44806	1.41e-54	9.13e-54
	BOLA3	-0.874999	1.51e-54	9.76e-54
	C11orf58	-0.347015	1.55e-54	9.99e-54
	SUMO3	0.454298	1.68e-54	1.09e-53
	CRBN	-0.569413	2.64e-54	1.7e-53
	AIP	-0.60493	2.84e-54	1.83e-53
	MPRIP	-1.22195	4.37e-54	2.81e-53
	IKBIP	0.752038	4.85e-54	3.12e-53
	SNRPF	-0.443636	4.86e-54	3.12e-53
	TSPAN33	1.62368	7.52e-54	4.83e-53
	AC092683.1	-1.79174	7.8e-54	5e-53
	RNF113A	-1.04094	8.96e-54	5.75e-53
	SERPINB8	1.3562	8.99e-54	5.76e-53
	CFAP298	-1.04966	9.56e-54	6.12e-53
	DHPS	-0.774391	9.93e-54	6.36e-53
	LSM6	-0.496523	1.03e-53	6.6e-53
	TRDMT1	-1.88164	1.1e-53	7.05e-53
	FAR1	1.01478	1.21e-53	7.75e-53
	RCBTB2	0.911978	1.27e-53	8.14e-53
	ACSL4	1.03172	1.45e-53	9.24e-53
	ACTR6	-1.05669	1.59e-53	1.02e-52
	STT3B	-0.825779	1.95e-53	1.25e-52
	ATF5	1.21093	2.23e-53	1.42e-52
	CCDC112	0.910135	2.47e-53	1.57e-52
	VDAC1	0.433619	3.15e-53	2e-52
	TSPAN5	-2.56604	3.49e-53	2.22e-52
	RGS1	0.867967	3.78e-53	2.4e-52
	CDK11A	-0.901436	4.24e-53	2.7e-52
	AL158071.4	1.13923	4.29e-53	2.72e-52
	KIF21A	-3.57998	4.75e-53	3.01e-52
	PFKP	-2.57255	4.84e-53	3.07e-52
	UBXN4	-0.446186	4.87e-53	3.09e-52
	EIF3E	-0.229305	5.6e-53	3.55e-52
	MS4A1	-3.97529	5.89e-53	3.73e-52
	AKIP1	0.857099	6.68e-53	4.23e-52
	PATL2	-1.82613	9.37e-53	5.93e-52
	ARL14EP	-0.874214	1.05e-52	6.67e-52
	H3F3A	0.17324	1.17e-52	7.38e-52
	UTRN	-0.853772	1.18e-52	7.45e-52
	CHN2	1.5122	1.2e-52	7.59e-52
	TBPL1	-0.910046	1.51e-52	9.55e-52
	ANK3	-3.32	1.65e-52	1.04e-51
	UPF2	-0.604817	1.7e-52	1.07e-51
	NSD1	-0.634389	1.93e-52	1.21e-51
	NUDT1	0.658249	1.95e-52	1.22e-51
	CNBP	-0.287668	2e-52	1.26e-51
	TSPAN3	0.785587	2.93e-52	1.84e-51
	COX14	-0.482606	2.94e-52	1.84e-51
	HDHD3	-1.65851	3.5e-52	2.2e-51
	SNX9	0.821592	4.35e-52	2.73e-51
	APPL1	0.563231	4.46e-52	2.79e-51
	CFLAR	-0.548923	4.59e-52	2.88e-51
	LPXN	-0.789675	4.77e-52	2.98e-51
	C5AR2	1.38746	5.63e-52	3.52e-51
	RAD9A	-1.28069	5.71e-52	3.57e-51
	PARP15	-2.53245	6.94e-52	4.34e-51
	SLC49A4	1.44888	8.95e-52	5.59e-51
	TLR6	1.72243	9.89e-52	6.18e-51
	RNF34	-0.987299	1.17e-51	7.29e-51
	LMNA	1.19678	1.18e-51	7.37e-51
	LNPEP	-0.850382	1.46e-51	9.11e-51
	SLFN12	1.59889	1.53e-51	9.55e-51
	UBL5	-0.245865	2.31e-51	1.44e-50
	TMEM205	0.748294	2.48e-51	1.54e-50
	FBXO3	-1.21806	2.75e-51	1.71e-50
	XCL2	-4.35055	2.8e-51	1.74e-50
	PLEKHB2	0.628356	3.24e-51	2.01e-50
	FAM117A	-2.69813	3.48e-51	2.16e-50
	STK10	-0.726107	3.63e-51	2.25e-50
	AL365361.1	-3.01975	3.77e-51	2.34e-50
	ADH5	-0.751233	4.2e-51	2.61e-50
	CRYL1	0.77255	4.33e-51	2.68e-50
	ITFG2	-0.95788	4.49e-51	2.78e-50
	KLRC1	-4.81074	4.79e-51	2.97e-50
	TRAK1	1.32009	5.15e-51	3.18e-50
	P2RX4	0.817069	5.84e-51	3.61e-50
	EXOSC1	-0.780906	6.07e-51	3.75e-50
	MAFG	1.2513	8.33e-51	5.14e-50
	AC007952.4	1.05118	8.36e-51	5.16e-50
	EFHD2	0.651221	8.57e-51	5.29e-50
	ERG28	-0.705147	8.61e-51	5.31e-50
	SNHG7	-0.599654	9.34e-51	5.76e-50
	CPNE8	1.31305	1.05e-50	6.49e-50
	NCOA4	0.585842	1.14e-50	7.04e-50
	PARP1	-0.577814	1.21e-50	7.46e-50
	AKAP9	-0.500125	1.26e-50	7.77e-50
	TAGLN2	-0.48893	1.38e-50	8.45e-50
	ZNF131	-0.857402	1.62e-50	9.98e-50
	MAP3K11	0.838705	1.89e-50	1.16e-49
	PPIG	-0.432799	1.95e-50	1.19e-49
	ZFP36L2	-0.279884	2.03e-50	1.24e-49
	EAF2	1.005	2.29e-50	1.4e-49
	CDC26	-0.57092	2.38e-50	1.46e-49
	EAPP	-0.590246	2.58e-50	1.58e-49
	SEC61G	-0.334464	2.97e-50	1.82e-49
	TCEA1	-0.422346	3.79e-50	2.31e-49
	LSR	-1.98395	4.03e-50	2.46e-49
	GBP2	-0.677766	4.41e-50	2.7e-49
	MTRNR2L1	0.424448	5.17e-50	3.15e-49
	HNRNPM	-0.423901	5.56e-50	3.39e-49
	SDHAF2	-0.770663	5.56e-50	3.39e-49
	MEAF6	-0.431736	6.02e-50	3.67e-49
	OSM	1.1752	6.62e-50	4.03e-49
	TTC3	-0.482997	6.76e-50	4.12e-49
	MZB1	-1.36651	7.22e-50	4.39e-49
	FAM104A	-0.992081	8.35e-50	5.07e-49
	PEBP1	-0.348464	9.31e-50	5.66e-49
	A2M-AS1	-2.28591	1.01e-49	6.1e-49
	TRPS1	1.09602	1.04e-49	6.31e-49
	MBP	-0.528989	1.07e-49	6.47e-49
	PER1	1.17348	1.13e-49	6.82e-49
	PDE4D	-1.99595	1.14e-49	6.91e-49
	G3BP2	-0.697493	1.17e-49	7.1e-49
	CDC42SE1	-0.496969	1.28e-49	7.73e-49
	IQGAP2	-0.689135	1.34e-49	8.09e-49
	SAMD9	-0.737049	1.37e-49	8.26e-49
	ASPH	1.14979	1.42e-49	8.58e-49
	NAA20	0.48779	1.43e-49	8.62e-49
	APBB1	-2.15876	1.53e-49	9.21e-49
	RNF157	-3.17633	1.54e-49	9.31e-49
	FXYD7	-3.54314	1.58e-49	9.5e-49
	PVT1	-1.23457	1.64e-49	9.89e-49
	FOXO3	0.767994	1.68e-49	1.01e-48
	SPON1	1.26093	1.74e-49	1.05e-48
	MRPL57	-0.418561	2.01e-49	1.21e-48
	ATF6B	-0.584441	2.15e-49	1.29e-48
	APAF1	0.92523	2.16e-49	1.3e-48
	UBQLN2	-0.957027	2.36e-49	1.42e-48
	ATP8B2	-3.55722	2.38e-49	1.43e-48
	TRAPPC2	-1.13583	2.5e-49	1.5e-48
	SNU13	-0.351617	2.84e-49	1.7e-48
	HYAL2	1.35288	2.89e-49	1.73e-48
	COX11	-0.964471	3.49e-49	2.09e-48
	TSHZ2	-4.2935	3.78e-49	2.26e-48
	NCR3	-3.83419	3.88e-49	2.32e-48
	CCDC186	-0.925965	4.14e-49	2.48e-48
	TRIOBP	0.999121	4.27e-49	2.55e-48
	USP1	-0.811294	4.31e-49	2.58e-48
	ORMDL1	-0.41605	4.35e-49	2.6e-48
	AC013264.1	-3.95713	5.15e-49	3.07e-48
	TENT5C	-2.95796	5.24e-49	3.12e-48
	RUFY3	1.02728	5.42e-49	3.23e-48
	B3GAT2	-1.07251	5.77e-49	3.44e-48
	ATP5MG	-0.170239	5.9e-49	3.51e-48
	COMMD9	0.691378	5.99e-49	3.57e-48
	SIRT7	-0.89411	6.09e-49	3.62e-48
	ZNF44	-1.29004	6.56e-49	3.9e-48
	HIPK3	0.819863	7.09e-49	4.21e-48
	AP000787.1	-1.73734	8.41e-49	4.99e-48
	H2AFY2	1.26847	9.54e-49	5.66e-48
	ZDHHC7	0.986982	1.16e-48	6.88e-48
	LINC02084	-3.13704	1.19e-48	7.04e-48
	ATP6V1C1	0.815559	1.19e-48	7.07e-48
	CEP78	-1.60716	1.37e-48	8.11e-48
	CADM1	1.60283	1.41e-48	8.35e-48
	SAP18	-0.304477	1.94e-48	1.15e-47
	BAG1	0.531815	1.95e-48	1.15e-47
	NDUFB5	0.39485	2.09e-48	1.23e-47
	KRTCAP2	-0.302669	2.21e-48	1.3e-47
	MT1F	-1.22311	2.66e-48	1.57e-47
	ARHGAP45	-0.543858	2.71e-48	1.6e-47
	ANKRD36B	-1.71303	2.75e-48	1.62e-47
	PBX4	-3.1709	2.89e-48	1.7e-47
	Z93930.2	-1.37616	2.91e-48	1.71e-47
	WAKMAR2	-1.99474	3.08e-48	1.81e-47
	CPEB4	0.919878	3.21e-48	1.89e-47
	PHF14	-0.598288	3.29e-48	1.93e-47
	PLEKHB1	-2.66649	3.88e-48	2.28e-47
	ZEB1	-1.68827	4.25e-48	2.5e-47
	HSH2D	-2.43026	4.7e-48	2.76e-47
	IER2	0.353576	5.34e-48	3.13e-47
	SATB1	-0.894268	6.22e-48	3.65e-47
	LAG3	-3.02313	6.69e-48	3.92e-47
	CD84	0.560712	6.92e-48	4.05e-47
	CLK1	-0.571249	7.12e-48	4.17e-47
	ZC3H8	-1.04169	7.77e-48	4.55e-47
	BBX	-0.601835	7.94e-48	4.64e-47
	MIS18BP1	0.561713	1.05e-47	6.16e-47
	RAD21	-0.622232	1.11e-47	6.47e-47
	SLFN12L	-3.33192	1.18e-47	6.87e-47
	FXYD1	-2.19897	1.21e-47	7.04e-47
	FKBP15	0.951984	1.26e-47	7.33e-47
	SPECC1	1.23442	1.34e-47	7.84e-47
	JPX	-0.559432	1.36e-47	7.9e-47
	HNRNPA2B1	-0.259111	1.39e-47	8.07e-47
	RCN2	-0.826859	1.47e-47	8.55e-47
	RETREG1	-1.9971	1.52e-47	8.86e-47
	C21orf91	-1.65165	1.74e-47	1.01e-46
	IL3RA	1.66495	1.9e-47	1.1e-46
	FLNA	-0.606563	2.03e-47	1.18e-46
	DAGLB	1.19729	2.33e-47	1.36e-46
	ZNF831	-3.39811	2.54e-47	1.47e-46
	GSAP	0.976284	2.8e-47	1.62e-46
	NDUFB9	-0.356189	2.95e-47	1.71e-46
	DNMT1	-0.716006	3.06e-47	1.77e-46
	DERA	0.782106	3.46e-47	2e-46
	STK3	1.43217	3.48e-47	2.02e-46
	AC073111.4	-2.61247	3.65e-47	2.11e-46
	SNX13	0.936791	3.88e-47	2.24e-46
	TRMT112	-0.286982	3.97e-47	2.29e-46
	SFT2D2	0.664501	4.1e-47	2.37e-46
	BCAS4	-2.64689	4.5e-47	2.59e-46
	PRAF2	-1.66392	5.26e-47	3.03e-46
	ALPK1	1.51139	5.66e-47	3.26e-46
	GM2A	1.2125	5.71e-47	3.29e-46
	PRKD2	-1.65417	5.75e-47	3.31e-46
	ACYP1	-1.3656	5.78e-47	3.33e-46
	ERGIC2	-0.600432	6.6e-47	3.8e-46
	SLC25A38	-1.36891	7.94e-47	4.56e-46
	SBDS	-0.585209	9.18e-47	5.28e-46
	PDCD5	-0.502006	1.05e-46	6.05e-46
	AL499604.1	-1.33723	1.09e-46	6.27e-46
	ZNF292	-0.680645	1.12e-46	6.43e-46
	APOLD1	-2.0105	1.13e-46	6.45e-46
	SPON2	-2.78182	1.42e-46	8.14e-46
	POLR3K	-0.858988	1.42e-46	8.16e-46
	RBBP6	-0.718436	1.46e-46	8.38e-46
	TMCO1	-0.482907	1.51e-46	8.64e-46
	PMAIP1	1.00596	1.67e-46	9.57e-46
	ATP10D	1.25984	1.8e-46	1.03e-45
	CDCA4	-1.54583	2.02e-46	1.15e-45
	SLC30A1	1.30084	2.02e-46	1.16e-45
	ENO2	-3.16586	2.07e-46	1.18e-45
	MANBA	0.817487	2.21e-46	1.26e-45
	PPP2R2B	-3.5146	2.26e-46	1.29e-45
	BAZ1A	-0.557787	2.62e-46	1.5e-45
	CAPN12	-3.57402	2.84e-46	1.62e-45
	WIPI1	0.954904	2.96e-46	1.69e-45
	AP1G2	-1.06021	2.99e-46	1.7e-45
	MECP2	-0.72082	3.42e-46	1.95e-45
	ARHGAP26	0.883963	3.85e-46	2.19e-45
	HK2	1.50642	4.04e-46	2.3e-45
	POLR2B	-0.718976	5.19e-46	2.95e-45
	RICTOR	-0.769203	5.55e-46	3.15e-45
	GPR155	0.633024	7.19e-46	4.08e-45
	F2R	-3.14837	7.83e-46	4.44e-45
	CDK2AP2	-0.457621	7.87e-46	4.46e-45
	SMAP1	-0.66146	9.5e-46	5.38e-45
	SULF2	0.922399	9.52e-46	5.39e-45
	LINC02446	-3.77621	1.02e-45	5.75e-45
	CGGBP1	-0.606436	1.12e-45	6.35e-45
	SAP30	0.960918	1.17e-45	6.62e-45
	KIAA0040	-0.956123	1.27e-45	7.15e-45
	ATRN	1.36371	1.42e-45	8.02e-45
	UBE2G1	-0.80492	1.64e-45	9.27e-45
	CISD3	0.497351	1.74e-45	9.84e-45
	MYL6	0.16429	2.08e-45	1.17e-44
	PDCD1	-3.16784	2.23e-45	1.26e-44
	TAF1D	-0.484611	2.3e-45	1.3e-44
	ANKRD37	0.940447	2.39e-45	1.34e-44
	RAB3IP	-2.36514	2.67e-45	1.5e-44
	HOOK3	0.61517	3.03e-45	1.7e-44
	ZNF766	-1.11373	3.05e-45	1.71e-44
	PRDM1	-0.695809	3.22e-45	1.81e-44
	BRIX1	-0.784072	3.25e-45	1.82e-44
	EGLN2	-0.57963	3.31e-45	1.85e-44
	SLC39A1	0.728265	3.6e-45	2.02e-44
	CCDC12	-0.469099	3.74e-45	2.1e-44
	MIR155HG	-2.52665	4.09e-45	2.29e-44
	SVIL	-2.04052	4.23e-45	2.37e-44
	GABPB1-IT1	-0.768355	4.29e-45	2.4e-44
	USP6NL	1.45906	4.36e-45	2.44e-44
	CCL4	0.935592	4.4e-45	2.46e-44
	CTBS	0.72733	4.57e-45	2.55e-44
	BIN1	-0.446733	4.73e-45	2.64e-44
	SLAMF8	1.5563	4.97e-45	2.77e-44
	NACA	-0.133296	5.06e-45	2.82e-44
	PPM1G	-0.585977	5.33e-45	2.97e-44
	SELPLG	-0.624577	5.49e-45	3.06e-44
	PLCG1	-2.93387	5.71e-45	3.18e-44
	FBXO32	-2.21158	6.69e-45	3.73e-44
	ICOS	-4.10905	7.57e-45	4.21e-44
	DENND1C	-1.15224	7.7e-45	4.28e-44
	MSMO1	-0.852229	8.53e-45	4.74e-44
	AC244090.1	0.998859	1.01e-44	5.6e-44
	OGT	-0.80432	1.19e-44	6.63e-44
	SLC38A2	0.572032	1.48e-44	8.23e-44
	ABCA5	-2.18421	1.52e-44	8.43e-44
	TMEM167A	0.466741	1.58e-44	8.74e-44
	SRSF1	-0.570699	1.83e-44	1.02e-43
	CCDC50	0.846014	1.89e-44	1.04e-43
	LAIR2	-3.62871	2e-44	1.11e-43
	SLC7A6	-1.17679	2.29e-44	1.27e-43
	PFDN5	-0.137906	2.3e-44	1.27e-43
	COQ10B	-0.794623	2.47e-44	1.37e-43
	ZNF394	-0.929354	2.66e-44	1.47e-43
	FOXO1	-1.80644	2.95e-44	1.63e-43
	NCK2	-1.16772	2.97e-44	1.64e-43
	ANKRD39	-1.25741	3.43e-44	1.89e-43
	WBP1L	0.812565	3.54e-44	1.95e-43
	CASP6	-1.10878	4.1e-44	2.26e-43
	SRA1	0.589439	4.28e-44	2.36e-43
	RGP1	-1.16609	4.59e-44	2.53e-43
	PEPD	0.580351	4.87e-44	2.68e-43
	BCL9L	-1.58992	5.47e-44	3.01e-43
	PSMB10	-0.398319	5.81e-44	3.2e-43
	HMGN3	0.320252	6.78e-44	3.73e-43
	FUT8	-1.60327	6.79e-44	3.73e-43
	DNAJA3	-1.06651	6.9e-44	3.79e-43
	BX890604.2	-3.05691	7.18e-44	3.94e-43
	HSPB11	-0.596292	7.41e-44	4.06e-43
	THUMPD1	-0.753182	7.61e-44	4.17e-43
	COX5A	0.314919	7.65e-44	4.19e-43
	TOX	-3.29574	7.93e-44	4.34e-43
	QARS	0.518083	9.03e-44	4.94e-43
	TMEM116	-1.5112	9.49e-44	5.19e-43
	UBA2	-0.662216	9.61e-44	5.25e-43
	CKLF	0.298232	1.07e-43	5.85e-43
[truncated: 8,925 more rows]

## Sheet: CD16 Mono
CD16 Mono	gene	log2FC	Pvalue	FDR
	B2M	-0.837083	6.41e-172	7.67e-168
	FTL	1.43668	1.2e-123	7.15e-120
	FTH1	1.45769	2.84e-115	1.13e-111
	CD52	-2.71113	8.16e-109	2.44e-105
	TMSB4X	0.540621	5.23e-82	1.25e-78
	IL32	-3.1349	1.85e-73	3.69e-70
	MT2A	2.08926	6.1e-67	1.04e-63
	TRAC	-3.15789	9.89e-64	1.48e-60
	BTG1	-1.24692	1.63e-49	2.16e-46
	SRGN	1.14294	5.74e-43	6.86e-40
	CCL5	-3.55189	4.04e-41	4.39e-38
	TXNIP	-1.22657	2.4e-40	2.39e-37
	TUBA1B	1.31881	1.61e-38	1.48e-35
	HLA-B	-0.674133	1.85e-38	1.58e-35
	ZFP36L2	-1.20316	2.85e-38	2.27e-35
	HLA-A	-0.845428	3.29e-36	2.46e-33
	TPT1	0.500534	3.96e-36	2.78e-33
	S100A6	-0.98332	5.63e-35	3.74e-32
	CD3D	-3.01744	1.07e-33	6.74e-31
	KLRB1	-3.61458	4.7e-32	2.81e-29
	TRBC2	-2.45926	2.61e-31	1.49e-28
	GZMA	-3.16996	4.79e-31	2.6e-28
	IL7R	-2.62106	5.05e-31	2.63e-28
	VIM	-1.26089	1.6e-30	7.96e-28
	CD3E	-2.95333	2.3e-30	1.1e-27
	LTB	-2.39928	4.58e-30	2.11e-27
	CD2	-3.13916	1.17e-29	5.21e-27
	HLA-C	-0.663579	1.25e-29	5.36e-27
	SAT1	1.17286	1.03e-28	4.27e-26
	CRIP1	-1.76093	2.75e-28	1.1e-25
	IFITM1	-3.63397	5.1e-28	1.97e-25
	PTPRC	-1.11635	9.11e-28	3.41e-25
	MALAT1	-0.380561	2.57e-27	9.32e-25
	GZMK	-4.2883	2.05e-25	7.21e-23
	S100A10	-1.36872	7.64e-25	2.61e-22
	AIF1	1.91175	2.51e-24	8.34e-22
	TRBC1	-2.98256	5.23e-24	1.69e-21
	GIMAP7	-1.89262	8.91e-24	2.8e-21
	IFITM3	1.32943	3.92e-23	1.2e-20
	CD63	0.774747	7.24e-23	2.16e-20
	IL2RG	-2.24232	1.26e-22	3.68e-20
	S100A4	-0.717602	1.41e-22	4.01e-20
	TSC22D3	-1.12683	2.5e-22	6.96e-20
	MS4A7	1.46792	4.29e-22	1.17e-19
	CD69	-3.23257	6.7e-22	1.78e-19
	TRAF3IP3	-2.22174	1.01e-21	2.62e-19
	DBI	0.625465	2.61e-20	6.64e-18
	MYL6	0.397132	4.01e-20	1e-17
	ATP1B3	0.910954	5e-20	1.22e-17
	LCK	-2.44952	1.37e-19	3.27e-17
	ACTB	0.403372	1.77e-19	4.15e-17
	CREM	1.61401	2.19e-19	5.03e-17
	HLA-E	-0.638243	1.12e-18	2.53e-16
	ISG20	-1.20317	1.02e-17	2.25e-15
	MYL12A	-0.516721	3.02e-17	6.57e-15
	CD27	-2.39459	3.3e-17	7.04e-15
	GAPDH	0.409685	4.77e-17	1e-14
	CLEC2D	-2.43869	6.59e-17	1.36e-14
	EGFL7	1.69464	7.69e-17	1.53e-14
	LIME1	-1.88196	7.66e-17	1.53e-14
	CTSB	0.891104	9.49e-17	1.86e-14
	RAB31	1.21108	1.38e-16	2.67e-14
	NPC2	0.906605	1.59e-16	3.01e-14
	LDHB	-0.69647	2.29e-16	4.28e-14
	CD48	-2.16427	5.06e-16	9.31e-14
	ANXA1	-1.07821	9.67e-16	1.75e-13
	CD3G	-3.03129	1.38e-15	2.47e-13
	RAMP1	2.10499	3.7e-15	6.52e-13
	BCAT1	1.54155	3.83e-15	6.64e-13
	ACAP1	-2.51774	3.95e-15	6.75e-13
	LIMD2	-1.07235	9.63e-15	1.62e-12
	GYPC	0.630667	1.14e-14	1.89e-12
	EVL	-1.07254	1.19e-14	1.95e-12
	PLTP	1.26885	1.47e-14	2.38e-12
	CTSW	-2.77727	3.62e-14	5.77e-12
	VMO1	1.64578	4.19e-14	6.59e-12
	FCER1G	1.41613	4.32e-14	6.71e-12
	ACSL1	1.10977	6.97e-14	1.07e-11
	LSP1	-0.931419	1.17e-13	1.77e-11
	CD81	0.926098	2.08e-13	3.1e-11
	SELL	-2.82452	2.56e-13	3.73e-11
	ANXA5	0.58908	2.55e-13	3.73e-11
	SPP1	2.85791	3.99e-13	5.68e-11
	GSN	0.920222	3.94e-13	5.68e-11
	GNA13	1.07682	4.03e-13	5.68e-11
	CD44	-1.98447	4.51e-13	6.28e-11
	HSPB1	0.763558	5.16e-13	7.1e-11
	ICAM3	-2.25352	5.25e-13	7.14e-11
	S100A11	0.46277	5.73e-13	7.71e-11
	RAC2	-1.34571	7.23e-13	9.61e-11
	GIMAP4	-0.883389	7.9e-13	1.04e-10
	GPX4	0.455424	8.78e-13	1.14e-10
	ARL6IP5	-0.884261	1.33e-12	1.72e-10
	CHCHD10	0.684535	1.62e-12	2.06e-10
	ITM2A	-3.2885	1.66e-12	2.09e-10
	FKBP11	-2.51841	1.69e-12	2.11e-10
	NKG7	-2.76695	1.78e-12	2.2e-10
	YBX1	0.334173	2.2e-12	2.69e-10
	MSR1	1.16513	3.06e-12	3.69e-10
	CXCL16	1.23991	3.35e-12	4.01e-10
	PPDPF	-0.911247	3.77e-12	4.46e-10
	OCIAD2	-2.46877	4.36e-12	5.12e-10
	STAB1	1.06425	5.08e-12	5.9e-10
	ARHGDIB	-0.438492	5.33e-12	6.14e-10
	STK17A	-2.04354	5.83e-12	6.64e-10
	SERF2	0.260293	5.97e-12	6.74e-10
	ATP6V0E1	0.405099	8.41e-12	9.4e-10
	MT1X	1.01377	9.42e-12	1.04e-09
	POMP	0.465689	1.23e-11	1.35e-09
	GIMAP5	-1.42786	1.33e-11	1.45e-09
	SUSD6	1.22274	1.49e-11	1.59e-09
	LAT	-2.64734	1.48e-11	1.59e-09
	PLP2	-1.33209	1.65e-11	1.74e-09
	FOSL2	1.57495	2.03e-11	2.13e-09
	TREM2	1.18147	2.46e-11	2.56e-09
	CXCR4	-0.902618	2.52e-11	2.6e-09
	TBC1D10C	-2.30634	2.55e-11	2.61e-09
	PIK3IP1	-1.89656	3.13e-11	3.18e-09
	RAPGEF1	1.29523	3.87e-11	3.89e-09
	RNASE1	1.37627	4.09e-11	4.07e-09
	NDUFB2	0.455819	7.16e-11	7.08e-09
	SIT1	-2.75837	7.33e-11	7.18e-09
	AKR1B1	0.563424	7.96e-11	7.74e-09
	ASAH1	0.65977	8.04e-11	7.76e-09
	HIF1A	0.88204	8.24e-11	7.89e-09
	DDIT4	-0.854657	8.99e-11	8.54e-09
	FCGR3A	1.41298	9.41e-11	8.87e-09
	APOC1	1.56807	1.11e-10	1.03e-08
	NEAT1	0.563523	1.17e-10	1.08e-08
	MRC1	0.995409	1.19e-10	1.09e-08
	AP2S1	0.569094	1.44e-10	1.31e-08
	SRSF5	-0.663199	1.61e-10	1.45e-08
	GABARAP	0.393771	1.62e-10	1.45e-08
	CD7	-1.87974	1.75e-10	1.56e-08
	FYN	-2.95611	1.77e-10	1.56e-08
	RSRP1	-0.965194	1.8e-10	1.59e-08
	GZMM	-2.85052	1.97e-10	1.72e-08
	COX8A	0.459151	2.47e-10	2.14e-08
	A2M	1.02917	2.84e-10	2.43e-08
	ANXA2	-0.877934	2.85e-10	2.43e-08
	RNASET2	0.44876	3.14e-10	2.66e-08
	SNCA	0.920577	3.32e-10	2.79e-08
	LAPTM5	0.356314	4.73e-10	3.93e-08
	OGFRL1	0.876528	4.73e-10	3.93e-08
	EEF2	-0.327759	5.22e-10	4.31e-08
	BCL11B	-3.69555	5.43e-10	4.45e-08
	STK4	-0.912651	5.49e-10	4.46e-08
	HERPUD1	0.620212	6.22e-10	4.99e-08
	EPB41L3	1.12226	6.19e-10	4.99e-08
	DDX5	-0.450484	6.39e-10	5.09e-08
	SARAF	-0.462883	6.56e-10	5.19e-08
	CD47	-1.19659	7.13e-10	5.61e-08
	SDC2	1.36114	7.24e-10	5.66e-08
	TLE5	-0.813667	7.39e-10	5.74e-08
	PTPRE	0.80592	7.76e-10	5.99e-08
	FPR1	0.857371	8.72e-10	6.68e-08
	LINC00861	-3.01468	9.84e-10	7.49e-08
	UQCRQ	0.434095	1.07e-09	8.08e-08
	C16orf54	-2.42597	1.14e-09	8.61e-08
	SEPTIN1	-1.49474	1.18e-09	8.81e-08
	BIN2	-1.11906	1.44e-09	1.07e-07
	C5AR1	1.10499	1.46e-09	1.08e-07
	INKA1	1.00879	1.82e-09	1.33e-07
	CNN2	-1.87525	2.02e-09	1.48e-07
	EIF4A2	-0.551289	2.11e-09	1.53e-07
	GPX3	1.3264	2.19e-09	1.58e-07
	SAMSN1	0.698246	2.73e-09	1.96e-07
	NFAM1	1.49636	3e-09	2.13e-07
	LEPROTL1	-1.0011	3.02e-09	2.14e-07
	VAMP8	0.389422	3.53e-09	2.47e-07
	GABPB1-AS1	-1.176	3.53e-09	2.47e-07
	TYROBP	1.3087	3.57e-09	2.48e-07
	OAZ1	0.267698	4.25e-09	2.94e-07
	THEMIS2	0.828186	4.29e-09	2.95e-07
	VAMP2	-0.657573	4.63e-09	3.17e-07
	LST1	0.984569	4.7e-09	3.19e-07
	FNDC3A	0.983346	4.74e-09	3.2e-07
	DUSP2	-2.37333	4.8e-09	3.23e-07
	ABRACL	-0.814761	4.97e-09	3.32e-07
	SDCBP	0.501015	5.45e-09	3.62e-07
	SLC7A5	1.04595	5.97e-09	3.95e-07
	TMIGD3	1.47475	6.03e-09	3.96e-07
	BUB3	-1.10676	6.07e-09	3.97e-07
	ANXA6	-2.19435	6.12e-09	3.98e-07
	S1PR4	-2.07835	7.77e-09	5.02e-07
	TNRC6B	-1.01854	7.81e-09	5.02e-07
	APOE	1.24316	8.57e-09	5.48e-07
	C1orf56	-1.29372	8.93e-09	5.68e-07
	RHOH	-2.53622	9.44e-09	5.98e-07
	SYNE2	-2.79405	1.25e-08	7.87e-07
	SLC1A3	0.641203	1.34e-08	8.37e-07
	SOCS1	-2.41841	1.38e-08	8.62e-07
	CALM1	-0.477035	1.42e-08	8.82e-07
	C1orf162	0.676294	1.53e-08	9.37e-07
	VEGFA	2.15137	1.52e-08	9.37e-07
	LY6E	-0.845748	1.54e-08	9.39e-07
	TIMP2	1.02953	1.8e-08	1.09e-06
	TREM1	1.62611	2.3e-08	1.39e-06
	TUBA4A	-1.69198	2.4e-08	1.44e-06
	CYTIP	-1.07622	2.53e-08	1.51e-06
	CUTA	-0.63821	2.79e-08	1.66e-06
	LBH	-3.05727	2.93e-08	1.73e-06
	IRS2	0.887234	2.93e-08	1.73e-06
	GPBP1	-0.960801	2.97e-08	1.74e-06
	ABHD2	1.14822	3.01e-08	1.75e-06
	CORO1A	-0.395222	3.06e-08	1.78e-06
	SSR2	-0.50864	3.17e-08	1.83e-06
	HNRNPK	-0.472666	3.19e-08	1.84e-06
	MEF2C	0.951596	3.4e-08	1.94e-06
	FSCN1	1.17216	3.51e-08	2e-06
	PTMS	0.932772	4.27e-08	2.42e-06
	LYVE1	0.925605	4.33e-08	2.44e-06
	APOBEC3G	-1.72294	4.41e-08	2.48e-06
	ANKRD9	2.18547	4.64e-08	2.59e-06
	METRNL	1.18814	4.76e-08	2.65e-06
	IKZF1	-0.937637	5.29e-08	2.93e-06
	MCUB	-1.20735	5.46e-08	3.01e-06
	PIM1	-2.10172	5.65e-08	3.1e-06
	ARF6	-0.63609	5.87e-08	3.2e-06
	PLD3	0.566085	6.38e-08	3.47e-06
	HCST	0.365443	6.48e-08	3.51e-06
	SUB1	-0.478409	6.61e-08	3.56e-06
	ARHGAP18	0.864197	6.74e-08	3.61e-06
	CSF1R	0.742136	6.84e-08	3.65e-06
	ADD3	-1.97767	7.23e-08	3.84e-06
	DYNLL1	0.380474	7.45e-08	3.94e-06
	COX17	0.52321	7.6e-08	4e-06
	MS4A4A	0.603501	8.1e-08	4.25e-06
	SYAP1	0.839557	8.56e-08	4.47e-06
	EEF1B2	0.277369	8.86e-08	4.61e-06
	SEPTIN7	-0.556199	9.9e-08	5.12e-06
	C1QA	1.23528	1.08e-07	5.55e-06
	GNG10	0.577674	1.16e-07	5.95e-06
	WIPI1	1.25876	1.19e-07	6.11e-06
	CMPK1	-0.669037	1.28e-07	6.5e-06
	SLFN5	-2.34533	1.29e-07	6.56e-06
	CAPN2	-2.42793	1.4e-07	7.09e-06
	PLSCR1	0.748753	1.43e-07	7.17e-06
	PSMB8-AS1	-1.54829	1.55e-07	7.75e-06
	IFI16	-0.67336	1.56e-07	7.76e-06
	TAP1	-2.41191	1.64e-07	8.14e-06
	TNFAIP8	-1.20223	1.65e-07	8.14e-06
	PPP1R2	-0.94823	1.92e-07	9.43e-06
	GNA12	1.67384	1.98e-07	9.71e-06
	CXCR3	-2.06039	2.09e-07	1.02e-05
	TC2N	-2.67313	2.22e-07	1.08e-05
	SNRPD2	-0.438377	2.26e-07	1.09e-05
	ITGA4	-1.98168	2.29e-07	1.11e-05
	PCSK7	-1.22949	2.39e-07	1.15e-05
	ANKRD12	-0.76103	2.53e-07	1.21e-05
	PDCD4	-1.12327	2.58e-07	1.23e-05
	CCR7	-2.07961	2.71e-07	1.28e-05
	NAMPT	0.899328	2.72e-07	1.29e-05
	TTC19	-1.40921	2.84e-07	1.34e-05
	SPOCK2	-2.65164	2.9e-07	1.36e-05
	OLR1	2.04613	2.89e-07	1.36e-05
	MARCO	1.26009	2.93e-07	1.36e-05
	SNX9	0.886865	2.93e-07	1.36e-05
	IFITM2	0.416148	3.14e-07	1.45e-05
	APOC2	2.39346	3.33e-07	1.53e-05
	CMC1	-1.49373	3.38e-07	1.55e-05
	RORA	-2.51323	3.46e-07	1.58e-05
	TRAT1	-4.27193	3.55e-07	1.62e-05
	COX7B	0.393682	3.78e-07	1.71e-05
	LYAR	-1.19517	3.81e-07	1.72e-05
	CEBPB	0.470639	4.06e-07	1.83e-05
	RESF1	-1.28271	4.14e-07	1.85e-05
	PHC2	1.03818	4.76e-07	2.12e-05
	TTYH3	1.21152	4.98e-07	2.21e-05
	CALM2	0.27213	5.06e-07	2.24e-05
	GLDN	1.21986	5.16e-07	2.28e-05
	CCND3	-0.934363	5.58e-07	2.45e-05
	C4orf48	0.596373	5.76e-07	2.52e-05
	NINJ1	0.625412	5.82e-07	2.54e-05
	CDK2AP1	0.942891	6.14e-07	2.67e-05
	FYB1	-0.666023	6.31e-07	2.73e-05
	QKI	0.83909	6.36e-07	2.75e-05
	CREG1	0.802195	6.48e-07	2.79e-05
	C1QB	1.27488	6.8e-07	2.92e-05
	CHST12	-1.65516	6.98e-07	2.98e-05
	JUN	-1.684	7.51e-07	3.2e-05
	FGD4	0.792583	7.54e-07	3.2e-05
	RIPOR2	-1.78366	7.71e-07	3.26e-05
	HSPA1A	0.791793	8.38e-07	3.53e-05
	ASF1A	-1.70801	8.45e-07	3.55e-05
	PPA1	-0.870669	8.87e-07	3.71e-05
	UQCRB	0.266161	9.71e-07	4.05e-05
	CD247	-2.26855	1.01e-06	4.2e-05
	BTN3A2	-1.57509	1.02e-06	4.23e-05
	ARHGEF1	-1.22549	1.03e-06	4.25e-05
	CD68	0.738774	1.04e-06	4.27e-05
	RAC1	0.398863	1.14e-06	4.68e-05
	KCTD12	0.711465	1.15e-06	4.68e-05
	PNISR	-0.529783	1.2e-06	4.88e-05
	SEPTIN9	-1.21574	1.21e-06	4.91e-05
	ETS1	-2.89252	1.22e-06	4.91e-05
	PRKCQ-AS1	-1.98468	1.26e-06	5.09e-05
	HLA-F	-1.26354	1.27e-06	5.09e-05
	ELL2	1.01571	1.29e-06	5.15e-05
	PTPN7	-1.39814	1.29e-06	5.15e-05
	ARGLU1	-0.691994	1.32e-06	5.26e-05
	FCGBP	1.29314	1.4e-06	5.56e-05
	FOLR2	0.743337	1.41e-06	5.57e-05
	RHOF	-2.64866	1.45e-06	5.69e-05
	NME2	0.313298	1.46e-06	5.74e-05
	KLRG1	-2.70621	1.47e-06	5.74e-05
	DENND2D	-1.72766	1.5e-06	5.83e-05
	RBL2	-1.45077	1.5e-06	5.83e-05
	BIRC3	-2.53014	1.59e-06	6.15e-05
	PADI2	1.88928	1.67e-06	6.43e-05
	PLAC8	-3.17491	1.67e-06	6.43e-05
	SLC38A1	-3.47034	1.7e-06	6.51e-05
	ATP5F1E	0.19952	1.79e-06	6.84e-05
	XBP1	-0.593082	1.79e-06	6.84e-05
	IGHM	-2.83764	1.87e-06	7.12e-05
	PIM2	-2.13523	1.91e-06	7.21e-05
	CIB1	-0.808554	1.94e-06	7.31e-05
	SRP9	-0.692956	2.13e-06	8.02e-05
	AGFG1	0.85913	2.17e-06	8.1e-05
	GRK6	-1.70537	2.16e-06	8.1e-05
	RGS10	0.400555	2.19e-06	8.18e-05
	PDE4A	1.22708	2.23e-06	8.29e-05
	PYGL	0.784499	2.52e-06	9.32e-05
	PTGER2	-2.48346	2.54e-06	9.39e-05
	NCK1	-1.1089	2.62e-06	9.66e-05
	CYTOR	-2.36188	2.66e-06	9.75e-05
	IDH1	0.747022	2.76e-06	0.000100841
	EIF3D	-0.505498	2.79e-06	0.000101863
	FLT3LG	-1.94215	2.84e-06	0.000103371
	VMA21	0.613631	2.94e-06	0.000106481
	CDC42SE2	-0.703665	3.04e-06	0.000109846
	KLRD1	-3.57973	3.13e-06	0.000112759
	TSC22D4	-1.09857	3.21e-06	0.000115134
	CD163	0.439319	3.24e-06	0.000116012
	LY96	0.587815	3.41e-06	0.000121837
	ARHGAP15	-0.864965	3.48e-06	0.00012376
	AQP3	-3.40412	3.57e-06	0.000126585
	MPHOSPH6	0.779742	3.77e-06	0.000133377
	GPNMB	1.68337	3.85e-06	0.000135755
	RCAN3	-3.00305	4e-06	0.000140618
	TMEM123	-0.713385	4.16e-06	0.000145872
	N4BP2L2	-0.457103	4.4e-06	0.000153748
	IGHG1	-0.936624	4.41e-06	0.000153863
	NCF1	-1.02062	4.66e-06	0.000162074
	ADAP2	0.873394	4.76e-06	0.0001649
	RILPL2	0.666043	5.07e-06	0.000175119
	HPGDS	0.992853	5.18e-06	0.000178673
	FUOM	0.795798	5.46e-06	0.000187649
	CD8B	-2.60496	5.51e-06	0.000188926
	NPL	0.918989	5.56e-06	0.000189857
	SCARB2	0.847884	5.77e-06	0.000196013
	CD320	-2.51267	5.76e-06	0.000196013
	PSAP	0.502982	5.87e-06	0.000198944
	CRBN	-0.932788	6.11e-06	0.000205793
	CCL4	-1.58198	6.1e-06	0.000205793
	TPI1	0.309348	6.43e-06	0.000216136
	IGKC	-0.941712	6.47e-06	0.000216301
	SKAP1	-2.33081	6.47e-06	0.000216301
	MFNG	-0.974612	6.7e-06	0.000223303
	6-Mar	-1.08902	7.1e-06	0.000235804
	AC009950.1	-1.33741	7.95e-06	0.000263489
	HNRNPH1	-0.699872	8.17e-06	0.00027011
	HSBP1	0.484685	8.37e-06	0.000275855
	MAFB	0.886793	8.44e-06	0.000277217
	RB1	0.671246	8.61e-06	0.000282282
	TSTD1	-0.762242	8.87e-06	0.000289727
	SLC2A5	0.682119	9.17e-06	0.000298832
	CD93	0.974845	9.67e-06	0.000314293
	MYO1G	-1.95725	9.89e-06	0.000320435
	ATP6V1F	0.344374	1.01e-05	0.000325823
	C12orf75	-1.16971	1.01e-05	0.000325823
	CYFIP1	0.764981	1.01e-05	0.000325823
	LRP1	0.987492	1.09e-05	0.000348735
	RAP1B	-0.582938	1.13e-05	0.000361222
	RGS2	0.879368	1.14e-05	0.000362236
	GPRIN3	0.979956	1.19e-05	0.000376788
	ATP5MF	0.308488	1.19e-05	0.000376788
	PARP8	-1.94104	1.2e-05	0.000380788
	NKTR	-0.863491	1.26e-05	0.000396829
	HMOX2	-1.19199	1.29e-05	0.000407474
	SKAP2	0.621036	1.35e-05	0.000422494
	NAA20	0.482857	1.4e-05	0.000439306
	ATP6V1C1	0.755386	1.43e-05	0.000446459
	MYO1F	-0.721965	1.47e-05	0.000457452
	TTC39C	-2.39138	1.5e-05	0.000467414
	GPR171	-1.87225	1.51e-05	0.00046867
	MPHOSPH8	-0.77305	1.56e-05	0.000481631
	JAK1	-0.689591	1.59e-05	0.000488696
	MED10	-0.896745	1.59e-05	0.000488696
	C9orf78	-0.782667	1.59e-05	0.000488696
	SH2D1A	-4.43196	1.6e-05	0.000490091
	NFIL3	1.23341	1.69e-05	0.000515325
	PRF1	-3.16702	1.73e-05	0.000525045
	TPD52	-1.77329	1.77e-05	0.000536083
	RASSF2	0.759424	1.78e-05	0.000540511
	TRG-AS1	-2.03212	1.8e-05	0.000541295
	EIF3F	-0.334103	1.8e-05	0.000541295
	YBX3	0.62467	1.8e-05	0.000541295
	OPTN	-3.1156	1.82e-05	0.000544183
	TUT4	-1.62468	1.84e-05	0.000548994
	PSMB9	-0.534489	1.84e-05	0.000548994
	EIF2AK4	0.92962	1.89e-05	0.000561898
	NDUFA4	0.255691	1.9e-05	0.000565362
	PDPN	1.89388	1.91e-05	0.000565885
	AL031056.1	1.05681	1.95e-05	0.000575444
	ETS2	0.694118	1.96e-05	0.000578156
	LIPA	0.612621	1.97e-05	0.000580357
	CNBP	-0.400532	2.01e-05	0.000589419
	HOPX	-2.09703	2.04e-05	0.000595705
	SLC12A5	1.12389	2.08e-05	0.000606541
	GSTK1	-0.496213	2.12e-05	0.00061786
	ARPC3	0.238112	2.13e-05	0.000619122
	STK17B	-0.81558	2.19e-05	0.000634311
	HMGB1	-0.270306	2.27e-05	0.000654684
	PPM1K	-1.66872	2.37e-05	0.000682747
	NDUFS6	0.428571	2.4e-05	0.000685898
	ATOX1	0.632657	2.4e-05	0.000685898
	TERF2IP	-0.720058	2.39e-05	0.000685898
	PLAUR	0.813604	2.46e-05	0.000701258
	TFRC	1.01551	2.57e-05	0.000727361
	TMEM14C	0.502261	2.56e-05	0.000727361
	MOB3B	1.58609	2.56e-05	0.000727361
	TAGAP	-1.3711	2.6e-05	0.000734327
	SEC14L1	0.739731	2.65e-05	0.000747658
	TRADD	-1.10665	2.71e-05	0.000762508
	SLCO2B1	0.778161	2.93e-05	0.000822446
	CD72	1.98392	2.95e-05	0.000825612
	ITGB1	-0.580076	2.97e-05	0.000831178
	MAF	0.578537	2.98e-05	0.000831482
	NPM1	-0.237905	3.02e-05	0.000839633
	CASP4	-0.708742	3.03e-05	0.000839633
	AC114760.2	-1.50034	3.05e-05	0.000843813
	UBXN2B	0.886453	3.06e-05	0.000846395
	LDHA	0.338117	3.08e-05	0.000848405
	COX6C	0.278757	3.1e-05	0.0008517
	SNX3	0.335249	3.14e-05	0.000859879
	ENG	0.899387	3.14e-05	0.000859879
	SELENOP	1.03712	3.21e-05	0.000876102
	ZFP36	0.456479	3.22e-05	0.000876102
	FAM102B	1.41641	3.32e-05	0.000903401
	EEF1D	-0.186446	3.34e-05	0.000905833
	DEF6	-1.38864	3.45e-05	0.000933799
	NOP10	0.279636	3.5e-05	0.000946067
	MFSD1	0.515235	3.6e-05	0.000967622
	PAPSS2	1.14024	3.6e-05	0.000967622
	SLC11A1	0.687916	3.64e-05	0.000976722
	CHD2	-0.886857	3.65e-05	0.000976722
	IKZF3	-2.47833	3.66e-05	0.000976722
	SRSF8	-0.918331	3.67e-05	0.000977483
	SAMD3	-3.01223	3.73e-05	0.000990242
	GNA15	1.01404	3.74e-05	0.000992678
	C1QC	1.00115	3.83e-05	0.00101387
	KLRK1	-2.61953	3.92e-05	0.00103448
	JAML	-0.781641	3.99e-05	0.00104935
	LUC7L3	-0.625843	3.99e-05	0.00104935
	CYBA	0.18558	4.01e-05	0.00105272
	THUMPD3-AS1	-0.802021	4.05e-05	0.00105945
	SPI1	0.688622	4.11e-05	0.00107377
	GRAP2	-2.67474	4.22e-05	0.00109874
	GSTM3	1.12673	4.27e-05	0.00110885
	KRTCAP2	-0.404026	4.27e-05	0.00110885
	GIMAP1	-0.896449	4.44e-05	0.00114899
	AKAP9	-0.772095	4.49e-05	0.00115885
	CCNDBP1	-0.757092	4.51e-05	0.00116163
	ANKS1A	1.2485	4.6e-05	0.00118204
	MPP1	0.812261	4.67e-05	0.00119974
	SS18L2	-0.726155	4.73e-05	0.00121212
	PYHIN1	-4.17557	4.78e-05	0.00122265
	RASGRP2	-0.800122	4.84e-05	0.00123331
	TCF7	-1.54073	4.95e-05	0.00126097
	ITSN1	1.01078	4.98e-05	0.00126372
	DNAJB9	-0.987252	5.02e-05	0.00127132
	FGL2	0.708982	5.1e-05	0.00129064
	GNAQ	0.612086	5.34e-05	0.00134662
	SLC9A3R1	-1.12639	5.5e-05	0.00138617
	SRSF7	-0.489214	5.57e-05	0.0014003
	OXNAD1	-2.40404	5.71e-05	0.00143112
	CLEC4E	0.480334	5.76e-05	0.00144125
	PTPN4	-2.60743	6.32e-05	0.00157937
	CTSD	0.566914	6.39e-05	0.00159315
	CLDND1	-0.929391	6.49e-05	0.00161402
	FUCA1	0.756038	6.61e-05	0.00163085
	CAMK4	-3.3452	6.59e-05	0.00163085
	NANS	0.567222	6.61e-05	0.00163085
	RTL8C	0.873686	6.59e-05	0.00163085
	TCF4	1.02086	6.77e-05	0.0016673
	CDKN1A	0.990495	6.95e-05	0.00170741
	UQCR10	0.270301	6.97e-05	0.00170909
	GK	1.21669	6.99e-05	0.00170958
	H3F3B	-0.202043	7.03e-05	0.00171701
	FAM20B	1.62182	7.35e-05	0.00179107
	SH2B3	0.789558	7.53e-05	0.00183157
	MFSD2A	1.68808	7.59e-05	0.00184207
	PRDM1	-0.921604	7.67e-05	0.00185766
	KLF2	-0.474168	7.77e-05	0.00187657
	SRSF6	-0.879384	7.93e-05	0.00191257
	GNG5	0.317728	8e-05	0.00192219
	RNF213	-0.794044	8.01e-05	0.00192219
	JUND	0.65814	8.02e-05	0.00192219
	SHISA5	-1.25926	8.16e-05	0.00195275
	SYF2	-0.476672	8.65e-05	0.00206521
	MARCKSL1	-2.58756	8.71e-05	0.00206857
	PLAG1	1.51733	8.71e-05	0.00206857
	RXRA	0.995643	8.72e-05	0.00206857
	PARP1	-0.719718	8.75e-05	0.00207248
	HSPA8	-0.260676	8.79e-05	0.00207841
	DUSP4	1.79739	8.96e-05	0.00211468
	DCTN4	0.863755	9.11e-05	0.00214412
	ARL2BP	-1.14451	9.26e-05	0.00217633
	TGFBI	0.653308	9.31e-05	0.00218358
	ITGB7	-1.90336	9.35e-05	0.00218787
	SPCS2	-0.370305	9.42e-05	0.00220091
	GZMH	-2.42928	9.44e-05	0.00220091
	CREBL2	0.648115	9.46e-05	0.00220114
	LRRFIP1	-0.477973	9.86e-05	0.00228986
	TMEM243	-0.7422	9.97e-05	0.00230572
	MBNL2	0.900547	9.95e-05	0.00230572
	MAL	-3.29714	0.000101533	0.00234447
	SLIRP	0.340578	0.00010321	0.0023786
	FCER1A	-2.96948	0.00010381	0.00238783
	SYNE1	-2.53257	0.000105537	0.00242289
	NCOR1	-0.624378	0.000105948	0.00242768
	ANXA2R	-1.6536	0.000107786	0.00246507
	NAB2	0.969048	0.000109702	0.00250409
	GNAS	0.412889	0.000110329	0.00251362
	ATP2A2	0.879455	0.000112992	0.00256938
	PPP2R5C	-0.679858	0.000115118	0.00261277
	PNN	-0.872299	0.000120076	0.00272013
	CD40LG	-2.5221	0.00012189	0.00275601
	AKR1A1	0.432393	0.000122593	0.00276667
	RAB13	0.705048	0.000125201	0.0028202
	SYNRG	-1.22986	0.000126396	0.00284177
	ACTR3	-0.455289	0.00012767	0.00285966
	HGSNAT	0.783401	0.00012762	0.00285966
	GLA	1.01793	0.000129859	0.00290325
	F13A1	0.633213	0.00013104	0.00292421
	CLTC	0.561973	0.000132559	0.00295258
	RNF126	-1.35445	0.000136079	0.00302536
	BHLHE41	0.797197	0.000140164	0.0031104
	DNAJC7	-0.62613	0.000143453	0.00317748
	ACSL4	0.931593	0.000143913	0.00318179
	NOC2L	-1.24886	0.000145204	0.00320357
	TNFRSF1B	0.501436	0.000145434	0.00320357
	SDC3	1.1004	0.000146102	0.00321236
	HSP90AA1	0.272673	0.000148654	0.00326248
	NOSIP	-0.581795	0.000149043	0.00326503
	NUCB2	-1.0506	0.00015219	0.00332787
	HINT1	-0.262097	0.000153628	0.00335318
	TCEAL9	1.36614	0.000156242	0.00340403
	INPP4B	-2.4729	0.000158423	0.00344526
	LINC01138	-2.74528	0.000159889	0.00347084
	PRKCH	-0.974087	0.000162149	0.00351352
	EVI2B	-0.345955	0.000167925	0.0036321
	PRMT2	-0.587245	0.000169717	0.00366423
	PSMB8	-0.520249	0.000170636	0.00367744
	FNTA	-0.687713	0.000173304	0.00372821
	PCMT1	-0.611538	0.000176716	0.0037948
	TAL1	1.25328	0.000177728	0.00380969
	ZBTB20	-1.43153	0.000181001	0.00386599
	CWF19L2	-1.23262	0.000180703	0.00386599
	SON	-0.419199	0.000181685	0.00387368
	PASK	-2.51225	0.00018249	0.00387702
	MRPL23	0.42535	0.000182248	0.00387702
	IRF1	-1.35627	0.000183336	0.00388808
	ZC3H8	-1.83358	0.000186646	0.00395128
	CD79B	-1.84515	0.000187166	0.00395528
	CD83	1.1371	0.000188246	0.0039711
	NPRL2	-2.70865	0.00019379	0.00408085
	DNAJC9	-1.81905	0.000200324	0.00421103
	RHOA	0.268394	0.000203075	0.00424648
	INAFM2	1.1523	0.000203015	0.00424648
	MIF	0.206337	0.00020277	0.00424648
	LEF1	-5.37387	0.000205175	0.00428289
	LGMN	1.05486	0.000206265	0.00429814
	LPL	0.910169	0.000206846	0.00430276
	IL16	-0.914563	0.000208458	0.00432875
	SPCS1	-0.346085	0.000210483	0.00436324
	EPB41	-1.2601	0.000214761	0.00444422
	B3GNT5	1.26077	0.00021754	0.00449395
	VAMP3	0.665928	0.000220549	0.00454826
	ZAP70	-2.03212	0.000225052	0.00463312
	CTSZ	0.612955	0.000226071	0.0046461
	TYMP	0.46592	0.00022957	0.00470993
	SIPA1L1	0.927618	0.000231081	0.00472473
	FXYD5	-0.249034	0.000230939	0.00472473
	SGK1	0.812503	0.000233611	0.00476829
	DUSP1	0.51966	0.000237587	0.00484119
	TGIF1	0.615952	0.000239972	0.00488006
	MBD3	1.1516	0.000240311	0.00488006
	RHBDF2	0.592578	0.000244564	0.00495801
	RNASE2	0.588564	0.000245468	0.00496792
	SET	-0.413103	0.00024969	0.00504484
	EPC1	-0.815728	0.000251063	0.00506402
	PPWD1	-1.39336	0.000253158	0.00509767
	LMAN2	-0.479568	0.000262313	0.00527316
	MAN1A1	0.702906	0.000267558	0.00536957
	LGALS9	0.518959	0.000270308	0.00541568
	SP100	-0.496127	0.000272072	0.00544188
	RWDD3	-1.53494	0.000273925	0.00546222
	CYTL1	0.949977	0.000274002	0.00546222
	TACC3	-2.16239	0.000280572	0.00558389
	TRAM1	-0.450789	0.000282023	0.00560013
	SPATA13	0.854034	0.000282324	0.00560013
	KLF16	1.2617	0.000283898	0.00562202
	TBCC	-0.899867	0.000286154	0.00565733
	SLC25A37	0.505874	0.000288095	0.00566761
	PAN3	-1.2952	0.000287679	0.00566761
	RPN2	-0.508414	0.000287835	0.00566761
	RAB7B	2.03462	0.000289534	0.00568657
	ERP29	-0.369886	0.000290172	0.00568976
	PRH1	-1.99443	0.000292477	0.00572557
	IL27RA	-1.14541	0.000298377	0.00583152
	MSMO1	-1.69628	0.000299694	0.0058477
	APTR	1.43537	0.000301267	0.00586881
	PIP4K2A	-0.768842	0.000304553	0.00592318
	UBE2F	0.555131	0.00030779	0.00596673
	TCEAL4	0.582254	0.000307399	0.00596673
	TSN	-1.04018	0.000308441	0.00596968
	RGS14	-1.85525	0.000310624	0.00600222
	PID1	1.47022	0.000312884	0.00603615
	SFXN1	-1.75441	0.000316653	0.00609902
	CDCP1	1.59211	0.000322342	0.0061986
	GSDME	1.25905	0.000324335	0.00622692
	CDKN2D	-1.53185	0.00033201	0.00636405
	CLIC3	-2.29212	0.00034086	0.00652324
	MDM4	-0.641333	0.000343389	0.00654079
	LINC02207	1.14736	0.000343417	0.00654079
	FAM215B	-1.51434	0.000343005	0.00654079
	CD8A	-3.16599	0.000345532	0.00655619
	SCIN	0.597398	0.000346418	0.00655619
	LINC00294	1.36734	0.000346253	0.00655619
	LINC01678	0.654881	0.000345884	0.00655619
	ARAP1	0.916226	0.000348101	0.00657762
	RASAL3	-1.13811	0.000355977	0.00671583
	CCL4L2	-2.55021	0.000356988	0.0067243
	LDLRAP1	-5.159	0.000357632	0.00672585
	MMP14	1.11826	0.000360495	0.00676905
	CCDC66	-0.917254	0.000361227	0.00677216
	SYTL1	-1.73793	0.000362873	0.00679238
	ATG12	-0.794554	0.000374381	0.00699683
	ANAPC16	-0.294435	0.000377707	0.00704799
	GALE	1.21147	0.000380224	0.00708389
	SEC62	-0.35216	0.000385485	0.00717074
	CANX	0.359815	0.000396371	0.00736178
	SFT2D1	0.343135	0.000399409	0.00740672
	CTNNA1	0.649657	0.000400461	0.00741473
	PMFBP1	0.662308	0.000402991	0.00745004
	UQCR11	0.195879	0.000404706	0.0074702
	NFATC2	0.718186	0.000417646	0.00769717
	TMEM173	-0.807266	0.000419552	0.00772041
	ICAM2	-0.740107	0.0004223	0.00775903
	SINHCAF	-1.3899	0.000425837	0.00781202
	CYFIP2	-2.10035	0.000429329	0.00786403
	KIF2A	-1.2218	0.000431351	0.00788897
	ATP5F1A	-0.30093	0.000438367	0.00800505
	PELI1	0.677143	0.000439356	0.00801088
	VPS37C	1.25132	0.000440749	0.00802404
	CD96	-5.07617	0.000444051	0.00807188
	PEPD	0.49746	0.000445856	0.0080924
	HP1BP3	-0.626212	0.000448062	0.00811531
	GRASP	1.83924	0.000448476	0.00811531
	ERAP2	-1.2951	0.000449572	0.00812285
	PMVK	0.543285	0.000464286	0.00835086
	EIF3M	-0.346725	0.00046394	0.00835086
	APOBEC3C	-0.827798	0.000463044	0.00835086
	SCML4	-1.94566	0.000466039	0.00835727
	CD164	-0.368855	0.000465661	0.00835727
	NAP1L4	-0.781287	0.000467504	0.00837098
	C5AR2	0.999055	0.000482642	0.00862911
	PDLIM2	-0.891439	0.000490406	0.00875485
	CPEB4	0.71381	0.000494487	0.00881455
	IER2	-0.39535	0.000496903	0.00884444
	ITK	-3.5665	0.000498509	0.00885983
	ANKRD37	0.860173	0.000509701	0.00904372
	MYL6B	0.994249	0.000510368	0.00904372
	ANKRD44	-0.754615	0.00051135	0.00904772
	BMF	1.21929	0.000516937	0.00913307
	KLHDC2	-0.83936	0.000525395	0.00926881
	PLAAT4	-0.634643	0.000527406	0.00929057
	EMP3	-0.235482	0.000539314	0.00948637
	PAXX	-0.630486	0.00054827	0.00962974
	ORAI1	-1.35571	0.000550798	0.00965997
	SF3A2	-1.34449	0.000551886	0.00966487
	SMIM3	0.636503	0.000567429	0.00990806
	KIAA0930	0.702147	0.000566973	0.00990806
	SLC35B1	0.677673	0.000570431	0.00994595
	PLEKHF1	-2.88805	0.000577151	0.0100448
	SIRPA	0.838225	0.000577777	0.0100448
	SUN2	-0.856134	0.000579876	0.0100666
	SH3BP1	-1.03256	0.000588736	0.0102056
	HTRA1	1.0331	0.000590349	0.0102188
	USF2	0.550411	0.000593832	0.0102642
	MTPN	0.489164	0.000596685	0.0102986
	MERTK	0.816323	0.000603122	0.0103947
	CHSY1	0.997741	0.00060508	0.0104135
	ZNF503	0.963233	0.000617605	0.0106138
	ZCCHC14	1.54146	0.000620071	0.0106408
	PABPC1	-0.170392	0.000636693	0.0109104
	SIGIRR	-0.780394	0.000641092	0.0109652
	ZCCHC2	1.09727	0.000642614	0.0109652
	ADA	-2.04307	0.000642639	0.0109652
	SORT1	0.788126	0.000652266	0.0110978
	CIAO1	-1.04719	0.000652207	0.0110978
	CD6	-4.92776	0.000655381	0.0111038
	SLC16A3	0.560149	0.000655404	0.0111038
	UBE2V1	-0.404126	0.000655237	0.0111038
	AHCYL1	0.750272	0.000657179	0.0111181
	LPCAT1	0.980524	0.000659113	0.0111194
	TSEN54	-1.44715	0.000658934	0.0111194
	CACNA1A	1.09239	0.000660257	0.011123
	PBXIP1	-1.26277	0.000661587	0.0111297
	STX4	0.624472	0.000676041	0.0113569
	CXCR6	-3.65403	0.000694734	0.0116546
	DENND1C	-2.01272	0.000705691	0.0118218
	PPP3CC	-1.48803	0.000706929	0.011826
	NGRN	-0.872971	0.000712551	0.0119034
	ANAPC5	-0.699909	0.000719352	0.0120002
	FBLN5	-3.48152	0.000725765	0.0120735
	UBA52	0.135337	0.000725723	0.0120735
	DGKZ	-1.006	0.000734907	0.0122087
	TMEM14A	-1.86857	0.000744912	0.0123577
	RBBP6	-1.06252	0.000748812	0.0124052
	POLR2L	0.27303	0.000766652	0.0126832
	CH25H	1.29558	0.000768982	0.0127041
	C16orf87	-1.86047	0.00077159	0.0127296
	C5orf56	-2.19343	0.000781964	0.012883
	SH3TC1	0.70725	0.000790777	0.0130103
	NUTM2B-AS1	-1.31793	0.000794547	0.0130544
	ANAPC11	0.326295	0.00079771	0.0130884
	DERA	0.6442	0.00080119	0.0131274
	CBX6	-0.739639	0.000809732	0.0132493
	CFL1	0.158792	0.00081512	0.0133192
	NSD3	-0.735279	0.000823505	0.0134378
	YWHAQ	-0.519521	0.000828949	0.0135083
	DOCK4	0.910132	0.00083924	0.0136574
	RHOBTB3	0.859272	0.000841006	0.0136675
	TMED4	-0.816614	0.000842909	0.0136798
	LBR	-0.680416	0.000852623	0.0138
	ATP5MD	0.250105	0.000851823	0.0138
	ITGAM	0.636275	0.000858922	0.0138832
	LTC4S	0.69808	0.000876688	0.0141512
	UCKL1-AS1	2.0693	0.000893468	0.0144027
	LAIR2	-2.5392	0.000910041	0.0146501
	UBASH3B	1.04635	0.000917272	0.0147466
	PLAAT3	0.467484	0.000922562	0.0148118
	VARS2	1.29657	0.000928171	0.0148818
	SNX25	1.77365	0.000930791	0.0149039
	PSIP1	-0.765855	0.000936686	0.0149782
	AKTIP	-1.83458	0.000941096	0.0150286
	AC243960.1	-1.05882	0.000949498	0.0151426
	CEP170	0.860032	0.000952354	0.0151679
	ATP8B4	0.919132	0.000954639	0.0151841
	TRGC2	-2.94896	0.000958873	0.0152312
	TANK	-0.740992	0.000981105	0.0155637
	AL392172.1	0.993526	0.000990332	0.0156892
	ZRANB2	-0.663375	0.000993245	0.0157146
	CASP8	-1.14807	0.00100372	0.0158593
	MED6	-1.52368	0.00100998	0.0159372
	CDC37L1	-1.70218	0.00103654	0.0163347
	HDAC1	-0.815162	0.00104191	0.0163977
	RHOB	0.745875	0.00104367	0.0164038
	GNAI2	0.38715	0.00104717	0.016429
	TIMP1	0.386411	0.00104802	0.016429
	ARID4B	-0.625592	0.00105442	0.0164647
	NSD1	-0.712982	0.00105418	0.0164647
	ZMYND15	1.07786	0.00105442	0.0164647
	PRKAR2B	1.24195	0.00106946	0.0166777
	MPLKIP	-0.707484	0.00107102	0.0166803
	RPAP2	-2.14742	0.00107471	0.016716
	TMX4	-1.14206	0.00107864	0.0167336
	PGK1	0.294755	0.00107847	0.0167336
	TMEM154	-1.52104	0.00109539	0.0169714
	NOP56	-0.816225	0.0010969	0.0169728
	TMA7	-0.185123	0.00109962	0.016993
	GIMAP2	-0.957757	0.00110404	0.0170392
	CGGBP1	-0.735273	0.00111321	0.0171586
	FLI1	-0.877661	0.00112557	0.0173268
	TRAF5	-3.33917	0.00113012	0.0173673
	SEC11A	0.300278	0.00113111	0.0173673
	UQCC2	0.483501	0.00113762	0.017445
	SP110	-0.705668	0.00115562	0.0176983
	GABARAPL1	0.975193	0.00116445	0.0178107
	THOC2	-0.723811	0.00117709	0.0179811
	CD2AP	0.848392	0.00118181	0.0179843
	SS18	-1.9313	0.00117949	0.0179843
	IGLC3	-1.47297	0.00118073	0.0179843
	TNFSF10	-1.39431	0.00118381	0.0179918
	JCHAIN	-1.13814	0.00118793	0.0180315
	PTPRCAP	-3.38349	0.00120569	0.0182778
	CTTNBP2NL	0.542783	0.00121231	0.018355
	NDUFA1	0.237942	0.00122281	0.0184906
	UBE2N	-0.518231	0.00122446	0.0184921
	HNRNPAB	0.579669	0.0012324	0.0185885
	ANP32A	0.346354	0.0012344	0.0185952
	SNRPN	-0.489692	0.00126335	0.0190074
	TMEM63A	-1.43327	0.00127173	0.0191096
	HNMT	0.518765	0.00127563	0.0191441
	GNB4	0.701693	0.00127909	0.0191719
	YDJC	-1.26151	0.00128165	0.0191862
	CCNG1	-0.562382	0.00129431	0.0193516
	RTRAF	-0.38789	0.00129595	0.0193519
	ZNF219	1.57294	0.00130673	0.0194885
	KCTD20	0.768886	0.0013151	0.019589
	AGAP3	1.23991	0.00131978	0.0196342
	ID3	-1.73016	0.00132806	0.0197328
	RSL24D1	-0.282045	0.00133228	0.0197709
	WBP1L	0.628237	0.00133597	0.0197766
	EIF2S3	-0.427998	0.0013345	0.0197766
	EMD	0.600717	0.00134489	0.0198841
	H1FX	-0.775502	0.00135862	0.0200623
	GASK1B	0.65204	0.0013622	0.0200904
	SVIP	-0.97098	0.00137568	0.0202641
	CCDC88A	0.608349	0.00140929	0.0207222
	GAS6	0.547111	0.00141024	0.0207222
	5-Mar	-1.40846	0.00141482	0.020764
	LCP1	-0.439114	0.0014242	0.020876
	AC008875.3	-2.08911	0.00142765	0.020901
	FAXDC2	1.92003	0.00145612	0.0212917
	HAMP	0.868146	0.00145896	0.0213072
	AC058791.1	-1.38347	0.00146282	0.0213116
	PRXL2A	0.760487	0.00146239	0.0213116
	GUK1	0.252939	0.00146626	0.0213357
	THEM4	-1.08662	0.00147915	0.021445
	COX5B	0.208343	0.00147634	0.021445
	DPY19L1	1.52388	0.00147899	0.021445
	ECH1	-0.515416	0.00148617	0.0215207
	ZNF701	-3.2583	0.00150263	0.0217327
	GCHFR	-1.4819	0.0015076	0.0217782
	PSME1	-0.29634	0.00151726	0.0218914
	HDAC9	0.864912	0.00152262	0.0219422
	SNX6	0.354423	0.00155598	0.0223959
	CBX3	-0.440712	0.00155792	0.022397
	GATA3	-4.57787	0.00157219	0.022575
	P2RY8	-1.40062	0.00157983	0.0226575
	RGCC	-0.705918	0.00158499	0.0226772
	SPSB3	-0.697649	0.00158337	0.0226772
	CEP350	0.529256	0.00158899	0.0227073
	CFD	0.528284	0.00160101	0.0228516
	AC245297.3	-0.668483	0.00160406	0.0228679
	PPP1CC	-0.541098	0.00161774	0.0230317
	CHURC1	-0.400329	0.0016194	0.0230317
	SEC11C	-0.531682	0.0016483	0.0234148
	MKLN1	0.659818	0.00165783	0.0235223
	CCDC88C	-2.63792	0.00166678	0.0236213
	PEA15	0.756666	0.00167643	0.0237224
	GCC2	-0.593589	0.00167987	0.0237224
	AC009107.2	-1.38574	0.00167879	0.0237224
	PFKFB3	0.90658	0.00168676	0.0237916
	MARCKS	0.613533	0.00169285	0.0238495
	TNFRSF21	2.15295	0.00170134	0.0239409
	SAMD9	-0.86122	0.00170749	0.0239992
	SELENOM	-0.782773	0.00173856	0.0244072
	PKD2	1.36092	0.00174707	0.0244979
	METTL23	-0.904651	0.00175213	0.02454
	SDHA	-0.747293	0.00176623	0.0246798
	SLFN11	0.924616	0.00176469	0.0246798
	SF3A3	-0.870811	0.00176869	0.0246853
	LINC01871	-1.7177	0.00178844	0.0249319
	POLR2J3	-0.563988	0.00181981	0.0253397
	ARHGAP30	-0.590678	0.00182764	0.0254191
	DENND5A	0.891533	0.0018364	0.0255112
	VRK1	-1.62635	0.00184158	0.0255536
	C1orf54	0.967592	0.00185713	0.0257096
	RAB9A	-1.14086	0.00185554	0.0257096
	CDC42BPB	1.26088	0.00187118	0.0258741
	YIF1A	-0.637936	0.00188061	0.0259746
	PRRC2C	-0.539756	0.00190217	0.0262118
	UBE2I	-0.379918	0.00190022	0.0262118
	MGST2	0.453502	0.0019046	0.026215
	CST3	0.783347	0.0019133	0.0263046
	TGFB1	0.380386	0.00191748	0.0263318
	EIF3E	-0.200447	0.00193163	0.0264956
	SDF2L1	0.361207	0.00193711	0.0265404
	PDE3B	0.686393	0.00194252	0.0265841
	AGPAT2	0.592526	0.00195092	0.0266685
	S1PR1	-2.25751	0.00197459	0.0269613
	AVPI1	0.929958	0.00200753	0.0273798
	RCSD1	-0.391181	0.00201948	0.0275114
	TPR	-0.551963	0.00202844	0.0275707
	H2AFJ	0.600679	0.00202658	0.0275707
	POLR2C	-1.09508	0.00204454	0.0277451
	MX1	-1.53973	0.00204591	0.0277451
	LTA4H	-0.44028	0.00205494	0.027836
	NDUFAF3	0.348779	0.0020698	0.0280055
	AMPD2	0.96302	0.00207817	0.028087
	ARHGEF10L	0.771849	0.00210146	0.0283634
	TRIM59	-3.15927	0.00210574	0.0283634
	NT5C3A	-1.13242	0.00210518	0.0283634
	NIPAL3	-3.15436	0.0021128	0.0283946
	ESYT1	-0.836949	0.00211196	0.0283946
	TRIM22	-0.88461	0.00211542	0.0283979
	BRIX1	-0.773212	0.00212876	0.0285449
	CARD16	-0.526714	0.00213683	0.028621
	WBP1	-1.09096	0.00214172	0.0286545
	NSMCE1	-0.713621	0.00218099	0.0291473
	RABAC1	-0.376502	0.00218711	0.0291965
	GRINA	0.54103	0.00220988	0.029429
	QPRT	1.00366	0.00220861	0.029429
	CST7	-0.676807	0.00221191	0.029429
	LRIF1	-1.70559	0.00223036	0.0296415
	NOA1	-1.35539	0.0022468	0.0298269
	CCDC58	1.06675	0.00227671	0.0301841
	ZNF75A	-1.12116	0.00227876	0.0301841
	MTHFR	0.660972	0.0023451	0.0310284
	TPM4	0.403321	0.00234997	0.0310585
	ARHGAP6	0.901174	0.00235556	0.0310981
	BASP1	0.764112	0.00237247	0.0312868
	VAPA	0.257044	0.00238446	0.0314102
	KPTN	1.33689	0.00241325	0.0317545
	CPNE1	-0.597168	0.00241634	0.0317603
	CDK13	-0.979053	0.00244314	0.0320773
	AP002387.2	-1.68238	0.00245582	0.0322084
	USP48	-1.03035	0.0024767	0.0324399
	S100A13	1.0735	0.0024789	0.0324399
	SRSF10	-0.55037	0.00250852	0.0327559
	PTPMT1	0.505423	0.00250748	0.0327559
	NGDN	-0.714553	0.00253401	0.0330527
	GGNBP2	-0.514603	0.00254821	0.0332017
	JPX	-0.704324	0.00255721	0.0332827
	STK38	-1.33433	0.00257715	0.0334693
	MAP4K1	-1.3943	0.00257547	0.0334693
	PYCARD	0.293391	0.0025808	0.0334804
	ADGRG1	0.817403	0.00258751	0.0335311
	CSDE1	-0.288863	0.00260773	0.0337565
	PALD1	0.904913	0.00261262	0.0337833
	FAU	0.104456	0.00265469	0.0342902
	PPP2CA	-0.533756	0.00265998	0.0343215
	OTUD6B-AS1	-0.603492	0.00266876	0.0343977
	RBM39	-0.315257	0.00267441	0.0344333
	LILRA5	1.52935	0.00268434	0.0345241
	CD37	-0.250764	0.00268892	0.0345459
	PDHB	-0.620916	0.00269404	0.0345745
	GPM6B	-1.56593	0.00269969	0.0346099
	ERLEC1	-0.733927	0.00270278	0.0346124
	IL10	0.884485	0.00271812	0.0347716
	DCAF5	-1.65537	0.00272611	0.0348365
	GTPBP4	-0.903365	0.00272969	0.0348451
	SRSF11	-0.438678	0.00274649	0.0350221
	RASA3	-1.55463	0.00275728	0.0351222
	PTPRJ	0.699405	0.00277259	0.0352797
	MAT2B	-0.518618	0.00277871	0.0353201
	DIDO1	-1.65167	0.00279021	0.0354286
	DIAPH1	-0.986866	0.00281649	0.0356865
	ARSD	1.22418	0.00281531	0.0356865
	TMEM59	-0.235513	0.00282111	0.0357072
	ASL	0.679727	0.00283687	0.0358523
	GSTP1	0.275944	0.00283857	0.0358523
	PRPF38A	-0.809521	0.00284724	0.0359239
	TPRA1	-1.77165	0.00287007	0.0361738
	EGLN2	-0.662724	0.00289852	0.0364939
	NENF	0.364324	0.00291276	0.0366001
	FAM110B	1.06083	0.00291308	0.0366001
	ACY1	0.947645	0.00292495	0.0367107
	NUDT3	0.565619	0.00293172	0.0367186
	ARPC1B	0.17982	0.00292959	0.0367186
	PPIG	-0.436147	0.00294272	0.0368179
	MRPS14	-0.679206	0.00294799	0.0368453
	IPO5	0.658621	0.00295332	0.0368734
	TMCO1	-0.454558	0.00296207	0.036944
	CEBPD	0.434002	0.00296788	0.036978
	FLNA	-0.888892	0.00298319	0.03713
	UBB	0.177012	0.0029907	0.0371848
	IRF7	-1.05696	0.00299422	0.0371899
	TXK	-3.06132	0.00301734	0.0374274
	MT1F	0.741418	0.0030196	0.0374274
	FOXN3	0.403808	0.00303241	0.0375472
	PPIB	-0.273614	0.00304326	0.0376402
	IFI30	0.653057	0.00304621	0.0376402
	LONP2	-0.771069	0.00305117	0.0376626
	ATP1A1	-0.503121	0.00306811	0.0377936
	RAB27A	-0.753056	0.00306726	0.0377936
	SOD2	0.525438	0.00307367	0.0378233
	CLTA	0.285723	0.00308009	0.0378633
	TMEM223	-0.919471	0.00309685	0.0380302
	AC008555.4	-2.16317	0.00312867	0.0383422
	SUMO3	0.349095	0.0031271	0.0383422
	LY9	-4.26902	0.00314339	0.0384439
	YWHAH	0.38461	0.00314261	0.0384439
	AL157938.3	-2.17362	0.00315517	0.0385485
	PFN1	-0.128955	0.00317506	0.0387519
	ECI2	-0.879362	0.0031905	0.038861
	TRDC	-4.63164	0.00318968	0.038861
	SHISAL2A	-2.474	0.00319895	0.0389243
	NACC2	1.3253	0.00322765	0.0392337
	CRLF3	-0.84964	0.00324506	0.0394052
	FAM20C	0.775271	0.00325935	0.0395202
	TRIAP1	-0.884478	0.00326114	0.0395202
	S100A8	-1.25315	0.0032696	0.0395827
	ETV5	0.65766	0.00328122	0.0396832
	IGHA1	-1.10264	0.00332133	0.0401277
	PVT1	-1.63833	0.00335825	0.0405328
	KIAA0040	-1.36559	0.0033738	0.0406795
	CD59	0.464891	0.00337894	0.0407005
	AKAP8L	-1.20995	0.00338319	0.0407106
	SMARCC2	-0.711364	0.00342625	0.0411873
	CSTA	0.68063	0.00343298	0.0412267
	NEDD8	0.21099	0.00346954	0.0416003
	EMP2	0.994645	0.00347104	0.0416003
	CHMP7	-1.05039	0.00349798	0.0418441
	EXOSC1	-0.743396	0.00349871	0.0418441
	SRSF9	-0.37069	0.00350188	0.0418441
	GATM	0.672777	0.00352301	0.0420547
	ZFAND5	0.481226	0.00353828	0.0421947
	ITGAX	0.965797	0.00357318	0.0425685
	MYO15B	1.15052	0.00358096	0.0426188
	CPVL	0.74224	0.00359529	0.0427468
	EBP	-0.798801	0.00359941	0.0427532
	CARHSP1	-0.79777	0.00361871	0.0429399
	P4HA1	0.622064	0.00364838	0.0432491
	NDUFB6	0.377213	0.0036773	0.0435486
	PITPNA	0.942204	0.00368113	0.0435509
	KLRC1	-3.47592	0.00368981	0.0436105
	CDC42SE1	-0.481777	0.00369994	0.0436871
	CIPC	1.26433	0.00370895	0.0437502
	ELAC2	-2.11458	0.0037216	0.0438562
	RNF167	-0.578434	0.00373389	0.0439578
	CDC42EP3	-0.782294	0.00374195	0.0439683
	TBC1D9	0.742711	0.00374214	0.0439683
	FAM102A	-4.18923	0.00377188	0.0442742
	ADIPOR1	0.348064	0.0037776	0.0442979
	TAX1BP3	0.628676	0.00378475	0.0443384
	USP53	0.445796	0.00379619	0.0444288
	AC092338.3	-0.684012	0.00381691	0.0446276
	NUP210	-1.88302	0.00383223	0.044763
	CNDP2	0.440432	0.00384657	0.0448867
	ZFAND1	-0.569579	0.00387273	0.0451479
	PTK2	1.29948	0.00390102	0.0454334
	FAM89B	-1.01466	0.00391933	0.0456023
	TOB1	-0.927746	0.00393723	0.045766
	OLFML2B	1.02311	0.00394329	0.0457919
	SHFL	-0.926309	0.00395889	0.0459285
	CCNI	-0.201811	0.00398056	0.0460905
	CRYBG1	-1.41323	0.00398022	0.0460905
	TOPORS	-0.973459	0.00399	0.0461551
	LINC00342	-2.42755	0.00400966	0.0463377
	METTL18	-1.41885	0.00402936	0.0464756
	AKT3	1.05738	0.00402686	0.0464756
	DDRGK1	-0.72208	0.00405879	0.0467699
	STMN3	-1.72143	0.00410017	0.0472013
	ANKRD36	-1.33448	0.0041278	0.0474736
	NUAK1	0.953685	0.00417965	0.0480239
	TMED7	0.600985	0.00418675	0.0480593
	ZGPAT	-0.993981	0.00423666	0.0485855
	PTPN22	-1.03032	0.00424784	0.0486204
	MAFG	0.793955	0.00424379	0.0486204
	LINC00623	-0.737721	0.00425525	0.0486588
	RSF1	-0.634071	0.00427491	0.0487903
	HAUS4	0.44689	0.00427283	0.0487903
	LPIN1	-1.47748	0.0042984	0.0490116
	TIMM10B	-1.00145	0.00430644	0.0490565
	LY86	0.405909	0.00434436	0.0494408
	TMEM176B	0.764236	0.00434845	0.0494408
	CD1E	-2.91893	0.00439056	0.0498538
	CDKN1C	1.39344	0.0043931	0.0498538
	BCLAF1	-0.505331	0.00442	0.050064
	ACADVL	-0.809178	0.00441636	0.050064
	BEX2	-2.39744	0.00442569	0.0500811
	SBNO1	-0.687264	0.00444937	0.0503014
	NLRP3	0.821825	0.00447409	0.0505025
	OGA	-0.640812	0.00447982	0.0505025
	HELB	-1.85689	0.00447619	0.0505025
	TMEM50A	-0.358314	0.00449593	0.0505887
	SRPK2	-0.894348	0.00449275	0.0505887
	AKIRIN1	-0.659226	0.0045127	0.0506821
	RASGRP1	-1.87043	0.00451017	0.0506821
	OGFR	-0.761856	0.00451999	0.0507164
	PLPP5	-1.08071	0.00453488	0.0508357
	GNLY	-1.51825	0.00454904	0.050899
	TMEM165	-0.485449	0.00454567	0.050899
	MED4	-0.484744	0.00456378	0.0510163
	RBM22	-0.96765	0.00459781	0.0513204
	PIGT	-0.76903	0.00459957	0.0513204
	PPP3R1	0.646918	0.00464345	0.0517467
	ACER3	0.856185	0.00464643	0.0517467
	CDC25B	-1.16136	0.00465734	0.0518199
	LINC01736	0.522264	0.00472024	0.05243
	APLP2	0.382079	0.00472093	0.05243
	CD9	0.661918	0.00472982	0.0524799
	IGF1R	1.58662	0.00477648	0.0529486
	GBP5	-2.908	0.00480227	0.0531851
	ATRX	-0.443596	0.00480839	0.0532036
	CISH	-2.14702	0.00481821	0.0532253
	C2	1.0234	0.00481982	0.0532253
	RB1CC1	-0.743492	0.00482369	0.0532253
	MAPKAPK5-AS1	-0.933101	0.00491526	0.0541856
	NBPF9	1.15692	0.00492128	0.0542021
	SIDT1-AS1	-2.88401	0.00494275	0.0543884
	P2RY10	-1.84153	0.00494827	0.0543991
	ARRB2	0.258904	0.00499854	0.0549014
	SRSF1	-0.532611	0.00504356	0.0552943
	ZNF791	-0.961218	0.00504031	0.0552943
	TIGIT	-2.94591	0.00505081	0.055323
	RMDN1	-1.37978	0.00505981	0.0553281
	APRT	-0.249378	0.00506053	0.0553281
	PRRC2B	0.606138	0.00507918	0.0554814
	SH2D2A	-4.05395	0.00509899	0.0555456
	ANKRD36C	-1.55734	0.00509012	0.0555456
	CASP6	-1.19881	0.00509627	0.0555456
	FAM107B	-0.848203	0.00514537	0.0559998
	TTC3	-0.437648	0.00515008	0.056
	UBE2D2	-0.308585	0.00524387	0.0568133
	VPS13A	-2.34542	0.00524241	0.0568133
	GRB2	0.353915	0.00524261	0.0568133
	LSR	-2.05005	0.00524331	0.0568133
	FLAD1	-1.1837	0.0052776	0.057127
	SMS	0.340744	0.00528478	0.057153
	BBC3	-1.09324	0.00529793	0.0572435
	IK	-0.507419	0.00531315	0.0573561
	DSC2	0.806447	0.00533438	0.0575333
	MTUS1	0.79086	0.00534697	0.0576172
	EOMES	-4.06226	0.00537519	0.0577133
	ITM2B	-0.159256	0.0053722	0.0577133
	MGAT2	-0.774555	0.00536383	0.0577133
	ATP6V0A1	0.632531	0.00537063	0.0577133
	FADS2	1.15397	0.00539969	0.057893
	POU2F2	-0.695404	0.0054016	0.057893
	TMED3	-0.737467	0.0054263	0.0581056
	SLAMF1	-4.02137	0.00545184	0.0583269
	TRABD	-0.63338	0.00547126	0.0584824
	MCL1	0.328674	0.00550271	0.0587217
	MARVELD1	0.768964	0.00550347	0.0587217
	SUPT20H	-1.05391	0.00552718	0.0589221
	ITM2C	-0.822689	0.00553837	0.0589889
	PCTP	0.772942	0.00556147	0.0591821
	CCRL2	1.05365	0.00558982	0.0593911
	RCOR1	0.868427	0.00559104	0.0593911
	STK10	-0.870776	0.00562861	0.0596842
	MHENCR	-1.66048	0.00562464	0.0596842
	CDC73	0.574979	0.005654	0.0598025
	SP140	-1.81174	0.00565477	0.0598025
	BTN3A1	-1.80924	0.00565271	0.0598025
	ATP6V1G1	-0.239413	0.0056914	0.0601368
	BLOC1S4	-0.66008	0.00574134	0.060611
	TNFRSF25	-1.03823	0.00575713	0.0606695
	BZW1	-0.4178	0.00576718	0.0606695
	PYURF	-0.322492	0.00575583	0.0606695
	PRXL2C	-0.804755	0.00576709	0.0606695
	NMT2	-1.43992	0.00577225	0.0606695
	PIK3CD	-1.34958	0.0057786	0.0606829
	FAM49A	0.684426	0.00578674	0.0607151
	EIF2A	-0.44082	0.00582514	0.0609575
	EPB41L2	0.508919	0.00582437	0.0609575
	TMEM160	0.330557	0.00581545	0.0609575
	SLAMF6	-3.9903	0.00583449	0.061002
	CUL4A	-1.04912	0.00590566	0.0616922
	FAM214B	0.939843	0.00592979	0.0618903
	CYLD	-0.709416	0.00594414	0.0619859
	ZBTB38	-0.717905	0.00596095	0.062053
	RNF139	-0.854744	0.00596039	0.062053
	CD300C	0.834827	0.00597855	0.0621821
	BLVRA	-1.22802	0.00598656	0.0622114
	MPP5	1.17519	0.00600378	0.0623361
	THAP1	-1.16449	0.00601538	0.0624024
	MOB2	-1.21202	0.00603933	0.0625965
	SACM1L	-0.98855	0.00605251	0.0626247
	NR4A1	1.02565	0.00605056	0.0626247
	EMB	-0.547851	0.00608227	0.0628782
	NCMAP-DT	-1.79733	0.00610016	0.0630087
	CCSER2	-0.762656	0.00610869	0.0630423
	RTTN	1.3581	0.00615975	0.0635144
	TENT5C	-2.84541	0.00618903	0.0636518
	EAF1	-3.96419	0.00618566	0.0636518
	C20orf194	0.755796	0.00617994	0.0636518
	HSPE1	0.250352	0.00620194	0.0637297
	TNRC6C	-1.99717	0.00622223	0.0638834
	CENPK	-2.81917	0.00624798	0.0640927
	SEPTIN6	-0.519436	0.00629533	0.0645231
	FNBP4	-0.728396	0.00630711	0.0645885
	ABHD14A	-0.84723	0.00635948	0.0649695
	PRPF18	-1.32657	0.00636061	0.0649695
	CALR	0.299888	0.00635021	0.0649695
	ST3GAL1	0.522906	0.00637512	0.0650621
	MYOF	0.991682	0.00638699	0.0651277
	IGHG4	-1.9038	0.00639638	0.0651679
	ZNF281	-1.08643	0.00643239	0.0653864
	CFAP36	-1.63455	0.00644517	0.0653864
	KCNQ1OT1	-1.46179	0.00644382	0.0653864
	TESPA1	-1.99937	0.00642387	0.0653864
	CCL3L1	-1.77686	0.00643619	0.0653864
	SFI1	-1.98386	0.00646215	0.0654478
	OFD1	-0.553049	0.00646051	0.0654478
	RUNX3	-1.52733	0.00647933	0.0655108
	TMEM71	-1.08407	0.00647559	0.0655108
	LUC7L2	-0.587845	0.00649237	0.0655872
	PRKACA	0.813836	0.00655106	0.0661242
	TTC14	-0.540259	0.00657175	0.0662772
	BNIP3L	0.337777	0.00658306	0.0662794
	CD5	-3.93491	0.00657989	0.0662794
	DNASE2	-1.50203	0.00660009	0.066395
	CABIN1	-1.3261	0.00663342	0.0666743
	DCK	-0.413875	0.00664122	0.0666966
	OGG1	-1.50168	0.00668481	0.0670776
	CCZ1	-0.709892	0.00669038	0.0670776
	SDAD1	-0.7397	0.00674502	0.0675689
	ATOH8	0.649126	0.00675983	0.0676605
	DDX24	-0.412831	0.0067707	0.0677126
	SPTLC3	1.14989	0.00680586	0.0680075
	BTG2	-0.405154	0.00683498	0.0681845
	ELOVL5	-0.631337	0.00683476	0.0681845
	LYRM7	-1.1553	0.00685067	0.0682841
	RNF125	-1.03101	0.00685763	0.0682965
	RAD9A	-1.319	0.00687043	0.0683626
	HOXB2	-1.00685	0.0068757	0.0683626
	C19orf25	-0.811184	0.00688692	0.0684173
	TCEAL1	0.613815	0.00689351	0.068426
	APOL3	-1.61198	0.00694411	0.0688711
	NUDT1	0.475809	0.00695656	0.0689374
	RNF168	-0.859748	0.00696564	0.0689702
	LAMTOR5	0.241585	0.0069989	0.0692422
	TAX1BP1	-0.358019	0.00703641	0.0695557
	LYRM1	-1.49386	0.00705712	0.0697029
	DGKA	-1.14731	0.00706565	0.0697296
	KLF7	0.69455	0.00709245	0.0698788
	MOB3A	-0.81007	0.00708728	0.0698788
	COX5A	0.250791	0.00710526	0.0699473
	HERPUD2	-1.18969	0.00712733	0.0701069
	USP34	-0.782056	0.00714961	0.0701607
	TSPAN5	-3.90134	0.00714906	0.0701607
	ATN1	1.11552	0.00715039	0.0701607
	CEBPA	0.722137	0.00716008	0.0701882
	PSMF1	-0.584169	0.00716494	0.0701882
	NUP35	0.95892	0.00718779	0.0703545
	CCDC69	-1.09706	0.00724175	0.0708247
	SNHG7	-0.551607	0.00725616	0.0709076
	AC022137.4	-1.31513	0.00727847	0.0710676
	ATR	-1.10439	0.00732176	0.0713975
	FADD	-1.59923	0.0073242	0.0713975
	PILRA	0.44603	0.00733256	0.0714208
	IVNS1ABP	0.4707	0.00734059	0.0714408
	HIST1H2AC	-1.77407	0.00735044	0.0714785
	HEIH	-0.889233	0.00736952	0.0714897
	TRIM56	-0.789276	0.00736818	0.0714897
	KMT2E	-0.354906	0.00736595	0.0714897
	DEGS1	-0.650655	0.0073853	0.0715268
	MRPL19	-0.857655	0.00738087	0.0715268
	CLCN5	1.25855	0.00741628	0.0717688
	RNF130	0.375351	0.00743593	0.0718698
	MRPL14	0.350472	0.00743875	0.0718698
	TRIB2	-2.74862	0.00747691	0.072122
	KNOP1	-1.07693	0.00747498	0.072122
	TNFSF8	-1.95357	0.00754448	0.0727151
	NUFIP2	0.529665	0.00755639	0.0727713
	CD226	-2.74535	0.00757601	0.0729016
	TPD52L2	0.515306	0.00758401	0.0729199
	PLEKHO2	0.671994	0.00760242	0.0730382
	FTX	-0.558762	0.00761331	0.0730841
	SECISBP2	-0.745782	0.00763944	0.0732761
	ATP6V0B	0.214046	0.00767094	0.0734158
	ZFAND2B	-0.822446	0.00767202	0.0734158
	MANF	0.333486	0.00767241	0.0734158
	DAB2	0.633367	0.00770483	0.073667
	AL035446.1	0.508278	0.00771188	0.0736756
	CIRBP	-0.213231	0.00773915	0.0738771
	LINC00426	-2.74457	0.00777265	0.0741377
	FCGRT	0.325112	0.00779174	0.0742606
	ING3	-1.0961	0.00783011	0.0744856
	RASSF7	-1.04372	0.00783115	0.0744856
	PCED1B-AS1	-0.307765	0.00783404	0.0744856
	RAB8A	-0.534981	0.00784506	0.0745312
	KAT7	-1.59551	0.00791693	0.0751543
	EGR2	-1.90256	0.00793617	0.0752772
	AL590617.2	0.737406	0.00797138	0.0755513
	RAB22A	-0.862854	0.00798305	0.075602
	SMAGP	-1.47292	0.00801258	0.0758216
	NHLRC3	-0.743687	0.00806645	0.076271
	DEDD2	-1.03805	0.00807898	0.0763292
	GPN3	0.494891	0.00809178	0.0763311
	SIRPG	-2.22609	0.00809195	0.0763311
[truncated: 10,693 more rows]

## Sheet: CD4 CTL
CD4 CTL	gene	log2FC	Pvalue	FDR
[truncated: 11,967 more rows]

[truncated: 24 more sheets: CD4 Naive, CD4 Prolif, CD4 TCM, CD4 TEM, CD8 Naive, CD8 Prolif, CD8 TCM, CD8 TEM, cDC1, cDC2, dnT, Eryth, gdT, HSPC, ILC, MAIT, NK, NK Prolif, NK_CD56, pDC …]
