# Supplementary material for: Integrated single-cell transcriptomics of cerebrospinal fluid cells in treatment-naïve multiple sclerosis
Source: J Neuroinflammation. 2022 Dec 19;19:306. doi: 10.1186/s12974-022-02667-9 (PMC9764586; doi:10.1186/s12974-022-02667-9)
Supplement: Supplementary file 9 — Additional file 9: Table S5. DE genes / Differential expressed genes MS vs Control cell type level 2. Depicted are the differential expressed genes in MS compared to control (Ctrl) for each cluster of cell type level 1 (DE genes). Listed for each gene is the Log fold change (log2-fold change), the p-value und the adjusted p-value (false discovery rate). We used the Welch’s t-test (cellxgene or diffxpy) for the discovery of differentially expressed genes between two groups of cells. A minimum of 10 cells in each group was required for calculation. [file 12974_2022_2667_MOESM9_ESM.xlsx]

## Sheet: ASDC
cluster	gene	log2FC	Pvalue	FDR
Welch's t-Test (diffxpy)
less than 10 cells in two groups (MS n=1; ctrl n=3); no DEG calculation possible
	Gene	"Log Fold Change"	"p-value"	"padj"	"name"
	UBE2J2	"1073.47"	"0.00e+0"	"0.00e+0"	"UBE2J2"
	GSTP1	"0.55"	"0.00e+0"	"0.00e+0"	"GSTP1"
	ALDH3B1	"1073.47"	"0.00e+0"	"0.00e+0"	"ALDH3B1"
	LTO1	"1073.47"	"0.00e+0"	"0.00e+0"	"LTO1"
	ACER3	"1073.47"	"0.00e+0"	"0.00e+0"	"ACER3"
	EED	"1073.47"	"0.00e+0"	"0.00e+0"	"EED"
	CWC15	"-1073.47"	"0.00e+0"	"0.00e+0"	"CWC15"
	SRSF8	"1073.47"	"0.00e+0"	"0.00e+0"	"SRSF8"
	RNF214	"1073.47"	"0.00e+0"	"0.00e+0"	"RNF214"
	FXYD2	"1073.47"	"0.00e+0"	"0.00e+0"	"FXYD2"
	HYOU1	"1073.47"	"0.00e+0"	"0.00e+0"	"HYOU1"
	CBL	"1073.47"	"0.00e+0"	"0.00e+0"	"CBL"
	OAF	"1073.47"	"0.00e+0"	"0.00e+0"	"OAF"
	UBASH3B	"1073.47"	"0.00e+0"	"0.00e+0"	"UBASH3B"
	APLP2	"1073.47"	"0.00e+0"	"0.00e+0"	"APLP2"
	COPS7A	"1073.47"	"0.00e+0"	"0.00e+0"	"COPS7A"
	PTMS	"1073.47"	"0.00e+0"	"0.00e+0"	"PTMS"
	PTPN6	"1074.14"	"0.00e+0"	"0.00e+0"	"PTPN6"
	ITGB7	"1073.47"	"0.00e+0"	"0.00e+0"	"ITGB7"
	EIF4B	"-1073.47"	"0.00e+0"	"0.00e+0"	"EIF4B"
	SMAGP	"1073.47"	"0.00e+0"	"0.00e+0"	"SMAGP"
	NCKAP5L	"1073.47"	"0.00e+0"	"0.00e+0"	"NCKAP5L"
	SPATS2	"1073.47"	"0.00e+0"	"0.00e+0"	"SPATS2"
	ZNF641	"1073.47"	"0.00e+0"	"0.00e+0"	"ZNF641"
	PPP1CA	"1073.47"	"0.00e+0"	"0.00e+0"	"PPP1CA"
	RPAP3	"1073.47"	"0.00e+0"	"0.00e+0"	"RPAP3"
	GXYLT1	"1073.47"	"0.00e+0"	"0.00e+0"	"GXYLT1"
	DDX11	"1073.47"	"0.00e+0"	"0.00e+0"	"DDX11"
	ERGIC2	"1073.47"	"0.00e+0"	"0.00e+0"	"ERGIC2"
	EMP1	"1073.47"	"0.00e+0"	"0.00e+0"	"EMP1"
	ETV6	"1073.47"	"0.00e+0"	"0.00e+0"	"ETV6"
	C3AR1	"1073.47"	"0.00e+0"	"0.00e+0"	"C3AR1"
	AMIGO2	"1073.47"	"0.00e+0"	"0.00e+0"	"AMIGO2"
	RCE1	"1073.47"	"0.00e+0"	"0.00e+0"	"RCE1"
	ZDHHC24	"1073.47"	"0.00e+0"	"0.00e+0"	"ZDHHC24"
	RNASEH2C	"1073.47"	"0.00e+0"	"0.00e+0"	"RNASEH2C"
	COMMD9	"1073.47"	"0.00e+0"	"0.00e+0"	"COMMD9"
	TCP11L1	"1073.47"	"0.00e+0"	"0.00e+0"	"TCP11L1"
	ARL14EP	"1073.47"	"0.00e+0"	"0.00e+0"	"ARL14EP"
	RNF141	"1073.47"	"0.00e+0"	"0.00e+0"	"RNF141"
	MRPL17	"1073.47"	"0.00e+0"	"0.00e+0"	"MRPL17"
	TAF10	"1073.47"	"0.00e+0"	"0.00e+0"	"TAF10"
	PRR5L	"1073.47"	"0.00e+0"	"0.00e+0"	"PRR5L"
	ZNF195	"1073.47"	"0.00e+0"	"0.00e+0"	"ZNF195"
	DERPC	"1073.47"	"0.00e+0"	"0.00e+0"	"DERPC"
	PNPLA2	"1073.47"	"0.00e+0"	"0.00e+0"	"PNPLA2"
	TUBGCP2	"1073.47"	"0.00e+0"	"0.00e+0"	"TUBGCP2"
	PWWP2B	"1073.47"	"0.00e+0"	"0.00e+0"	"PWWP2B"
	PPP2R2D	"1073.47"	"0.00e+0"	"0.00e+0"	"PPP2R2D"
	GLRX3	"1073.47"	"0.00e+0"	"0.00e+0"	"GLRX3"
	AP2A2	"1073.47"	"0.00e+0"	"0.00e+0"	"AP2A2"
	PCBP2	"1.22"	"0.00e+0"	"0.00e+0"	"PCBP2"
	TRAF6	"1073.47"	"0.00e+0"	"0.00e+0"	"TRAF6"
	ARHGAP1	"1073.47"	"0.00e+0"	"0.00e+0"	"ARHGAP1"
	PCNX3	"1073.47"	"0.00e+0"	"0.00e+0"	"PCNX3"
	SCYL1	"1073.47"	"0.00e+0"	"0.00e+0"	"SCYL1"
	CDC42EP2	"1073.47"	"0.00e+0"	"0.00e+0"	"CDC42EP2"
	CAPN1	"1073.47"	"0.00e+0"	"0.00e+0"	"CAPN1"
	NAALADL1	"1073.47"	"0.00e+0"	"0.00e+0"	"NAALADL1"
	SF1	"1073.47"	"0.00e+0"	"0.00e+0"	"SF1"
	PEX16	"1073.47"	"0.00e+0"	"0.00e+0"	"PEX16"
	BAD	"-1073.47"	"0.00e+0"	"0.00e+0"	"BAD"
	SNHG1	"1073.47"	"0.00e+0"	"0.00e+0"	"SNHG1"
	B3GAT3	"1073.47"	"0.00e+0"	"0.00e+0"	"B3GAT3"
	FADS1	"1073.47"	"0.00e+0"	"0.00e+0"	"FADS1"
	PTGDR2	"1073.47"	"0.00e+0"	"0.00e+0"	"PTGDR2"
	MS4A7	"1073.47"	"0.00e+0"	"0.00e+0"	"MS4A7"
	MRPL16	"1073.47"	"0.00e+0"	"0.00e+0"	"MRPL16"
	ATL3	"1073.47"	"0.00e+0"	"0.00e+0"	"ATL3"
	RAB5B	"1073.47"	"0.00e+0"	"0.00e+0"	"RAB5B"
	NABP2	"1073.47"	"0.00e+0"	"0.00e+0"	"NABP2"
	CS	"1073.47"	"0.00e+0"	"0.00e+0"	"CS"
	SPTSSA	"1073.47"	"0.00e+0"	"0.00e+0"	"SPTSSA"
	SDR39U1	"1073.47"	"0.00e+0"	"0.00e+0"	"SDR39U1"
	LTB4R	"1073.47"	"0.00e+0"	"0.00e+0"	"LTB4R"
	TINF2	"1073.47"	"0.00e+0"	"0.00e+0"	"TINF2"
	MDP1	"1073.47"	"0.00e+0"	"0.00e+0"	"MDP1"
	PSMB5	"1073.47"	"0.00e+0"	"0.00e+0"	"PSMB5"
	FAM177A1	"1073.47"	"0.00e+0"	"0.00e+0"	"FAM177A1"
	CCNB1IP1	"1073.47"	"0.00e+0"	"0.00e+0"	"CCNB1IP1"
	CUL4A	"1073.47"	"0.00e+0"	"0.00e+0"	"CUL4A"
	ATP11A	"1073.47"	"0.00e+0"	"0.00e+0"	"ATP11A"
	LIG4	"1073.47"	"0.00e+0"	"0.00e+0"	"LIG4"
	STK24	"1073.47"	"0.00e+0"	"0.00e+0"	"STK24"
	LMO7	"1073.47"	"0.00e+0"	"0.00e+0"	"LMO7"
	ALG11	"1073.47"	"0.00e+0"	"0.00e+0"	"ALG11"
	GAS6	"1073.47"	"0.00e+0"	"0.00e+0"	"GAS6"
	TRIM13	"1073.47"	"0.00e+0"	"0.00e+0"	"TRIM13"
	RALGAPA1	"1073.47"	"0.00e+0"	"0.00e+0"	"RALGAPA1"
	PSMC6	"1073.47"	"0.00e+0"	"0.00e+0"	"PSMC6"
	NRDE2	"1073.47"	"0.00e+0"	"0.00e+0"	"NRDE2"
	SPATA7	"1073.47"	"0.00e+0"	"0.00e+0"	"SPATA7"
	SEL1L	"1073.47"	"0.00e+0"	"0.00e+0"	"SEL1L"
	VASH1	"1074.14"	"0.00e+0"	"0.00e+0"	"VASH1"
	ERG28	"1074.14"	"0.00e+0"	"0.00e+0"	"ERG28"
	RBM25	"1074.14"	"0.00e+0"	"0.00e+0"	"RBM25"
	PRPF39	"1073.47"	"0.00e+0"	"0.00e+0"	"PRPF39"
	ACTN1	"1073.47"	"0.00e+0"	"0.00e+0"	"ACTN1"
	VTI1B	"1074.14"	"0.00e+0"	"0.00e+0"	"VTI1B"
	AL359232.1	"1073.47"	"0.00e+0"	"0.00e+0"	"AL359232.1"
	FUT8	"1073.47"	"0.00e+0"	"0.00e+0"	"FUT8"
	MAX	"1073.47"	"0.00e+0"	"0.00e+0"	"MAX"
	JKAMP	"1073.47"	"0.00e+0"	"0.00e+0"	"JKAMP"
	ACTR10	"1073.47"	"0.00e+0"	"0.00e+0"	"ACTR10"
	ZFP36L1	"1073.47"	"0.00e+0"	"0.00e+0"	"ZFP36L1"
	MGMT	"1073.47"	"0.00e+0"	"0.00e+0"	"MGMT"
	EBPL	"1073.47"	"0.00e+0"	"0.00e+0"	"EBPL"
	SUCLA2	"1073.47"	"0.00e+0"	"0.00e+0"	"SUCLA2"
	NAA25	"1073.47"	"0.00e+0"	"0.00e+0"	"NAA25"
	ATP2A2	"1073.47"	"0.00e+0"	"0.00e+0"	"ATP2A2"
	MMAB	"1073.47"	"0.00e+0"	"0.00e+0"	"MMAB"
	MTERF2	"1073.47"	"0.00e+0"	"0.00e+0"	"MTERF2"
	TMEM263	"1073.47"	"0.00e+0"	"0.00e+0"	"TMEM263"
	TXNRD1	"1073.47"	"0.00e+0"	"0.00e+0"	"TXNRD1"
	COX6A1	"-0.66"	"0.00e+0"	"0.00e+0"	"COX6A1"
	CHPT1	"1073.47"	"0.00e+0"	"0.00e+0"	"CHPT1"
	PLXNC1	"1073.47"	"0.00e+0"	"0.00e+0"	"PLXNC1"
	CCDC59	"1073.47"	"0.00e+0"	"0.00e+0"	"CCDC59"
	OSBPL8	"1074.14"	"0.00e+0"	"0.00e+0"	"OSBPL8"
	MDM1	"1073.47"	"0.00e+0"	"0.00e+0"	"MDM1"
	USP15	"1073.47"	"0.00e+0"	"0.00e+0"	"USP15"
	STAT2	"1073.47"	"0.00e+0"	"0.00e+0"	"STAT2"
	APAF1	"1073.47"	"0.00e+0"	"0.00e+0"	"APAF1"
	SETDB2	"1073.47"	"0.00e+0"	"0.00e+0"	"SETDB2"
	COQ5	"1073.47"	"0.00e+0"	"0.00e+0"	"COQ5"
	AC084018.2	"1073.47"	"0.00e+0"	"0.00e+0"	"AC084018.2"
	RUBCNL	"1073.47"	"0.00e+0"	"0.00e+0"	"RUBCNL"
	RGCC	"1074.47"	"0.00e+0"	"0.00e+0"	"RGCC"
	N4BP2L2	"-1073.47"	"0.00e+0"	"0.00e+0"	"N4BP2L2"
	FLT3	"1073.47"	"0.00e+0"	"0.00e+0"	"FLT3"
	POLR1D	"-1073.47"	"0.00e+0"	"0.00e+0"	"POLR1D"
	MTMR6	"1073.47"	"0.00e+0"	"0.00e+0"	"MTMR6"
	RHOF	"1074.14"	"0.00e+0"	"0.00e+0"	"RHOF"
	SACS	"1073.47"	"0.00e+0"	"0.00e+0"	"SACS"
	EP400	"1073.47"	"0.00e+0"	"0.00e+0"	"EP400"
	SCARB1	"1073.47"	"0.00e+0"	"0.00e+0"	"SCARB1"
	NCOR2	"1073.47"	"0.00e+0"	"0.00e+0"	"NCOR2"
	CDK2AP1	"1073.47"	"0.00e+0"	"0.00e+0"	"CDK2AP1"
	MLXIP	"-1073.47"	"0.00e+0"	"0.00e+0"	"MLXIP"
	BCL7A	"1073.47"	"0.00e+0"	"0.00e+0"	"BCL7A"
	ZNF84	"1073.47"	"0.00e+0"	"0.00e+0"	"ZNF84"
	LGMN	"1073.47"	"0.00e+0"	"0.00e+0"	"LGMN"
	ZRANB1	"1073.47"	"0.00e+0"	"0.00e+0"	"ZRANB1"
	PLEKHA1	"1073.47"	"0.00e+0"	"0.00e+0"	"PLEKHA1"
	CALU	"1073.47"	"0.00e+0"	"0.00e+0"	"CALU"
	STMP1	"1073.47"	"0.00e+0"	"0.00e+0"	"STMP1"
	KDM7A	"1073.47"	"0.00e+0"	"0.00e+0"	"KDM7A"
	NDUFB2	"-1073.47"	"0.00e+0"	"0.00e+0"	"NDUFB2"
	ABCB8	"1073.47"	"0.00e+0"	"0.00e+0"	"ABCB8"
	TMUB1	"1073.47"	"0.00e+0"	"0.00e+0"	"TMUB1"
	ERICH1	"1073.47"	"0.00e+0"	"0.00e+0"	"ERICH1"
	MFHAS1	"1073.47"	"0.00e+0"	"0.00e+0"	"MFHAS1"
	INTS10	"1073.47"	"0.00e+0"	"0.00e+0"	"INTS10"
	RHOBTB2	"1073.47"	"0.00e+0"	"0.00e+0"	"RHOBTB2"
	CCDC25	"1073.47"	"0.00e+0"	"0.00e+0"	"CCDC25"
	RAB11FIP1	"0.66"	"0.00e+0"	"0.00e+0"	"RAB11FIP1"
	EIF4EBP1	"1073.47"	"0.00e+0"	"0.00e+0"	"EIF4EBP1"
	ANK1	"1073.47"	"0.00e+0"	"0.00e+0"	"ANK1"
	SMIM19	"1073.47"	"0.00e+0"	"0.00e+0"	"SMIM19"
	TCEA1	"1073.47"	"0.00e+0"	"0.00e+0"	"TCEA1"
	COPS5	"1073.47"	"0.00e+0"	"0.00e+0"	"COPS5"
	EXOSC4	"1073.47"	"0.00e+0"	"0.00e+0"	"EXOSC4"
	GSDMD	"1073.47"	"0.00e+0"	"0.00e+0"	"GSDMD"
	AC040970.1	"1073.47"	"0.00e+0"	"0.00e+0"	"AC040970.1"
	PTK2	"1073.47"	"0.00e+0"	"0.00e+0"	"PTK2"
	AGO2	"1073.47"	"0.00e+0"	"0.00e+0"	"AGO2"
	SQLE	"1073.47"	"0.00e+0"	"0.00e+0"	"SQLE"
	HBP1	"1073.47"	"0.00e+0"	"0.00e+0"	"HBP1"
	AC023590.1	"1073.47"	"0.00e+0"	"0.00e+0"	"AC023590.1"
	VIRMA	"1073.47"	"0.00e+0"	"0.00e+0"	"VIRMA"
	RBM12B	"1073.47"	"0.00e+0"	"0.00e+0"	"RBM12B"
	NBN	"1073.47"	"0.00e+0"	"0.00e+0"	"NBN"
	RIPK2	"1073.47"	"0.00e+0"	"0.00e+0"	"RIPK2"
	SNX16	"1073.47"	"0.00e+0"	"0.00e+0"	"SNX16"
	IMPA1	"1073.47"	"0.00e+0"	"0.00e+0"	"IMPA1"
	DCAF13	"1073.47"	"0.00e+0"	"0.00e+0"	"DCAF13"
	KMT2E	"1073.47"	"0.00e+0"	"0.00e+0"	"KMT2E"
	KMT2E-AS1	"1073.47"	"0.00e+0"	"0.00e+0"	"KMT2E-AS1"
	DNAJC2	"1073.47"	"0.00e+0"	"0.00e+0"	"DNAJC2"
	LSM5	"1073.47"	"0.00e+0"	"0.00e+0"	"LSM5"
	SKAP2	"1073.47"	"0.00e+0"	"0.00e+0"	"SKAP2"
	SNX10	"1073.47"	"0.00e+0"	"0.00e+0"	"SNX10"
	MALSU1	"1073.47"	"0.00e+0"	"0.00e+0"	"MALSU1"
	NUP42	"1073.47"	"0.00e+0"	"0.00e+0"	"NUP42"
	AHR	"1073.47"	"0.00e+0"	"0.00e+0"	"AHR"
	POLM	"1073.47"	"0.00e+0"	"0.00e+0"	"POLM"
	UMAD1	"1073.47"	"0.00e+0"	"0.00e+0"	"UMAD1"
	MPC1	"1073.47"	"0.00e+0"	"0.00e+0"	"MPC1"
	TCP1	"1073.47"	"0.00e+0"	"0.00e+0"	"TCP1"
	ACAT2	"1073.47"	"0.00e+0"	"0.00e+0"	"ACAT2"
	SERAC1	"1073.47"	"0.00e+0"	"0.00e+0"	"SERAC1"
	KATNA1	"1073.47"	"0.00e+0"	"0.00e+0"	"KATNA1"
	ABRACL	"1073.47"	"0.00e+0"	"0.00e+0"	"ABRACL"
	RNASET2	"-1074.47"	"0.00e+0"	"0.00e+0"	"RNASET2"
	SHARPIN	"-1073.47"	"0.00e+0"	"0.00e+0"	"SHARPIN"
	POLD2	"-1073.47"	"0.00e+0"	"0.00e+0"	"POLD2"
	TNS3	"1073.47"	"0.00e+0"	"0.00e+0"	"TNS3"
	RASA4	"1073.47"	"0.00e+0"	"0.00e+0"	"RASA4"
	PLOD3	"1073.47"	"0.00e+0"	"0.00e+0"	"PLOD3"
	AP1S1	"1073.47"	"0.00e+0"	"0.00e+0"	"AP1S1"
	EPHB4	"1073.47"	"0.00e+0"	"0.00e+0"	"EPHB4"
	SAP25	"1073.47"	"0.00e+0"	"0.00e+0"	"SAP25"
	ZNF655	"1073.47"	"0.00e+0"	"0.00e+0"	"ZNF655"
	CCM2	"1073.47"	"0.00e+0"	"0.00e+0"	"CCM2"
	BRI3	"1073.47"	"0.00e+0"	"0.00e+0"	"BRI3"
	DBF4	"1073.47"	"0.00e+0"	"0.00e+0"	"DBF4"
	HSPB1	"1073.47"	"0.00e+0"	"0.00e+0"	"HSPB1"
	LIMK1	"1073.47"	"0.00e+0"	"0.00e+0"	"LIMK1"
	AC008267.5	"1073.47"	"0.00e+0"	"0.00e+0"	"AC008267.5"
	SUMF2	"1073.47"	"0.00e+0"	"0.00e+0"	"SUMF2"
	FIGNL1	"1073.47"	"0.00e+0"	"0.00e+0"	"FIGNL1"
	TECPR1	"1073.47"	"0.00e+0"	"0.00e+0"	"TECPR1"
	SLC39A4	"1073.47"	"0.00e+0"	"0.00e+0"	"SLC39A4"
	LRRC14	"1073.47"	"0.00e+0"	"0.00e+0"	"LRRC14"
	JAK2	"1073.47"	"0.00e+0"	"0.00e+0"	"JAK2"
	SRGN	"-1074.47"	"0.00e+0"	"0.00e+0"	"SRGN"
	JMJD1C	"1073.47"	"0.00e+0"	"0.00e+0"	"JMJD1C"
	WASHC2C	"1073.47"	"0.00e+0"	"0.00e+0"	"WASHC2C"
	ARHGAP12	"1073.47"	"0.00e+0"	"0.00e+0"	"ARHGAP12"
	ZEB1-AS1	"1073.47"	"0.00e+0"	"0.00e+0"	"ZEB1-AS1"
	MAP3K8	"1073.47"	"0.00e+0"	"0.00e+0"	"MAP3K8"
	VPS26A	"1073.47"	"0.00e+0"	"0.00e+0"	"VPS26A"
	CDC123	"1073.47"	"0.00e+0"	"0.00e+0"	"CDC123"
	SFMBT2	"1073.47"	"0.00e+0"	"0.00e+0"	"SFMBT2"
	FBH1	"1073.47"	"0.00e+0"	"0.00e+0"	"FBH1"
	ANKRD16	"1073.47"	"0.00e+0"	"0.00e+0"	"ANKRD16"
	IDI1	"1074.14"	"0.00e+0"	"0.00e+0"	"IDI1"
	C9orf139	"1073.47"	"0.00e+0"	"0.00e+0"	"C9orf139"
	ABCA2	"1073.47"	"0.00e+0"	"0.00e+0"	"ABCA2"
	TAF3	"1073.47"	"0.00e+0"	"0.00e+0"	"TAF3"
	RABL6	"1073.47"	"0.00e+0"	"0.00e+0"	"RABL6"
	ANXA7	"1073.47"	"0.00e+0"	"0.00e+0"	"ANXA7"
	VCL	"1073.47"	"0.00e+0"	"0.00e+0"	"VCL"
	DUSP5	"1073.47"	"0.00e+0"	"0.00e+0"	"DUSP5"
	MXI1	"1073.47"	"0.00e+0"	"0.00e+0"	"MXI1"
	ATP5MD	"-1073.47"	"0.00e+0"	"0.00e+0"	"ATP5MD"
	C10orf95	"1073.47"	"0.00e+0"	"0.00e+0"	"C10orf95"
	SCD	"1073.47"	"0.00e+0"	"0.00e+0"	"SCD"
	ENTPD7	"1073.47"	"0.00e+0"	"0.00e+0"	"ENTPD7"
	SEC24C	"1073.47"	"0.00e+0"	"0.00e+0"	"SEC24C"
	PI4K2A	"1073.47"	"0.00e+0"	"0.00e+0"	"PI4K2A"
	PDLIM1	"1073.47"	"0.00e+0"	"0.00e+0"	"PDLIM1"
	MYOF	"1073.47"	"0.00e+0"	"0.00e+0"	"MYOF"
	GLUD1	"1073.47"	"0.00e+0"	"0.00e+0"	"GLUD1"
	PPIF	"1073.47"	"0.00e+0"	"0.00e+0"	"PPIF"
	ZMIZ1	"1073.47"	"0.00e+0"	"0.00e+0"	"ZMIZ1"
	SAMD8	"1073.47"	"0.00e+0"	"0.00e+0"	"SAMD8"
	TM9SF3	"1073.47"	"0.00e+0"	"0.00e+0"	"TM9SF3"
	LHPP	"1073.47"	"0.00e+0"	"0.00e+0"	"LHPP"
	SNHG7	"1074.14"	"0.00e+0"	"0.00e+0"	"SNHG7"
	REXO4	"1073.47"	"0.00e+0"	"0.00e+0"	"REXO4"
	RMI1	"1073.47"	"0.00e+0"	"0.00e+0"	"RMI1"
	GKAP1	"1073.47"	"0.00e+0"	"0.00e+0"	"GKAP1"
	AL512625.3	"1073.47"	"0.00e+0"	"0.00e+0"	"AL512625.3"
	TOMM5	"1073.47"	"0.00e+0"	"0.00e+0"	"TOMM5"
	GNE	"1073.47"	"0.00e+0"	"0.00e+0"	"GNE"
	GALT	"1073.47"	"0.00e+0"	"0.00e+0"	"GALT"
	DAPK1	"1074.14"	"0.00e+0"	"0.00e+0"	"DAPK1"
	NFX1	"1073.47"	"0.00e+0"	"0.00e+0"	"NFX1"
	PLAA	"1073.47"	"0.00e+0"	"0.00e+0"	"PLAA"
	KLHL9	"1073.47"	"0.00e+0"	"0.00e+0"	"KLHL9"
	HAUS6	"1073.47"	"0.00e+0"	"0.00e+0"	"HAUS6"
	RRAGA	"1073.47"	"0.00e+0"	"0.00e+0"	"RRAGA"
	KDM4C	"1073.47"	"0.00e+0"	"0.00e+0"	"KDM4C"
	KIAA2026	"1073.47"	"0.00e+0"	"0.00e+0"	"KIAA2026"
	BAG1	"1073.47"	"0.00e+0"	"0.00e+0"	"BAG1"
	SLC2A6	"1073.47"	"0.00e+0"	"0.00e+0"	"SLC2A6"
	SMC2	"1073.47"	"0.00e+0"	"0.00e+0"	"SMC2"
	UGCG	"1.00"	"0.00e+0"	"0.00e+0"	"UGCG"
	SURF6	"1073.47"	"0.00e+0"	"0.00e+0"	"SURF6"
	GBGT1	"1073.47"	"0.00e+0"	"0.00e+0"	"GBGT1"
	UCK1	"1073.47"	"0.00e+0"	"0.00e+0"	"UCK1"
	TOR1A	"-1073.47"	"0.00e+0"	"0.00e+0"	"TOR1A"
	NTMT1	"1073.47"	"0.00e+0"	"0.00e+0"	"NTMT1"
	LINC00963	"1073.47"	"0.00e+0"	"0.00e+0"	"LINC00963"
	ECPAS	"1073.47"	"0.00e+0"	"0.00e+0"	"ECPAS"
	URM1	"1073.47"	"0.00e+0"	"0.00e+0"	"URM1"
	PTGES2	"1073.47"	"0.00e+0"	"0.00e+0"	"PTGES2"
	SH2D3C	"1073.47"	"0.00e+0"	"0.00e+0"	"SH2D3C"
	PSMB7	"1073.47"	"0.00e+0"	"0.00e+0"	"PSMB7"
	ATP6V1G1	"-1073.47"	"0.00e+0"	"0.00e+0"	"ATP6V1G1"
	PRPF4	"1073.47"	"0.00e+0"	"0.00e+0"	"PRPF4"
	SNX30	"1073.47"	"0.00e+0"	"0.00e+0"	"SNX30"
	CIZ1	"1073.47"	"0.00e+0"	"0.00e+0"	"CIZ1"
	BTBD7	"1073.47"	"0.00e+0"	"0.00e+0"	"BTBD7"
	SETD3	"1073.47"	"0.00e+0"	"0.00e+0"	"SETD3"
	YY1	"1073.47"	"0.00e+0"	"0.00e+0"	"YY1"
	PNKP	"1073.47"	"0.00e+0"	"0.00e+0"	"PNKP"
	AC018755.4	"1073.47"	"0.00e+0"	"0.00e+0"	"AC018755.4"
	TSEN34	"1073.47"	"0.00e+0"	"0.00e+0"	"TSEN34"
	RPS9	"-0.45"	"0.00e+0"	"0.00e+0"	"RPS9"
	LILRB2	"1073.47"	"0.00e+0"	"0.00e+0"	"LILRB2"
	LILRB1	"1073.47"	"0.00e+0"	"0.00e+0"	"LILRB1"
	UBE2S	"1073.47"	"0.00e+0"	"0.00e+0"	"UBE2S"
	U2AF2	"1073.47"	"0.00e+0"	"0.00e+0"	"U2AF2"
	A1BG	"1073.47"	"0.00e+0"	"0.00e+0"	"A1BG"
	NOP56	"1073.47"	"0.00e+0"	"0.00e+0"	"NOP56"
	ITPA	"1073.47"	"0.00e+0"	"0.00e+0"	"ITPA"
	C20orf194	"1073.47"	"0.00e+0"	"0.00e+0"	"C20orf194"
	TASP1	"1073.47"	"0.00e+0"	"0.00e+0"	"TASP1"
	ESF1	"1073.47"	"0.00e+0"	"0.00e+0"	"ESF1"
	SNRPB2	"1074.14"	"0.00e+0"	"0.00e+0"	"SNRPB2"
	CD93	"1073.47"	"0.00e+0"	"0.00e+0"	"CD93"
	ABHD12	"1073.47"	"0.00e+0"	"0.00e+0"	"ABHD12"
	PRELID3B	"1073.47"	"0.00e+0"	"0.00e+0"	"PRELID3B"
	CTSZ	"0.66"	"0.00e+0"	"0.00e+0"	"CTSZ"
	RAB22A	"1073.47"	"0.00e+0"	"0.00e+0"	"RAB22A"
	SLC35C2	"1073.47"	"0.00e+0"	"0.00e+0"	"SLC35C2"
	PCIF1	"1073.47"	"0.00e+0"	"0.00e+0"	"PCIF1"
	ADA	"1073.47"	"0.00e+0"	"0.00e+0"	"ADA"
	PTOV1	"1073.47"	"0.00e+0"	"0.00e+0"	"PTOV1"
	NDRG3	"1073.47"	"0.00e+0"	"0.00e+0"	"NDRG3"
	ROMO1	"1074.14"	"0.00e+0"	"0.00e+0"	"ROMO1"
	GGT7	"1073.47"	"0.00e+0"	"0.00e+0"	"GGT7"
	AHCY	"1073.47"	"0.00e+0"	"0.00e+0"	"AHCY"
	RALY	"1073.47"	"0.00e+0"	"0.00e+0"	"RALY"
	CDK5RAP1	"1073.47"	"0.00e+0"	"0.00e+0"	"CDK5RAP1"
	NOL4L	"1073.47"	"0.00e+0"	"0.00e+0"	"NOL4L"
	SCAND1	"1073.47"	"0.00e+0"	"0.00e+0"	"SCAND1"
	PRRG2	"1073.47"	"0.00e+0"	"0.00e+0"	"PRRG2"
	TRPM4	"1073.47"	"0.00e+0"	"0.00e+0"	"TRPM4"
	CARD8-AS1	"1073.47"	"0.00e+0"	"0.00e+0"	"CARD8-AS1"
	ZNF146	"1073.47"	"0.00e+0"	"0.00e+0"	"ZNF146"
	ALKBH6	"1073.47"	"0.00e+0"	"0.00e+0"	"ALKBH6"
	ZNF302	"1073.47"	"0.00e+0"	"0.00e+0"	"ZNF302"
	C19orf12	"1073.47"	"0.00e+0"	"0.00e+0"	"C19orf12"
	ZNF431	"1073.47"	"0.00e+0"	"0.00e+0"	"ZNF431"
	ELL	"1073.47"	"0.00e+0"	"0.00e+0"	"ELL"
	ZNF585B	"1073.47"	"0.00e+0"	"0.00e+0"	"ZNF585B"
	CCDC124	"1073.47"	"0.00e+0"	"0.00e+0"	"CCDC124"
	SIN3B	"1073.47"	"0.00e+0"	"0.00e+0"	"SIN3B"
	AKAP8L	"1073.47"	"0.00e+0"	"0.00e+0"	"AKAP8L"
	ZNF333	"1073.47"	"0.00e+0"	"0.00e+0"	"ZNF333"
	DCAF15	"1073.47"	"0.00e+0"	"0.00e+0"	"DCAF15"
	DNASE2	"1073.47"	"0.00e+0"	"0.00e+0"	"DNASE2"
	JUNB	"-1073.47"	"0.00e+0"	"0.00e+0"	"JUNB"
	MAP1S	"1073.47"	"0.00e+0"	"0.00e+0"	"MAP1S"
	PSMA7	"-1073.47"	"0.00e+0"	"0.00e+0"	"PSMA7"
	RASGRP4	"1073.47"	"0.00e+0"	"0.00e+0"	"RASGRP4"
	MED29	"1073.47"	"0.00e+0"	"0.00e+0"	"MED29"
	ARHGAP35	"1073.47"	"0.00e+0"	"0.00e+0"	"ARHGAP35"
	SLC1A5	"1073.47"	"0.00e+0"	"0.00e+0"	"SLC1A5"
	GEMIN7	"1073.47"	"0.00e+0"	"0.00e+0"	"GEMIN7"
	CLASRP	"1073.47"	"0.00e+0"	"0.00e+0"	"CLASRP"
	ZNF224	"1073.47"	"0.00e+0"	"0.00e+0"	"ZNF224"
	ZNF230	"1073.47"	"0.00e+0"	"0.00e+0"	"ZNF230"
	MAP4K1	"1073.47"	"0.00e+0"	"0.00e+0"	"MAP4K1"
	ZNF45	"1073.47"	"0.00e+0"	"0.00e+0"	"ZNF45"
	POU2F2	"1074.14"	"0.00e+0"	"0.00e+0"	"POU2F2"
	HNRNPUL1	"1073.47"	"0.00e+0"	"0.00e+0"	"HNRNPUL1"
	COQ8B	"1073.47"	"0.00e+0"	"0.00e+0"	"COQ8B"
	SERTAD3	"-1073.47"	"0.00e+0"	"0.00e+0"	"SERTAD3"
	SERTAD1	"1073.47"	"0.00e+0"	"0.00e+0"	"SERTAD1"
	FCGBP	"1073.47"	"0.00e+0"	"0.00e+0"	"FCGBP"
	GSK3A	"1073.47"	"0.00e+0"	"0.00e+0"	"GSK3A"
	NRIP1	"1073.47"	"0.00e+0"	"0.00e+0"	"NRIP1"
	CCT8	"1074.14"	"0.00e+0"	"0.00e+0"	"CCT8"
	TIAM1	"1073.47"	"0.00e+0"	"0.00e+0"	"TIAM1"
	HPRT1	"1073.47"	"0.00e+0"	"0.00e+0"	"HPRT1"
	RBMX2	"1073.47"	"0.00e+0"	"0.00e+0"	"RBMX2"
	NKAP	"1073.47"	"0.00e+0"	"0.00e+0"	"NKAP"
	P2RY10	"1073.47"	"0.00e+0"	"0.00e+0"	"P2RY10"
	PBDC1	"1073.47"	"0.00e+0"	"0.00e+0"	"PBDC1"
	XIST	"1073.47"	"0.00e+0"	"0.00e+0"	"XIST"
	CXorf40B	"1073.47"	"0.00e+0"	"0.00e+0"	"CXorf40B"
	NONO	"1073.47"	"0.00e+0"	"0.00e+0"	"NONO"
	LINC01278	"1073.47"	"0.00e+0"	"0.00e+0"	"LINC01278"
	FAM120C	"1073.47"	"0.00e+0"	"0.00e+0"	"FAM120C"
	HDAC6	"1073.47"	"0.00e+0"	"0.00e+0"	"HDAC6"
	UBA1	"1073.47"	"0.00e+0"	"0.00e+0"	"UBA1"
	SLC9A7	"1073.47"	"0.00e+0"	"0.00e+0"	"SLC9A7"
	MED14	"1073.47"	"0.00e+0"	"0.00e+0"	"MED14"
	SNX12	"1073.47"	"0.00e+0"	"0.00e+0"	"SNX12"
	CXorf38	"1073.47"	"0.00e+0"	"0.00e+0"	"CXorf38"
	FLNA	"1073.47"	"0.00e+0"	"0.00e+0"	"FLNA"
	LAGE3	"1073.47"	"0.00e+0"	"0.00e+0"	"LAGE3"
	TREX1	"1073.47"	"0.00e+0"	"0.00e+0"	"TREX1"
	AL035446.2	"1073.47"	"0.00e+0"	"0.00e+0"	"AL035446.2"
	LRRC26	"1073.47"	"0.00e+0"	"0.00e+0"	"LRRC26"
	LINC01465	"1073.47"	"0.00e+0"	"0.00e+0"	"LINC01465"
	GSTM2	"1073.47"	"0.00e+0"	"0.00e+0"	"GSTM2"
	GAS1	"1073.47"	"0.00e+0"	"0.00e+0"	"GAS1"
	TAZ	"1073.47"	"0.00e+0"	"0.00e+0"	"TAZ"
	C8orf82	"1073.47"	"0.00e+0"	"0.00e+0"	"C8orf82"
	CITED4	"1073.47"	"0.00e+0"	"0.00e+0"	"CITED4"
	MT-ND4L	"1075.14"	"0.00e+0"	"0.00e+0"	"MT-ND4L"
	MT-ATP8	"1073.47"	"0.00e+0"	"0.00e+0"	"MT-ATP8"
	FUNDC2	"1073.47"	"0.00e+0"	"0.00e+0"	"FUNDC2"
	MPP1	"1073.47"	"0.00e+0"	"0.00e+0"	"MPP1"
	IKBKG	"1073.47"	"0.00e+0"	"0.00e+0"	"IKBKG"
	HIST1H2AM	"1073.47"	"0.00e+0"	"0.00e+0"	"HIST1H2AM"
	DHPS	"1073.47"	"0.00e+0"	"0.00e+0"	"DHPS"
	PDK3	"1073.47"	"0.00e+0"	"0.00e+0"	"PDK3"
	OFD1	"1074.14"	"0.00e+0"	"0.00e+0"	"OFD1"
	PITPNB	"1073.47"	"0.00e+0"	"0.00e+0"	"PITPNB"
	GRK3	"1073.47"	"0.00e+0"	"0.00e+0"	"GRK3"
	RANBP1	"1073.47"	"0.00e+0"	"0.00e+0"	"RANBP1"
	COMT	"1073.47"	"0.00e+0"	"0.00e+0"	"COMT"
	SLC25A1	"1074.14"	"0.00e+0"	"0.00e+0"	"SLC25A1"
	BCL2L13	"1073.47"	"0.00e+0"	"0.00e+0"	"BCL2L13"
	CHEK2	"1073.47"	"0.00e+0"	"0.00e+0"	"CHEK2"
	PCNT	"1073.47"	"0.00e+0"	"0.00e+0"	"PCNT"
	PTTG1IP	"1073.47"	"0.00e+0"	"0.00e+0"	"PTTG1IP"
	SUMO3	"1073.47"	"0.00e+0"	"0.00e+0"	"SUMO3"
	TMEM50B	"1073.47"	"0.00e+0"	"0.00e+0"	"TMEM50B"
	IFNGR2	"1073.47"	"0.00e+0"	"0.00e+0"	"IFNGR2"
	IFNAR1	"1073.47"	"0.00e+0"	"0.00e+0"	"IFNAR1"
	SCAF4	"1073.47"	"0.00e+0"	"0.00e+0"	"SCAF4"
	MCM3AP-AS1	"1073.47"	"0.00e+0"	"0.00e+0"	"MCM3AP-AS1"
	PIGA	"1073.47"	"0.00e+0"	"0.00e+0"	"PIGA"
	ASCC2	"1073.47"	"0.00e+0"	"0.00e+0"	"ASCC2"
	PRR14L	"1073.47"	"0.00e+0"	"0.00e+0"	"PRR14L"
	RAB9A	"1073.47"	"0.00e+0"	"0.00e+0"	"RAB9A"
	ARSD	"1073.47"	"0.00e+0"	"0.00e+0"	"ARSD"
	AKAP17A	"1073.47"	"0.00e+0"	"0.00e+0"	"AKAP17A"
	PPP6R2	"1073.47"	"0.00e+0"	"0.00e+0"	"PPP6R2"
	CRELD2	"1073.47"	"0.00e+0"	"0.00e+0"	"CRELD2"
	ALG12	"1073.47"	"0.00e+0"	"0.00e+0"	"ALG12"
	PISD	"1073.47"	"0.00e+0"	"0.00e+0"	"PISD"
	Z97192.3	"1073.47"	"0.00e+0"	"0.00e+0"	"Z97192.3"
	NAGA	"1073.47"	"0.00e+0"	"0.00e+0"	"NAGA"
	RBX1	"0.66"	"0.00e+0"	"0.00e+0"	"RBX1"
	SYNGR1	"1073.47"	"0.00e+0"	"0.00e+0"	"SYNGR1"
	H1F0	"1073.47"	"0.00e+0"	"0.00e+0"	"H1F0"
	PDXP	"1073.47"	"0.00e+0"	"0.00e+0"	"PDXP"
	TXN2	"-1073.47"	"0.00e+0"	"0.00e+0"	"TXN2"
	CERK	"1073.47"	"0.00e+0"	"0.00e+0"	"CERK"
	ZNF439	"1073.47"	"0.00e+0"	"0.00e+0"	"ZNF439"
	LDLR	"1073.47"	"0.00e+0"	"0.00e+0"	"LDLR"
	TYK2	"1073.47"	"0.00e+0"	"0.00e+0"	"TYK2"
	ZZEF1	"1073.47"	"0.00e+0"	"0.00e+0"	"ZZEF1"
	ITGAE	"1073.47"	"0.00e+0"	"0.00e+0"	"ITGAE"
	EMC6	"1073.47"	"0.00e+0"	"0.00e+0"	"EMC6"
	PITPNA-AS1	"1073.47"	"0.00e+0"	"0.00e+0"	"PITPNA-AS1"
	MRM3	"1073.47"	"0.00e+0"	"0.00e+0"	"MRM3"
	TRAPPC2L	"1073.47"	"0.00e+0"	"0.00e+0"	"TRAPPC2L"
	MINK1	"1073.47"	"0.00e+0"	"0.00e+0"	"MINK1"
	COX4I1	"0.34"	"0.00e+0"	"0.00e+0"	"COX4I1"
	PRMT7	"1073.47"	"0.00e+0"	"0.00e+0"	"PRMT7"
	CIAO2B	"-1073.47"	"0.00e+0"	"0.00e+0"	"CIAO2B"
	CNOT1	"1073.47"	"0.00e+0"	"0.00e+0"	"CNOT1"
	ARL2BP	"1074.14"	"0.00e+0"	"0.00e+0"	"ARL2BP"
	NUP93	"1073.47"	"0.00e+0"	"0.00e+0"	"NUP93"
	FTO	"1073.47"	"0.00e+0"	"0.00e+0"	"FTO"
	EXOSC6	"1073.47"	"0.00e+0"	"0.00e+0"	"EXOSC6"
	SIAH1	"1073.47"	"0.00e+0"	"0.00e+0"	"SIAH1"
	SCIMP	"1073.47"	"0.00e+0"	"0.00e+0"	"SCIMP"
	ACADVL	"1073.47"	"0.00e+0"	"0.00e+0"	"ACADVL"
	ERAL1	"1073.47"	"0.00e+0"	"0.00e+0"	"ERAL1"
	SUPT6H	"1073.47"	"0.00e+0"	"0.00e+0"	"SUPT6H"
	NLK	"1073.47"	"0.00e+0"	"0.00e+0"	"NLK"
	TMEM11	"1073.47"	"0.00e+0"	"0.00e+0"	"TMEM11"
	AKAP10	"1073.47"	"0.00e+0"	"0.00e+0"	"AKAP10"
	LLGL1	"1073.47"	"0.00e+0"	"0.00e+0"	"LLGL1"
	NUP88	"1073.47"	"0.00e+0"	"0.00e+0"	"NUP88"
	ATPAF2	"1073.47"	"0.00e+0"	"0.00e+0"	"ATPAF2"
	GAS7	"1073.47"	"0.00e+0"	"0.00e+0"	"GAS7"
	PFAS	"1073.47"	"0.00e+0"	"0.00e+0"	"PFAS"
	BORCS6	"1073.47"	"0.00e+0"	"0.00e+0"	"BORCS6"
	FXR2	"1073.47"	"0.00e+0"	"0.00e+0"	"FXR2"
	PLSCR3	"1073.47"	"0.00e+0"	"0.00e+0"	"PLSCR3"
	EIF5A	"-1073.47"	"0.00e+0"	"0.00e+0"	"EIF5A"
	CENPV	"1073.47"	"0.00e+0"	"0.00e+0"	"CENPV"
	PHF12	"1073.47"	"0.00e+0"	"0.00e+0"	"PHF12"
	PHKB	"-1073.47"	"0.00e+0"	"0.00e+0"	"PHKB"
	CCDC189	"1073.47"	"0.00e+0"	"0.00e+0"	"CCDC189"
	TRIP4	"1073.47"	"0.00e+0"	"0.00e+0"	"TRIP4"
	DAPK2	"1073.47"	"0.00e+0"	"0.00e+0"	"DAPK2"
	TCF12	"1073.47"	"0.00e+0"	"0.00e+0"	"TCF12"
	MYO5A	"1073.47"	"0.00e+0"	"0.00e+0"	"MYO5A"
	SPPL2A	"1073.47"	"0.00e+0"	"0.00e+0"	"SPPL2A"
	SPG11	"-1073.47"	"0.00e+0"	"0.00e+0"	"SPG11"
	ZNF609	"1073.47"	"0.00e+0"	"0.00e+0"	"ZNF609"
	CATSPER2	"1073.47"	"0.00e+0"	"0.00e+0"	"CATSPER2"
	EHD4	"1073.47"	"0.00e+0"	"0.00e+0"	"EHD4"
	NDUFAF1	"1073.47"	"0.00e+0"	"0.00e+0"	"NDUFAF1"
	DNAJC17	"1073.47"	"0.00e+0"	"0.00e+0"	"DNAJC17"
	EIF2AK4	"1073.47"	"0.00e+0"	"0.00e+0"	"EIF2AK4"
	SNURF	"1073.47"	"0.00e+0"	"0.00e+0"	"SNURF"
	MTA1	"1073.47"	"0.00e+0"	"0.00e+0"	"MTA1"
	TMEM62	"1073.47"	"0.00e+0"	"0.00e+0"	"TMEM62"
	ITFG1	"1073.47"	"0.00e+0"	"0.00e+0"	"ITFG1"
	ANP32A	"1073.47"	"0.00e+0"	"0.00e+0"	"ANP32A"
	TSPAN3	"1073.47"	"0.00e+0"	"0.00e+0"	"TSPAN3"
	IL4R	"1073.47"	"0.00e+0"	"0.00e+0"	"IL4R"
	ARHGAP17	"1073.47"	"0.00e+0"	"0.00e+0"	"ARHGAP17"
	KNOP1	"1073.47"	"0.00e+0"	"0.00e+0"	"KNOP1"
	PARN	"1073.47"	"0.00e+0"	"0.00e+0"	"PARN"
	ALG1	"1073.47"	"0.00e+0"	"0.00e+0"	"ALG1"
	GLYR1	"1073.47"	"0.00e+0"	"0.00e+0"	"GLYR1"
	COX5A	"0.66"	"0.00e+0"	"0.00e+0"	"COX5A"
	CRAMP1	"1073.47"	"0.00e+0"	"0.00e+0"	"CRAMP1"
	CRTC3	"1073.47"	"0.00e+0"	"0.00e+0"	"CRTC3"
	DET1	"1073.47"	"0.00e+0"	"0.00e+0"	"DET1"
	AKAP13	"1074.14"	"0.00e+0"	"0.00e+0"	"AKAP13"
	TMED3	"1073.47"	"0.00e+0"	"0.00e+0"	"TMED3"
	PSMA4	"1073.47"	"0.00e+0"	"0.00e+0"	"PSMA4"
	TBC1D2B	"1073.47"	"0.00e+0"	"0.00e+0"	"TBC1D2B"
	MPG	"1073.47"	"0.00e+0"	"0.00e+0"	"MPG"
	TBPL1	"1073.47"	"0.00e+0"	"0.00e+0"	"TBPL1"
	NUFIP2	"1073.47"	"0.00e+0"	"0.00e+0"	"NUFIP2"
	NSRP1	"1073.47"	"0.00e+0"	"0.00e+0"	"NSRP1"
	PHLPP1	"1073.47"	"0.00e+0"	"0.00e+0"	"PHLPP1"
	WDR7	"1073.47"	"0.00e+0"	"0.00e+0"	"WDR7"
	RBBP8	"1073.47"	"0.00e+0"	"0.00e+0"	"RBBP8"
	ESCO1	"1073.47"	"0.00e+0"	"0.00e+0"	"ESCO1"
	ZNF519	"1073.47"	"0.00e+0"	"0.00e+0"	"ZNF519"
	TUBB6	"1073.47"	"0.00e+0"	"0.00e+0"	"TUBB6"
	TMX3	"1073.47"	"0.00e+0"	"0.00e+0"	"TMX3"
	IMPA2	"1073.47"	"0.00e+0"	"0.00e+0"	"IMPA2"
	CHMP1B	"1073.47"	"0.00e+0"	"0.00e+0"	"CHMP1B"
	PPP4R1	"1073.47"	"0.00e+0"	"0.00e+0"	"PPP4R1"
	LINC00667	"1073.47"	"0.00e+0"	"0.00e+0"	"LINC00667"
	NARF	"1073.47"	"0.00e+0"	"0.00e+0"	"NARF"
	HEXD	"1073.47"	"0.00e+0"	"0.00e+0"	"HEXD"
	CCDC57	"1073.47"	"0.00e+0"	"0.00e+0"	"CCDC57"
	MPPE1	"1073.47"	"0.00e+0"	"0.00e+0"	"MPPE1"
	FASN	"1073.47"	"0.00e+0"	"0.00e+0"	"FASN"
	CNDP2	"1073.47"	"0.00e+0"	"0.00e+0"	"CNDP2"
	PTBP1	"1073.47"	"0.00e+0"	"0.00e+0"	"PTBP1"
	PPAN	"1073.47"	"0.00e+0"	"0.00e+0"	"PPAN"
	PRAM1	"1073.47"	"0.00e+0"	"0.00e+0"	"PRAM1"
	HNRNPM	"1073.47"	"0.00e+0"	"0.00e+0"	"HNRNPM"
	TRAPPC5	"1073.47"	"0.00e+0"	"0.00e+0"	"TRAPPC5"
	VAV1	"1073.47"	"0.00e+0"	"0.00e+0"	"VAV1"
	SAFB2	"1073.47"	"0.00e+0"	"0.00e+0"	"SAFB2"
	ZNF407	"1073.47"	"0.00e+0"	"0.00e+0"	"ZNF407"
	KDM4B	"1073.47"	"0.00e+0"	"0.00e+0"	"KDM4B"
	CHAF1A	"1073.47"	"0.00e+0"	"0.00e+0"	"CHAF1A"
	MFSD12	"1073.47"	"0.00e+0"	"0.00e+0"	"MFSD12"
	AP3D1	"1073.47"	"0.00e+0"	"0.00e+0"	"AP3D1"
	TCF3	"1073.47"	"0.00e+0"	"0.00e+0"	"TCF3"
	CNN2	"1073.47"	"0.00e+0"	"0.00e+0"	"CNN2"
	MED16	"1073.47"	"0.00e+0"	"0.00e+0"	"MED16"
	PLIN3	"1073.47"	"0.00e+0"	"0.00e+0"	"PLIN3"
	ABHD15	"1073.47"	"0.00e+0"	"0.00e+0"	"ABHD15"
	CENPX	"1073.47"	"0.00e+0"	"0.00e+0"	"CENPX"
	CCDC137	"1073.47"	"0.00e+0"	"0.00e+0"	"CCDC137"
	HOXB2	"1073.47"	"0.00e+0"	"0.00e+0"	"HOXB2"
	CBX1	"1073.47"	"0.00e+0"	"0.00e+0"	"CBX1"
	NFE2L1	"1073.47"	"0.00e+0"	"0.00e+0"	"NFE2L1"
	TBKBP1	"1073.47"	"0.00e+0"	"0.00e+0"	"TBKBP1"
	MAP3K14	"1073.47"	"0.00e+0"	"0.00e+0"	"MAP3K14"
	DHX8	"1073.47"	"0.00e+0"	"0.00e+0"	"DHX8"
	HOXB-AS1	"1073.47"	"0.00e+0"	"0.00e+0"	"HOXB-AS1"
	AARSD1	"1073.47"	"0.00e+0"	"0.00e+0"	"AARSD1"
	KRT10	"1073.47"	"0.00e+0"	"0.00e+0"	"KRT10"
	STARD3	"1073.47"	"0.00e+0"	"0.00e+0"	"STARD3"
	LASP1	"1073.47"	"0.00e+0"	"0.00e+0"	"LASP1"
	PIP4K2B	"1073.47"	"0.00e+0"	"0.00e+0"	"PIP4K2B"
	CISD3	"1073.47"	"0.00e+0"	"0.00e+0"	"CISD3"
	LIG3	"1073.47"	"0.00e+0"	"0.00e+0"	"LIG3"
	MLX	"1073.47"	"0.00e+0"	"0.00e+0"	"MLX"
	MRPL12	"1073.47"	"0.00e+0"	"0.00e+0"	"MRPL12"
	UBE2Z	"1073.47"	"0.00e+0"	"0.00e+0"	"UBE2Z"
	ACSF2	"1073.47"	"0.00e+0"	"0.00e+0"	"ACSF2"
	ENDOV	"1073.47"	"0.00e+0"	"0.00e+0"	"ENDOV"
	RNF213-AS1	"1073.47"	"0.00e+0"	"0.00e+0"	"RNF213-AS1"
	CANT1	"1073.47"	"0.00e+0"	"0.00e+0"	"CANT1"
	METTL23	"1073.47"	"0.00e+0"	"0.00e+0"	"METTL23"
	UBALD2	"1073.47"	"0.00e+0"	"0.00e+0"	"UBALD2"
	TRIM65	"1073.47"	"0.00e+0"	"0.00e+0"	"TRIM65"
	FAM117A	"1073.47"	"0.00e+0"	"0.00e+0"	"FAM117A"
	TSEN54	"1073.47"	"0.00e+0"	"0.00e+0"	"TSEN54"
	SUMO2	"-0.66"	"0.00e+0"	"0.00e+0"	"SUMO2"
	CD300C	"1073.47"	"0.00e+0"	"0.00e+0"	"CD300C"
	COG1	"1073.47"	"0.00e+0"	"0.00e+0"	"COG1"
	AC005332.4	"1073.47"	"0.00e+0"	"0.00e+0"	"AC005332.4"
	PECAM1	"1073.47"	"0.00e+0"	"0.00e+0"	"PECAM1"
	LUC7L3	"-1073.47"	"0.00e+0"	"0.00e+0"	"LUC7L3"
	MIF4GD	"1073.47"	"0.00e+0"	"0.00e+0"	"MIF4GD"
	ECHDC1	"1073.47"	"0.00e+0"	"0.00e+0"	"ECHDC1"
	POLR2L	"-1073.47"	"0.00e+0"	"0.00e+0"	"POLR2L"
	AL031432.5	"1073.47"	"0.00e+0"	"0.00e+0"	"AL031432.5"
	TMEM183A	"1073.47"	"0.00e+0"	"0.00e+0"	"TMEM183A"
	ARL8A	"1073.47"	"0.00e+0"	"0.00e+0"	"ARL8A"
	NAAA	"1073.47"	"0.00e+0"	"0.00e+0"	"NAAA"
	SEPTIN11	"-1073.47"	"0.00e+0"	"0.00e+0"	"SEPTIN11"
	TIMM17A	"1073.47"	"0.00e+0"	"0.00e+0"	"TIMM17A"
	NAV1	"1073.47"	"0.00e+0"	"0.00e+0"	"NAV1"
	CCNG2	"1073.47"	"0.00e+0"	"0.00e+0"	"CCNG2"
	MRPS18C	"1073.47"	"0.00e+0"	"0.00e+0"	"MRPS18C"
	SNCA	"1073.47"	"0.00e+0"	"0.00e+0"	"SNCA"
	RGS18	"1073.47"	"0.00e+0"	"0.00e+0"	"RGS18"
	DCK	"-1073.47"	"0.00e+0"	"0.00e+0"	"DCK"
	ODR4	"1073.47"	"0.00e+0"	"0.00e+0"	"ODR4"
	SUCO	"1073.47"	"0.00e+0"	"0.00e+0"	"SUCO"
	PAPSS1	"1073.47"	"0.00e+0"	"0.00e+0"	"PAPSS1"
	PIGC	"1073.47"	"0.00e+0"	"0.00e+0"	"PIGC"
	POGK	"1073.47"	"0.00e+0"	"0.00e+0"	"POGK"
	EXOSC9	"1073.47"	"0.00e+0"	"0.00e+0"	"EXOSC9"
	SDHC	"1073.47"	"0.00e+0"	"0.00e+0"	"SDHC"
	BBS7	"1073.47"	"0.00e+0"	"0.00e+0"	"BBS7"
	MGST2	"1074.14"	"0.00e+0"	"0.00e+0"	"MGST2"
	ANAPC10	"1073.47"	"0.00e+0"	"0.00e+0"	"ANAPC10"
	CTDSP1	"1073.47"	"0.00e+0"	"0.00e+0"	"CTDSP1"
	CACYBP	"1073.47"	"0.00e+0"	"0.00e+0"	"CACYBP"
	RUFY3	"1073.47"	"0.00e+0"	"0.00e+0"	"RUFY3"
	SRGAP2	"1073.47"	"0.00e+0"	"0.00e+0"	"SRGAP2"
	JCHAIN	"1073.47"	"0.00e+0"	"0.00e+0"	"JCHAIN"
	TRAPPC12	"1073.47"	"0.00e+0"	"0.00e+0"	"TRAPPC12"
	ZNF669	"1073.47"	"0.00e+0"	"0.00e+0"	"ZNF669"
	TBC1D14	"1073.47"	"0.00e+0"	"0.00e+0"	"TBC1D14"
	AC097382.3	"1073.47"	"0.00e+0"	"0.00e+0"	"AC097382.3"
	CD38	"1073.47"	"0.00e+0"	"0.00e+0"	"CD38"
	EFCAB2	"1073.47"	"0.00e+0"	"0.00e+0"	"EFCAB2"
	QDPR	"1073.47"	"0.00e+0"	"0.00e+0"	"QDPR"
	LAP3	"1073.47"	"0.00e+0"	"0.00e+0"	"LAP3"
	MED28	"1073.47"	"0.00e+0"	"0.00e+0"	"MED28"
	SEPSECS	"1073.47"	"0.00e+0"	"0.00e+0"	"SEPSECS"
	SEPSECS-AS1	"1073.47"	"0.00e+0"	"0.00e+0"	"SEPSECS-AS1"
	ANAPC4	"1073.47"	"0.00e+0"	"0.00e+0"	"ANAPC4"
	CEP170	"1073.47"	"0.00e+0"	"0.00e+0"	"CEP170"
	TLR10	"1073.47"	"0.00e+0"	"0.00e+0"	"TLR10"
	GNPAT	"1073.47"	"0.00e+0"	"0.00e+0"	"GNPAT"
	UBE2K	"1073.47"	"0.00e+0"	"0.00e+0"	"UBE2K"
	PDS5A	"1073.47"	"0.00e+0"	"0.00e+0"	"PDS5A"
	EXOC1	"1073.47"	"0.00e+0"	"0.00e+0"	"EXOC1"
	CNIH4	"1073.47"	"0.00e+0"	"0.00e+0"	"CNIH4"
	BATF3	"1073.47"	"0.00e+0"	"0.00e+0"	"BATF3"
	PACC1	"1073.47"	"0.00e+0"	"0.00e+0"	"PACC1"
	CD55	"1073.47"	"0.00e+0"	"0.00e+0"	"CD55"
	PAICS	"1073.47"	"0.00e+0"	"0.00e+0"	"PAICS"
	PFDN2	"1073.47"	"0.00e+0"	"0.00e+0"	"PFDN2"
	AC108488.3	"1073.47"	"0.00e+0"	"0.00e+0"	"AC108488.3"
	ARHGAP30	"1073.47"	"0.00e+0"	"0.00e+0"	"ARHGAP30"
	MSMO1	"1074.14"	"0.00e+0"	"0.00e+0"	"MSMO1"
	HIST2H2AB	"1073.47"	"0.00e+0"	"0.00e+0"	"HIST2H2AB"
	HIST2H2AC	"1073.47"	"0.00e+0"	"0.00e+0"	"HIST2H2AC"
	TXNIP	"-1073.47"	"0.00e+0"	"0.00e+0"	"TXNIP"
	MCTP1	"1073.47"	"0.00e+0"	"0.00e+0"	"MCTP1"
	PEX11B	"1073.47"	"0.00e+0"	"0.00e+0"	"PEX11B"
	GPR89A	"1073.47"	"0.00e+0"	"0.00e+0"	"GPR89A"
	GLRX	"1073.47"	"0.00e+0"	"0.00e+0"	"GLRX"
	AC253572.2	"1073.47"	"0.00e+0"	"0.00e+0"	"AC253572.2"
	NBPF26	"1073.47"	"0.00e+0"	"0.00e+0"	"NBPF26"
	FBXL17	"1073.47"	"0.00e+0"	"0.00e+0"	"FBXL17"
	ATG10	"1073.47"	"0.00e+0"	"0.00e+0"	"ATG10"
	MAN2A1	"1073.47"	"0.00e+0"	"0.00e+0"	"MAN2A1"
	CD2	"1073.47"	"0.00e+0"	"0.00e+0"	"CD2"
	PHTF1	"1073.47"	"0.00e+0"	"0.00e+0"	"PHTF1"
	GRAMD2B	"1073.47"	"0.00e+0"	"0.00e+0"	"GRAMD2B"
	PPM1J	"1073.47"	"0.00e+0"	"0.00e+0"	"PPM1J"
	RAP1A	"1073.47"	"0.00e+0"	"0.00e+0"	"RAP1A"
	SMAD5	"1073.47"	"0.00e+0"	"0.00e+0"	"SMAD5"
	BRD8	"1073.47"	"0.00e+0"	"0.00e+0"	"BRD8"
	ATP5PB	"1074.14"	"0.00e+0"	"0.00e+0"	"ATP5PB"
	LRIF1	"1073.47"	"0.00e+0"	"0.00e+0"	"LRIF1"
	TMEM167B	"1073.47"	"0.00e+0"	"0.00e+0"	"TMEM167B"
	YTHDC2	"1073.47"	"0.00e+0"	"0.00e+0"	"YTHDC2"
	AP3B1	"1073.47"	"0.00e+0"	"0.00e+0"	"AP3B1"
	PRPF3	"1073.47"	"0.00e+0"	"0.00e+0"	"PRPF3"
	ANKRA2	"-1073.47"	"0.00e+0"	"0.00e+0"	"ANKRA2"
	CBR4	"1073.47"	"0.00e+0"	"0.00e+0"	"CBR4"
	FBXO8	"1073.47"	"0.00e+0"	"0.00e+0"	"FBXO8"
	CEP44	"1073.47"	"0.00e+0"	"0.00e+0"	"CEP44"
	ADAM15	"1073.47"	"0.00e+0"	"0.00e+0"	"ADAM15"
	PRIMPOL	"1073.47"	"0.00e+0"	"0.00e+0"	"PRIMPOL"
	FASTKD3	"1073.47"	"0.00e+0"	"0.00e+0"	"FASTKD3"
	DAP	"1073.47"	"0.00e+0"	"0.00e+0"	"DAP"
	FLAD1	"1073.47"	"0.00e+0"	"0.00e+0"	"FLAD1"
	IL6R	"-1073.47"	"0.00e+0"	"0.00e+0"	"IL6R"
	OTULIN	"1073.47"	"0.00e+0"	"0.00e+0"	"OTULIN"
	SLC27A3	"1073.47"	"0.00e+0"	"0.00e+0"	"SLC27A3"
	CHTOP	"1073.47"	"0.00e+0"	"0.00e+0"	"CHTOP"
	S100A13	"1073.47"	"0.00e+0"	"0.00e+0"	"S100A13"
	RAD1	"1073.47"	"0.00e+0"	"0.00e+0"	"RAD1"
	BRIX1	"1073.47"	"0.00e+0"	"0.00e+0"	"BRIX1"
	PTGER4	"1073.47"	"0.00e+0"	"0.00e+0"	"PTGER4"
	SMIM15	"1073.47"	"0.00e+0"	"0.00e+0"	"SMIM15"
	CWC27	"1073.47"	"0.00e+0"	"0.00e+0"	"CWC27"
	CD180	"1073.47"	"0.00e+0"	"0.00e+0"	"CD180"
	NAIP	"1073.47"	"0.00e+0"	"0.00e+0"	"NAIP"
	RFX5	"1073.47"	"0.00e+0"	"0.00e+0"	"RFX5"
	MLLT11	"1073.47"	"0.00e+0"	"0.00e+0"	"MLLT11"
	MINDY1	"1073.47"	"0.00e+0"	"0.00e+0"	"MINDY1"
	LSM6	"1073.47"	"0.00e+0"	"0.00e+0"	"LSM6"
	RDH14	"1073.47"	"0.00e+0"	"0.00e+0"	"RDH14"
	RHOB	"1073.47"	"0.00e+0"	"0.00e+0"	"RHOB"
	C4orf48	"1073.47"	"0.00e+0"	"0.00e+0"	"C4orf48"
	MARCH7	"1073.47"	"0.00e+0"	"0.00e+0"	"MARCH7"
	STAM2	"1073.47"	"0.00e+0"	"0.00e+0"	"STAM2"
	NGLY1	"1073.47"	"0.00e+0"	"0.00e+0"	"NGLY1"
	ZRANB3	"1073.47"	"0.00e+0"	"0.00e+0"	"ZRANB3"
	RBMS3	"1073.47"	"0.00e+0"	"0.00e+0"	"RBMS3"
	ACAA1	"1073.47"	"0.00e+0"	"0.00e+0"	"ACAA1"
	MYD88	"-1073.47"	"0.00e+0"	"0.00e+0"	"MYD88"
	CSRNP1	"1073.47"	"0.00e+0"	"0.00e+0"	"CSRNP1"
	MCM9	"1073.47"	"0.00e+0"	"0.00e+0"	"MCM9"
	MAP3K2-DT	"1073.47"	"0.00e+0"	"0.00e+0"	"MAP3K2-DT"
	RFTN1	"1073.47"	"0.00e+0"	"0.00e+0"	"RFTN1"
	SEC22C	"1073.47"	"0.00e+0"	"0.00e+0"	"SEC22C"
	CBWD2	"1073.47"	"0.00e+0"	"0.00e+0"	"CBWD2"
	SACM1L	"1073.47"	"0.00e+0"	"0.00e+0"	"SACM1L"
	NBEAL2	"1073.47"	"0.00e+0"	"0.00e+0"	"NBEAL2"
	NME6	"1073.47"	"0.00e+0"	"0.00e+0"	"NME6"
	SLC20A1	"-1073.47"	"0.00e+0"	"0.00e+0"	"SLC20A1"
	NCKIPSD	"1073.47"	"0.00e+0"	"0.00e+0"	"NCKIPSD"
	IMPDH2	"1074.14"	"0.00e+0"	"0.00e+0"	"IMPDH2"
	UXS1	"1073.47"	"0.00e+0"	"0.00e+0"	"UXS1"
	RNF149	"1073.47"	"0.00e+0"	"0.00e+0"	"RNF149"
	CNOT11	"1073.47"	"0.00e+0"	"0.00e+0"	"CNOT11"
	GYPC	"1073.47"	"0.00e+0"	"0.00e+0"	"GYPC"
	MRPS25	"1073.47"	"0.00e+0"	"0.00e+0"	"MRPS25"
	DHRS9	"1073.47"	"0.00e+0"	"0.00e+0"	"DHRS9"
	GPR155	"1073.47"	"0.00e+0"	"0.00e+0"	"GPR155"
	RETREG2	"1073.47"	"0.00e+0"	"0.00e+0"	"RETREG2"
	CUL3	"1073.47"	"0.00e+0"	"0.00e+0"	"CUL3"
	TRIP12	"1073.47"	"0.00e+0"	"0.00e+0"	"TRIP12"
	IDH1	"1073.47"	"0.00e+0"	"0.00e+0"	"IDH1"
	SH3BP4	"1073.47"	"0.00e+0"	"0.00e+0"	"SH3BP4"
	COL6A3	"1073.47"	"0.00e+0"	"0.00e+0"	"COL6A3"
	FAM126B	"1073.47"	"0.00e+0"	"0.00e+0"	"FAM126B"
	ORC2	"1073.47"	"0.00e+0"	"0.00e+0"	"ORC2"
	HES6	"1073.47"	"0.00e+0"	"0.00e+0"	"HES6"
	ANKRD44	"1073.47"	"0.00e+0"	"0.00e+0"	"ANKRD44"
	ASB1	"1073.47"	"0.00e+0"	"0.00e+0"	"ASB1"
	CAPN10	"1073.47"	"0.00e+0"	"0.00e+0"	"CAPN10"
	NAB1	"1073.47"	"0.00e+0"	"0.00e+0"	"NAB1"
	ITPRID2	"1073.47"	"0.00e+0"	"0.00e+0"	"ITPRID2"
	THAP4	"1073.47"	"0.00e+0"	"0.00e+0"	"THAP4"
	PLEKHA3	"1073.47"	"0.00e+0"	"0.00e+0"	"PLEKHA3"
	ATG4B	"1073.47"	"0.00e+0"	"0.00e+0"	"ATG4B"
	D2HGDH	"1073.47"	"0.00e+0"	"0.00e+0"	"D2HGDH"
	SUMF1	"1073.47"	"0.00e+0"	"0.00e+0"	"SUMF1"
	PRKRA	"1073.47"	"0.00e+0"	"0.00e+0"	"PRKRA"
	HNRNPA3	"1073.47"	"0.00e+0"	"0.00e+0"	"HNRNPA3"
	SEC13	"1073.47"	"0.00e+0"	"0.00e+0"	"SEC13"
	TMEM43	"1073.47"	"0.00e+0"	"0.00e+0"	"TMEM43"
	PBRM1	"-1073.47"	"0.00e+0"	"0.00e+0"	"PBRM1"
	GLT8D1	"1073.47"	"0.00e+0"	"0.00e+0"	"GLT8D1"
	ARHGEF3	"1074.14"	"0.00e+0"	"0.00e+0"	"ARHGEF3"
	MRPL30	"1073.47"	"0.00e+0"	"0.00e+0"	"MRPL30"
	COMMD1	"1073.47"	"0.00e+0"	"0.00e+0"	"COMMD1"
	HPS3	"1073.47"	"0.00e+0"	"0.00e+0"	"HPS3"
	C2orf74	"1073.47"	"0.00e+0"	"0.00e+0"	"C2orf74"
	RAP2B	"1073.47"	"0.00e+0"	"0.00e+0"	"RAP2B"
	TBL1XR1	"1073.47"	"0.00e+0"	"0.00e+0"	"TBL1XR1"
	GNB4	"1073.47"	"0.00e+0"	"0.00e+0"	"GNB4"
	CRIPT	"1073.47"	"0.00e+0"	"0.00e+0"	"CRIPT"
	CEBPZOS	"1073.47"	"0.00e+0"	"0.00e+0"	"CEBPZOS"
	MRPL47	"1073.47"	"0.00e+0"	"0.00e+0"	"MRPL47"
	USP13	"1073.47"	"0.00e+0"	"0.00e+0"	"USP13"
	ATP11B	"1073.47"	"0.00e+0"	"0.00e+0"	"ATP11B"
	DCUN1D1	"1073.47"	"0.00e+0"	"0.00e+0"	"DCUN1D1"
	KLHL6	"1073.47"	"0.00e+0"	"0.00e+0"	"KLHL6"
	STRN	"1073.47"	"0.00e+0"	"0.00e+0"	"STRN"
	AL133243.2	"1073.47"	"0.00e+0"	"0.00e+0"	"AL133243.2"
	LSG1	"1073.47"	"0.00e+0"	"0.00e+0"	"LSG1"
	RNF168	"1073.47"	"0.00e+0"	"0.00e+0"	"RNF168"
	SLC30A6	"1073.47"	"0.00e+0"	"0.00e+0"	"SLC30A6"
	FOSL2	"1073.47"	"0.00e+0"	"0.00e+0"	"FOSL2"
	ATP5ME	"-1073.47"	"0.00e+0"	"0.00e+0"	"ATP5ME"
	POMC	"1073.47"	"0.00e+0"	"0.00e+0"	"POMC"
	UBXN2A	"1073.47"	"0.00e+0"	"0.00e+0"	"UBXN2A"
	SLBP	"1073.47"	"0.00e+0"	"0.00e+0"	"SLBP"
	SLC25A36	"1073.47"	"0.00e+0"	"0.00e+0"	"SLC25A36"
	ETF1	"-1073.47"	"0.00e+0"	"0.00e+0"	"ETF1"
	MRPS22	"1073.47"	"0.00e+0"	"0.00e+0"	"MRPS22"
	ACPP	"1073.47"	"0.00e+0"	"0.00e+0"	"ACPP"
	SLC25A26	"1073.47"	"0.00e+0"	"0.00e+0"	"SLC25A26"
	EBLN2	"1073.47"	"0.00e+0"	"0.00e+0"	"EBLN2"
	CHMP2B	"-1073.47"	"0.00e+0"	"0.00e+0"	"CHMP2B"
	CGGBP1	"1073.47"	"0.00e+0"	"0.00e+0"	"CGGBP1"
	NSUN3	"1073.47"	"0.00e+0"	"0.00e+0"	"NSUN3"
	ACTR1B	"1073.47"	"0.00e+0"	"0.00e+0"	"ACTR1B"
	CRYBG3	"1073.47"	"0.00e+0"	"0.00e+0"	"CRYBG3"
	FAHD2A	"1073.47"	"0.00e+0"	"0.00e+0"	"FAHD2A"
	RPIA	"1073.47"	"0.00e+0"	"0.00e+0"	"RPIA"
	TOMM70	"1073.47"	"0.00e+0"	"0.00e+0"	"TOMM70"
	USP39	"1073.47"	"0.00e+0"	"0.00e+0"	"USP39"
	VAMP8	"-0.66"	"0.00e+0"	"0.00e+0"	"VAMP8"
	BBX	"1074.14"	"0.00e+0"	"0.00e+0"	"BBX"
	PHLDB2	"1073.47"	"0.00e+0"	"0.00e+0"	"PHLDB2"
	ATG3	"1073.47"	"0.00e+0"	"0.00e+0"	"ATG3"
	MOGS	"1073.47"	"0.00e+0"	"0.00e+0"	"MOGS"
	HCLS1	"1073.47"	"0.00e+0"	"0.00e+0"	"HCLS1"
	WBP1	"1073.47"	"0.00e+0"	"0.00e+0"	"WBP1"
	PARP15	"1073.47"	"0.00e+0"	"0.00e+0"	"PARP15"
	HACD2	"1073.47"	"0.00e+0"	"0.00e+0"	"HACD2"
	SEC61A1	"1073.47"	"0.00e+0"	"0.00e+0"	"SEC61A1"
	MBD4	"1073.47"	"0.00e+0"	"0.00e+0"	"MBD4"
	NUDT16	"1073.47"	"0.00e+0"	"0.00e+0"	"NUDT16"
	DGUOK	"1073.47"	"0.00e+0"	"0.00e+0"	"DGUOK"
	WDR47	"1073.47"	"0.00e+0"	"0.00e+0"	"WDR47"
	OTUD4	"1073.47"	"0.00e+0"	"0.00e+0"	"OTUD4"
	HMGN4	"1073.47"	"0.00e+0"	"0.00e+0"	"HMGN4"
	HIST1H4C	"1074.47"	"0.00e+0"	"0.00e+0"	"HIST1H4C"
	SERPINB1	"1073.47"	"0.00e+0"	"0.00e+0"	"SERPINB1"
	IFNLR1	"1073.47"	"0.00e+0"	"0.00e+0"	"IFNLR1"
	RIPK1	"1073.47"	"0.00e+0"	"0.00e+0"	"RIPK1"
	SZT2	"1073.47"	"0.00e+0"	"0.00e+0"	"SZT2"
	EXOSC10	"1073.47"	"0.00e+0"	"0.00e+0"	"EXOSC10"
	TRIM26	"1073.47"	"0.00e+0"	"0.00e+0"	"TRIM26"
	FAM50B	"1073.47"	"0.00e+0"	"0.00e+0"	"FAM50B"
	TMEM50A	"1073.47"	"0.00e+0"	"0.00e+0"	"TMEM50A"
	GMEB1	"1073.47"	"0.00e+0"	"0.00e+0"	"GMEB1"
	GMDS	"1073.47"	"0.00e+0"	"0.00e+0"	"GMDS"
	SRM	"1073.47"	"0.00e+0"	"0.00e+0"	"SRM"
	PREP	"1073.47"	"0.00e+0"	"0.00e+0"	"PREP"
	EEF1E1	"1073.47"	"0.00e+0"	"0.00e+0"	"EEF1E1"
	KCNMB1	"1073.47"	"0.00e+0"	"0.00e+0"	"KCNMB1"
	YTHDF2	"1073.47"	"0.00e+0"	"0.00e+0"	"YTHDF2"
	FOXO3	"1073.47"	"0.00e+0"	"0.00e+0"	"FOXO3"
	RBMXL1	"1073.47"	"0.00e+0"	"0.00e+0"	"RBMXL1"
	TMEM14B	"1073.47"	"0.00e+0"	"0.00e+0"	"TMEM14B"
	ZNF436	"1073.47"	"0.00e+0"	"0.00e+0"	"ZNF436"
	ZSCAN16-AS1	"1073.47"	"0.00e+0"	"0.00e+0"	"ZSCAN16-AS1"
	GPSM2	"1073.47"	"0.00e+0"	"0.00e+0"	"GPSM2"
	DUSP1	"1073.47"	"0.00e+0"	"0.00e+0"	"DUSP1"
	PEF1	"1073.47"	"0.00e+0"	"0.00e+0"	"PEF1"
	USP45	"1073.47"	"0.00e+0"	"0.00e+0"	"USP45"
	LMO4	"1073.47"	"0.00e+0"	"0.00e+0"	"LMO4"
	WDTC1	"1073.47"	"0.00e+0"	"0.00e+0"	"WDTC1"
	EIF4G3	"1073.47"	"0.00e+0"	"0.00e+0"	"EIF4G3"
	RPL10A	"-0.45"	"0.00e+0"	"0.00e+0"	"RPL10A"
	TAF11	"1073.47"	"0.00e+0"	"0.00e+0"	"TAF11"
	RNGTT	"1073.47"	"0.00e+0"	"0.00e+0"	"RNGTT"
	TBC1D9B	"1073.47"	"0.00e+0"	"0.00e+0"	"TBC1D9B"
	PPP1R18	"1073.47"	"0.00e+0"	"0.00e+0"	"PPP1R18"
	SDHB	"1073.47"	"0.00e+0"	"0.00e+0"	"SDHB"
	NBPF1	"1073.47"	"0.00e+0"	"0.00e+0"	"NBPF1"
	SMIM29	"1073.47"	"0.00e+0"	"0.00e+0"	"SMIM29"
	SIMC1	"1073.47"	"0.00e+0"	"0.00e+0"	"SIMC1"
	GPBP1L1	"1073.47"	"0.00e+0"	"0.00e+0"	"GPBP1L1"
	DHX16	"1073.47"	"0.00e+0"	"0.00e+0"	"DHX16"
	NDUFAF4	"1073.47"	"0.00e+0"	"0.00e+0"	"NDUFAF4"
	PDLIM7	"1073.47"	"0.00e+0"	"0.00e+0"	"PDLIM7"
	TYW3	"1073.47"	"0.00e+0"	"0.00e+0"	"TYW3"
	FGR	"1073.47"	"0.00e+0"	"0.00e+0"	"FGR"
	EIF2B3	"1073.47"	"0.00e+0"	"0.00e+0"	"EIF2B3"
	ATG4C	"1073.47"	"0.00e+0"	"0.00e+0"	"ATG4C"
	DHCR24	"1073.47"	"0.00e+0"	"0.00e+0"	"DHCR24"
	DHDDS	"1073.47"	"0.00e+0"	"0.00e+0"	"DHDDS"
	ZFAND3	"1073.47"	"0.00e+0"	"0.00e+0"	"ZFAND3"
	RUFY1	"1073.47"	"0.00e+0"	"0.00e+0"	"RUFY1"
	PRRC2A	"1073.47"	"0.00e+0"	"0.00e+0"	"PRRC2A"
	PANK3	"1073.47"	"0.00e+0"	"0.00e+0"	"PANK3"
	CCNG1	"1073.47"	"0.00e+0"	"0.00e+0"	"CCNG1"
	VARS	"1073.47"	"0.00e+0"	"0.00e+0"	"VARS"
	NADK	"1073.47"	"0.00e+0"	"0.00e+0"	"NADK"
	SLC26A2	"1073.47"	"0.00e+0"	"0.00e+0"	"SLC26A2"
	ADRB2	"1073.47"	"0.00e+0"	"0.00e+0"	"ADRB2"
	BCAR3	"1073.47"	"0.00e+0"	"0.00e+0"	"BCAR3"
	SLC35E2B	"1073.47"	"0.00e+0"	"0.00e+0"	"SLC35E2B"
	GCLM	"1073.47"	"0.00e+0"	"0.00e+0"	"GCLM"
	S100PBP	"1073.47"	"0.00e+0"	"0.00e+0"	"S100PBP"
	AGO1	"1073.47"	"0.00e+0"	"0.00e+0"	"AGO1"
	NDFIP1	"-1073.47"	"0.00e+0"	"0.00e+0"	"NDFIP1"
	ZNF322	"1073.47"	"0.00e+0"	"0.00e+0"	"ZNF322"
	MAGOH	"1074.14"	"0.00e+0"	"0.00e+0"	"MAGOH"
	RNF14	"1073.47"	"0.00e+0"	"0.00e+0"	"RNF14"
	ATAD3B	"1073.47"	"0.00e+0"	"0.00e+0"	"ATAD3B"
	VAV3	"1074.14"	"0.00e+0"	"0.00e+0"	"VAV3"
	DELE1	"1073.47"	"0.00e+0"	"0.00e+0"	"DELE1"
	CEP85L	"1073.47"	"0.00e+0"	"0.00e+0"	"CEP85L"
	AZIN2	"1073.47"	"0.00e+0"	"0.00e+0"	"AZIN2"
	SLC25A24	"1073.47"	"0.00e+0"	"0.00e+0"	"SLC25A24"
	DIAPH1	"1073.47"	"0.00e+0"	"0.00e+0"	"DIAPH1"
	CYSTM1	"1073.47"	"0.00e+0"	"0.00e+0"	"CYSTM1"
	HLA-DQA2	"1074.14"	"0.00e+0"	"0.00e+0"	"HLA-DQA2"
	RRP36	"1073.47"	"0.00e+0"	"0.00e+0"	"RRP36"
	RNF144B	"1073.47"	"0.00e+0"	"0.00e+0"	"RNF144B"
	YARS	"1073.47"	"0.00e+0"	"0.00e+0"	"YARS"
	PPIH	"1073.47"	"0.00e+0"	"0.00e+0"	"PPIH"
	TTC1	"1073.47"	"0.00e+0"	"0.00e+0"	"TTC1"
	ZBTB48	"1073.47"	"0.00e+0"	"0.00e+0"	"ZBTB48"
	CCDC30	"1073.47"	"0.00e+0"	"0.00e+0"	"CCDC30"
	UBLCP1	"1073.47"	"0.00e+0"	"0.00e+0"	"UBLCP1"
	KCNAB2	"1073.47"	"0.00e+0"	"0.00e+0"	"KCNAB2"
	ADAM19	"1073.47"	"0.00e+0"	"0.00e+0"	"ADAM19"
	ZNF184	"1073.47"	"0.00e+0"	"0.00e+0"	"ZNF184"
	DCTN4	"1073.47"	"0.00e+0"	"0.00e+0"	"DCTN4"
	CDC5L	"1073.47"	"0.00e+0"	"0.00e+0"	"CDC5L"
	MFSD4B	"1073.47"	"0.00e+0"	"0.00e+0"	"MFSD4B"
	RPS6KA1	"1073.47"	"0.00e+0"	"0.00e+0"	"RPS6KA1"
	YIPF1	"1073.47"	"0.00e+0"	"0.00e+0"	"YIPF1"
	BTF3L4	"1073.47"	"0.00e+0"	"0.00e+0"	"BTF3L4"
	DR1	"1073.47"	"0.00e+0"	"0.00e+0"	"DR1"
	HDAC2-AS2	"1073.47"	"0.00e+0"	"0.00e+0"	"HDAC2-AS2"
	MARCKSL1	"1073.47"	"0.00e+0"	"0.00e+0"	"MARCKSL1"
	ATOX1	"1073.47"	"0.00e+0"	"0.00e+0"	"ATOX1"
	AL627309.5	"0.00"	"0.00e+0"	"0.00e+0"	"AL627309.5"
	LINC01409	"0.00"	"0.00e+0"	"0.00e+0"	"LINC01409"
	LINC01128	"-1071.89"	"0.00e+0"	"0.00e+0"	"LINC01128"
	LINC00115	"0.00"	"0.00e+0"	"0.00e+0"	"LINC00115"
	FAM41C	"0.00"	"0.00e+0"	"0.00e+0"	"FAM41C"
	AL645608.2	"0.00"	"0.00e+0"	"0.00e+0"	"AL645608.2"
	NOC2L	"-1071.89"	"0.00e+0"	"0.00e+0"	"NOC2L"
	KLHL17	"0.00"	"0.00e+0"	"0.00e+0"	"KLHL17"
	PLEKHN1	"0.00"	"0.00e+0"	"0.00e+0"	"PLEKHN1"
	ISG15	"0.00"	"0.00e+0"	"0.00e+0"	"ISG15"
	AGRN	"0.00"	"0.00e+0"	"0.00e+0"	"AGRN"
	C1orf159	"0.00"	"0.00e+0"	"0.00e+0"	"C1orf159"
	TTLL10	"0.00"	"0.00e+0"	"0.00e+0"	"TTLL10"
	TNFRSF18	"0.00"	"0.00e+0"	"0.00e+0"	"TNFRSF18"
	TNFRSF4	"0.00"	"0.00e+0"	"0.00e+0"	"TNFRSF4"
	SDF4	"0.00"	"0.00e+0"	"0.00e+0"	"SDF4"
	B3GALT6	"0.00"	"0.00e+0"	"0.00e+0"	"B3GALT6"
	ACAP3	"-1071.89"	"0.00e+0"	"0.00e+0"	"ACAP3"
	PUSL1	"0.00"	"0.00e+0"	"0.00e+0"	"PUSL1"
	INTS11	"-1071.89"	"0.00e+0"	"0.00e+0"	"INTS11"
	CPTP	"0.00"	"0.00e+0"	"0.00e+0"	"CPTP"
	TAS1R3	"0.00"	"0.00e+0"	"0.00e+0"	"TAS1R3"
	DVL1	"0.00"	"0.00e+0"	"0.00e+0"	"DVL1"
	AURKAIP1	"0.00"	"0.00e+0"	"0.00e+0"	"AURKAIP1"
	CCNL2	"0.00"	"0.00e+0"	"0.00e+0"	"CCNL2"
	MRPL20-AS1	"0.00"	"0.00e+0"	"0.00e+0"	"MRPL20-AS1"
	MRPL20	"0.00"	"0.00e+0"	"0.00e+0"	"MRPL20"
	AL391244.2	"0.00"	"0.00e+0"	"0.00e+0"	"AL391244.2"
	ANKRD65	"0.00"	"0.00e+0"	"0.00e+0"	"ANKRD65"
	ATAD3C	"0.00"	"0.00e+0"	"0.00e+0"	"ATAD3C"
	ATAD3A	"0.00"	"0.00e+0"	"0.00e+0"	"ATAD3A"
	SSU72	"-1072.55"	"0.00e+0"	"0.00e+0"	"SSU72"
	AL645728.1	"0.00"	"0.00e+0"	"0.00e+0"	"AL645728.1"
	FNDC10	"0.00"	"0.00e+0"	"0.00e+0"	"FNDC10"
	AL691432.2	"0.00"	"0.00e+0"	"0.00e+0"	"AL691432.2"
	MIB2	"0.00"	"0.00e+0"	"0.00e+0"	"MIB2"
	MMP23B	"-1071.89"	"0.00e+0"	"0.00e+0"	"MMP23B"
	CDK11B	"0.00"	"0.00e+0"	"0.00e+0"	"CDK11B"
	FO704657.1	"0.00"	"0.00e+0"	"0.00e+0"	"FO704657.1"
	CDK11A	"0.00"	"0.00e+0"	"0.00e+0"	"CDK11A"
	SLC35E2A	"0.00"	"0.00e+0"	"0.00e+0"	"SLC35E2A"
	GNB1	"-1071.89"	"0.00e+0"	"0.00e+0"	"GNB1"
	TMEM52	"0.00"	"0.00e+0"	"0.00e+0"	"TMEM52"
	CFAP74	"0.00"	"0.00e+0"	"0.00e+0"	"CFAP74"
	AL391845.2	"0.00"	"0.00e+0"	"0.00e+0"	"AL391845.2"
	GABRD	"0.00"	"0.00e+0"	"0.00e+0"	"GABRD"
	PRKCZ	"0.00"	"0.00e+0"	"0.00e+0"	"PRKCZ"
	AL590822.2	"0.00"	"0.00e+0"	"0.00e+0"	"AL590822.2"
	PRKCZ-AS1	"0.00"	"0.00e+0"	"0.00e+0"	"PRKCZ-AS1"
	SKI	"-1071.89"	"0.00e+0"	"0.00e+0"	"SKI"
	MORN1	"0.00"	"0.00e+0"	"0.00e+0"	"MORN1"
	RER1	"0.00"	"0.00e+0"	"0.00e+0"	"RER1"
	PEX10	"0.00"	"0.00e+0"	"0.00e+0"	"PEX10"
	PLCH2	"0.00"	"0.00e+0"	"0.00e+0"	"PLCH2"
	PANK4	"0.00"	"0.00e+0"	"0.00e+0"	"PANK4"
	AL139246.5	"0.00"	"0.00e+0"	"0.00e+0"	"AL139246.5"
	TNFRSF14-AS1	"0.00"	"0.00e+0"	"0.00e+0"	"TNFRSF14-AS1"
	TNFRSF14	"0.00"	"0.00e+0"	"0.00e+0"	"TNFRSF14"
	AL139246.3	"0.00"	"0.00e+0"	"0.00e+0"	"AL139246.3"
	PRXL2B	"0.00"	"0.00e+0"	"0.00e+0"	"PRXL2B"
	TTC34	"0.00"	"0.00e+0"	"0.00e+0"	"TTC34"
	MEGF6	"0.00"	"0.00e+0"	"0.00e+0"	"MEGF6"
	AL513320.1	"0.00"	"0.00e+0"	"0.00e+0"	"AL513320.1"
	TPRG1L	"0.00"	"0.00e+0"	"0.00e+0"	"TPRG1L"
	WRAP73	"0.00"	"0.00e+0"	"0.00e+0"	"WRAP73"
	CCDC27	"0.00"	"0.00e+0"	"0.00e+0"	"CCDC27"
	SMIM1	"0.00"	"0.00e+0"	"0.00e+0"	"SMIM1"
	LRRC47	"0.00"	"0.00e+0"	"0.00e+0"	"LRRC47"
	CEP104	"-1071.89"	"0.00e+0"	"0.00e+0"	"CEP104"
	DFFB	"0.00"	"0.00e+0"	"0.00e+0"	"DFFB"
	C1orf174	"0.00"	"0.00e+0"	"0.00e+0"	"C1orf174"
	AL805961.1	"0.00"	"0.00e+0"	"0.00e+0"	"AL805961.1"
	Z98886.1	"0.00"	"0.00e+0"	"0.00e+0"	"Z98886.1"
	NPHP4	"0.00"	"0.00e+0"	"0.00e+0"	"NPHP4"
	RNF207	"0.00"	"0.00e+0"	"0.00e+0"	"RNF207"
	ICMT	"0.00"	"0.00e+0"	"0.00e+0"	"ICMT"
	LINC00337	"0.00"	"0.00e+0"	"0.00e+0"	"LINC00337"
	GPR153	"-1071.89"	"0.00e+0"	"0.00e+0"	"GPR153"
	ACOT7	"0.00"	"0.00e+0"	"0.00e+0"	"ACOT7"
	AL031848.2	"0.00"	"0.00e+0"	"0.00e+0"	"AL031848.2"
	HES2	"0.00"	"0.00e+0"	"0.00e+0"	"HES2"
	ESPN	"0.00"	"0.00e+0"	"0.00e+0"	"ESPN"
	TNFRSF25	"-1071.89"	"0.00e+0"	"0.00e+0"	"TNFRSF25"
	PLEKHG5	"0.00"	"0.00e+0"	"0.00e+0"	"PLEKHG5"
	NOL9	"0.00"	"0.00e+0"	"0.00e+0"	"NOL9"
	KLHL21	"0.00"	"0.00e+0"	"0.00e+0"	"KLHL21"
	PHF13	"0.00"	"0.00e+0"	"0.00e+0"	"PHF13"
	THAP3	"0.00"	"0.00e+0"	"0.00e+0"	"THAP3"
	DNAJC11	"0.00"	"0.00e+0"	"0.00e+0"	"DNAJC11"
	LINC01672	"0.00"	"0.00e+0"	"0.00e+0"	"LINC01672"
	AL591163.1	"0.00"	"0.00e+0"	"0.00e+0"	"AL591163.1"
	CAMTA1	"0.00"	"0.00e+0"	"0.00e+0"	"CAMTA1"
	VAMP3	"0.00"	"0.00e+0"	"0.00e+0"	"VAMP3"
	PER3	"0.00"	"0.00e+0"	"0.00e+0"	"PER3"
	Z98884.1	"0.00"	"0.00e+0"	"0.00e+0"	"Z98884.1"
	UTS2	"0.00"	"0.00e+0"	"0.00e+0"	"UTS2"
	TNFRSF9	"0.00"	"0.00e+0"	"0.00e+0"	"TNFRSF9"
	AL034417.4	"0.00"	"0.00e+0"	"0.00e+0"	"AL034417.4"
	AL034417.3	"0.00"	"0.00e+0"	"0.00e+0"	"AL034417.3"
	SLC45A1	"0.00"	"0.00e+0"	"0.00e+0"	"SLC45A1"
	RERE	"0.00"	"0.00e+0"	"0.00e+0"	"RERE"
	RERE-AS1	"0.00"	"0.00e+0"	"0.00e+0"	"RERE-AS1"
	ENO1	"-1071.89"	"0.00e+0"	"0.00e+0"	"ENO1"
	ENO1-AS1	"0.00"	"0.00e+0"	"0.00e+0"	"ENO1-AS1"
	CA6	"0.00"	"0.00e+0"	"0.00e+0"	"CA6"
	SLC2A5	"0.00"	"0.00e+0"	"0.00e+0"	"SLC2A5"
	GPR157	"0.00"	"0.00e+0"	"0.00e+0"	"GPR157"
	H6PD	"0.00"	"0.00e+0"	"0.00e+0"	"H6PD"
	SPSB1	"0.00"	"0.00e+0"	"0.00e+0"	"SPSB1"
	SLC25A33	"0.00"	"0.00e+0"	"0.00e+0"	"SLC25A33"
	TMEM201	"0.00"	"0.00e+0"	"0.00e+0"	"TMEM201"
	PIK3CD-AS1	"0.00"	"0.00e+0"	"0.00e+0"	"PIK3CD-AS1"
	PIK3CD-AS2	"0.00"	"0.00e+0"	"0.00e+0"	"PIK3CD-AS2"
	CLSTN1	"0.00"	"0.00e+0"	"0.00e+0"	"CLSTN1"
	CTNNBIP1	"-1071.89"	"0.00e+0"	"0.00e+0"	"CTNNBIP1"
	LZIC	"0.00"	"0.00e+0"	"0.00e+0"	"LZIC"
	NMNAT1	"-1071.89"	"0.00e+0"	"0.00e+0"	"NMNAT1"
	RBP7	"0.00"	"0.00e+0"	"0.00e+0"	"RBP7"
	UBE4B	"0.00"	"0.00e+0"	"0.00e+0"	"UBE4B"
	KIF1B	"0.00"	"0.00e+0"	"0.00e+0"	"KIF1B"
	AL139424.3	"0.00"	"0.00e+0"	"0.00e+0"	"AL139424.3"
	PGD	"0.00"	"0.00e+0"	"0.00e+0"	"PGD"
	CENPS	"0.00"	"0.00e+0"	"0.00e+0"	"CENPS"
	DFFA	"0.00"	"0.00e+0"	"0.00e+0"	"DFFA"
	PEX14	"0.00"	"0.00e+0"	"0.00e+0"	"PEX14"
	CASZ1	"0.00"	"0.00e+0"	"0.00e+0"	"CASZ1"
	TARDBP	"0.00"	"0.00e+0"	"0.00e+0"	"TARDBP"
	MASP2	"0.00"	"0.00e+0"	"0.00e+0"	"MASP2"
	AL109811.2	"0.00"	"0.00e+0"	"0.00e+0"	"AL109811.2"
	AL109811.1	"0.00"	"0.00e+0"	"0.00e+0"	"AL109811.1"
	MTOR	"0.00"	"0.00e+0"	"0.00e+0"	"MTOR"
	UBIAD1	"0.00"	"0.00e+0"	"0.00e+0"	"UBIAD1"
	AL031731.1	"0.00"	"0.00e+0"	"0.00e+0"	"AL031731.1"
	FBXO2	"0.00"	"0.00e+0"	"0.00e+0"	"FBXO2"
	FBXO44	"-1071.89"	"0.00e+0"	"0.00e+0"	"FBXO44"
	FBXO6	"-1071.89"	"0.00e+0"	"0.00e+0"	"FBXO6"
	MAD2L2	"-1072.55"	"0.00e+0"	"0.00e+0"	"MAD2L2"
	DRAXIN	"0.00"	"0.00e+0"	"0.00e+0"	"DRAXIN"
	AGTRAP	"-1071.89"	"0.00e+0"	"0.00e+0"	"AGTRAP"
	C1orf167	"0.00"	"0.00e+0"	"0.00e+0"	"C1orf167"
	CLCN6	"0.00"	"0.00e+0"	"0.00e+0"	"CLCN6"
	AL021155.5	"0.00"	"0.00e+0"	"0.00e+0"	"AL021155.5"
	KIAA2013	"0.00"	"0.00e+0"	"0.00e+0"	"KIAA2013"
	PLOD1	"0.00"	"0.00e+0"	"0.00e+0"	"PLOD1"
	MFN2	"0.00"	"0.00e+0"	"0.00e+0"	"MFN2"
	MIIP	"-1072.89"	"0.00e+0"	"0.00e+0"	"MIIP"
	TNFRSF8	"0.00"	"0.00e+0"	"0.00e+0"	"TNFRSF8"
	TNFRSF1B	"-1071.89"	"0.00e+0"	"0.00e+0"	"TNFRSF1B"
	VPS13D	"0.00"	"0.00e+0"	"0.00e+0"	"VPS13D"
	DHRS3	"0.00"	"0.00e+0"	"0.00e+0"	"DHRS3"
	PDPN	"0.00"	"0.00e+0"	"0.00e+0"	"PDPN"
	PRDM2	"0.00"	"0.00e+0"	"0.00e+0"	"PRDM2"
	TMEM51-AS1	"0.00"	"0.00e+0"	"0.00e+0"	"TMEM51-AS1"
	TMEM51	"0.00"	"0.00e+0"	"0.00e+0"	"TMEM51"
	CASP9	"0.00"	"0.00e+0"	"0.00e+0"	"CASP9"
	DNAJC16	"0.00"	"0.00e+0"	"0.00e+0"	"DNAJC16"
	AGMAT	"0.00"	"0.00e+0"	"0.00e+0"	"AGMAT"
	DDI2	"-1071.89"	"0.00e+0"	"0.00e+0"	"DDI2"
	PLEKHM2	"0.00"	"0.00e+0"	"0.00e+0"	"PLEKHM2"
	FBLIM1	"0.00"	"0.00e+0"	"0.00e+0"	"FBLIM1"
	UQCRHL	"0.00"	"0.00e+0"	"0.00e+0"	"UQCRHL"
	AL450998.2	"0.00"	"0.00e+0"	"0.00e+0"	"AL450998.2"
	SPEN	"0.00"	"0.00e+0"	"0.00e+0"	"SPEN"
	ZBTB17	"0.00"	"0.00e+0"	"0.00e+0"	"ZBTB17"
	SRARP	"0.00"	"0.00e+0"	"0.00e+0"	"SRARP"
	ARHGEF19	"0.00"	"0.00e+0"	"0.00e+0"	"ARHGEF19"
	AL109627.1	"0.00"	"0.00e+0"	"0.00e+0"	"AL109627.1"
	CPLANE2	"0.00"	"0.00e+0"	"0.00e+0"	"CPLANE2"
	FBXO42	"0.00"	"0.00e+0"	"0.00e+0"	"FBXO42"
	SZRD1	"0.00"	"0.00e+0"	"0.00e+0"	"SZRD1"
	SPATA21	"0.00"	"0.00e+0"	"0.00e+0"	"SPATA21"
	NECAP2	"0.00"	"0.00e+0"	"0.00e+0"	"NECAP2"
	LINC01772	"0.00"	"0.00e+0"	"0.00e+0"	"LINC01772"
	AL137802.2	"0.00"	"0.00e+0"	"0.00e+0"	"AL137802.2"
	CROCC	"0.00"	"0.00e+0"	"0.00e+0"	"CROCC"
	BX284668.5	"-1071.89"	"0.00e+0"	"0.00e+0"	"BX284668.5"
	BX284668.6	"0.00"	"0.00e+0"	"0.00e+0"	"BX284668.6"
	ATP13A2	"0.00"	"0.00e+0"	"0.00e+0"	"ATP13A2"
	PADI2	"0.00"	"0.00e+0"	"0.00e+0"	"PADI2"
	PADI4	"0.00"	"0.00e+0"	"0.00e+0"	"PADI4"
	PADI6	"0.00"	"0.00e+0"	"0.00e+0"	"PADI6"
	RCC2	"0.00"	"0.00e+0"	"0.00e+0"	"RCC2"
	ARHGEF10L	"0.00"	"0.00e+0"	"0.00e+0"	"ARHGEF10L"
	IFFO2	"0.00"	"0.00e+0"	"0.00e+0"	"IFFO2"
	UBR4	"0.00"	"0.00e+0"	"0.00e+0"	"UBR4"
	EMC1-AS1	"0.00"	"0.00e+0"	"0.00e+0"	"EMC1-AS1"
	EMC1	"0.00"	"0.00e+0"	"0.00e+0"	"EMC1"
	MRTO4	"0.00"	"0.00e+0"	"0.00e+0"	"MRTO4"
	AKR7A2	"-1072.55"	"0.00e+0"	"0.00e+0"	"AKR7A2"
	SLC66A1	"0.00"	"0.00e+0"	"0.00e+0"	"SLC66A1"
	CAPZB	"-1073.26"	"0.00e+0"	"0.00e+0"	"CAPZB"
	MICOS10	"-1072.89"	"0.00e+0"	"0.00e+0"	"MICOS10"
	NBL1	"0.00"	"0.00e+0"	"0.00e+0"	"NBL1"
	TMCO4	"0.00"	"0.00e+0"	"0.00e+0"	"TMCO4"
	OTUD3	"0.00"	"0.00e+0"	"0.00e+0"	"OTUD3"
	PLA2G2D	"0.00"	"0.00e+0"	"0.00e+0"	"PLA2G2D"
	UBXN10-AS1	"0.00"	"0.00e+0"	"0.00e+0"	"UBXN10-AS1"
	CAMK2N1	"0.00"	"0.00e+0"	"0.00e+0"	"CAMK2N1"
	MUL1	"0.00"	"0.00e+0"	"0.00e+0"	"MUL1"
	CDA	"0.00"	"0.00e+0"	"0.00e+0"	"CDA"
	PINK1	"0.00"	"0.00e+0"	"0.00e+0"	"PINK1"
	PINK1-AS	"0.00"	"0.00e+0"	"0.00e+0"	"PINK1-AS"
	DDOST	"-1072.89"	"0.00e+0"	"0.00e+0"	"DDOST"
	KIF17	"0.00"	"0.00e+0"	"0.00e+0"	"KIF17"
	HP1BP3	"-1071.89"	"0.00e+0"	"0.00e+0"	"HP1BP3"
	AL031005.2	"0.00"	"0.00e+0"	"0.00e+0"	"AL031005.2"
	ECE1	"0.00"	"0.00e+0"	"0.00e+0"	"ECE1"
	AL031728.1	"0.00"	"0.00e+0"	"0.00e+0"	"AL031728.1"
	NBPF3	"0.00"	"0.00e+0"	"0.00e+0"	"NBPF3"
	USP48	"-1072.89"	"0.00e+0"	"0.00e+0"	"USP48"
	LDLRAD2	"0.00"	"0.00e+0"	"0.00e+0"	"LDLRAD2"
	HSPG2	"0.00"	"0.00e+0"	"0.00e+0"	"HSPG2"
	LINC00339	"0.00"	"0.00e+0"	"0.00e+0"	"LINC00339"
	CDC42	"-1072.89"	"0.00e+0"	"0.00e+0"	"CDC42"
	CDC42-AS1	"0.00"	"0.00e+0"	"0.00e+0"	"CDC42-AS1"
	CDC42-IT1	"0.00"	"0.00e+0"	"0.00e+0"	"CDC42-IT1"
	ZBTB40	"0.00"	"0.00e+0"	"0.00e+0"	"ZBTB40"
	C1QA	"0.00"	"0.00e+0"	"0.00e+0"	"C1QA"
	C1QC	"0.00"	"0.00e+0"	"0.00e+0"	"C1QC"
	C1QB	"0.00"	"0.00e+0"	"0.00e+0"	"C1QB"
	EPHB2	"0.00"	"0.00e+0"	"0.00e+0"	"EPHB2"
	KDM1A	"0.00"	"0.00e+0"	"0.00e+0"	"KDM1A"
	LUZP1	"0.00"	"0.00e+0"	"0.00e+0"	"LUZP1"
	LINC01355	"-1071.89"	"0.00e+0"	"0.00e+0"	"LINC01355"
	AL109936.6	"0.00"	"0.00e+0"	"0.00e+0"	"AL109936.6"
	HNRNPR	"0.00"	"0.00e+0"	"0.00e+0"	"HNRNPR"
	ZNF436-AS1	"0.00"	"0.00e+0"	"0.00e+0"	"ZNF436-AS1"
	TCEA3	"0.00"	"0.00e+0"	"0.00e+0"	"TCEA3"
	E2F2	"0.00"	"0.00e+0"	"0.00e+0"	"E2F2"
	ID3	"0.00"	"0.00e+0"	"0.00e+0"	"ID3"
	MDS2	"0.00"	"0.00e+0"	"0.00e+0"	"MDS2"
	ELOA-AS1	"-1071.89"	"0.00e+0"	"0.00e+0"	"ELOA-AS1"
	ELOA	"0.00"	"0.00e+0"	"0.00e+0"	"ELOA"
	PITHD1	"0.00"	"0.00e+0"	"0.00e+0"	"PITHD1"
	LYPLA2	"0.00"	"0.00e+0"	"0.00e+0"	"LYPLA2"
	GALE	"0.00"	"0.00e+0"	"0.00e+0"	"GALE"
	HMGCL	"0.00"	"0.00e+0"	"0.00e+0"	"HMGCL"
	FUCA1	"0.00"	"0.00e+0"	"0.00e+0"	"FUCA1"
	CNR2	"0.00"	"0.00e+0"	"0.00e+0"	"CNR2"
	PNRC2	"0.00"	"0.00e+0"	"0.00e+0"	"PNRC2"
	SRSF10	"0.00"	"0.00e+0"	"0.00e+0"	"SRSF10"
	STPG1	"0.00"	"0.00e+0"	"0.00e+0"	"STPG1"
	NIPAL3	"-1071.89"	"0.00e+0"	"0.00e+0"	"NIPAL3"
	RCAN3AS	"0.00"	"0.00e+0"	"0.00e+0"	"RCAN3AS"
	RCAN3	"0.00"	"0.00e+0"	"0.00e+0"	"RCAN3"
	NCMAP-DT	"0.00"	"0.00e+0"	"0.00e+0"	"NCMAP-DT"
	NCMAP	"0.00"	"0.00e+0"	"0.00e+0"	"NCMAP"
	SRRM1	"0.00"	"0.00e+0"	"0.00e+0"	"SRRM1"
	CLIC4	"0.00"	"0.00e+0"	"0.00e+0"	"CLIC4"
	RUNX3	"0.00"	"0.00e+0"	"0.00e+0"	"RUNX3"
	AL050344.1	"0.00"	"0.00e+0"	"0.00e+0"	"AL050344.1"
	AL031432.1	"0.00"	"0.00e+0"	"0.00e+0"	"AL031432.1"
	SYF2	"-1072.89"	"0.00e+0"	"0.00e+0"	"SYF2"
	AL031432.4	"0.00"	"0.00e+0"	"0.00e+0"	"AL031432.4"
	RSRP1	"-1071.89"	"0.00e+0"	"0.00e+0"	"RSRP1"
	RHD	"0.00"	"0.00e+0"	"0.00e+0"	"RHD"
	MACO1	"-1071.89"	"0.00e+0"	"0.00e+0"	"MACO1"
	LDLRAP1	"-1071.89"	"0.00e+0"	"0.00e+0"	"LDLRAP1"
	AL606491.1	"0.00"	"0.00e+0"	"0.00e+0"	"AL606491.1"
	MAN1C1	"0.00"	"0.00e+0"	"0.00e+0"	"MAN1C1"
	AL031280.1	"0.00"	"0.00e+0"	"0.00e+0"	"AL031280.1"
	SELENON	"0.00"	"0.00e+0"	"0.00e+0"	"SELENON"
	AL020996.1	"0.00"	"0.00e+0"	"0.00e+0"	"AL020996.1"
	MTFR1L	"0.00"	"0.00e+0"	"0.00e+0"	"MTFR1L"
	AL033528.2	"0.00"	"0.00e+0"	"0.00e+0"	"AL033528.2"
	PAQR7	"0.00"	"0.00e+0"	"0.00e+0"	"PAQR7"
	PAFAH2	"0.00"	"0.00e+0"	"0.00e+0"	"PAFAH2"
	SLC30A2	"0.00"	"0.00e+0"	"0.00e+0"	"SLC30A2"
	PDIK1L	"0.00"	"0.00e+0"	"0.00e+0"	"PDIK1L"
	FAM110D	"0.00"	"0.00e+0"	"0.00e+0"	"FAM110D"
	ZNF593	"0.00"	"0.00e+0"	"0.00e+0"	"ZNF593"
	CNKSR1	"0.00"	"0.00e+0"	"0.00e+0"	"CNKSR1"
	CEP85	"0.00"	"0.00e+0"	"0.00e+0"	"CEP85"
	UBXN11	"0.00"	"0.00e+0"	"0.00e+0"	"UBXN11"
	CD52	"0.00"	"0.00e+0"	"0.00e+0"	"CD52"
	CRYBG2	"0.00"	"0.00e+0"	"0.00e+0"	"CRYBG2"
	ZNF683	"0.00"	"0.00e+0"	"0.00e+0"	"ZNF683"
	LIN28A	"0.00"	"0.00e+0"	"0.00e+0"	"LIN28A"
	ARID1A	"-1071.89"	"0.00e+0"	"0.00e+0"	"ARID1A"
	PIGV	"0.00"	"0.00e+0"	"0.00e+0"	"PIGV"
	ZDHHC18	"0.00"	"0.00e+0"	"0.00e+0"	"ZDHHC18"
	GPN2	"0.00"	"0.00e+0"	"0.00e+0"	"GPN2"
	GPATCH3	"0.00"	"0.00e+0"	"0.00e+0"	"GPATCH3"
	NUDC	"0.00"	"0.00e+0"	"0.00e+0"	"NUDC"
	KDF1	"0.00"	"0.00e+0"	"0.00e+0"	"KDF1"
	SLC9A1	"0.00"	"0.00e+0"	"0.00e+0"	"SLC9A1"
	TMEM222	"0.00"	"0.00e+0"	"0.00e+0"	"TMEM222"
	SYTL1	"0.00"	"0.00e+0"	"0.00e+0"	"SYTL1"
	MAP3K6	"0.00"	"0.00e+0"	"0.00e+0"	"MAP3K6"
	WASF2	"-1072.55"	"0.00e+0"	"0.00e+0"	"WASF2"
	BX293535.1	"0.00"	"0.00e+0"	"0.00e+0"	"BX293535.1"
	AHDC1	"0.00"	"0.00e+0"	"0.00e+0"	"AHDC1"
	IFI6	"0.00"	"0.00e+0"	"0.00e+0"	"IFI6"
	FAM76A	"-1071.89"	"0.00e+0"	"0.00e+0"	"FAM76A"
	AL020997.2	"0.00"	"0.00e+0"	"0.00e+0"	"AL020997.2"
	AL020997.3	"0.00"	"0.00e+0"	"0.00e+0"	"AL020997.3"
	PPP1R8	"0.00"	"0.00e+0"	"0.00e+0"	"PPP1R8"
	THEMIS2	"-1073.26"	"0.00e+0"	"0.00e+0"	"THEMIS2"
	XKR8	"0.00"	"0.00e+0"	"0.00e+0"	"XKR8"
	EYA3	"-1071.89"	"0.00e+0"	"0.00e+0"	"EYA3"
	PTAFR	"0.00"	"0.00e+0"	"0.00e+0"	"PTAFR"
	DNAJC8	"0.00"	"0.00e+0"	"0.00e+0"	"DNAJC8"
	ATP5IF1	"0.00"	"0.00e+0"	"0.00e+0"	"ATP5IF1"
	AL353622.1	"0.00"	"0.00e+0"	"0.00e+0"	"AL353622.1"
	SESN2	"0.00"	"0.00e+0"	"0.00e+0"	"SESN2"
	MED18	"0.00"	"0.00e+0"	"0.00e+0"	"MED18"
	PHACTR4	"-1071.89"	"0.00e+0"	"0.00e+0"	"PHACTR4"
	RCC1	"0.00"	"0.00e+0"	"0.00e+0"	"RCC1"
	SNHG3	"0.00"	"0.00e+0"	"0.00e+0"	"SNHG3"
	TRNAU1AP	"0.00"	"0.00e+0"	"0.00e+0"	"TRNAU1AP"
	SNHG12	"-1072.55"	"0.00e+0"	"0.00e+0"	"SNHG12"
	TAF12	"-1071.89"	"0.00e+0"	"0.00e+0"	"TAF12"
	LINC01715	"0.00"	"0.00e+0"	"0.00e+0"	"LINC01715"
	OPRD1	"0.00"	"0.00e+0"	"0.00e+0"	"OPRD1"
	AL009181.1	"0.00"	"0.00e+0"	"0.00e+0"	"AL009181.1"
	EPB41	"0.00"	"0.00e+0"	"0.00e+0"	"EPB41"
	SRSF4	"0.00"	"0.00e+0"	"0.00e+0"	"SRSF4"
	MECR	"0.00"	"0.00e+0"	"0.00e+0"	"MECR"
	MATN1-AS1	"0.00"	"0.00e+0"	"0.00e+0"	"MATN1-AS1"
	SDC3	"0.00"	"0.00e+0"	"0.00e+0"	"SDC3"
	SNRNP40	"-1073.26"	"0.00e+0"	"0.00e+0"	"SNRNP40"
	ZCCHC17	"0.00"	"0.00e+0"	"0.00e+0"	"ZCCHC17"
	FABP3	"0.00"	"0.00e+0"	"0.00e+0"	"FABP3"
	LINC01226	"0.00"	"0.00e+0"	"0.00e+0"	"LINC01226"
	PTP4A2	"0.00"	"0.00e+0"	"0.00e+0"	"PTP4A2"
	KHDRBS1	"-1071.89"	"0.00e+0"	"0.00e+0"	"KHDRBS1"
	AL445248.1	"0.00"	"0.00e+0"	"0.00e+0"	"AL445248.1"
	TMEM39B	"0.00"	"0.00e+0"	"0.00e+0"	"TMEM39B"
	KPNA6	"0.00"	"0.00e+0"	"0.00e+0"	"KPNA6"
	TXLNA	"0.00"	"0.00e+0"	"0.00e+0"	"TXLNA"
	CCDC28B	"0.00"	"0.00e+0"	"0.00e+0"	"CCDC28B"
	IQCC	"-1071.89"	"0.00e+0"	"0.00e+0"	"IQCC"
	TMEM234	"0.00"	"0.00e+0"	"0.00e+0"	"TMEM234"
	EIF3I	"0.00"	"0.00e+0"	"0.00e+0"	"EIF3I"
	FAM167B	"0.00"	"0.00e+0"	"0.00e+0"	"FAM167B"
	LCK	"0.00"	"0.00e+0"	"0.00e+0"	"LCK"
	HDAC1	"0.00"	"0.00e+0"	"0.00e+0"	"HDAC1"
	FAM229A	"0.00"	"0.00e+0"	"0.00e+0"	"FAM229A"
	BSDC1	"0.00"	"0.00e+0"	"0.00e+0"	"BSDC1"
	ZBTB8B	"0.00"	"0.00e+0"	"0.00e+0"	"ZBTB8B"
	ZBTB8A	"0.00"	"0.00e+0"	"0.00e+0"	"ZBTB8A"
	ZBTB8OS	"0.00"	"0.00e+0"	"0.00e+0"	"ZBTB8OS"
	RBBP4	"0.00"	"0.00e+0"	"0.00e+0"	"RBBP4"
	SYNC	"0.00"	"0.00e+0"	"0.00e+0"	"SYNC"
	AC114489.1	"0.00"	"0.00e+0"	"0.00e+0"	"AC114489.1"
	RNF19B	"0.00"	"0.00e+0"	"0.00e+0"	"RNF19B"
	TRIM62	"0.00"	"0.00e+0"	"0.00e+0"	"TRIM62"
	AL662907.3	"0.00"	"0.00e+0"	"0.00e+0"	"AL662907.3"
	ZNF362	"0.00"	"0.00e+0"	"0.00e+0"	"ZNF362"
	PHC2	"0.00"	"0.00e+0"	"0.00e+0"	"PHC2"
	ZSCAN20	"0.00"	"0.00e+0"	"0.00e+0"	"ZSCAN20"
	CSMD2	"0.00"	"0.00e+0"	"0.00e+0"	"CSMD2"
	SMIM12	"0.00"	"0.00e+0"	"0.00e+0"	"SMIM12"
	DLGAP3	"0.00"	"0.00e+0"	"0.00e+0"	"DLGAP3"
	TMEM35B	"0.00"	"0.00e+0"	"0.00e+0"	"TMEM35B"
	ZMYM6	"0.00"	"0.00e+0"	"0.00e+0"	"ZMYM6"
	ZMYM1	"0.00"	"0.00e+0"	"0.00e+0"	"ZMYM1"
	SFPQ	"0.00"	"0.00e+0"	"0.00e+0"	"SFPQ"
	ZMYM4	"0.00"	"0.00e+0"	"0.00e+0"	"ZMYM4"
	KIAA0319L	"-1071.89"	"0.00e+0"	"0.00e+0"	"KIAA0319L"
	NCDN	"0.00"	"0.00e+0"	"0.00e+0"	"NCDN"
	AC004865.2	"0.00"	"0.00e+0"	"0.00e+0"	"AC004865.2"
	TFAP2E	"0.00"	"0.00e+0"	"0.00e+0"	"TFAP2E"
	PSMB2	"-1071.89"	"0.00e+0"	"0.00e+0"	"PSMB2"
	C1orf216	"0.00"	"0.00e+0"	"0.00e+0"	"C1orf216"
	CLSPN	"0.00"	"0.00e+0"	"0.00e+0"	"CLSPN"
	AGO4	"-1071.89"	"0.00e+0"	"0.00e+0"	"AGO4"
	AL139286.3	"0.00"	"0.00e+0"	"0.00e+0"	"AL139286.3"
	AGO3	"0.00"	"0.00e+0"	"0.00e+0"	"AGO3"
	ADPRHL2	"0.00"	"0.00e+0"	"0.00e+0"	"ADPRHL2"
	COL8A2	"-1071.89"	"0.00e+0"	"0.00e+0"	"COL8A2"
	TRAPPC3	"-1071.89"	"0.00e+0"	"0.00e+0"	"TRAPPC3"
	MAP7D1	"-1072.89"	"0.00e+0"	"0.00e+0"	"MAP7D1"
	THRAP3	"0.00"	"0.00e+0"	"0.00e+0"	"THRAP3"
	SH3D21	"0.00"	"0.00e+0"	"0.00e+0"	"SH3D21"
	EVA1B	"0.00"	"0.00e+0"	"0.00e+0"	"EVA1B"
	STK40	"0.00"	"0.00e+0"	"0.00e+0"	"STK40"
	LSM10	"-1073.55"	"0.00e+0"	"0.00e+0"	"LSM10"
	CSF3R	"0.00"	"0.00e+0"	"0.00e+0"	"CSF3R"
	LINC01137	"0.00"	"0.00e+0"	"0.00e+0"	"LINC01137"
	ZC3H12A	"0.00"	"0.00e+0"	"0.00e+0"	"ZC3H12A"
	MEAF6	"-1071.89"	"0.00e+0"	"0.00e+0"	"MEAF6"
	SNIP1	"0.00"	"0.00e+0"	"0.00e+0"	"SNIP1"
	GNL2	"0.00"	"0.00e+0"	"0.00e+0"	"GNL2"
	C1orf109	"0.00"	"0.00e+0"	"0.00e+0"	"C1orf109"
	CDCA8	"0.00"	"0.00e+0"	"0.00e+0"	"CDCA8"
	YRDC	"0.00"	"0.00e+0"	"0.00e+0"	"YRDC"
	C1orf122	"0.00"	"0.00e+0"	"0.00e+0"	"C1orf122"
	MTF1	"0.00"	"0.00e+0"	"0.00e+0"	"MTF1"
	AL929472.2	"0.00"	"0.00e+0"	"0.00e+0"	"AL929472.2"
	INPP5B	"-1071.89"	"0.00e+0"	"0.00e+0"	"INPP5B"
	SF3A3	"0.00"	"0.00e+0"	"0.00e+0"	"SF3A3"
	FHL3	"0.00"	"0.00e+0"	"0.00e+0"	"FHL3"
	UTP11	"0.00"	"0.00e+0"	"0.00e+0"	"UTP11"
	AL139260.1	"0.00"	"0.00e+0"	"0.00e+0"	"AL139260.1"
	RHBDL2	"0.00"	"0.00e+0"	"0.00e+0"	"RHBDL2"
	AKIRIN1	"-1072.89"	"0.00e+0"	"0.00e+0"	"AKIRIN1"
	NDUFS5	"-1072.89"	"0.00e+0"	"0.00e+0"	"NDUFS5"
	MACF1	"0.00"	"0.00e+0"	"0.00e+0"	"MACF1"
	AL356055.1	"0.00"	"0.00e+0"	"0.00e+0"	"AL356055.1"
	PABPC4	"-1071.89"	"0.00e+0"	"0.00e+0"	"PABPC4"
	PABPC4-AS1	"0.00"	"0.00e+0"	"0.00e+0"	"PABPC4-AS1"
	HPCAL4	"0.00"	"0.00e+0"	"0.00e+0"	"HPCAL4"
	PPIE	"0.00"	"0.00e+0"	"0.00e+0"	"PPIE"
	BMP8B	"0.00"	"0.00e+0"	"0.00e+0"	"BMP8B"
	AL033527.4	"0.00"	"0.00e+0"	"0.00e+0"	"AL033527.4"
	TRIT1	"0.00"	"0.00e+0"	"0.00e+0"	"TRIT1"
	MYCL	"0.00"	"0.00e+0"	"0.00e+0"	"MYCL"
	MFSD2A	"0.00"	"0.00e+0"	"0.00e+0"	"MFSD2A"
	PPT1	"-1072.55"	"0.00e+0"	"0.00e+0"	"PPT1"
	RLF	"0.00"	"0.00e+0"	"0.00e+0"	"RLF"
	AL050341.2	"0.00"	"0.00e+0"	"0.00e+0"	"AL050341.2"
	ZMPSTE24	"0.00"	"0.00e+0"	"0.00e+0"	"ZMPSTE24"
	COL9A2	"0.00"	"0.00e+0"	"0.00e+0"	"COL9A2"
	SMAP2	"-1071.89"	"0.00e+0"	"0.00e+0"	"SMAP2"
	ZFP69B	"0.00"	"0.00e+0"	"0.00e+0"	"ZFP69B"
	AL031985.3	"0.00"	"0.00e+0"	"0.00e+0"	"AL031985.3"
	ZFP69	"0.00"	"0.00e+0"	"0.00e+0"	"ZFP69"
	AL603839.3	"0.00"	"0.00e+0"	"0.00e+0"	"AL603839.3"
	EXO5	"0.00"	"0.00e+0"	"0.00e+0"	"EXO5"
	ZNF684	"0.00"	"0.00e+0"	"0.00e+0"	"ZNF684"
	RIMS3	"0.00"	"0.00e+0"	"0.00e+0"	"RIMS3"
	NFYC-AS1	"0.00"	"0.00e+0"	"0.00e+0"	"NFYC-AS1"
	NFYC	"-1072.89"	"0.00e+0"	"0.00e+0"	"NFYC"
	CTPS1	"0.00"	"0.00e+0"	"0.00e+0"	"CTPS1"
	SLFNL1-AS1	"0.00"	"0.00e+0"	"0.00e+0"	"SLFNL1-AS1"
	SCMH1	"0.00"	"0.00e+0"	"0.00e+0"	"SCMH1"
	HIVEP3	"0.00"	"0.00e+0"	"0.00e+0"	"HIVEP3"
	FOXJ3	"0.00"	"0.00e+0"	"0.00e+0"	"FOXJ3"
	PPCS	"0.00"	"0.00e+0"	"0.00e+0"	"PPCS"
	P3H1	"0.00"	"0.00e+0"	"0.00e+0"	"P3H1"
	C1orf50	"-1071.89"	"0.00e+0"	"0.00e+0"	"C1orf50"
	SVBP	"-1071.89"	"0.00e+0"	"0.00e+0"	"SVBP"
	ERMAP	"0.00"	"0.00e+0"	"0.00e+0"	"ERMAP"
	AL512353.1	"0.00"	"0.00e+0"	"0.00e+0"	"AL512353.1"
	ZNF691	"0.00"	"0.00e+0"	"0.00e+0"	"ZNF691"
	SLC2A1	"-1071.89"	"0.00e+0"	"0.00e+0"	"SLC2A1"
	SLC2A1-AS1	"0.00"	"0.00e+0"	"0.00e+0"	"SLC2A1-AS1"
	EBNA1BP2	"-1071.89"	"0.00e+0"	"0.00e+0"	"EBNA1BP2"
	TIE1	"0.00"	"0.00e+0"	"0.00e+0"	"TIE1"
	AL139289.2	"0.00"	"0.00e+0"	"0.00e+0"	"AL139289.2"
	MED8	"-1071.89"	"0.00e+0"	"0.00e+0"	"MED8"
	HYI	"0.00"	"0.00e+0"	"0.00e+0"	"HYI"
	PTPRF	"0.00"	"0.00e+0"	"0.00e+0"	"PTPRF"
	KDM4A	"0.00"	"0.00e+0"	"0.00e+0"	"KDM4A"
	KDM4A-AS1	"0.00"	"0.00e+0"	"0.00e+0"	"KDM4A-AS1"
	ST3GAL3	"0.00"	"0.00e+0"	"0.00e+0"	"ST3GAL3"
	AL451062.1	"0.00"	"0.00e+0"	"0.00e+0"	"AL451062.1"
	AL357079.1	"0.00"	"0.00e+0"	"0.00e+0"	"AL357079.1"
	IPO13	"0.00"	"0.00e+0"	"0.00e+0"	"IPO13"
	DPH2	"0.00"	"0.00e+0"	"0.00e+0"	"DPH2"
	B4GALT2	"0.00"	"0.00e+0"	"0.00e+0"	"B4GALT2"
	CCDC24	"0.00"	"0.00e+0"	"0.00e+0"	"CCDC24"
	AL139220.2	"0.00"	"0.00e+0"	"0.00e+0"	"AL139220.2"
	DMAP1	"0.00"	"0.00e+0"	"0.00e+0"	"DMAP1"
	ERI3	"0.00"	"0.00e+0"	"0.00e+0"	"ERI3"
	RNF220	"0.00"	"0.00e+0"	"0.00e+0"	"RNF220"
	TMEM53	"0.00"	"0.00e+0"	"0.00e+0"	"TMEM53"
	ARMH1	"0.00"	"0.00e+0"	"0.00e+0"	"ARMH1"
	KIF2C	"0.00"	"0.00e+0"	"0.00e+0"	"KIF2C"
	BEST4	"0.00"	"0.00e+0"	"0.00e+0"	"BEST4"
	PLK3	"0.00"	"0.00e+0"	"0.00e+0"	"PLK3"
	BTBD19	"0.00"	"0.00e+0"	"0.00e+0"	"BTBD19"
	PTCH2	"0.00"	"0.00e+0"	"0.00e+0"	"PTCH2"
	HECTD3	"0.00"	"0.00e+0"	"0.00e+0"	"HECTD3"
	UROD	"0.00"	"0.00e+0"	"0.00e+0"	"UROD"
	HPDL	"0.00"	"0.00e+0"	"0.00e+0"	"HPDL"
	MUTYH	"-1072.89"	"0.00e+0"	"0.00e+0"	"MUTYH"
	TOE1	"0.00"	"0.00e+0"	"0.00e+0"	"TOE1"
	TESK2	"0.00"	"0.00e+0"	"0.00e+0"	"TESK2"
	CCDC163	"0.00"	"0.00e+0"	"0.00e+0"	"CCDC163"
	MMACHC	"0.00"	"0.00e+0"	"0.00e+0"	"MMACHC"
	PRDX1	"0.00"	"0.00e+0"	"0.00e+0"	"PRDX1"
	AKR1A1	"0.00"	"0.00e+0"	"0.00e+0"	"AKR1A1"
	NASP	"0.00"	"0.00e+0"	"0.00e+0"	"NASP"
	TMEM69	"0.00"	"0.00e+0"	"0.00e+0"	"TMEM69"
	IPP	"0.00"	"0.00e+0"	"0.00e+0"	"IPP"
	AL604028.1	"0.00"	"0.00e+0"	"0.00e+0"	"AL604028.1"
	MAST2	"0.00"	"0.00e+0"	"0.00e+0"	"MAST2"
	PIK3R3	"0.00"	"0.00e+0"	"0.00e+0"	"PIK3R3"
	POMGNT1	"0.00"	"0.00e+0"	"0.00e+0"	"POMGNT1"
	LRRC41	"0.00"	"0.00e+0"	"0.00e+0"	"LRRC41"
	NSUN4	"0.00"	"0.00e+0"	"0.00e+0"	"NSUN4"
	FAAH	"0.00"	"0.00e+0"	"0.00e+0"	"FAAH"
	DMBX1	"0.00"	"0.00e+0"	"0.00e+0"	"DMBX1"
	MKNK1	"-1071.89"	"0.00e+0"	"0.00e+0"	"MKNK1"
	MOB3C	"-1071.89"	"0.00e+0"	"0.00e+0"	"MOB3C"
	ATPAF1	"0.00"	"0.00e+0"	"0.00e+0"	"ATPAF1"
	CYP4A22-AS1	"0.00"	"0.00e+0"	"0.00e+0"	"CYP4A22-AS1"
	STIL	"0.00"	"0.00e+0"	"0.00e+0"	"STIL"
	CMPK1	"0.00"	"0.00e+0"	"0.00e+0"	"CMPK1"
	FOXD2-AS1	"0.00"	"0.00e+0"	"0.00e+0"	"FOXD2-AS1"
	SPATA6	"0.00"	"0.00e+0"	"0.00e+0"	"SPATA6"
	BEND5	"0.00"	"0.00e+0"	"0.00e+0"	"BEND5"
	ELAVL4	"0.00"	"0.00e+0"	"0.00e+0"	"ELAVL4"
	FAF1	"0.00"	"0.00e+0"	"0.00e+0"	"FAF1"
	CDKN2C	"-1071.89"	"0.00e+0"	"0.00e+0"	"CDKN2C"
	LINC01562	"0.00"	"0.00e+0"	"0.00e+0"	"LINC01562"
	TTC39A	"0.00"	"0.00e+0"	"0.00e+0"	"TTC39A"
	TTC39A-AS1	"0.00"	"0.00e+0"	"0.00e+0"	"TTC39A-AS1"
	EPS15	"0.00"	"0.00e+0"	"0.00e+0"	"EPS15"
	OSBPL9	"-1072.89"	"0.00e+0"	"0.00e+0"	"OSBPL9"
	NRDC	"0.00"	"0.00e+0"	"0.00e+0"	"NRDC"
	AL050343.2	"0.00"	"0.00e+0"	"0.00e+0"	"AL050343.2"
	RAB3B	"0.00"	"0.00e+0"	"0.00e+0"	"RAB3B"
	TXNDC12	"0.00"	"0.00e+0"	"0.00e+0"	"TXNDC12"
	KTI12	"0.00"	"0.00e+0"	"0.00e+0"	"KTI12"
	ZFYVE9	"0.00"	"0.00e+0"	"0.00e+0"	"ZFYVE9"
	CC2D1B	"0.00"	"0.00e+0"	"0.00e+0"	"CC2D1B"
	ORC1	"0.00"	"0.00e+0"	"0.00e+0"	"ORC1"
	PRPF38A	"-1071.89"	"0.00e+0"	"0.00e+0"	"PRPF38A"
	TUT4	"-1071.89"	"0.00e+0"	"0.00e+0"	"TUT4"
	SHISAL2A	"0.00"	"0.00e+0"	"0.00e+0"	"SHISAL2A"
	COA7	"0.00"	"0.00e+0"	"0.00e+0"	"COA7"
	ZYG11B	"0.00"	"0.00e+0"	"0.00e+0"	"ZYG11B"
	ECHDC2	"0.00"	"0.00e+0"	"0.00e+0"	"ECHDC2"
	SCP2	"-1072.89"	"0.00e+0"	"0.00e+0"	"SCP2"
	CPT2	"0.00"	"0.00e+0"	"0.00e+0"	"CPT2"
	AL606760.2	"0.00"	"0.00e+0"	"0.00e+0"	"AL606760.2"
	CZIB	"0.00"	"0.00e+0"	"0.00e+0"	"CZIB"
	AL606760.3	"0.00"	"0.00e+0"	"0.00e+0"	"AL606760.3"
	LRP8	"-1071.89"	"0.00e+0"	"0.00e+0"	"LRP8"
	LINC02812	"0.00"	"0.00e+0"	"0.00e+0"	"LINC02812"
	NDC1	"0.00"	"0.00e+0"	"0.00e+0"	"NDC1"
	HSPB11	"0.00"	"0.00e+0"	"0.00e+0"	"HSPB11"
	LRRC42	"0.00"	"0.00e+0"	"0.00e+0"	"LRRC42"
	TCEANC2	"-1071.89"	"0.00e+0"	"0.00e+0"	"TCEANC2"
	CYB5RL	"0.00"	"0.00e+0"	"0.00e+0"	"CYB5RL"
	MRPL37	"0.00"	"0.00e+0"	"0.00e+0"	"MRPL37"
	AC099796.2	"0.00"	"0.00e+0"	"0.00e+0"	"AC099796.2"
	ACOT11	"0.00"	"0.00e+0"	"0.00e+0"	"ACOT11"
	TTC4	"0.00"	"0.00e+0"	"0.00e+0"	"TTC4"
	PARS2	"0.00"	"0.00e+0"	"0.00e+0"	"PARS2"
	TTC22	"0.00"	"0.00e+0"	"0.00e+0"	"TTC22"
	AL590440.2	"0.00"	"0.00e+0"	"0.00e+0"	"AL590440.2"
	USP24	"-1071.89"	"0.00e+0"	"0.00e+0"	"USP24"
	PLPP3	"0.00"	"0.00e+0"	"0.00e+0"	"PLPP3"
	DAB1	"0.00"	"0.00e+0"	"0.00e+0"	"DAB1"
	OMA1	"-1071.89"	"0.00e+0"	"0.00e+0"	"OMA1"
	TACSTD2	"0.00"	"0.00e+0"	"0.00e+0"	"TACSTD2"
	MYSM1	"0.00"	"0.00e+0"	"0.00e+0"	"MYSM1"
	JUN	"0.00"	"0.00e+0"	"0.00e+0"	"JUN"
	LINC01135	"0.00"	"0.00e+0"	"0.00e+0"	"LINC01135"
	LINC01358	"0.00"	"0.00e+0"	"0.00e+0"	"LINC01358"
	AC093425.1	"0.00"	"0.00e+0"	"0.00e+0"	"AC093425.1"
	FGGY	"0.00"	"0.00e+0"	"0.00e+0"	"FGGY"
	HOOK1	"0.00"	"0.00e+0"	"0.00e+0"	"HOOK1"
	NFIA	"0.00"	"0.00e+0"	"0.00e+0"	"NFIA"
	TM2D1	"-1071.89"	"0.00e+0"	"0.00e+0"	"TM2D1"
	AC099791.2	"0.00"	"0.00e+0"	"0.00e+0"	"AC099791.2"
	PATJ	"0.00"	"0.00e+0"	"0.00e+0"	"PATJ"
	L1TD1	"0.00"	"0.00e+0"	"0.00e+0"	"L1TD1"
	USP1	"0.00"	"0.00e+0"	"0.00e+0"	"USP1"
	DOCK7	"-1071.89"	"0.00e+0"	"0.00e+0"	"DOCK7"
	ALG6	"0.00"	"0.00e+0"	"0.00e+0"	"ALG6"
	EFCAB7	"0.00"	"0.00e+0"	"0.00e+0"	"EFCAB7"
	DLEU2L	"0.00"	"0.00e+0"	"0.00e+0"	"DLEU2L"
	PGM1	"0.00"	"0.00e+0"	"0.00e+0"	"PGM1"
	RAVER2	"-1071.89"	"0.00e+0"	"0.00e+0"	"RAVER2"
	JAK1	"-1071.89"	"0.00e+0"	"0.00e+0"	"JAK1"
	LINC01359	"0.00"	"0.00e+0"	"0.00e+0"	"LINC01359"
	AK4	"0.00"	"0.00e+0"	"0.00e+0"	"AK4"
	LEPROT	"-1071.89"	"0.00e+0"	"0.00e+0"	"LEPROT"
	LEPR	"0.00"	"0.00e+0"	"0.00e+0"	"LEPR"
	PDE4B	"0.00"	"0.00e+0"	"0.00e+0"	"PDE4B"
	WDR78	"0.00"	"0.00e+0"	"0.00e+0"	"WDR78"
	MIER1	"-1071.89"	"0.00e+0"	"0.00e+0"	"MIER1"
	SLC35D1	"0.00"	"0.00e+0"	"0.00e+0"	"SLC35D1"
	AL133320.2	"0.00"	"0.00e+0"	"0.00e+0"	"AL133320.2"
	IL23R	"0.00"	"0.00e+0"	"0.00e+0"	"IL23R"
	IL12RB2	"0.00"	"0.00e+0"	"0.00e+0"	"IL12RB2"
	GADD45A	"-1071.89"	"0.00e+0"	"0.00e+0"	"GADD45A"
	LRRC7	"0.00"	"0.00e+0"	"0.00e+0"	"LRRC7"
	LRRC40	"0.00"	"0.00e+0"	"0.00e+0"	"LRRC40"
	SRSF11	"-1072.89"	"0.00e+0"	"0.00e+0"	"SRSF11"
	ANKRD13C	"0.00"	"0.00e+0"	"0.00e+0"	"ANKRD13C"
	HHLA3	"0.00"	"0.00e+0"	"0.00e+0"	"HHLA3"
	CTH	"0.00"	"0.00e+0"	"0.00e+0"	"CTH"
	PTGER3	"0.00"	"0.00e+0"	"0.00e+0"	"PTGER3"
	ZRANB2	"0.00"	"0.00e+0"	"0.00e+0"	"ZRANB2"
	ZRANB2-AS2	"0.00"	"0.00e+0"	"0.00e+0"	"ZRANB2-AS2"
	NEGR1	"0.00"	"0.00e+0"	"0.00e+0"	"NEGR1"
	AL513166.1	"0.00"	"0.00e+0"	"0.00e+0"	"AL513166.1"
	LRRIQ3	"0.00"	"0.00e+0"	"0.00e+0"	"LRRIQ3"
	FPGT	"0.00"	"0.00e+0"	"0.00e+0"	"FPGT"
	CRYZ	"0.00"	"0.00e+0"	"0.00e+0"	"CRYZ"
	ACADM	"-1071.89"	"0.00e+0"	"0.00e+0"	"ACADM"
	ST6GALNAC3	"0.00"	"0.00e+0"	"0.00e+0"	"ST6GALNAC3"
	PIGK	"0.00"	"0.00e+0"	"0.00e+0"	"PIGK"
	AK5	"0.00"	"0.00e+0"	"0.00e+0"	"AK5"
	AC118549.1	"0.00"	"0.00e+0"	"0.00e+0"	"AC118549.1"
	USP33	"0.00"	"0.00e+0"	"0.00e+0"	"USP33"
	MIGA1	"-1071.89"	"0.00e+0"	"0.00e+0"	"MIGA1"
	NEXN	"0.00"	"0.00e+0"	"0.00e+0"	"NEXN"
	FUBP1	"0.00"	"0.00e+0"	"0.00e+0"	"FUBP1"
	DNAJB4	"0.00"	"0.00e+0"	"0.00e+0"	"DNAJB4"
	AC103591.3	"0.00"	"0.00e+0"	"0.00e+0"	"AC103591.3"
	IFI44L	"-1073.26"	"0.00e+0"	"0.00e+0"	"IFI44L"
	IFI44	"0.00"	"0.00e+0"	"0.00e+0"	"IFI44"
	LINC01781	"0.00"	"0.00e+0"	"0.00e+0"	"LINC01781"
	LINC01725	"0.00"	"0.00e+0"	"0.00e+0"	"LINC01725"
	TTLL7	"0.00"	"0.00e+0"	"0.00e+0"	"TTLL7"
	AL359504.2	"0.00"	"0.00e+0"	"0.00e+0"	"AL359504.2"
	PRKACB	"0.00"	"0.00e+0"	"0.00e+0"	"PRKACB"
	RPF1	"-1072.89"	"0.00e+0"	"0.00e+0"	"RPF1"
	SPATA1	"0.00"	"0.00e+0"	"0.00e+0"	"SPATA1"
	CTBS	"0.00"	"0.00e+0"	"0.00e+0"	"CTBS"
	AL359762.1	"0.00"	"0.00e+0"	"0.00e+0"	"AL359762.1"
	SSX2IP	"0.00"	"0.00e+0"	"0.00e+0"	"SSX2IP"
	LPAR3	"0.00"	"0.00e+0"	"0.00e+0"	"LPAR3"
	MCOLN2	"0.00"	"0.00e+0"	"0.00e+0"	"MCOLN2"
	WDR63	"0.00"	"0.00e+0"	"0.00e+0"	"WDR63"
	MCOLN3	"0.00"	"0.00e+0"	"0.00e+0"	"MCOLN3"
	SYDE2	"0.00"	"0.00e+0"	"0.00e+0"	"SYDE2"
	C1orf52	"0.00"	"0.00e+0"	"0.00e+0"	"C1orf52"
	AL078459.1	"0.00"	"0.00e+0"	"0.00e+0"	"AL078459.1"
	ZNHIT6	"-1071.89"	"0.00e+0"	"0.00e+0"	"ZNHIT6"
	ODF2L	"0.00"	"0.00e+0"	"0.00e+0"	"ODF2L"
	AL049597.2	"0.00"	"0.00e+0"	"0.00e+0"	"AL049597.2"
	SH3GLB1	"-1071.89"	"0.00e+0"	"0.00e+0"	"SH3GLB1"
	SELENOF	"0.00"	"0.00e+0"	"0.00e+0"	"SELENOF"
	HS2ST1	"0.00"	"0.00e+0"	"0.00e+0"	"HS2ST1"
	PKN2	"-1071.89"	"0.00e+0"	"0.00e+0"	"PKN2"
	GTF2B	"-1071.89"	"0.00e+0"	"0.00e+0"	"GTF2B"
	KYAT3	"0.00"	"0.00e+0"	"0.00e+0"	"KYAT3"
	GBP3	"0.00"	"0.00e+0"	"0.00e+0"	"GBP3"
	GBP1	"0.00"	"0.00e+0"	"0.00e+0"	"GBP1"
	GBP2	"0.00"	"0.00e+0"	"0.00e+0"	"GBP2"
	GBP4	"0.00"	"0.00e+0"	"0.00e+0"	"GBP4"
	AC099063.4	"0.00"	"0.00e+0"	"0.00e+0"	"AC099063.4"
	GBP5	"0.00"	"0.00e+0"	"0.00e+0"	"GBP5"
	LRRC8B	"0.00"	"0.00e+0"	"0.00e+0"	"LRRC8B"
	LRRC8C-DT	"0.00"	"0.00e+0"	"0.00e+0"	"LRRC8C-DT"
	LRRC8C	"0.00"	"0.00e+0"	"0.00e+0"	"LRRC8C"
	AC099568.1	"0.00"	"0.00e+0"	"0.00e+0"	"AC099568.1"
	ZNF326	"0.00"	"0.00e+0"	"0.00e+0"	"ZNF326"
	AL627316.1	"0.00"	"0.00e+0"	"0.00e+0"	"AL627316.1"
	LINC02609	"0.00"	"0.00e+0"	"0.00e+0"	"LINC02609"
	ZNF644	"-1071.89"	"0.00e+0"	"0.00e+0"	"ZNF644"
	CDC7	"0.00"	"0.00e+0"	"0.00e+0"	"CDC7"
	TGFBR3	"0.00"	"0.00e+0"	"0.00e+0"	"TGFBR3"
	BRDT	"0.00"	"0.00e+0"	"0.00e+0"	"BRDT"
	EPHX4	"0.00"	"0.00e+0"	"0.00e+0"	"EPHX4"
	BTBD8	"0.00"	"0.00e+0"	"0.00e+0"	"BTBD8"
	GLMN	"0.00"	"0.00e+0"	"0.00e+0"	"GLMN"
	RPAP2	"0.00"	"0.00e+0"	"0.00e+0"	"RPAP2"
	GFI1	"0.00"	"0.00e+0"	"0.00e+0"	"GFI1"
	EVI5	"0.00"	"0.00e+0"	"0.00e+0"	"EVI5"
	DIPK1A	"0.00"	"0.00e+0"	"0.00e+0"	"DIPK1A"
	MTF2	"-1072.55"	"0.00e+0"	"0.00e+0"	"MTF2"
	TMED5	"-1072.89"	"0.00e+0"	"0.00e+0"	"TMED5"
	CCDC18	"0.00"	"0.00e+0"	"0.00e+0"	"CCDC18"
	CCDC18-AS1	"0.00"	"0.00e+0"	"0.00e+0"	"CCDC18-AS1"
	FNBP1L	"0.00"	"0.00e+0"	"0.00e+0"	"FNBP1L"
	DNTTIP2	"0.00"	"0.00e+0"	"0.00e+0"	"DNTTIP2"
	ARHGAP29	"0.00"	"0.00e+0"	"0.00e+0"	"ARHGAP29"
	ABCD3	"0.00"	"0.00e+0"	"0.00e+0"	"ABCD3"
	CNN3	"0.00"	"0.00e+0"	"0.00e+0"	"CNN3"
	ALG14	"0.00"	"0.00e+0"	"0.00e+0"	"ALG14"
	TLCD4	"0.00"	"0.00e+0"	"0.00e+0"	"TLCD4"
	AC092802.1	"0.00"	"0.00e+0"	"0.00e+0"	"AC092802.1"
	RWDD3	"0.00"	"0.00e+0"	"0.00e+0"	"RWDD3"
	PTBP2	"0.00"	"0.00e+0"	"0.00e+0"	"PTBP2"
	DPYD	"0.00"	"0.00e+0"	"0.00e+0"	"DPYD"
	SNX7	"0.00"	"0.00e+0"	"0.00e+0"	"SNX7"
	AGL	"0.00"	"0.00e+0"	"0.00e+0"	"AGL"
	AC118553.1	"0.00"	"0.00e+0"	"0.00e+0"	"AC118553.1"
	SLC35A3	"-1071.89"	"0.00e+0"	"0.00e+0"	"SLC35A3"
	MFSD14A	"-1071.89"	"0.00e+0"	"0.00e+0"	"MFSD14A"
	SASS6	"0.00"	"0.00e+0"	"0.00e+0"	"SASS6"
	TRMT13	"0.00"	"0.00e+0"	"0.00e+0"	"TRMT13"
	DBT	"0.00"	"0.00e+0"	"0.00e+0"	"DBT"
	AL445928.2	"0.00"	"0.00e+0"	"0.00e+0"	"AL445928.2"
	RTCA-AS1	"0.00"	"0.00e+0"	"0.00e+0"	"RTCA-AS1"
	RTCA	"0.00"	"0.00e+0"	"0.00e+0"	"RTCA"
	CDC14A	"-1071.89"	"0.00e+0"	"0.00e+0"	"CDC14A"
	VCAM1	"0.00"	"0.00e+0"	"0.00e+0"	"VCAM1"
	EXTL2	"0.00"	"0.00e+0"	"0.00e+0"	"EXTL2"
	AC104506.1	"0.00"	"0.00e+0"	"0.00e+0"	"AC104506.1"
	SLC30A7	"-1071.89"	"0.00e+0"	"0.00e+0"	"SLC30A7"
	DPH5	"0.00"	"0.00e+0"	"0.00e+0"	"DPH5"
	AC093157.2	"0.00"	"0.00e+0"	"0.00e+0"	"AC093157.2"
	AC093157.1	"0.00"	"0.00e+0"	"0.00e+0"	"AC093157.1"
	AL109741.1	"0.00"	"0.00e+0"	"0.00e+0"	"AL109741.1"
	S1PR1	"0.00"	"0.00e+0"	"0.00e+0"	"S1PR1"
	RNPC3	"0.00"	"0.00e+0"	"0.00e+0"	"RNPC3"
	AMY2B	"0.00"	"0.00e+0"	"0.00e+0"	"AMY2B"
	PRMT6	"0.00"	"0.00e+0"	"0.00e+0"	"PRMT6"
	AL359258.2	"0.00"	"0.00e+0"	"0.00e+0"	"AL359258.2"
	FAM102B	"0.00"	"0.00e+0"	"0.00e+0"	"FAM102B"
	HENMT1	"0.00"	"0.00e+0"	"0.00e+0"	"HENMT1"
	PRPF38B	"-1071.89"	"0.00e+0"	"0.00e+0"	"PRPF38B"
	STXBP3	"0.00"	"0.00e+0"	"0.00e+0"	"STXBP3"
	CLCC1	"0.00"	"0.00e+0"	"0.00e+0"	"CLCC1"
	TAF13	"0.00"	"0.00e+0"	"0.00e+0"	"TAF13"
	AL356488.3	"0.00"	"0.00e+0"	"0.00e+0"	"AL356488.3"
	AL356488.2	"0.00"	"0.00e+0"	"0.00e+0"	"AL356488.2"
	KIAA1324	"0.00"	"0.00e+0"	"0.00e+0"	"KIAA1324"
	SARS	"0.00"	"0.00e+0"	"0.00e+0"	"SARS"
	CELSR2	"0.00"	"0.00e+0"	"0.00e+0"	"CELSR2"
	PSRC1	"0.00"	"0.00e+0"	"0.00e+0"	"PSRC1"
	SORT1	"0.00"	"0.00e+0"	"0.00e+0"	"SORT1"
	PSMA5	"-1071.89"	"0.00e+0"	"0.00e+0"	"PSMA5"
	ATXN7L2	"0.00"	"0.00e+0"	"0.00e+0"	"ATXN7L2"
	CYB561D1	"0.00"	"0.00e+0"	"0.00e+0"	"CYB561D1"
	AMIGO1	"0.00"	"0.00e+0"	"0.00e+0"	"AMIGO1"
	AMPD2	"0.00"	"0.00e+0"	"0.00e+0"	"AMPD2"
	GSTM4	"0.00"	"0.00e+0"	"0.00e+0"	"GSTM4"
	GSTM3	"0.00"	"0.00e+0"	"0.00e+0"	"GSTM3"
	CSF1	"0.00"	"0.00e+0"	"0.00e+0"	"CSF1"
	AHCYL1	"0.00"	"0.00e+0"	"0.00e+0"	"AHCYL1"
	STRIP1	"0.00"	"0.00e+0"	"0.00e+0"	"STRIP1"
	AL160006.1	"0.00"	"0.00e+0"	"0.00e+0"	"AL160006.1"
	KCNC4	"0.00"	"0.00e+0"	"0.00e+0"	"KCNC4"
	RBM15-AS1	"0.00"	"0.00e+0"	"0.00e+0"	"RBM15-AS1"
	RBM15	"-1071.89"	"0.00e+0"	"0.00e+0"	"RBM15"
	LAMTOR5-AS1	"0.00"	"0.00e+0"	"0.00e+0"	"LAMTOR5-AS1"
	SLC16A4	"0.00"	"0.00e+0"	"0.00e+0"	"SLC16A4"
	AL355488.1	"0.00"	"0.00e+0"	"0.00e+0"	"AL355488.1"
	LAMTOR5	"0.00"	"0.00e+0"	"0.00e+0"	"LAMTOR5"
	AL365361.1	"0.00"	"0.00e+0"	"0.00e+0"	"AL365361.1"
	KCNA3	"0.00"	"0.00e+0"	"0.00e+0"	"KCNA3"
	CD53	"-1071.89"	"0.00e+0"	"0.00e+0"	"CD53"
	AL360270.2	"0.00"	"0.00e+0"	"0.00e+0"	"AL360270.2"
	DRAM2	"0.00"	"0.00e+0"	"0.00e+0"	"DRAM2"
	CEPT1	"0.00"	"0.00e+0"	"0.00e+0"	"CEPT1"
	AL355816.1	"0.00"	"0.00e+0"	"0.00e+0"	"AL355816.1"
	AL355816.2	"0.00"	"0.00e+0"	"0.00e+0"	"AL355816.2"
	DENND2D	"-1071.89"	"0.00e+0"	"0.00e+0"	"DENND2D"
	CHI3L2	"0.00"	"0.00e+0"	"0.00e+0"	"CHI3L2"
	PIFO	"0.00"	"0.00e+0"	"0.00e+0"	"PIFO"
	AL390195.2	"0.00"	"0.00e+0"	"0.00e+0"	"AL390195.2"
	AL390195.1	"0.00"	"0.00e+0"	"0.00e+0"	"AL390195.1"
	WDR77	"0.00"	"0.00e+0"	"0.00e+0"	"WDR77"
	C1orf162	"-1073.47"	"0.00e+0"	"0.00e+0"	"C1orf162"
	TMIGD3	"0.00"	"0.00e+0"	"0.00e+0"	"TMIGD3"
	ADORA3	"0.00"	"0.00e+0"	"0.00e+0"	"ADORA3"
	INKA2	"0.00"	"0.00e+0"	"0.00e+0"	"INKA2"
	AL049557.1	"0.00"	"0.00e+0"	"0.00e+0"	"AL049557.1"
	DDX20	"0.00"	"0.00e+0"	"0.00e+0"	"DDX20"
	KCND3	"0.00"	"0.00e+0"	"0.00e+0"	"KCND3"
	CTTNBP2NL	"0.00"	"0.00e+0"	"0.00e+0"	"CTTNBP2NL"
	WNT2B	"0.00"	"0.00e+0"	"0.00e+0"	"WNT2B"
	ST7L	"0.00"	"0.00e+0"	"0.00e+0"	"ST7L"
	CAPZA1	"-1072.55"	"0.00e+0"	"0.00e+0"	"CAPZA1"
	MOV10	"0.00"	"0.00e+0"	"0.00e+0"	"MOV10"
	AL603832.1	"0.00"	"0.00e+0"	"0.00e+0"	"AL603832.1"
	LINC01356	"0.00"	"0.00e+0"	"0.00e+0"	"LINC01356"
	LINC01357	"0.00"	"0.00e+0"	"0.00e+0"	"LINC01357"
	SLC16A1	"0.00"	"0.00e+0"	"0.00e+0"	"SLC16A1"
	SLC16A1-AS1	"0.00"	"0.00e+0"	"0.00e+0"	"SLC16A1-AS1"
	LRIG2-DT	"0.00"	"0.00e+0"	"0.00e+0"	"LRIG2-DT"
	LRIG2	"0.00"	"0.00e+0"	"0.00e+0"	"LRIG2"
	MAGI3	"0.00"	"0.00e+0"	"0.00e+0"	"MAGI3"
	RSBN1	"-1071.89"	"0.00e+0"	"0.00e+0"	"RSBN1"
	PTPN22	"0.00"	"0.00e+0"	"0.00e+0"	"PTPN22"
	AP4B1-AS1	"0.00"	"0.00e+0"	"0.00e+0"	"AP4B1-AS1"
	BCL2L15	"0.00"	"0.00e+0"	"0.00e+0"	"BCL2L15"
	AP4B1	"0.00"	"0.00e+0"	"0.00e+0"	"AP4B1"
	DCLRE1B	"0.00"	"0.00e+0"	"0.00e+0"	"DCLRE1B"
	HIPK1-AS1	"0.00"	"0.00e+0"	"0.00e+0"	"HIPK1-AS1"
	HIPK1	"0.00"	"0.00e+0"	"0.00e+0"	"HIPK1"
	TRIM33	"0.00"	"0.00e+0"	"0.00e+0"	"TRIM33"
	BCAS2	"0.00"	"0.00e+0"	"0.00e+0"	"BCAS2"
	DENND2C	"0.00"	"0.00e+0"	"0.00e+0"	"DENND2C"
	NRAS	"0.00"	"0.00e+0"	"0.00e+0"	"NRAS"
	CSDE1	"0.00"	"0.00e+0"	"0.00e+0"	"CSDE1"
	SIKE1	"-1071.89"	"0.00e+0"	"0.00e+0"	"SIKE1"
	TSPAN2	"0.00"	"0.00e+0"	"0.00e+0"	"TSPAN2"
	VANGL1	"0.00"	"0.00e+0"	"0.00e+0"	"VANGL1"
	SLC22A15	"0.00"	"0.00e+0"	"0.00e+0"	"SLC22A15"
	ATP1A1	"0.00"	"0.00e+0"	"0.00e+0"	"ATP1A1"
	ATP1A1-AS1	"0.00"	"0.00e+0"	"0.00e+0"	"ATP1A1-AS1"
	LINC01762	"0.00"	"0.00e+0"	"0.00e+0"	"LINC01762"
	AL390066.1	"0.00"	"0.00e+0"	"0.00e+0"	"AL390066.1"
	CD58	"0.00"	"0.00e+0"	"0.00e+0"	"CD58"
	TTF2	"0.00"	"0.00e+0"	"0.00e+0"	"TTF2"
	TRIM45	"0.00"	"0.00e+0"	"0.00e+0"	"TRIM45"
	AL358072.1	"0.00"	"0.00e+0"	"0.00e+0"	"AL358072.1"
	MAN1A2	"-1071.89"	"0.00e+0"	"0.00e+0"	"MAN1A2"
	TENT5C	"0.00"	"0.00e+0"	"0.00e+0"	"TENT5C"
	GDAP2	"-1071.89"	"0.00e+0"	"0.00e+0"	"GDAP2"
	WDR3	"0.00"	"0.00e+0"	"0.00e+0"	"WDR3"
	WARS2	"0.00"	"0.00e+0"	"0.00e+0"	"WARS2"
	WARS2-AS1	"0.00"	"0.00e+0"	"0.00e+0"	"WARS2-AS1"
	PHGDH	"0.00"	"0.00e+0"	"0.00e+0"	"PHGDH"
	SEC22B	"0.00"	"0.00e+0"	"0.00e+0"	"SEC22B"
	LINC00623	"0.00"	"0.00e+0"	"0.00e+0"	"LINC00623"
	FCGR1B	"0.00"	"0.00e+0"	"0.00e+0"	"FCGR1B"
	SRGAP2C	"-1071.89"	"0.00e+0"	"0.00e+0"	"SRGAP2C"
	LINC02798	"0.00"	"0.00e+0"	"0.00e+0"	"LINC02798"
	AL592494.2	"0.00"	"0.00e+0"	"0.00e+0"	"AL592494.2"
	AC239800.2	"0.00"	"0.00e+0"	"0.00e+0"	"AC239800.2"
	LINC02591	"0.00"	"0.00e+0"	"0.00e+0"	"LINC02591"
	HIST2H3PS2	"0.00"	"0.00e+0"	"0.00e+0"	"HIST2H3PS2"
	LINC02802	"0.00"	"0.00e+0"	"0.00e+0"	"LINC02802"
	AC246785.3	"0.00"	"0.00e+0"	"0.00e+0"	"AC246785.3"
	NBPF15	"0.00"	"0.00e+0"	"0.00e+0"	"NBPF15"
	SRGAP2B	"-1071.89"	"0.00e+0"	"0.00e+0"	"SRGAP2B"
	AC245014.3	"0.00"	"0.00e+0"	"0.00e+0"	"AC245014.3"
	AC245014.1	"0.00"	"0.00e+0"	"0.00e+0"	"AC245014.1"
	NBPF20	"-1071.89"	"0.00e+0"	"0.00e+0"	"NBPF20"
	AC239860.4	"0.00"	"0.00e+0"	"0.00e+0"	"AC239860.4"
	PDZK1	"0.00"	"0.00e+0"	"0.00e+0"	"PDZK1"
	CD160	"0.00"	"0.00e+0"	"0.00e+0"	"CD160"
	RNF115	"-1071.89"	"0.00e+0"	"0.00e+0"	"RNF115"
	POLR3C	"0.00"	"0.00e+0"	"0.00e+0"	"POLR3C"
	NUDT17	"0.00"	"0.00e+0"	"0.00e+0"	"NUDT17"
	PIAS3	"0.00"	"0.00e+0"	"0.00e+0"	"PIAS3"
	ANKRD35	"0.00"	"0.00e+0"	"0.00e+0"	"ANKRD35"
	ITGA10	"0.00"	"0.00e+0"	"0.00e+0"	"ITGA10"
	RBM8A	"-1072.89"	"0.00e+0"	"0.00e+0"	"RBM8A"
	LIX1L-AS1	"0.00"	"0.00e+0"	"0.00e+0"	"LIX1L-AS1"
	LIX1L	"0.00"	"0.00e+0"	"0.00e+0"	"LIX1L"
	ANKRD34A	"0.00"	"0.00e+0"	"0.00e+0"	"ANKRD34A"
	POLR3GL	"0.00"	"0.00e+0"	"0.00e+0"	"POLR3GL"
	AC239799.2	"0.00"	"0.00e+0"	"0.00e+0"	"AC239799.2"
	LINC01719	"0.00"	"0.00e+0"	"0.00e+0"	"LINC01719"
	NBPF10	"0.00"	"0.00e+0"	"0.00e+0"	"NBPF10"
	NOTCH2NLA	"0.00"	"0.00e+0"	"0.00e+0"	"NOTCH2NLA"
	AC239799.1	"0.00"	"0.00e+0"	"0.00e+0"	"AC239799.1"
	AC245407.2	"0.00"	"0.00e+0"	"0.00e+0"	"AC245407.2"
	NBPF12	"0.00"	"0.00e+0"	"0.00e+0"	"NBPF12"
	PRKAB2	"0.00"	"0.00e+0"	"0.00e+0"	"PRKAB2"
	AC242426.2	"0.00"	"0.00e+0"	"0.00e+0"	"AC242426.2"
	FMO5	"0.00"	"0.00e+0"	"0.00e+0"	"FMO5"
	CHD1L	"0.00"	"0.00e+0"	"0.00e+0"	"CHD1L"
	BCL9	"0.00"	"0.00e+0"	"0.00e+0"	"BCL9"
	ACP6	"0.00"	"0.00e+0"	"0.00e+0"	"ACP6"
	GPR89B	"0.00"	"0.00e+0"	"0.00e+0"	"GPR89B"
	LINC02804	"0.00"	"0.00e+0"	"0.00e+0"	"LINC02804"
	NBPF11	"0.00"	"0.00e+0"	"0.00e+0"	"NBPF11"
	LINC02805	"0.00"	"0.00e+0"	"0.00e+0"	"LINC02805"
	LINC01138	"0.00"	"0.00e+0"	"0.00e+0"	"LINC01138"
	PPIAL4G	"0.00"	"0.00e+0"	"0.00e+0"	"PPIAL4G"
	NBPF14	"-1072.89"	"0.00e+0"	"0.00e+0"	"NBPF14"
	PDE4DIP	"0.00"	"0.00e+0"	"0.00e+0"	"PDE4DIP"
	NBPF9	"0.00"	"0.00e+0"	"0.00e+0"	"NBPF9"
	AC245297.3	"0.00"	"0.00e+0"	"0.00e+0"	"AC245297.3"
	AC245297.2	"0.00"	"0.00e+0"	"0.00e+0"	"AC245297.2"
	NOTCH2NLC	"0.00"	"0.00e+0"	"0.00e+0"	"NOTCH2NLC"
	NBPF19	"0.00"	"0.00e+0"	"0.00e+0"	"NBPF19"
	AC242842.1	"0.00"	"0.00e+0"	"0.00e+0"	"AC242842.1"
	FCGR1A	"0.00"	"0.00e+0"	"0.00e+0"	"FCGR1A"
	HIST2H2BF	"0.00"	"0.00e+0"	"0.00e+0"	"HIST2H2BF"
	HIST2H4A	"0.00"	"0.00e+0"	"0.00e+0"	"HIST2H4A"
	HIST2H2AA3	"-1071.89"	"0.00e+0"	"0.00e+0"	"HIST2H2AA3"
	HIST2H2AA4	"0.00"	"0.00e+0"	"0.00e+0"	"HIST2H2AA4"
	AC239868.1	"0.00"	"0.00e+0"	"0.00e+0"	"AC239868.1"
	HIST2H2BE	"0.00"	"0.00e+0"	"0.00e+0"	"HIST2H2BE"
	BOLA1	"0.00"	"0.00e+0"	"0.00e+0"	"BOLA1"
	SV2A	"0.00"	"0.00e+0"	"0.00e+0"	"SV2A"
	MTMR11	"0.00"	"0.00e+0"	"0.00e+0"	"MTMR11"
	OTUD7B	"0.00"	"0.00e+0"	"0.00e+0"	"OTUD7B"
	AC244033.2	"0.00"	"0.00e+0"	"0.00e+0"	"AC244033.2"
	VPS45	"0.00"	"0.00e+0"	"0.00e+0"	"VPS45"
	PLEKHO1	"-1071.89"	"0.00e+0"	"0.00e+0"	"PLEKHO1"
	AC242988.2	"0.00"	"0.00e+0"	"0.00e+0"	"AC242988.2"
	ANP32E	"0.00"	"0.00e+0"	"0.00e+0"	"ANP32E"
	APH1A	"-1072.55"	"0.00e+0"	"0.00e+0"	"APH1A"
	C1orf54	"0.00"	"0.00e+0"	"0.00e+0"	"C1orf54"
	CIART	"0.00"	"0.00e+0"	"0.00e+0"	"CIART"
	MRPS21	"-1072.55"	"0.00e+0"	"0.00e+0"	"MRPS21"
	RPRD2	"-1071.89"	"0.00e+0"	"0.00e+0"	"RPRD2"
	TARS2	"0.00"	"0.00e+0"	"0.00e+0"	"TARS2"
	FALEC	"0.00"	"0.00e+0"	"0.00e+0"	"FALEC"
	ADAMTSL4	"0.00"	"0.00e+0"	"0.00e+0"	"ADAMTSL4"
	ADAMTSL4-AS1	"0.00"	"0.00e+0"	"0.00e+0"	"ADAMTSL4-AS1"
	MCL1	"-1071.89"	"0.00e+0"	"0.00e+0"	"MCL1"
	GOLPH3L	"0.00"	"0.00e+0"	"0.00e+0"	"GOLPH3L"
	CTSK	"0.00"	"0.00e+0"	"0.00e+0"	"CTSK"
	ARNT	"-1071.89"	"0.00e+0"	"0.00e+0"	"ARNT"
	SETDB1	"0.00"	"0.00e+0"	"0.00e+0"	"SETDB1"
	CERS2	"0.00"	"0.00e+0"	"0.00e+0"	"CERS2"
	PRUNE1	"0.00"	"0.00e+0"	"0.00e+0"	"PRUNE1"
	BNIPL	"0.00"	"0.00e+0"	"0.00e+0"	"BNIPL"
	C1orf56	"-1072.55"	"0.00e+0"	"0.00e+0"	"C1orf56"
	CDC42SE1	"-1071.89"	"0.00e+0"	"0.00e+0"	"CDC42SE1"
	GABPB2	"0.00"	"0.00e+0"	"0.00e+0"	"GABPB2"
	TNFAIP8L2	"-1071.89"	"0.00e+0"	"0.00e+0"	"TNFAIP8L2"
	SCNM1	"-1071.89"	"0.00e+0"	"0.00e+0"	"SCNM1"
	LYSMD1	"0.00"	"0.00e+0"	"0.00e+0"	"LYSMD1"
	VPS72	"-1071.89"	"0.00e+0"	"0.00e+0"	"VPS72"
	PIP5K1A	"0.00"	"0.00e+0"	"0.00e+0"	"PIP5K1A"
	PSMD4	"0.00"	"0.00e+0"	"0.00e+0"	"PSMD4"
	ZNF687-AS1	"0.00"	"0.00e+0"	"0.00e+0"	"ZNF687-AS1"
	ZNF687	"0.00"	"0.00e+0"	"0.00e+0"	"ZNF687"
	PI4KB	"0.00"	"0.00e+0"	"0.00e+0"	"PI4KB"
	AL391069.2	"0.00"	"0.00e+0"	"0.00e+0"	"AL391069.2"
	POGZ	"-1071.89"	"0.00e+0"	"0.00e+0"	"POGZ"
	TUFT1	"0.00"	"0.00e+0"	"0.00e+0"	"TUFT1"
	SNX27	"0.00"	"0.00e+0"	"0.00e+0"	"SNX27"
	MRPL9	"-1071.89"	"0.00e+0"	"0.00e+0"	"MRPL9"
	OAZ3	"0.00"	"0.00e+0"	"0.00e+0"	"OAZ3"
	TDRKH	"0.00"	"0.00e+0"	"0.00e+0"	"TDRKH"
	TDRKH-AS1	"0.00"	"0.00e+0"	"0.00e+0"	"TDRKH-AS1"
	RORC	"0.00"	"0.00e+0"	"0.00e+0"	"RORC"
	THEM4	"0.00"	"0.00e+0"	"0.00e+0"	"THEM4"
	AL450992.2	"0.00"	"0.00e+0"	"0.00e+0"	"AL450992.2"
	AL450992.1	"0.00"	"0.00e+0"	"0.00e+0"	"AL450992.1"
	FLG2	"0.00"	"0.00e+0"	"0.00e+0"	"FLG2"
	S100A9	"0.00"	"0.00e+0"	"0.00e+0"	"S100A9"
	S100A12	"0.00"	"0.00e+0"	"0.00e+0"	"S100A12"
	S100A8	"0.00"	"0.00e+0"	"0.00e+0"	"S100A8"
	S100A5	"-1071.89"	"0.00e+0"	"0.00e+0"	"S100A5"
	S100A2	"0.00"	"0.00e+0"	"0.00e+0"	"S100A2"
	AL162258.2	"0.00"	"0.00e+0"	"0.00e+0"	"AL162258.2"
	SNAPIN	"0.00"	"0.00e+0"	"0.00e+0"	"SNAPIN"
	ILF2	"-1071.89"	"0.00e+0"	"0.00e+0"	"ILF2"
	INTS3	"0.00"	"0.00e+0"	"0.00e+0"	"INTS3"
	GATAD2B	"0.00"	"0.00e+0"	"0.00e+0"	"GATAD2B"
	DENND4B	"-1072.89"	"0.00e+0"	"0.00e+0"	"DENND4B"
	CRTC2	"0.00"	"0.00e+0"	"0.00e+0"	"CRTC2"
	SLC39A1	"0.00"	"0.00e+0"	"0.00e+0"	"SLC39A1"
	AL358472.4	"0.00"	"0.00e+0"	"0.00e+0"	"AL358472.4"
	CREB3L4	"0.00"	"0.00e+0"	"0.00e+0"	"CREB3L4"
	JTB	"-1072.89"	"0.00e+0"	"0.00e+0"	"JTB"
	AL358472.2	"0.00"	"0.00e+0"	"0.00e+0"	"AL358472.2"
	RAB13	"0.00"	"0.00e+0"	"0.00e+0"	"RAB13"
	NUP210L	"-1071.89"	"0.00e+0"	"0.00e+0"	"NUP210L"
	TPM3	"-1072.89"	"0.00e+0"	"0.00e+0"	"TPM3"
	UBAP2L	"0.00"	"0.00e+0"	"0.00e+0"	"UBAP2L"
	HAX1	"-1072.89"	"0.00e+0"	"0.00e+0"	"HAX1"
	ATP8B2	"0.00"	"0.00e+0"	"0.00e+0"	"ATP8B2"
	IL6R-AS1	"0.00"	"0.00e+0"	"0.00e+0"	"IL6R-AS1"
	SHE	"0.00"	"0.00e+0"	"0.00e+0"	"SHE"
	UBE2Q1	"0.00"	"0.00e+0"	"0.00e+0"	"UBE2Q1"
	ADAR	"0.00"	"0.00e+0"	"0.00e+0"	"ADAR"
	KCNN3	"0.00"	"0.00e+0"	"0.00e+0"	"KCNN3"
	PMVK	"0.00"	"0.00e+0"	"0.00e+0"	"PMVK"
	AL451085.1	"0.00"	"0.00e+0"	"0.00e+0"	"AL451085.1"
	PBXIP1	"0.00"	"0.00e+0"	"0.00e+0"	"PBXIP1"
	PYGO2	"0.00"	"0.00e+0"	"0.00e+0"	"PYGO2"
	SHC1	"0.00"	"0.00e+0"	"0.00e+0"	"SHC1"
	CKS1B	"0.00"	"0.00e+0"	"0.00e+0"	"CKS1B"
	ZBTB7B	"0.00"	"0.00e+0"	"0.00e+0"	"ZBTB7B"
	DCST1-AS1	"0.00"	"0.00e+0"	"0.00e+0"	"DCST1-AS1"
	EFNA4	"0.00"	"0.00e+0"	"0.00e+0"	"EFNA4"
	EFNA3	"0.00"	"0.00e+0"	"0.00e+0"	"EFNA3"
	DPM3	"0.00"	"0.00e+0"	"0.00e+0"	"DPM3"
	TRIM46	"0.00"	"0.00e+0"	"0.00e+0"	"TRIM46"
	THBS3	"0.00"	"0.00e+0"	"0.00e+0"	"THBS3"
	MTX1	"0.00"	"0.00e+0"	"0.00e+0"	"MTX1"
	GBA	"0.00"	"0.00e+0"	"0.00e+0"	"GBA"
	FAM189B	"0.00"	"0.00e+0"	"0.00e+0"	"FAM189B"
	SCAMP3	"-1072.89"	"0.00e+0"	"0.00e+0"	"SCAMP3"
	CLK2	"0.00"	"0.00e+0"	"0.00e+0"	"CLK2"
	HCN3	"0.00"	"0.00e+0"	"0.00e+0"	"HCN3"
	FDPS	"0.00"	"0.00e+0"	"0.00e+0"	"FDPS"
	RUSC1-AS1	"0.00"	"0.00e+0"	"0.00e+0"	"RUSC1-AS1"
	RUSC1	"0.00"	"0.00e+0"	"0.00e+0"	"RUSC1"
	ASH1L	"0.00"	"0.00e+0"	"0.00e+0"	"ASH1L"
	ASH1L-AS1	"0.00"	"0.00e+0"	"0.00e+0"	"ASH1L-AS1"
	MSTO1	"0.00"	"0.00e+0"	"0.00e+0"	"MSTO1"
	AL353807.5	"0.00"	"0.00e+0"	"0.00e+0"	"AL353807.5"
	YY1AP1	"0.00"	"0.00e+0"	"0.00e+0"	"YY1AP1"
	DAP3	"0.00"	"0.00e+0"	"0.00e+0"	"DAP3"
	GON4L	"-1071.89"	"0.00e+0"	"0.00e+0"	"GON4L"
	SYT11	"0.00"	"0.00e+0"	"0.00e+0"	"SYT11"
	RIT1	"-1071.89"	"0.00e+0"	"0.00e+0"	"RIT1"
	KHDC4	"-1071.89"	"0.00e+0"	"0.00e+0"	"KHDC4"
	ARHGEF2	"0.00"	"0.00e+0"	"0.00e+0"	"ARHGEF2"
	AL355388.2	"0.00"	"0.00e+0"	"0.00e+0"	"AL355388.2"
	SSR2	"-1072.55"	"0.00e+0"	"0.00e+0"	"SSR2"
	UBQLN4	"0.00"	"0.00e+0"	"0.00e+0"	"UBQLN4"
	LAMTOR2	"0.00"	"0.00e+0"	"0.00e+0"	"LAMTOR2"
	RAB25	"0.00"	"0.00e+0"	"0.00e+0"	"RAB25"
	LMNA	"0.00"	"0.00e+0"	"0.00e+0"	"LMNA"
	SEMA4A	"0.00"	"0.00e+0"	"0.00e+0"	"SEMA4A"
	SLC25A44	"0.00"	"0.00e+0"	"0.00e+0"	"SLC25A44"
	PMF1	"0.00"	"0.00e+0"	"0.00e+0"	"PMF1"
	BGLAP	"0.00"	"0.00e+0"	"0.00e+0"	"BGLAP"
	PAQR6	"0.00"	"0.00e+0"	"0.00e+0"	"PAQR6"
	SMG5	"0.00"	"0.00e+0"	"0.00e+0"	"SMG5"
	TMEM79	"0.00"	"0.00e+0"	"0.00e+0"	"TMEM79"
	GLMP	"0.00"	"0.00e+0"	"0.00e+0"	"GLMP"
	CCT3	"0.00"	"0.00e+0"	"0.00e+0"	"CCT3"
	C1orf61	"0.00"	"0.00e+0"	"0.00e+0"	"C1orf61"
	MEF2D	"0.00"	"0.00e+0"	"0.00e+0"	"MEF2D"
	AL365181.1	"0.00"	"0.00e+0"	"0.00e+0"	"AL365181.1"
	TTC24	"0.00"	"0.00e+0"	"0.00e+0"	"TTC24"
	NAXE	"0.00"	"0.00e+0"	"0.00e+0"	"NAXE"
	GPATCH4	"0.00"	"0.00e+0"	"0.00e+0"	"GPATCH4"
	AL590666.3	"0.00"	"0.00e+0"	"0.00e+0"	"AL590666.3"
	ISG20L2	"0.00"	"0.00e+0"	"0.00e+0"	"ISG20L2"
	RRNAD1	"0.00"	"0.00e+0"	"0.00e+0"	"RRNAD1"
	MRPL24	"-1071.89"	"0.00e+0"	"0.00e+0"	"MRPL24"
	HDGF	"0.00"	"0.00e+0"	"0.00e+0"	"HDGF"
	PRCC	"-1072.89"	"0.00e+0"	"0.00e+0"	"PRCC"
	SH2D2A	"0.00"	"0.00e+0"	"0.00e+0"	"SH2D2A"
	ARHGEF11	"0.00"	"0.00e+0"	"0.00e+0"	"ARHGEF11"
	ETV3	"0.00"	"0.00e+0"	"0.00e+0"	"ETV3"
	FCRL5	"0.00"	"0.00e+0"	"0.00e+0"	"FCRL5"
	FCRL3	"0.00"	"0.00e+0"	"0.00e+0"	"FCRL3"
	FCRL2	"0.00"	"0.00e+0"	"0.00e+0"	"FCRL2"
	FCRL1	"0.00"	"0.00e+0"	"0.00e+0"	"FCRL1"
	CD1D	"0.00"	"0.00e+0"	"0.00e+0"	"CD1D"
	AL138899.1	"0.00"	"0.00e+0"	"0.00e+0"	"AL138899.1"
	CD1A	"0.00"	"0.00e+0"	"0.00e+0"	"CD1A"
	CD1C	"0.00"	"0.00e+0"	"0.00e+0"	"CD1C"
	CD1B	"0.00"	"0.00e+0"	"0.00e+0"	"CD1B"
	CD1E	"0.00"	"0.00e+0"	"0.00e+0"	"CD1E"
	MNDA	"-1071.89"	"0.00e+0"	"0.00e+0"	"MNDA"
	PYHIN1	"0.00"	"0.00e+0"	"0.00e+0"	"PYHIN1"
	IFI16	"-1071.89"	"0.00e+0"	"0.00e+0"	"IFI16"
	AIM2	"0.00"	"0.00e+0"	"0.00e+0"	"AIM2"
	FCER1A	"0.00"	"0.00e+0"	"0.00e+0"	"FCER1A"
	FCRL6	"-1071.89"	"0.00e+0"	"0.00e+0"	"FCRL6"
	SLAMF8	"0.00"	"0.00e+0"	"0.00e+0"	"SLAMF8"
	VSIG8	"0.00"	"0.00e+0"	"0.00e+0"	"VSIG8"
	LINC01133	"0.00"	"0.00e+0"	"0.00e+0"	"LINC01133"
	PIGM	"0.00"	"0.00e+0"	"0.00e+0"	"PIGM"
	IGSF8	"0.00"	"0.00e+0"	"0.00e+0"	"IGSF8"
	ATP1A2	"0.00"	"0.00e+0"	"0.00e+0"	"ATP1A2"
	ATP1A4	"0.00"	"0.00e+0"	"0.00e+0"	"ATP1A4"
	PEA15	"-1071.89"	"0.00e+0"	"0.00e+0"	"PEA15"
	DCAF8	"0.00"	"0.00e+0"	"0.00e+0"	"DCAF8"
	AL139011.1	"0.00"	"0.00e+0"	"0.00e+0"	"AL139011.1"
	PEX19	"0.00"	"0.00e+0"	"0.00e+0"	"PEX19"
	COPA	"-1071.89"	"0.00e+0"	"0.00e+0"	"COPA"
	NCSTN	"0.00"	"0.00e+0"	"0.00e+0"	"NCSTN"
	SLAMF6	"0.00"	"0.00e+0"	"0.00e+0"	"SLAMF6"
	CD84	"0.00"	"0.00e+0"	"0.00e+0"	"CD84"
	SLAMF1	"0.00"	"0.00e+0"	"0.00e+0"	"SLAMF1"
	AL121985.1	"0.00"	"0.00e+0"	"0.00e+0"	"AL121985.1"
	SLAMF7	"-1073.26"	"0.00e+0"	"0.00e+0"	"SLAMF7"
	LY9	"0.00"	"0.00e+0"	"0.00e+0"	"LY9"
	CD244	"-1071.89"	"0.00e+0"	"0.00e+0"	"CD244"
	F11R	"0.00"	"0.00e+0"	"0.00e+0"	"F11R"
	USF1	"0.00"	"0.00e+0"	"0.00e+0"	"USF1"
	KLHDC9	"0.00"	"0.00e+0"	"0.00e+0"	"KLHDC9"
	NIT1	"-1071.89"	"0.00e+0"	"0.00e+0"	"NIT1"
	DEDD	"0.00"	"0.00e+0"	"0.00e+0"	"DEDD"
	USP21	"0.00"	"0.00e+0"	"0.00e+0"	"USP21"
	PPOX	"0.00"	"0.00e+0"	"0.00e+0"	"PPOX"
	B4GALT3	"0.00"	"0.00e+0"	"0.00e+0"	"B4GALT3"
	ADAMTS4	"0.00"	"0.00e+0"	"0.00e+0"	"ADAMTS4"
	NDUFS2	"-1071.89"	"0.00e+0"	"0.00e+0"	"NDUFS2"
	TOMM40L	"-1071.89"	"0.00e+0"	"0.00e+0"	"TOMM40L"
	NR1I3	"0.00"	"0.00e+0"	"0.00e+0"	"NR1I3"
	MPZ	"0.00"	"0.00e+0"	"0.00e+0"	"MPZ"
	AL592295.5	"0.00"	"0.00e+0"	"0.00e+0"	"AL592295.5"
	FCGR2A	"0.00"	"0.00e+0"	"0.00e+0"	"FCGR2A"
	HSPA6	"0.00"	"0.00e+0"	"0.00e+0"	"HSPA6"
	FCGR3A	"0.00"	"0.00e+0"	"0.00e+0"	"FCGR3A"
	FCGR2B	"0.00"	"0.00e+0"	"0.00e+0"	"FCGR2B"
	FCRLA	"0.00"	"0.00e+0"	"0.00e+0"	"FCRLA"
	FCRLB	"0.00"	"0.00e+0"	"0.00e+0"	"FCRLB"
	DUSP12	"-1071.89"	"0.00e+0"	"0.00e+0"	"DUSP12"
	ATF6	"0.00"	"0.00e+0"	"0.00e+0"	"ATF6"
	SH2D1B	"0.00"	"0.00e+0"	"0.00e+0"	"SH2D1B"
	UHMK1	"0.00"	"0.00e+0"	"0.00e+0"	"UHMK1"
	UAP1	"-1071.89"	"0.00e+0"	"0.00e+0"	"UAP1"
	AL596325.2	"0.00"	"0.00e+0"	"0.00e+0"	"AL596325.2"
	HSD17B7	"-1072.89"	"0.00e+0"	"0.00e+0"	"HSD17B7"
	AL592435.1	"0.00"	"0.00e+0"	"0.00e+0"	"AL592435.1"
	NUF2	"0.00"	"0.00e+0"	"0.00e+0"	"NUF2"
	PBX1	"0.00"	"0.00e+0"	"0.00e+0"	"PBX1"
	AL356441.1	"0.00"	"0.00e+0"	"0.00e+0"	"AL356441.1"
	MGST3	"0.00"	"0.00e+0"	"0.00e+0"	"MGST3"
	ALDH9A1	"0.00"	"0.00e+0"	"0.00e+0"	"ALDH9A1"
	TMCO1	"0.00"	"0.00e+0"	"0.00e+0"	"TMCO1"
	TMCO1-AS1	"0.00"	"0.00e+0"	"0.00e+0"	"TMCO1-AS1"
	UCK2	"-1071.89"	"0.00e+0"	"0.00e+0"	"UCK2"
	AL358115.1	"0.00"	"0.00e+0"	"0.00e+0"	"AL358115.1"
	TADA1	"0.00"	"0.00e+0"	"0.00e+0"	"TADA1"
	MAEL	"0.00"	"0.00e+0"	"0.00e+0"	"MAEL"
	GPA33	"0.00"	"0.00e+0"	"0.00e+0"	"GPA33"
	LINC01363	"0.00"	"0.00e+0"	"0.00e+0"	"LINC01363"
	POU2F1	"-1071.89"	"0.00e+0"	"0.00e+0"	"POU2F1"
	CD247	"0.00"	"0.00e+0"	"0.00e+0"	"CD247"
	AL359962.2	"0.00"	"0.00e+0"	"0.00e+0"	"AL359962.2"
	CREG1	"0.00"	"0.00e+0"	"0.00e+0"	"CREG1"
	AL031733.2	"0.00"	"0.00e+0"	"0.00e+0"	"AL031733.2"
	RCSD1	"0.00"	"0.00e+0"	"0.00e+0"	"RCSD1"
	MPZL1	"0.00"	"0.00e+0"	"0.00e+0"	"MPZL1"
	MPC2	"-1071.89"	"0.00e+0"	"0.00e+0"	"MPC2"
	DCAF6	"0.00"	"0.00e+0"	"0.00e+0"	"DCAF6"
	GPR161	"0.00"	"0.00e+0"	"0.00e+0"	"GPR161"
	TIPRL	"0.00"	"0.00e+0"	"0.00e+0"	"TIPRL"
	SFT2D2	"0.00"	"0.00e+0"	"0.00e+0"	"SFT2D2"
	TBX19	"0.00"	"0.00e+0"	"0.00e+0"	"TBX19"
	XCL2	"0.00"	"0.00e+0"	"0.00e+0"	"XCL2"
	XCL1	"0.00"	"0.00e+0"	"0.00e+0"	"XCL1"
	ATP1B1	"0.00"	"0.00e+0"	"0.00e+0"	"ATP1B1"
	NME7	"0.00"	"0.00e+0"	"0.00e+0"	"NME7"
	BLZF1	"0.00"	"0.00e+0"	"0.00e+0"	"BLZF1"
	SLC19A2	"0.00"	"0.00e+0"	"0.00e+0"	"SLC19A2"
	Z99572.1	"0.00"	"0.00e+0"	"0.00e+0"	"Z99572.1"
	F5	"0.00"	"0.00e+0"	"0.00e+0"	"F5"
	SELP	"0.00"	"0.00e+0"	"0.00e+0"	"SELP"
	C1orf112	"0.00"	"0.00e+0"	"0.00e+0"	"C1orf112"
	SELL	"-1073.47"	"0.00e+0"	"0.00e+0"	"SELL"
	METTL18	"0.00"	"0.00e+0"	"0.00e+0"	"METTL18"
	SCYL3	"0.00"	"0.00e+0"	"0.00e+0"	"SCYL3"
	KIFAP3	"0.00"	"0.00e+0"	"0.00e+0"	"KIFAP3"
	GORAB	"0.00"	"0.00e+0"	"0.00e+0"	"GORAB"
	FMO4	"0.00"	"0.00e+0"	"0.00e+0"	"FMO4"
	PRRC2C	"0.00"	"0.00e+0"	"0.00e+0"	"PRRC2C"
	VAMP4	"0.00"	"0.00e+0"	"0.00e+0"	"VAMP4"
	EEF1AKNMT	"0.00"	"0.00e+0"	"0.00e+0"	"EEF1AKNMT"
	FASLG	"0.00"	"0.00e+0"	"0.00e+0"	"FASLG"
	TNFSF4	"0.00"	"0.00e+0"	"0.00e+0"	"TNFSF4"
	AL645568.1	"0.00"	"0.00e+0"	"0.00e+0"	"AL645568.1"
	PRDX6	"0.00"	"0.00e+0"	"0.00e+0"	"PRDX6"
	ANKRD45	"0.00"	"0.00e+0"	"0.00e+0"	"ANKRD45"
	KLHL20	"0.00"	"0.00e+0"	"0.00e+0"	"KLHL20"
	CENPL	"0.00"	"0.00e+0"	"0.00e+0"	"CENPL"
	DARS2	"0.00"	"0.00e+0"	"0.00e+0"	"DARS2"
	GAS5	"-1073.26"	"0.00e+0"	"0.00e+0"	"GAS5"
	GAS5-AS1	"0.00"	"0.00e+0"	"0.00e+0"	"GAS5-AS1"
	ZBTB37	"0.00"	"0.00e+0"	"0.00e+0"	"ZBTB37"
	RC3H1	"-1071.89"	"0.00e+0"	"0.00e+0"	"RC3H1"
	RC3H1-IT1	"0.00"	"0.00e+0"	"0.00e+0"	"RC3H1-IT1"
[truncated: 18,437 more rows]

## Sheet: Bc Int
Bc Int
Welch's t-Test (diffxpy)
less than 10 cells in a group (ctrl n=7); no DEG calculation possible
	Gene	"Log Fold Change"	"p-value"	"padj"	"name"
	AGRN	"0.00"	"0.00e+0"	"0.00e+0"	"AGRN"
	FNDC10	"0.00"	"0.00e+0"	"0.00e+0"	"FNDC10"
	FO704657.1	"0.00"	"0.00e+0"	"0.00e+0"	"FO704657.1"
	TMEM52	"0.00"	"0.00e+0"	"0.00e+0"	"TMEM52"
	AL391845.2	"0.00"	"0.00e+0"	"0.00e+0"	"AL391845.2"
	PRKCZ-AS1	"0.00"	"0.00e+0"	"0.00e+0"	"PRKCZ-AS1"
	TTC34	"0.00"	"0.00e+0"	"0.00e+0"	"TTC34"
	CCDC27	"0.00"	"0.00e+0"	"0.00e+0"	"CCDC27"
	AL805961.1	"0.00"	"0.00e+0"	"0.00e+0"	"AL805961.1"
	Z98886.1	"0.00"	"0.00e+0"	"0.00e+0"	"Z98886.1"
	NPHP4	"0.00"	"0.00e+0"	"0.00e+0"	"NPHP4"
	LINC00337	"0.00"	"0.00e+0"	"0.00e+0"	"LINC00337"
	GPR153	"0.00"	"0.00e+0"	"0.00e+0"	"GPR153"
	AL031848.2	"0.00"	"0.00e+0"	"0.00e+0"	"AL031848.2"
	ESPN	"0.00"	"0.00e+0"	"0.00e+0"	"ESPN"
	PLEKHG5	"0.00"	"0.00e+0"	"0.00e+0"	"PLEKHG5"
	AL591163.1	"0.00"	"0.00e+0"	"0.00e+0"	"AL591163.1"
	SLC45A1	"0.00"	"0.00e+0"	"0.00e+0"	"SLC45A1"
	CA6	"0.00"	"0.00e+0"	"0.00e+0"	"CA6"
	RBP7	"0.00"	"0.00e+0"	"0.00e+0"	"RBP7"
	AL031731.1	"0.00"	"0.00e+0"	"0.00e+0"	"AL031731.1"
	C1orf167	"0.00"	"0.00e+0"	"0.00e+0"	"C1orf167"
	PDPN	"0.00"	"0.00e+0"	"0.00e+0"	"PDPN"
	TMEM51-AS1	"0.00"	"0.00e+0"	"0.00e+0"	"TMEM51-AS1"
	TMEM51	"0.00"	"0.00e+0"	"0.00e+0"	"TMEM51"
	SRARP	"0.00"	"0.00e+0"	"0.00e+0"	"SRARP"
	AL109627.1	"0.00"	"0.00e+0"	"0.00e+0"	"AL109627.1"
	SPATA21	"0.00"	"0.00e+0"	"0.00e+0"	"SPATA21"
	AL137802.2	"0.00"	"0.00e+0"	"0.00e+0"	"AL137802.2"
	PADI4	"0.00"	"0.00e+0"	"0.00e+0"	"PADI4"
	PADI6	"0.00"	"0.00e+0"	"0.00e+0"	"PADI6"
	NBL1	"0.00"	"0.00e+0"	"0.00e+0"	"NBL1"
	UBXN10-AS1	"0.00"	"0.00e+0"	"0.00e+0"	"UBXN10-AS1"
	CDA	"0.00"	"0.00e+0"	"0.00e+0"	"CDA"
	KIF17	"0.00"	"0.00e+0"	"0.00e+0"	"KIF17"
	AL031005.2	"0.00"	"0.00e+0"	"0.00e+0"	"AL031005.2"
	LDLRAD2	"0.00"	"0.00e+0"	"0.00e+0"	"LDLRAD2"
	CDC42-IT1	"0.00"	"0.00e+0"	"0.00e+0"	"CDC42-IT1"
	EPHB2	"0.00"	"0.00e+0"	"0.00e+0"	"EPHB2"
	AL109936.6	"0.00"	"0.00e+0"	"0.00e+0"	"AL109936.6"
	RCAN3AS	"0.00"	"0.00e+0"	"0.00e+0"	"RCAN3AS"
	AL050344.1	"0.00"	"0.00e+0"	"0.00e+0"	"AL050344.1"
	AL031432.1	"0.00"	"0.00e+0"	"0.00e+0"	"AL031432.1"
	MAN1C1	"0.00"	"0.00e+0"	"0.00e+0"	"MAN1C1"
	AL033528.2	"0.00"	"0.00e+0"	"0.00e+0"	"AL033528.2"
	SLC30A2	"0.00"	"0.00e+0"	"0.00e+0"	"SLC30A2"
	FAM110D	"0.00"	"0.00e+0"	"0.00e+0"	"FAM110D"
	LIN28A	"0.00"	"0.00e+0"	"0.00e+0"	"LIN28A"
	AL009181.1	"0.00"	"0.00e+0"	"0.00e+0"	"AL009181.1"
	LINC01226	"0.00"	"0.00e+0"	"0.00e+0"	"LINC01226"
	FAM167B	"0.00"	"0.00e+0"	"0.00e+0"	"FAM167B"
	AC114489.1	"0.00"	"0.00e+0"	"0.00e+0"	"AC114489.1"
	AL662907.3	"0.00"	"0.00e+0"	"0.00e+0"	"AL662907.3"
	AL139286.3	"0.00"	"0.00e+0"	"0.00e+0"	"AL139286.3"
	COL8A2	"0.00"	"0.00e+0"	"0.00e+0"	"COL8A2"
	SH3D21	"0.00"	"0.00e+0"	"0.00e+0"	"SH3D21"
	RHBDL2	"0.00"	"0.00e+0"	"0.00e+0"	"RHBDL2"
	PABPC4-AS1	"0.00"	"0.00e+0"	"0.00e+0"	"PABPC4-AS1"
	HPCAL4	"0.00"	"0.00e+0"	"0.00e+0"	"HPCAL4"
	MYCL	"0.00"	"0.00e+0"	"0.00e+0"	"MYCL"
	ZFP69B	"0.00"	"0.00e+0"	"0.00e+0"	"ZFP69B"
	RIMS3	"0.00"	"0.00e+0"	"0.00e+0"	"RIMS3"
	SLFNL1-AS1	"0.00"	"0.00e+0"	"0.00e+0"	"SLFNL1-AS1"
	PTPRF	"0.00"	"0.00e+0"	"0.00e+0"	"PTPRF"
	FAAH	"0.00"	"0.00e+0"	"0.00e+0"	"FAAH"
	DMBX1	"0.00"	"0.00e+0"	"0.00e+0"	"DMBX1"
	CYP4A22-AS1	"0.00"	"0.00e+0"	"0.00e+0"	"CYP4A22-AS1"
	ELAVL4	"0.00"	"0.00e+0"	"0.00e+0"	"ELAVL4"
	LINC01562	"0.00"	"0.00e+0"	"0.00e+0"	"LINC01562"
	AL050343.2	"0.00"	"0.00e+0"	"0.00e+0"	"AL050343.2"
	ORC1	"0.00"	"0.00e+0"	"0.00e+0"	"ORC1"
	AL606760.2	"0.00"	"0.00e+0"	"0.00e+0"	"AL606760.2"
	AL606760.3	"0.00"	"0.00e+0"	"0.00e+0"	"AL606760.3"
	DAB1	"0.00"	"0.00e+0"	"0.00e+0"	"DAB1"
	TACSTD2	"0.00"	"0.00e+0"	"0.00e+0"	"TACSTD2"
	LINC01359	"0.00"	"0.00e+0"	"0.00e+0"	"LINC01359"
	LEPR	"0.00"	"0.00e+0"	"0.00e+0"	"LEPR"
	WDR78	"0.00"	"0.00e+0"	"0.00e+0"	"WDR78"
	CTH	"0.00"	"0.00e+0"	"0.00e+0"	"CTH"
	PTGER3	"0.00"	"0.00e+0"	"0.00e+0"	"PTGER3"
	NEGR1	"0.00"	"0.00e+0"	"0.00e+0"	"NEGR1"
	AK5	"0.00"	"0.00e+0"	"0.00e+0"	"AK5"
	AL359762.1	"0.00"	"0.00e+0"	"0.00e+0"	"AL359762.1"
	LPAR3	"0.00"	"0.00e+0"	"0.00e+0"	"LPAR3"
	WDR63	"0.00"	"0.00e+0"	"0.00e+0"	"WDR63"
	AC099568.1	"0.00"	"0.00e+0"	"0.00e+0"	"AC099568.1"
	LINC02609	"0.00"	"0.00e+0"	"0.00e+0"	"LINC02609"
	BRDT	"0.00"	"0.00e+0"	"0.00e+0"	"BRDT"
	EPHX4	"0.00"	"0.00e+0"	"0.00e+0"	"EPHX4"
	GFI1	"0.00"	"0.00e+0"	"0.00e+0"	"GFI1"
	ARHGAP29	"0.00"	"0.00e+0"	"0.00e+0"	"ARHGAP29"
	AC092802.1	"0.00"	"0.00e+0"	"0.00e+0"	"AC092802.1"
	AC118553.1	"0.00"	"0.00e+0"	"0.00e+0"	"AC118553.1"
	AL445928.2	"0.00"	"0.00e+0"	"0.00e+0"	"AL445928.2"
	VCAM1	"0.00"	"0.00e+0"	"0.00e+0"	"VCAM1"
	AC104506.1	"0.00"	"0.00e+0"	"0.00e+0"	"AC104506.1"
	AC093157.2	"0.00"	"0.00e+0"	"0.00e+0"	"AC093157.2"
	AMY2B	"0.00"	"0.00e+0"	"0.00e+0"	"AMY2B"
	PSRC1	"0.00"	"0.00e+0"	"0.00e+0"	"PSRC1"
	CSF1	"0.00"	"0.00e+0"	"0.00e+0"	"CSF1"
	AL160006.1	"0.00"	"0.00e+0"	"0.00e+0"	"AL160006.1"
	AL360270.2	"0.00"	"0.00e+0"	"0.00e+0"	"AL360270.2"
	AL355816.1	"0.00"	"0.00e+0"	"0.00e+0"	"AL355816.1"
	PIFO	"0.00"	"0.00e+0"	"0.00e+0"	"PIFO"
	AL390195.1	"0.00"	"0.00e+0"	"0.00e+0"	"AL390195.1"
	ADORA3	"0.00"	"0.00e+0"	"0.00e+0"	"ADORA3"
	AL049557.1	"0.00"	"0.00e+0"	"0.00e+0"	"AL049557.1"
	AL603832.1	"0.00"	"0.00e+0"	"0.00e+0"	"AL603832.1"
	LINC01356	"0.00"	"0.00e+0"	"0.00e+0"	"LINC01356"
	LINC01357	"0.00"	"0.00e+0"	"0.00e+0"	"LINC01357"
	MAGI3	"0.00"	"0.00e+0"	"0.00e+0"	"MAGI3"
	DENND2C	"0.00"	"0.00e+0"	"0.00e+0"	"DENND2C"
	LINC01762	"0.00"	"0.00e+0"	"0.00e+0"	"LINC01762"
	TRIM45	"0.00"	"0.00e+0"	"0.00e+0"	"TRIM45"
	AL358072.1	"0.00"	"0.00e+0"	"0.00e+0"	"AL358072.1"
	FCGR1B	"0.00"	"0.00e+0"	"0.00e+0"	"FCGR1B"
	AC239800.2	"0.00"	"0.00e+0"	"0.00e+0"	"AC239800.2"
	AC239860.4	"0.00"	"0.00e+0"	"0.00e+0"	"AC239860.4"
	PDZK1	"0.00"	"0.00e+0"	"0.00e+0"	"PDZK1"
	ANKRD35	"0.00"	"0.00e+0"	"0.00e+0"	"ANKRD35"
	LINC01719	"0.00"	"0.00e+0"	"0.00e+0"	"LINC01719"
	LINC02804	"0.00"	"0.00e+0"	"0.00e+0"	"LINC02804"
	LINC02805	"0.00"	"0.00e+0"	"0.00e+0"	"LINC02805"
	AC242842.1	"0.00"	"0.00e+0"	"0.00e+0"	"AC242842.1"
	HIST2H2BF	"0.00"	"0.00e+0"	"0.00e+0"	"HIST2H2BF"
	HIST2H2AA3	"0.00"	"0.00e+0"	"0.00e+0"	"HIST2H2AA3"
	SV2A	"0.00"	"0.00e+0"	"0.00e+0"	"SV2A"
	MTMR11	"0.00"	"0.00e+0"	"0.00e+0"	"MTMR11"
	ADAMTSL4	"0.00"	"0.00e+0"	"0.00e+0"	"ADAMTSL4"
	TUFT1	"0.00"	"0.00e+0"	"0.00e+0"	"TUFT1"
	RORC	"0.00"	"0.00e+0"	"0.00e+0"	"RORC"
	AL450992.2	"0.00"	"0.00e+0"	"0.00e+0"	"AL450992.2"
	AL450992.1	"0.00"	"0.00e+0"	"0.00e+0"	"AL450992.1"
	S100A12	"0.00"	"0.00e+0"	"0.00e+0"	"S100A12"
	S100A5	"0.00"	"0.00e+0"	"0.00e+0"	"S100A5"
	SHE	"0.00"	"0.00e+0"	"0.00e+0"	"SHE"
	KCNN3	"0.00"	"0.00e+0"	"0.00e+0"	"KCNN3"
	RAB25	"0.00"	"0.00e+0"	"0.00e+0"	"RAB25"
	AL365181.1	"0.00"	"0.00e+0"	"0.00e+0"	"AL365181.1"
	AL590666.3	"0.00"	"0.00e+0"	"0.00e+0"	"AL590666.3"
	ARHGEF11	"0.00"	"0.00e+0"	"0.00e+0"	"ARHGEF11"
	AL138899.1	"0.00"	"0.00e+0"	"0.00e+0"	"AL138899.1"
	CD1A	"0.00"	"0.00e+0"	"0.00e+0"	"CD1A"
	CD1B	"0.00"	"0.00e+0"	"0.00e+0"	"CD1B"
	CD1E	"0.00"	"0.00e+0"	"0.00e+0"	"CD1E"
	SLAMF8	"0.00"	"0.00e+0"	"0.00e+0"	"SLAMF8"
	ATP1A2	"0.00"	"0.00e+0"	"0.00e+0"	"ATP1A2"
	ADAMTS4	"0.00"	"0.00e+0"	"0.00e+0"	"ADAMTS4"
	SH2D1B	"0.00"	"0.00e+0"	"0.00e+0"	"SH2D1B"
	AL596325.2	"0.00"	"0.00e+0"	"0.00e+0"	"AL596325.2"
	AL356441.1	"0.00"	"0.00e+0"	"0.00e+0"	"AL356441.1"
	MAEL	"0.00"	"0.00e+0"	"0.00e+0"	"MAEL"
	GPA33	"0.00"	"0.00e+0"	"0.00e+0"	"GPA33"
	LINC01363	"0.00"	"0.00e+0"	"0.00e+0"	"LINC01363"
	XCL1	"0.00"	"0.00e+0"	"0.00e+0"	"XCL1"
	SELP	"0.00"	"0.00e+0"	"0.00e+0"	"SELP"
	ANKRD45	"0.00"	"0.00e+0"	"0.00e+0"	"ANKRD45"
	GAS5-AS1	"0.00"	"0.00e+0"	"0.00e+0"	"GAS5-AS1"
	RC3H1-IT1	"0.00"	"0.00e+0"	"0.00e+0"	"RC3H1-IT1"
	AL162431.1	"0.00"	"0.00e+0"	"0.00e+0"	"AL162431.1"
	KIAA1614-AS1	"0.00"	"0.00e+0"	"0.00e+0"	"KIAA1614-AS1"
	AL355999.1	"0.00"	"0.00e+0"	"0.00e+0"	"AL355999.1"
	RGL1	"0.00"	"0.00e+0"	"0.00e+0"	"RGL1"
	COLGALT2	"0.00"	"0.00e+0"	"0.00e+0"	"COLGALT2"
	PTGS2	"0.00"	"0.00e+0"	"0.00e+0"	"PTGS2"
	PLA2G4A	"0.00"	"0.00e+0"	"0.00e+0"	"PLA2G4A"
	RGS18	"0.00"	"0.00e+0"	"0.00e+0"	"RGS18"
	AL390957.1	"0.00"	"0.00e+0"	"0.00e+0"	"AL390957.1"
	AL136987.1	"0.00"	"0.00e+0"	"0.00e+0"	"AL136987.1"
	AL136456.1	"0.00"	"0.00e+0"	"0.00e+0"	"AL136456.1"
	AL353072.2	"0.00"	"0.00e+0"	"0.00e+0"	"AL353072.2"
	LINC01724	"0.00"	"0.00e+0"	"0.00e+0"	"LINC01724"
	CFH	"0.00"	"0.00e+0"	"0.00e+0"	"CFH"
	C1orf53	"0.00"	"0.00e+0"	"0.00e+0"	"C1orf53"
	CAMSAP2	"0.00"	"0.00e+0"	"0.00e+0"	"CAMSAP2"
	INAVA	"0.00"	"0.00e+0"	"0.00e+0"	"INAVA"
	AL358473.1	"0.00"	"0.00e+0"	"0.00e+0"	"AL358473.1"
	TNNT2	"0.00"	"0.00e+0"	"0.00e+0"	"TNNT2"
	PHLDA3	"0.00"	"0.00e+0"	"0.00e+0"	"PHLDA3"
	PPFIA4	"0.00"	"0.00e+0"	"0.00e+0"	"PPFIA4"
	PRELP	"0.00"	"0.00e+0"	"0.00e+0"	"PRELP"
	TMCC2	"0.00"	"0.00e+0"	"0.00e+0"	"TMCC2"
	RAB7B	"0.00"	"0.00e+0"	"0.00e+0"	"RAB7B"
	DYRK3	"0.00"	"0.00e+0"	"0.00e+0"	"DYRK3"
	PIGR	"0.00"	"0.00e+0"	"0.00e+0"	"PIGR"
	PLXNA2	"0.00"	"0.00e+0"	"0.00e+0"	"PLXNA2"
	AL606753.2	"0.00"	"0.00e+0"	"0.00e+0"	"AL606753.2"
	HSD11B1-AS1	"0.00"	"0.00e+0"	"0.00e+0"	"HSD11B1-AS1"
	G0S2	"0.00"	"0.00e+0"	"0.00e+0"	"G0S2"
	SYT14	"0.00"	"0.00e+0"	"0.00e+0"	"SYT14"
	ATF3	"0.00"	"0.00e+0"	"0.00e+0"	"ATF3"
	LINC02773	"0.00"	"0.00e+0"	"0.00e+0"	"LINC02773"
	ZC3H11B	"0.00"	"0.00e+0"	"0.00e+0"	"ZC3H11B"
	LINC02817	"0.00"	"0.00e+0"	"0.00e+0"	"LINC02817"
	SUSD4	"0.00"	"0.00e+0"	"0.00e+0"	"SUSD4"
	LINC02765	"0.00"	"0.00e+0"	"0.00e+0"	"LINC02765"
	AL731702.1	"0.00"	"0.00e+0"	"0.00e+0"	"AL731702.1"
	AL353593.3	"0.00"	"0.00e+0"	"0.00e+0"	"AL353593.3"
	TRIM17	"0.00"	"0.00e+0"	"0.00e+0"	"TRIM17"
	HIST3H2BB	"0.00"	"0.00e+0"	"0.00e+0"	"HIST3H2BB"
	AL162595.1	"0.00"	"0.00e+0"	"0.00e+0"	"AL162595.1"
	PGBD5	"0.00"	"0.00e+0"	"0.00e+0"	"PGBD5"
	SIPA1L2	"0.00"	"0.00e+0"	"0.00e+0"	"SIPA1L2"
	KCNK1	"0.00"	"0.00e+0"	"0.00e+0"	"KCNK1"
	SLC35F3	"0.00"	"0.00e+0"	"0.00e+0"	"SLC35F3"
	AL355472.3	"0.00"	"0.00e+0"	"0.00e+0"	"AL355472.3"
	AL732292.2	"0.00"	"0.00e+0"	"0.00e+0"	"AL732292.2"
	EDARADD	"0.00"	"0.00e+0"	"0.00e+0"	"EDARADD"
	AL359921.2	"0.00"	"0.00e+0"	"0.00e+0"	"AL359921.2"
	AL359921.1	"0.00"	"0.00e+0"	"0.00e+0"	"AL359921.1"
	AC093426.1	"0.00"	"0.00e+0"	"0.00e+0"	"AC093426.1"
	GREM2	"0.00"	"0.00e+0"	"0.00e+0"	"GREM2"
	WDR64	"0.00"	"0.00e+0"	"0.00e+0"	"WDR64"
	AKT3-IT1	"0.00"	"0.00e+0"	"0.00e+0"	"AKT3-IT1"
	AC118555.1	"0.00"	"0.00e+0"	"0.00e+0"	"AC118555.1"
	AC104335.1	"0.00"	"0.00e+0"	"0.00e+0"	"AC104335.1"
	OR2B11	"0.00"	"0.00e+0"	"0.00e+0"	"OR2B11"
	AL390860.1	"0.00"	"0.00e+0"	"0.00e+0"	"AL390860.1"
	OR2M4	"0.00"	"0.00e+0"	"0.00e+0"	"OR2M4"
	OR2G6	"0.00"	"0.00e+0"	"0.00e+0"	"OR2G6"
	AC098483.1	"0.00"	"0.00e+0"	"0.00e+0"	"AC098483.1"
	SNTG2-AS1	"0.00"	"0.00e+0"	"0.00e+0"	"SNTG2-AS1"
	TPO	"0.00"	"0.00e+0"	"0.00e+0"	"TPO"
	LINC01304	"0.00"	"0.00e+0"	"0.00e+0"	"LINC01304"
	RNF144A-AS1	"0.00"	"0.00e+0"	"0.00e+0"	"RNF144A-AS1"
	AC092580.4	"0.00"	"0.00e+0"	"0.00e+0"	"AC092580.4"
	LINC00299	"0.00"	"0.00e+0"	"0.00e+0"	"LINC00299"
	AC093904.4	"0.00"	"0.00e+0"	"0.00e+0"	"AC093904.4"
	ASAP2	"0.00"	"0.00e+0"	"0.00e+0"	"ASAP2"
	AC007240.3	"0.00"	"0.00e+0"	"0.00e+0"	"AC007240.3"
	RN7SL832P	"0.00"	"0.00e+0"	"0.00e+0"	"RN7SL832P"
	AC062028.1	"0.00"	"0.00e+0"	"0.00e+0"	"AC062028.1"
	C2orf50	"0.00"	"0.00e+0"	"0.00e+0"	"C2orf50"
	GREB1	"0.00"	"0.00e+0"	"0.00e+0"	"GREB1"
	GACAT3	"0.00"	"0.00e+0"	"0.00e+0"	"GACAT3"
	AC012065.4	"0.00"	"0.00e+0"	"0.00e+0"	"AC012065.4"
	MFSD2B	"0.00"	"0.00e+0"	"0.00e+0"	"MFSD2B"
	CENPO	"0.00"	"0.00e+0"	"0.00e+0"	"CENPO"
	EFR3B	"0.00"	"0.00e+0"	"0.00e+0"	"EFR3B"
	AC010896.1	"0.00"	"0.00e+0"	"0.00e+0"	"AC010896.1"
	OTOF	"0.00"	"0.00e+0"	"0.00e+0"	"OTOF"
	KCNK3	"0.00"	"0.00e+0"	"0.00e+0"	"KCNK3"
	GTF3C2-AS1	"0.00"	"0.00e+0"	"0.00e+0"	"GTF3C2-AS1"
	AC104695.4	"0.00"	"0.00e+0"	"0.00e+0"	"AC104695.4"
	PLB1	"0.00"	"0.00e+0"	"0.00e+0"	"PLB1"
	AC092164.1	"0.00"	"0.00e+0"	"0.00e+0"	"AC092164.1"
	SPDYA	"0.00"	"0.00e+0"	"0.00e+0"	"SPDYA"
	LINC01936	"0.00"	"0.00e+0"	"0.00e+0"	"LINC01936"
	AC017050.1	"0.00"	"0.00e+0"	"0.00e+0"	"AC017050.1"
	CYP1B1	"0.00"	"0.00e+0"	"0.00e+0"	"CYP1B1"
	CYP1B1-AS1	"0.00"	"0.00e+0"	"0.00e+0"	"CYP1B1-AS1"
	SLC8A1-AS1	"0.00"	"0.00e+0"	"0.00e+0"	"SLC8A1-AS1"
	LINC01913	"0.00"	"0.00e+0"	"0.00e+0"	"LINC01913"
	LINC01126	"0.00"	"0.00e+0"	"0.00e+0"	"LINC01126"
	LINC01121	"0.00"	"0.00e+0"	"0.00e+0"	"LINC01121"
	AC009236.1	"0.00"	"0.00e+0"	"0.00e+0"	"AC009236.1"
	EPAS1	"0.00"	"0.00e+0"	"0.00e+0"	"EPAS1"
	AC079807.1	"0.00"	"0.00e+0"	"0.00e+0"	"AC079807.1"
	AC092650.1	"0.00"	"0.00e+0"	"0.00e+0"	"AC092650.1"
	AC016727.3	"0.00"	"0.00e+0"	"0.00e+0"	"AC016727.3"
	TMEM17	"0.00"	"0.00e+0"	"0.00e+0"	"TMEM17"
	SPRED2	"0.00"	"0.00e+0"	"0.00e+0"	"SPRED2"
	AC017083.2	"0.00"	"0.00e+0"	"0.00e+0"	"AC017083.2"
	CLEC4F	"0.00"	"0.00e+0"	"0.00e+0"	"CLEC4F"
	CD207	"0.00"	"0.00e+0"	"0.00e+0"	"CD207"
	RAB11FIP5	"0.00"	"0.00e+0"	"0.00e+0"	"RAB11FIP5"
	AC010913.1	"0.00"	"0.00e+0"	"0.00e+0"	"AC010913.1"
	SMYD5	"0.00"	"0.00e+0"	"0.00e+0"	"SMYD5"
	DGUOK-AS1	"0.00"	"0.00e+0"	"0.00e+0"	"DGUOK-AS1"
	AC073263.2	"0.00"	"0.00e+0"	"0.00e+0"	"AC073263.2"
	SLC4A5	"0.00"	"0.00e+0"	"0.00e+0"	"SLC4A5"
	AC005041.5	"0.00"	"0.00e+0"	"0.00e+0"	"AC005041.5"
	LOXL3	"0.00"	"0.00e+0"	"0.00e+0"	"LOXL3"
	AC007681.1	"0.00"	"0.00e+0"	"0.00e+0"	"AC007681.1"
	AC005034.6	"0.00"	"0.00e+0"	"0.00e+0"	"AC005034.6"
	DNAH6	"0.00"	"0.00e+0"	"0.00e+0"	"DNAH6"
	AC105053.1	"0.00"	"0.00e+0"	"0.00e+0"	"AC105053.1"
	REEP1	"0.00"	"0.00e+0"	"0.00e+0"	"REEP1"
	AC103563.9	"0.00"	"0.00e+0"	"0.00e+0"	"AC103563.9"
	FER1L5	"0.00"	"0.00e+0"	"0.00e+0"	"FER1L5"
	AC079447.1	"0.00"	"0.00e+0"	"0.00e+0"	"AC079447.1"
	LYG1	"0.00"	"0.00e+0"	"0.00e+0"	"LYG1"
	CREG2	"0.00"	"0.00e+0"	"0.00e+0"	"CREG2"
	RFX8	"0.00"	"0.00e+0"	"0.00e+0"	"RFX8"
	IL1R2	"0.00"	"0.00e+0"	"0.00e+0"	"IL1R2"
	IL1R1	"0.00"	"0.00e+0"	"0.00e+0"	"IL1R1"
	IL18RAP	"0.00"	"0.00e+0"	"0.00e+0"	"IL18RAP"
	AC007278.1	"0.00"	"0.00e+0"	"0.00e+0"	"AC007278.1"
	ECRG4	"0.00"	"0.00e+0"	"0.00e+0"	"ECRG4"
	RGPD4-AS1	"0.00"	"0.00e+0"	"0.00e+0"	"RGPD4-AS1"
	SULT1C4	"0.00"	"0.00e+0"	"0.00e+0"	"SULT1C4"
	EDAR	"0.00"	"0.00e+0"	"0.00e+0"	"EDAR"
	SOWAHC	"0.00"	"0.00e+0"	"0.00e+0"	"SOWAHC"
	LIMS3	"0.00"	"0.00e+0"	"0.00e+0"	"LIMS3"
	BUB1	"0.00"	"0.00e+0"	"0.00e+0"	"BUB1"
	ACOXL	"0.00"	"0.00e+0"	"0.00e+0"	"ACOXL"
	AC017002.3	"0.00"	"0.00e+0"	"0.00e+0"	"AC017002.3"
	AC093675.1	"0.00"	"0.00e+0"	"0.00e+0"	"AC093675.1"
	CKAP2L	"0.00"	"0.00e+0"	"0.00e+0"	"CKAP2L"
	IL1RN	"0.00"	"0.00e+0"	"0.00e+0"	"IL1RN"
	STEAP3	"0.00"	"0.00e+0"	"0.00e+0"	"STEAP3"
	AC023347.1	"0.00"	"0.00e+0"	"0.00e+0"	"AC023347.1"
	LINC01856	"0.00"	"0.00e+0"	"0.00e+0"	"LINC01856"
	ARHGEF4	"0.00"	"0.00e+0"	"0.00e+0"	"ARHGEF4"
	AJ239322.1	"0.00"	"0.00e+0"	"0.00e+0"	"AJ239322.1"
	NCKAP5	"0.00"	"0.00e+0"	"0.00e+0"	"NCKAP5"
	MAP3K19	"0.00"	"0.00e+0"	"0.00e+0"	"MAP3K19"
	AC011893.1	"0.00"	"0.00e+0"	"0.00e+0"	"AC011893.1"
	AC009951.6	"0.00"	"0.00e+0"	"0.00e+0"	"AC009951.6"
	AC007364.1	"0.00"	"0.00e+0"	"0.00e+0"	"AC007364.1"
	RND3	"0.00"	"0.00e+0"	"0.00e+0"	"RND3"
	AC012066.2	"0.00"	"0.00e+0"	"0.00e+0"	"AC012066.2"
	KCNJ3	"0.00"	"0.00e+0"	"0.00e+0"	"KCNJ3"
	GALNT5	"0.00"	"0.00e+0"	"0.00e+0"	"GALNT5"
	AC091488.1	"0.00"	"0.00e+0"	"0.00e+0"	"AC091488.1"
	AC009506.1	"0.00"	"0.00e+0"	"0.00e+0"	"AC009506.1"
	SLC4A10	"0.00"	"0.00e+0"	"0.00e+0"	"SLC4A10"
	AC009495.3	"0.00"	"0.00e+0"	"0.00e+0"	"AC009495.3"
	BBS5	"0.00"	"0.00e+0"	"0.00e+0"	"BBS5"
	AC007405.1	"0.00"	"0.00e+0"	"0.00e+0"	"AC007405.1"
	AC007405.3	"0.00"	"0.00e+0"	"0.00e+0"	"AC007405.3"
	ITGA6-AS1	"0.00"	"0.00e+0"	"0.00e+0"	"ITGA6-AS1"
	AC010894.2	"0.00"	"0.00e+0"	"0.00e+0"	"AC010894.2"
	CHN1	"0.00"	"0.00e+0"	"0.00e+0"	"CHN1"
	PJVK	"0.00"	"0.00e+0"	"0.00e+0"	"PJVK"
	AC009948.2	"0.00"	"0.00e+0"	"0.00e+0"	"AC009948.2"
	AC009962.1	"0.00"	"0.00e+0"	"0.00e+0"	"AC009962.1"
	NCKAP1	"0.00"	"0.00e+0"	"0.00e+0"	"NCKAP1"
	AC021851.2	"0.00"	"0.00e+0"	"0.00e+0"	"AC021851.2"
	AC093639.3	"0.00"	"0.00e+0"	"0.00e+0"	"AC093639.3"
	CALCRL	"0.00"	"0.00e+0"	"0.00e+0"	"CALCRL"
	TFPI	"0.00"	"0.00e+0"	"0.00e+0"	"TFPI"
	GULP1	"0.00"	"0.00e+0"	"0.00e+0"	"GULP1"
	AC013468.1	"0.00"	"0.00e+0"	"0.00e+0"	"AC013468.1"
	AC005540.1	"0.00"	"0.00e+0"	"0.00e+0"	"AC005540.1"
	MYO1B	"0.00"	"0.00e+0"	"0.00e+0"	"MYO1B"
	LINC01827	"0.00"	"0.00e+0"	"0.00e+0"	"LINC01827"
	DNAH7	"0.00"	"0.00e+0"	"0.00e+0"	"DNAH7"
	HECW2	"0.00"	"0.00e+0"	"0.00e+0"	"HECW2"
	HECW2-AS1	"0.00"	"0.00e+0"	"0.00e+0"	"HECW2-AS1"
	PGAP1	"0.00"	"0.00e+0"	"0.00e+0"	"PGAP1"
	AC020550.2	"0.00"	"0.00e+0"	"0.00e+0"	"AC020550.2"
	AC011997.1	"0.00"	"0.00e+0"	"0.00e+0"	"AC011997.1"
	BOLL	"0.00"	"0.00e+0"	"0.00e+0"	"BOLL"
	PLCL1	"0.00"	"0.00e+0"	"0.00e+0"	"PLCL1"
	SATB2	"0.00"	"0.00e+0"	"0.00e+0"	"SATB2"
	AC012459.1	"0.00"	"0.00e+0"	"0.00e+0"	"AC012459.1"
	AC007272.1	"0.00"	"0.00e+0"	"0.00e+0"	"AC007272.1"
	TMEM237	"0.00"	"0.00e+0"	"0.00e+0"	"TMEM237"
	KIAA2012-AS1	"0.00"	"0.00e+0"	"0.00e+0"	"KIAA2012-AS1"
	AC007383.3	"0.00"	"0.00e+0"	"0.00e+0"	"AC007383.3"
	GPR1	"0.00"	"0.00e+0"	"0.00e+0"	"GPR1"
	IDH1-AS1	"0.00"	"0.00e+0"	"0.00e+0"	"IDH1-AS1"
	AC019185.2	"0.00"	"0.00e+0"	"0.00e+0"	"AC019185.2"
	AC108066.2	"0.00"	"0.00e+0"	"0.00e+0"	"AC108066.2"
	IKZF2	"0.00"	"0.00e+0"	"0.00e+0"	"IKZF2"
	AC079610.1	"0.00"	"0.00e+0"	"0.00e+0"	"AC079610.1"
	AC068051.1	"0.00"	"0.00e+0"	"0.00e+0"	"AC068051.1"
	AC098820.2	"0.00"	"0.00e+0"	"0.00e+0"	"AC098820.2"
	AC098820.1	"0.00"	"0.00e+0"	"0.00e+0"	"AC098820.1"
	IGFBP2	"0.00"	"0.00e+0"	"0.00e+0"	"IGFBP2"
	DIRC3	"0.00"	"0.00e+0"	"0.00e+0"	"DIRC3"
	GPBAR1	"0.00"	"0.00e+0"	"0.00e+0"	"GPBAR1"
	AC012510.1	"0.00"	"0.00e+0"	"0.00e+0"	"AC012510.1"
	LINC00608	"0.00"	"0.00e+0"	"0.00e+0"	"LINC00608"
	SPEG	"0.00"	"0.00e+0"	"0.00e+0"	"SPEG"
	OBSL1	"0.00"	"0.00e+0"	"0.00e+0"	"OBSL1"
	SLC4A3	"0.00"	"0.00e+0"	"0.00e+0"	"SLC4A3"
	AC093843.2	"0.00"	"0.00e+0"	"0.00e+0"	"AC093843.2"
	SERPINE2	"0.00"	"0.00e+0"	"0.00e+0"	"SERPINE2"
	NYAP2	"0.00"	"0.00e+0"	"0.00e+0"	"NYAP2"
	SLC19A3	"0.00"	"0.00e+0"	"0.00e+0"	"SLC19A3"
	CCL20	"0.00"	"0.00e+0"	"0.00e+0"	"CCL20"
	FBXO36	"0.00"	"0.00e+0"	"0.00e+0"	"FBXO36"
	ARMC9	"0.00"	"0.00e+0"	"0.00e+0"	"ARMC9"
	AC017104.3	"0.00"	"0.00e+0"	"0.00e+0"	"AC017104.3"
	NMUR1	"0.00"	"0.00e+0"	"0.00e+0"	"NMUR1"
	AC013726.1	"0.00"	"0.00e+0"	"0.00e+0"	"AC013726.1"
	TRPM8	"0.00"	"0.00e+0"	"0.00e+0"	"TRPM8"
	AC097713.3	"0.00"	"0.00e+0"	"0.00e+0"	"AC097713.3"
	SH3BP4	"0.00"	"0.00e+0"	"0.00e+0"	"SH3BP4"
	AGAP1	"0.00"	"0.00e+0"	"0.00e+0"	"AGAP1"
	RBM44	"0.00"	"0.00e+0"	"0.00e+0"	"RBM44"
	AC012485.3	"0.00"	"0.00e+0"	"0.00e+0"	"AC012485.3"
	AC093802.1	"0.00"	"0.00e+0"	"0.00e+0"	"AC093802.1"
	GPR35	"0.00"	"0.00e+0"	"0.00e+0"	"GPR35"
	ANO7	"0.00"	"0.00e+0"	"0.00e+0"	"ANO7"
	AC114730.2	"0.00"	"0.00e+0"	"0.00e+0"	"AC114730.2"
	AC087430.1	"0.00"	"0.00e+0"	"0.00e+0"	"AC087430.1"
	AC069277.1	"0.00"	"0.00e+0"	"0.00e+0"	"AC069277.1"
	CPNE9	"0.00"	"0.00e+0"	"0.00e+0"	"CPNE9"
	AC022382.1	"0.00"	"0.00e+0"	"0.00e+0"	"AC022382.1"
	CIDEC	"0.00"	"0.00e+0"	"0.00e+0"	"CIDEC"
	IL17RE	"0.00"	"0.00e+0"	"0.00e+0"	"IL17RE"
	PRRT3-AS1	"0.00"	"0.00e+0"	"0.00e+0"	"PRRT3-AS1"
	SLC6A11	"0.00"	"0.00e+0"	"0.00e+0"	"SLC6A11"
	SLC6A1	"0.00"	"0.00e+0"	"0.00e+0"	"SLC6A1"
	AC066580.1	"0.00"	"0.00e+0"	"0.00e+0"	"AC066580.1"
	WNT7A	"0.00"	"0.00e+0"	"0.00e+0"	"WNT7A"
	GALNT15	"0.00"	"0.00e+0"	"0.00e+0"	"GALNT15"
	AC090948.3	"0.00"	"0.00e+0"	"0.00e+0"	"AC090948.3"
	AC090948.4	"0.00"	"0.00e+0"	"0.00e+0"	"AC090948.4"
	SATB1-AS1	"0.00"	"0.00e+0"	"0.00e+0"	"SATB1-AS1"
	RBMS3	"0.00"	"0.00e+0"	"0.00e+0"	"RBMS3"
	RBMS3-AS2	"0.00"	"0.00e+0"	"0.00e+0"	"RBMS3-AS2"
	CMTM8	"0.00"	"0.00e+0"	"0.00e+0"	"CMTM8"
	ARPP21	"0.00"	"0.00e+0"	"0.00e+0"	"ARPP21"
	ITGA9-AS1	"0.00"	"0.00e+0"	"0.00e+0"	"ITGA9-AS1"
	DLEC1	"0.00"	"0.00e+0"	"0.00e+0"	"DLEC1"
	SCN11A	"0.00"	"0.00e+0"	"0.00e+0"	"SCN11A"
	AC104850.2	"0.00"	"0.00e+0"	"0.00e+0"	"AC104850.2"
	VIPR1-AS1	"0.00"	"0.00e+0"	"0.00e+0"	"VIPR1-AS1"
	ZBTB47	"0.00"	"0.00e+0"	"0.00e+0"	"ZBTB47"
	ACKR2	"0.00"	"0.00e+0"	"0.00e+0"	"ACKR2"
	ZNF662	"0.00"	"0.00e+0"	"0.00e+0"	"ZNF662"
	ZKSCAN7	"0.00"	"0.00e+0"	"0.00e+0"	"ZKSCAN7"
	ZNF660	"0.00"	"0.00e+0"	"0.00e+0"	"ZNF660"
	CDCP1	"0.00"	"0.00e+0"	"0.00e+0"	"CDCP1"
	XCR1	"0.00"	"0.00e+0"	"0.00e+0"	"XCR1"
	LRRC2	"0.00"	"0.00e+0"	"0.00e+0"	"LRRC2"
	TMIE	"0.00"	"0.00e+0"	"0.00e+0"	"TMIE"
	AC134772.1	"0.00"	"0.00e+0"	"0.00e+0"	"AC134772.1"
	CELSR3	"0.00"	"0.00e+0"	"0.00e+0"	"CELSR3"
	KLHDC8B	"0.00"	"0.00e+0"	"0.00e+0"	"KLHDC8B"
	BSN-DT	"0.00"	"0.00e+0"	"0.00e+0"	"BSN-DT"
	TRAIP	"0.00"	"0.00e+0"	"0.00e+0"	"TRAIP"
	SEMA3B	"0.00"	"0.00e+0"	"0.00e+0"	"SEMA3B"
	HYAL3	"0.00"	"0.00e+0"	"0.00e+0"	"HYAL3"
	CACNA2D2	"0.00"	"0.00e+0"	"0.00e+0"	"CACNA2D2"
	LINC02019	"0.00"	"0.00e+0"	"0.00e+0"	"LINC02019"
	DOCK3	"0.00"	"0.00e+0"	"0.00e+0"	"DOCK3"
	AC115284.4	"0.00"	"0.00e+0"	"0.00e+0"	"AC115284.4"
	AC006252.1	"0.00"	"0.00e+0"	"0.00e+0"	"AC006252.1"
	ITIH4	"0.00"	"0.00e+0"	"0.00e+0"	"ITIH4"
	MUSTN1	"0.00"	"0.00e+0"	"0.00e+0"	"MUSTN1"
	CHDH	"0.00"	"0.00e+0"	"0.00e+0"	"CHDH"
	CACNA2D3	"0.00"	"0.00e+0"	"0.00e+0"	"CACNA2D3"
	HESX1	"0.00"	"0.00e+0"	"0.00e+0"	"HESX1"
	DENND6A-DT	"0.00"	"0.00e+0"	"0.00e+0"	"DENND6A-DT"
	C3orf67	"0.00"	"0.00e+0"	"0.00e+0"	"C3orf67"
	PRICKLE2	"0.00"	"0.00e+0"	"0.00e+0"	"PRICKLE2"
	ADAMTS9-AS2	"0.00"	"0.00e+0"	"0.00e+0"	"ADAMTS9-AS2"
	AC098969.2	"0.00"	"0.00e+0"	"0.00e+0"	"AC098969.2"
	TAFA1	"0.00"	"0.00e+0"	"0.00e+0"	"TAFA1"
	GPR27	"0.00"	"0.00e+0"	"0.00e+0"	"GPR27"
	PROK2	"0.00"	"0.00e+0"	"0.00e+0"	"PROK2"
	LINC00877	"0.00"	"0.00e+0"	"0.00e+0"	"LINC00877"
	AC097369.2	"0.00"	"0.00e+0"	"0.00e+0"	"AC097369.2"
	ROBO1	"0.00"	"0.00e+0"	"0.00e+0"	"ROBO1"
	AC117461.1	"0.00"	"0.00e+0"	"0.00e+0"	"AC117461.1"
	AC108749.1	"0.00"	"0.00e+0"	"0.00e+0"	"AC108749.1"
	OR5H14	"0.00"	"0.00e+0"	"0.00e+0"	"OR5H14"
	ST3GAL6-AS1	"0.00"	"0.00e+0"	"0.00e+0"	"ST3GAL6-AS1"
	TMEM45A	"0.00"	"0.00e+0"	"0.00e+0"	"TMEM45A"
	ABI3BP	"0.00"	"0.00e+0"	"0.00e+0"	"ABI3BP"
	DPPA4	"0.00"	"0.00e+0"	"0.00e+0"	"DPPA4"
	LINC01205	"0.00"	"0.00e+0"	"0.00e+0"	"LINC01205"
	PLCXD2	"0.00"	"0.00e+0"	"0.00e+0"	"PLCXD2"
	TMPRSS7	"0.00"	"0.00e+0"	"0.00e+0"	"TMPRSS7"
	C3orf52	"0.00"	"0.00e+0"	"0.00e+0"	"C3orf52"
	LINC02042	"0.00"	"0.00e+0"	"0.00e+0"	"LINC02042"
	AC074044.1	"0.00"	"0.00e+0"	"0.00e+0"	"AC074044.1"
	ZNF80	"0.00"	"0.00e+0"	"0.00e+0"	"ZNF80"
	ZBTB20-AS4	"0.00"	"0.00e+0"	"0.00e+0"	"ZBTB20-AS4"
	AC026341.2	"0.00"	"0.00e+0"	"0.00e+0"	"AC026341.2"
	HGD	"0.00"	"0.00e+0"	"0.00e+0"	"HGD"
	POLQ	"0.00"	"0.00e+0"	"0.00e+0"	"POLQ"
	AC096861.2	"0.00"	"0.00e+0"	"0.00e+0"	"AC096861.2"
	AC112503.1	"0.00"	"0.00e+0"	"0.00e+0"	"AC112503.1"
	MYLK	"0.00"	"0.00e+0"	"0.00e+0"	"MYLK"
	KALRN	"0.00"	"0.00e+0"	"0.00e+0"	"KALRN"
	AC092903.2	"0.00"	"0.00e+0"	"0.00e+0"	"AC092903.2"
	TRH	"0.00"	"0.00e+0"	"0.00e+0"	"TRH"
	AC117382.2	"0.00"	"0.00e+0"	"0.00e+0"	"AC117382.2"
	MRAS	"0.00"	"0.00e+0"	"0.00e+0"	"MRAS"
	PRR23A	"0.00"	"0.00e+0"	"0.00e+0"	"PRR23A"
	PLS1	"0.00"	"0.00e+0"	"0.00e+0"	"PLS1"
	AC026304.1	"0.00"	"0.00e+0"	"0.00e+0"	"AC026304.1"
	AC093001.2	"0.00"	"0.00e+0"	"0.00e+0"	"AC093001.2"
	SUCNR1	"0.00"	"0.00e+0"	"0.00e+0"	"SUCNR1"
	AC084036.1	"0.00"	"0.00e+0"	"0.00e+0"	"AC084036.1"
	LINC00886	"0.00"	"0.00e+0"	"0.00e+0"	"LINC00886"
	LINC00880	"0.00"	"0.00e+0"	"0.00e+0"	"LINC00880"
	AC080013.6	"0.00"	"0.00e+0"	"0.00e+0"	"AC080013.6"
	IL12A-AS1	"0.00"	"0.00e+0"	"0.00e+0"	"IL12A-AS1"
	SPTSSB	"0.00"	"0.00e+0"	"0.00e+0"	"SPTSSB"
	LINC02067	"0.00"	"0.00e+0"	"0.00e+0"	"LINC02067"
	LINC02082	"0.00"	"0.00e+0"	"0.00e+0"	"LINC02082"
	SAMD7	"0.00"	"0.00e+0"	"0.00e+0"	"SAMD7"
	SEC62-AS1	"0.00"	"0.00e+0"	"0.00e+0"	"SEC62-AS1"
	SLC7A14	"0.00"	"0.00e+0"	"0.00e+0"	"SLC7A14"
	PLD1	"0.00"	"0.00e+0"	"0.00e+0"	"PLD1"
	LINC01209	"0.00"	"0.00e+0"	"0.00e+0"	"LINC01209"
	LINC00578	"0.00"	"0.00e+0"	"0.00e+0"	"LINC00578"
	AC117453.1	"0.00"	"0.00e+0"	"0.00e+0"	"AC117453.1"
	PEX5L	"0.00"	"0.00e+0"	"0.00e+0"	"PEX5L"
	CCDC39	"0.00"	"0.00e+0"	"0.00e+0"	"CCDC39"
	LAMP3	"0.00"	"0.00e+0"	"0.00e+0"	"LAMP3"
	MCF2L2	"0.00"	"0.00e+0"	"0.00e+0"	"MCF2L2"
	MAP6D1	"0.00"	"0.00e+0"	"0.00e+0"	"MAP6D1"
	CLCN2	"0.00"	"0.00e+0"	"0.00e+0"	"CLCN2"
	LINC01840	"0.00"	"0.00e+0"	"0.00e+0"	"LINC01840"
	EPHB3	"0.00"	"0.00e+0"	"0.00e+0"	"EPHB3"
	AC107294.2	"0.00"	"0.00e+0"	"0.00e+0"	"AC107294.2"
	C3orf70	"0.00"	"0.00e+0"	"0.00e+0"	"C3orf70"
	AC099661.1	"0.00"	"0.00e+0"	"0.00e+0"	"AC099661.1"
	IGF2BP2	"0.00"	"0.00e+0"	"0.00e+0"	"IGF2BP2"
	LINC02043	"0.00"	"0.00e+0"	"0.00e+0"	"LINC02043"
	LPP-AS2	"0.00"	"0.00e+0"	"0.00e+0"	"LPP-AS2"
	P3H2	"0.00"	"0.00e+0"	"0.00e+0"	"P3H2"
	LINC02037	"0.00"	"0.00e+0"	"0.00e+0"	"LINC02037"
	LINC00887	"0.00"	"0.00e+0"	"0.00e+0"	"LINC00887"
	AC069213.1	"0.00"	"0.00e+0"	"0.00e+0"	"AC069213.1"
	TNK2-AS1	"0.00"	"0.00e+0"	"0.00e+0"	"TNK2-AS1"
	TM4SF19-AS1	"0.00"	"0.00e+0"	"0.00e+0"	"TM4SF19-AS1"
	LINC01063	"0.00"	"0.00e+0"	"0.00e+0"	"LINC01063"
	MELTF-AS1	"0.00"	"0.00e+0"	"0.00e+0"	"MELTF-AS1"
	AC055764.2	"0.00"	"0.00e+0"	"0.00e+0"	"AC055764.2"
	AC253576.2	"0.00"	"0.00e+0"	"0.00e+0"	"AC253576.2"
	AC116565.1	"0.00"	"0.00e+0"	"0.00e+0"	"AC116565.1"
	SLC49A3	"0.00"	"0.00e+0"	"0.00e+0"	"SLC49A3"
	SLC26A1	"0.00"	"0.00e+0"	"0.00e+0"	"SLC26A1"
	CTBP1-AS	"0.00"	"0.00e+0"	"0.00e+0"	"CTBP1-AS"
	NAT8L	"0.00"	"0.00e+0"	"0.00e+0"	"NAT8L"
	POLN	"0.00"	"0.00e+0"	"0.00e+0"	"POLN"
	MSX1	"0.00"	"0.00e+0"	"0.00e+0"	"MSX1"
	CYTL1	"0.00"	"0.00e+0"	"0.00e+0"	"CYTL1"
	EVC2	"0.00"	"0.00e+0"	"0.00e+0"	"EVC2"
	WFS1	"0.00"	"0.00e+0"	"0.00e+0"	"WFS1"
	LINC002481	"0.00"	"0.00e+0"	"0.00e+0"	"LINC002481"
	S100P	"0.00"	"0.00e+0"	"0.00e+0"	"S100P"
	AFAP1	"0.00"	"0.00e+0"	"0.00e+0"	"AFAP1"
	ABLIM2	"0.00"	"0.00e+0"	"0.00e+0"	"ABLIM2"
	AC105916.1	"0.00"	"0.00e+0"	"0.00e+0"	"AC105916.1"
	SLC2A9	"0.00"	"0.00e+0"	"0.00e+0"	"SLC2A9"
	AC007126.1	"0.00"	"0.00e+0"	"0.00e+0"	"AC007126.1"
	BST1	"0.00"	"0.00e+0"	"0.00e+0"	"BST1"
	FGFBP2	"0.00"	"0.00e+0"	"0.00e+0"	"FGFBP2"
	CCDC149	"0.00"	"0.00e+0"	"0.00e+0"	"CCDC149"
	AC007106.2	"0.00"	"0.00e+0"	"0.00e+0"	"AC007106.2"
	KLB	"0.00"	"0.00e+0"	"0.00e+0"	"KLB"
	UGDH-AS1	"0.00"	"0.00e+0"	"0.00e+0"	"UGDH-AS1"
	AC021148.2	"0.00"	"0.00e+0"	"0.00e+0"	"AC021148.2"
	AC131953.2	"0.00"	"0.00e+0"	"0.00e+0"	"AC131953.2"
	LIMCH1	"0.00"	"0.00e+0"	"0.00e+0"	"LIMCH1"
	AC095060.1	"0.00"	"0.00e+0"	"0.00e+0"	"AC095060.1"
	CORIN	"0.00"	"0.00e+0"	"0.00e+0"	"CORIN"
	TXK	"0.00"	"0.00e+0"	"0.00e+0"	"TXK"
	USP46-AS1	"0.00"	"0.00e+0"	"0.00e+0"	"USP46-AS1"
	AC104066.3	"0.00"	"0.00e+0"	"0.00e+0"	"AC104066.3"
	LINC01618	"0.00"	"0.00e+0"	"0.00e+0"	"LINC01618"
	KIT	"0.00"	"0.00e+0"	"0.00e+0"	"KIT"
	SRD5A3-AS1	"0.00"	"0.00e+0"	"0.00e+0"	"SRD5A3-AS1"
	NMU	"0.00"	"0.00e+0"	"0.00e+0"	"NMU"
	AC110611.1	"0.00"	"0.00e+0"	"0.00e+0"	"AC110611.1"
	AC110611.2	"0.00"	"0.00e+0"	"0.00e+0"	"AC110611.2"
	AC068620.1	"0.00"	"0.00e+0"	"0.00e+0"	"AC068620.1"
	LINC02429	"0.00"	"0.00e+0"	"0.00e+0"	"LINC02429"
	LINC02271	"0.00"	"0.00e+0"	"0.00e+0"	"LINC02271"
	AC020741.1	"0.00"	"0.00e+0"	"0.00e+0"	"AC020741.1"
	AC104806.2	"0.00"	"0.00e+0"	"0.00e+0"	"AC104806.2"
	SULT1B1	"0.00"	"0.00e+0"	"0.00e+0"	"SULT1B1"
	AC009570.2	"0.00"	"0.00e+0"	"0.00e+0"	"AC009570.2"
	SLC4A4	"0.00"	"0.00e+0"	"0.00e+0"	"SLC4A4"
	EPGN	"0.00"	"0.00e+0"	"0.00e+0"	"EPGN"
	EREG	"0.00"	"0.00e+0"	"0.00e+0"	"EREG"
	CDKL2	"0.00"	"0.00e+0"	"0.00e+0"	"CDKL2"
	FAM47E	"0.00"	"0.00e+0"	"0.00e+0"	"FAM47E"
	LINC01094	"0.00"	"0.00e+0"	"0.00e+0"	"LINC01094"
	LINC01088	"0.00"	"0.00e+0"	"0.00e+0"	"LINC01088"
	TMEM150C	"0.00"	"0.00e+0"	"0.00e+0"	"TMEM150C"
	AC073840.1	"0.00"	"0.00e+0"	"0.00e+0"	"AC073840.1"
	WDFY3-AS2	"0.00"	"0.00e+0"	"0.00e+0"	"WDFY3-AS2"
	PPM1K-DT	"0.00"	"0.00e+0"	"0.00e+0"	"PPM1K-DT"
	MMRN1	"0.00"	"0.00e+0"	"0.00e+0"	"MMRN1"
	AC114811.2	"0.00"	"0.00e+0"	"0.00e+0"	"AC114811.2"
	AC097460.1	"0.00"	"0.00e+0"	"0.00e+0"	"AC097460.1"
	CXXC4-AS1	"0.00"	"0.00e+0"	"0.00e+0"	"CXXC4-AS1"
	AC004069.1	"0.00"	"0.00e+0"	"0.00e+0"	"AC004069.1"
	LEF1-AS1	"0.00"	"0.00e+0"	"0.00e+0"	"LEF1-AS1"
	AC092661.1	"0.00"	"0.00e+0"	"0.00e+0"	"AC092661.1"
	TNIP3	"0.00"	"0.00e+0"	"0.00e+0"	"TNIP3"
	QRFPR	"0.00"	"0.00e+0"	"0.00e+0"	"QRFPR"
	TMEM155	"0.00"	"0.00e+0"	"0.00e+0"	"TMEM155"
	IL21	"0.00"	"0.00e+0"	"0.00e+0"	"IL21"
	BBS12	"0.00"	"0.00e+0"	"0.00e+0"	"BBS12"
	ANKRD50	"0.00"	"0.00e+0"	"0.00e+0"	"ANKRD50"
	LINC02615	"0.00"	"0.00e+0"	"0.00e+0"	"LINC02615"
	AC078850.2	"0.00"	"0.00e+0"	"0.00e+0"	"AC078850.2"
	JADRR	"0.00"	"0.00e+0"	"0.00e+0"	"JADRR"
	SNHG27	"0.00"	"0.00e+0"	"0.00e+0"	"SNHG27"
	AC096711.2	"0.00"	"0.00e+0"	"0.00e+0"	"AC096711.2"
	SLC7A11	"0.00"	"0.00e+0"	"0.00e+0"	"SLC7A11"
	LINC00499	"0.00"	"0.00e+0"	"0.00e+0"	"LINC00499"
	MGARP	"0.00"	"0.00e+0"	"0.00e+0"	"MGARP"
	LINC02432	"0.00"	"0.00e+0"	"0.00e+0"	"LINC02432"
	HHIP-AS1	"0.00"	"0.00e+0"	"0.00e+0"	"HHIP-AS1"
	SMAD1	"0.00"	"0.00e+0"	"0.00e+0"	"SMAD1"
	ARHGAP10	"0.00"	"0.00e+0"	"0.00e+0"	"ARHGAP10"
	AC108935.1	"0.00"	"0.00e+0"	"0.00e+0"	"AC108935.1"
	AC095055.1	"0.00"	"0.00e+0"	"0.00e+0"	"AC095055.1"
	AC097375.1	"0.00"	"0.00e+0"	"0.00e+0"	"AC097375.1"
	MND1	"0.00"	"0.00e+0"	"0.00e+0"	"MND1"
	RNF175	"0.00"	"0.00e+0"	"0.00e+0"	"RNF175"
	LRAT	"0.00"	"0.00e+0"	"0.00e+0"	"LRAT"
	AC107208.1	"0.00"	"0.00e+0"	"0.00e+0"	"AC107208.1"
	GUCY1A1	"0.00"	"0.00e+0"	"0.00e+0"	"GUCY1A1"
	PDGFC	"0.00"	"0.00e+0"	"0.00e+0"	"PDGFC"
	AC084740.1	"0.00"	"0.00e+0"	"0.00e+0"	"AC084740.1"
	TMEM144	"0.00"	"0.00e+0"	"0.00e+0"	"TMEM144"
	FNIP2	"0.00"	"0.00e+0"	"0.00e+0"	"FNIP2"
	AC023136.1	"0.00"	"0.00e+0"	"0.00e+0"	"AC023136.1"
	SMIM31	"0.00"	"0.00e+0"	"0.00e+0"	"SMIM31"
	AC106872.12	"0.00"	"0.00e+0"	"0.00e+0"	"AC106872.12"
	PALLD	"0.00"	"0.00e+0"	"0.00e+0"	"PALLD"
	LINC02275	"0.00"	"0.00e+0"	"0.00e+0"	"LINC02275"
	AADAT	"0.00"	"0.00e+0"	"0.00e+0"	"AADAT"
	AC105285.1	"0.00"	"0.00e+0"	"0.00e+0"	"AC105285.1"
	AC093849.4	"0.00"	"0.00e+0"	"0.00e+0"	"AC093849.4"
	LINC02268	"0.00"	"0.00e+0"	"0.00e+0"	"LINC02268"
	HPGD	"0.00"	"0.00e+0"	"0.00e+0"	"HPGD"
	WDR17	"0.00"	"0.00e+0"	"0.00e+0"	"WDR17"
	WWC2	"0.00"	"0.00e+0"	"0.00e+0"	"WWC2"
	LINC02363	"0.00"	"0.00e+0"	"0.00e+0"	"LINC02363"
	LINC02427	"0.00"	"0.00e+0"	"0.00e+0"	"LINC02427"
	CENPU	"0.00"	"0.00e+0"	"0.00e+0"	"CENPU"
	AC106897.1	"0.00"	"0.00e+0"	"0.00e+0"	"AC106897.1"
	PDLIM3	"0.00"	"0.00e+0"	"0.00e+0"	"PDLIM3"
	SORBS2	"0.00"	"0.00e+0"	"0.00e+0"	"SORBS2"
	FAM149A	"0.00"	"0.00e+0"	"0.00e+0"	"FAM149A"
	AC108073.3	"0.00"	"0.00e+0"	"0.00e+0"	"AC108073.3"
	AC138781.1	"0.00"	"0.00e+0"	"0.00e+0"	"AC138781.1"
	PLEKHG4B	"0.00"	"0.00e+0"	"0.00e+0"	"PLEKHG4B"
	LINC01018	"0.00"	"0.00e+0"	"0.00e+0"	"LINC01018"
	ADCY2	"0.00"	"0.00e+0"	"0.00e+0"	"ADCY2"
	SEMA5A	"0.00"	"0.00e+0"	"0.00e+0"	"SEMA5A"
	SNHG18	"0.00"	"0.00e+0"	"0.00e+0"	"SNHG18"
	AC034229.1	"0.00"	"0.00e+0"	"0.00e+0"	"AC034229.1"
	ROPN1L	"0.00"	"0.00e+0"	"0.00e+0"	"ROPN1L"
	LINC01513	"0.00"	"0.00e+0"	"0.00e+0"	"LINC01513"
	AC010491.1	"0.00"	"0.00e+0"	"0.00e+0"	"AC010491.1"
	MYO10	"0.00"	"0.00e+0"	"0.00e+0"	"MYO10"
	AC139792.1	"0.00"	"0.00e+0"	"0.00e+0"	"AC139792.1"
	AC026801.2	"0.00"	"0.00e+0"	"0.00e+0"	"AC026801.2"
	AC108105.1	"0.00"	"0.00e+0"	"0.00e+0"	"AC108105.1"
	AC008945.1	"0.00"	"0.00e+0"	"0.00e+0"	"AC008945.1"
	AC022126.1	"0.00"	"0.00e+0"	"0.00e+0"	"AC022126.1"
	ITGA2	"0.00"	"0.00e+0"	"0.00e+0"	"ITGA2"
	AC026704.1	"0.00"	"0.00e+0"	"0.00e+0"	"AC026704.1"
	ANKRD55	"0.00"	"0.00e+0"	"0.00e+0"	"ANKRD55"
	AC022431.1	"0.00"	"0.00e+0"	"0.00e+0"	"AC022431.1"
	PART1	"0.00"	"0.00e+0"	"0.00e+0"	"PART1"
	DEPDC1B	"0.00"	"0.00e+0"	"0.00e+0"	"DEPDC1B"
	MAST4-AS1	"0.00"	"0.00e+0"	"0.00e+0"	"MAST4-AS1"
	ZNF366	"0.00"	"0.00e+0"	"0.00e+0"	"ZNF366"
	TMEM171	"0.00"	"0.00e+0"	"0.00e+0"	"TMEM171"
	AC116337.3	"0.00"	"0.00e+0"	"0.00e+0"	"AC116337.3"
	F2RL1	"0.00"	"0.00e+0"	"0.00e+0"	"F2RL1"
	S100Z	"0.00"	"0.00e+0"	"0.00e+0"	"S100Z"
	BHMT2	"0.00"	"0.00e+0"	"0.00e+0"	"BHMT2"
	AC012636.1	"0.00"	"0.00e+0"	"0.00e+0"	"AC012636.1"
	VCAN	"0.00"	"0.00e+0"	"0.00e+0"	"VCAN"
	LINC00461	"0.00"	"0.00e+0"	"0.00e+0"	"LINC00461"
	POLR3G	"0.00"	"0.00e+0"	"0.00e+0"	"POLR3G"
	ADGRV1	"0.00"	"0.00e+0"	"0.00e+0"	"ADGRV1"
	MCTP1	"0.00"	"0.00e+0"	"0.00e+0"	"MCTP1"
	EFNA5	"0.00"	"0.00e+0"	"0.00e+0"	"EFNA5"
	NREP	"0.00"	"0.00e+0"	"0.00e+0"	"NREP"
	TRIM36	"0.00"	"0.00e+0"	"0.00e+0"	"TRIM36"
	CDO1	"0.00"	"0.00e+0"	"0.00e+0"	"CDO1"
	AC093535.1	"0.00"	"0.00e+0"	"0.00e+0"	"AC093535.1"
	MINAR2	"0.00"	"0.00e+0"	"0.00e+0"	"MINAR2"
	MEIKIN	"0.00"	"0.00e+0"	"0.00e+0"	"MEIKIN"
	AC116366.1	"0.00"	"0.00e+0"	"0.00e+0"	"AC116366.1"
	CCNI2	"0.00"	"0.00e+0"	"0.00e+0"	"CCNI2"
	AC113410.4	"0.00"	"0.00e+0"	"0.00e+0"	"AC113410.4"
	TIFAB	"0.00"	"0.00e+0"	"0.00e+0"	"TIFAB"
	AC011405.1	"0.00"	"0.00e+0"	"0.00e+0"	"AC011405.1"
	AC135457.1	"0.00"	"0.00e+0"	"0.00e+0"	"AC135457.1"
	SMIM33	"0.00"	"0.00e+0"	"0.00e+0"	"SMIM33"
	NRG2	"0.00"	"0.00e+0"	"0.00e+0"	"NRG2"
	HBEGF	"0.00"	"0.00e+0"	"0.00e+0"	"HBEGF"
	PCDHA10	"0.00"	"0.00e+0"	"0.00e+0"	"PCDHA10"
	PCDHB9	"0.00"	"0.00e+0"	"0.00e+0"	"PCDHB9"
	AC005618.4	"0.00"	"0.00e+0"	"0.00e+0"	"AC005618.4"
	PCDHGA5	"0.00"	"0.00e+0"	"0.00e+0"	"PCDHGA5"
	PCDHGA6	"0.00"	"0.00e+0"	"0.00e+0"	"PCDHGA6"
	PCDHGA8	"0.00"	"0.00e+0"	"0.00e+0"	"PCDHGA8"
	AC005740.5	"0.00"	"0.00e+0"	"0.00e+0"	"AC005740.5"
	SH3TC2	"0.00"	"0.00e+0"	"0.00e+0"	"SH3TC2"
	AC008453.2	"0.00"	"0.00e+0"	"0.00e+0"	"AC008453.2"
	MYOZ3	"0.00"	"0.00e+0"	"0.00e+0"	"MYOZ3"
	GLRA1	"0.00"	"0.00e+0"	"0.00e+0"	"GLRA1"
	TIMD4	"0.00"	"0.00e+0"	"0.00e+0"	"TIMD4"
	HAVCR1	"0.00"	"0.00e+0"	"0.00e+0"	"HAVCR1"
	AC008676.1	"0.00"	"0.00e+0"	"0.00e+0"	"AC008676.1"
	AC008609.1	"0.00"	"0.00e+0"	"0.00e+0"	"AC008609.1"
	ZBED8	"0.00"	"0.00e+0"	"0.00e+0"	"ZBED8"
	AC109466.1	"0.00"	"0.00e+0"	"0.00e+0"	"AC109466.1"
	AC091973.1	"0.00"	"0.00e+0"	"0.00e+0"	"AC091973.1"
	WWC1	"0.00"	"0.00e+0"	"0.00e+0"	"WWC1"
	LINC01366	"0.00"	"0.00e+0"	"0.00e+0"	"LINC01366"
	RANBP17	"0.00"	"0.00e+0"	"0.00e+0"	"RANBP17"
	LINC01484	"0.00"	"0.00e+0"	"0.00e+0"	"LINC01484"
	AC139491.3	"0.00"	"0.00e+0"	"0.00e+0"	"AC139491.3"
	FAM153B	"0.00"	"0.00e+0"	"0.00e+0"	"FAM153B"
	HK3	"0.00"	"0.00e+0"	"0.00e+0"	"HK3"
	FAM153A	"0.00"	"0.00e+0"	"0.00e+0"	"FAM153A"
	AC140125.2	"0.00"	"0.00e+0"	"0.00e+0"	"AC140125.2"
	AC106795.2	"0.00"	"0.00e+0"	"0.00e+0"	"AC106795.2"
	ZFP2	"0.00"	"0.00e+0"	"0.00e+0"	"ZFP2"
	ZNF454	"0.00"	"0.00e+0"	"0.00e+0"	"ZNF454"
	ADAMTS2	"0.00"	"0.00e+0"	"0.00e+0"	"ADAMTS2"
	SCGB3A1	"0.00"	"0.00e+0"	"0.00e+0"	"SCGB3A1"
	FLT4	"0.00"	"0.00e+0"	"0.00e+0"	"FLT4"
	HUS1B	"0.00"	"0.00e+0"	"0.00e+0"	"HUS1B"
	AL031963.3	"0.00"	"0.00e+0"	"0.00e+0"	"AL031963.3"
	AL359643.3	"0.00"	"0.00e+0"	"0.00e+0"	"AL359643.3"
	CAGE1	"0.00"	"0.00e+0"	"0.00e+0"	"CAGE1"
	AL355499.1	"0.00"	"0.00e+0"	"0.00e+0"	"AL355499.1"
	HULC	"0.00"	"0.00e+0"	"0.00e+0"	"HULC"
	C6orf52	"0.00"	"0.00e+0"	"0.00e+0"	"C6orf52"
	AL357497.1	"0.00"	"0.00e+0"	"0.00e+0"	"AL357497.1"
	AL008729.1	"0.00"	"0.00e+0"	"0.00e+0"	"AL008729.1"
	STMND1	"0.00"	"0.00e+0"	"0.00e+0"	"STMND1"
	CASC15	"0.00"	"0.00e+0"	"0.00e+0"	"CASC15"
	AL031775.1	"0.00"	"0.00e+0"	"0.00e+0"	"AL031775.1"
	AL160400.1	"0.00"	"0.00e+0"	"0.00e+0"	"AL160400.1"
	U91328.1	"0.00"	"0.00e+0"	"0.00e+0"	"U91328.1"
	HIST1H1A	"0.00"	"0.00e+0"	"0.00e+0"	"HIST1H1A"
	HIST1H4B	"0.00"	"0.00e+0"	"0.00e+0"	"HIST1H4B"
	AL121936.1	"0.00"	"0.00e+0"	"0.00e+0"	"AL121936.1"
	AL513548.3	"0.00"	"0.00e+0"	"0.00e+0"	"AL513548.3"
	PGBD1	"0.00"	"0.00e+0"	"0.00e+0"	"PGBD1"
	ZSCAN31	"0.00"	"0.00e+0"	"0.00e+0"	"ZSCAN31"
	HCG15	"0.00"	"0.00e+0"	"0.00e+0"	"HCG15"
	OR14J1	"0.00"	"0.00e+0"	"0.00e+0"	"OR14J1"
	MOG	"0.00"	"0.00e+0"	"0.00e+0"	"MOG"
	TRIM31	"0.00"	"0.00e+0"	"0.00e+0"	"TRIM31"
	HCG20	"0.00"	"0.00e+0"	"0.00e+0"	"HCG20"
	LINC02570	"0.00"	"0.00e+0"	"0.00e+0"	"LINC02570"
	AL662884.5	"0.00"	"0.00e+0"	"0.00e+0"	"AL662884.5"
	AL662884.3	"0.00"	"0.00e+0"	"0.00e+0"	"AL662884.3"
	KIFC1	"0.00"	"0.00e+0"	"0.00e+0"	"KIFC1"
	LINC00336	"0.00"	"0.00e+0"	"0.00e+0"	"LINC00336"
	GRM4	"0.00"	"0.00e+0"	"0.00e+0"	"GRM4"
	PACSIN1	"0.00"	"0.00e+0"	"0.00e+0"	"PACSIN1"
	PNPLA1	"0.00"	"0.00e+0"	"0.00e+0"	"PNPLA1"
	ETV7	"0.00"	"0.00e+0"	"0.00e+0"	"ETV7"
	PI16	"0.00"	"0.00e+0"	"0.00e+0"	"PI16"
	KCNK5	"0.00"	"0.00e+0"	"0.00e+0"	"KCNK5"
	KCNK17	"0.00"	"0.00e+0"	"0.00e+0"	"KCNK17"
	KIF6	"0.00"	"0.00e+0"	"0.00e+0"	"KIF6"
	DAAM2	"0.00"	"0.00e+0"	"0.00e+0"	"DAAM2"
	TREML1	"0.00"	"0.00e+0"	"0.00e+0"	"TREML1"
	C6orf132	"0.00"	"0.00e+0"	"0.00e+0"	"C6orf132"
	GUCA1B	"0.00"	"0.00e+0"	"0.00e+0"	"GUCA1B"
	PTCRA	"0.00"	"0.00e+0"	"0.00e+0"	"PTCRA"
	PTK7	"0.00"	"0.00e+0"	"0.00e+0"	"PTK7"
	VEGFA	"0.00"	"0.00e+0"	"0.00e+0"	"VEGFA"
	AL109615.2	"0.00"	"0.00e+0"	"0.00e+0"	"AL109615.2"
	MYMX	"0.00"	"0.00e+0"	"0.00e+0"	"MYMX"
	RUNX2-AS1	"0.00"	"0.00e+0"	"0.00e+0"	"RUNX2-AS1"
	ENPP5	"0.00"	"0.00e+0"	"0.00e+0"	"ENPP5"
	ADGRF1	"0.00"	"0.00e+0"	"0.00e+0"	"ADGRF1"
	TNFRSF21	"0.00"	"0.00e+0"	"0.00e+0"	"TNFRSF21"
	AL451166.1	"0.00"	"0.00e+0"	"0.00e+0"	"AL451166.1"
	RHAG	"0.00"	"0.00e+0"	"0.00e+0"	"RHAG"
	AL121974.1	"0.00"	"0.00e+0"	"0.00e+0"	"AL121974.1"
	BEND6	"0.00"	"0.00e+0"	"0.00e+0"	"BEND6"
	AL021368.5	"0.00"	"0.00e+0"	"0.00e+0"	"AL021368.5"
	AL355347.1	"0.00"	"0.00e+0"	"0.00e+0"	"AL355347.1"
	FKBP1C	"0.00"	"0.00e+0"	"0.00e+0"	"FKBP1C"
	EYS	"0.00"	"0.00e+0"	"0.00e+0"	"EYS"
	AL365226.2	"0.00"	"0.00e+0"	"0.00e+0"	"AL365226.2"
	FILIP1	"0.00"	"0.00e+0"	"0.00e+0"	"FILIP1"
	AL445465.1	"0.00"	"0.00e+0"	"0.00e+0"	"AL445465.1"
	HMGN3-AS1	"0.00"	"0.00e+0"	"0.00e+0"	"HMGN3-AS1"
	ELOVL4	"0.00"	"0.00e+0"	"0.00e+0"	"ELOVL4"
	AL359715.3	"0.00"	"0.00e+0"	"0.00e+0"	"AL359715.3"
	AL359715.1	"0.00"	"0.00e+0"	"0.00e+0"	"AL359715.1"
	TPBG	"0.00"	"0.00e+0"	"0.00e+0"	"TPBG"
	C6orf163	"0.00"	"0.00e+0"	"0.00e+0"	"C6orf163"
	SRSF12	"0.00"	"0.00e+0"	"0.00e+0"	"SRSF12"
	RRAGD	"0.00"	"0.00e+0"	"0.00e+0"	"RRAGD"
	ANKRD6	"0.00"	"0.00e+0"	"0.00e+0"	"ANKRD6"
	AL138731.1	"0.00"	"0.00e+0"	"0.00e+0"	"AL138731.1"
	GPR63	"0.00"	"0.00e+0"	"0.00e+0"	"GPR63"
	LIN28B-AS1	"0.00"	"0.00e+0"	"0.00e+0"	"LIN28B-AS1"
	BVES	"0.00"	"0.00e+0"	"0.00e+0"	"BVES"
	AL080317.1	"0.00"	"0.00e+0"	"0.00e+0"	"AL080317.1"
	CCN6	"0.00"	"0.00e+0"	"0.00e+0"	"CCN6"
	AL357141.1	"0.00"	"0.00e+0"	"0.00e+0"	"AL357141.1"
	FAM184A	"0.00"	"0.00e+0"	"0.00e+0"	"FAM184A"
	AL512283.2	"0.00"	"0.00e+0"	"0.00e+0"	"AL512283.2"
	TRDN-AS1	"0.00"	"0.00e+0"	"0.00e+0"	"TRDN-AS1"
	RNF217-AS1	"0.00"	"0.00e+0"	"0.00e+0"	"RNF217-AS1"
	RNF217	"0.00"	"0.00e+0"	"0.00e+0"	"RNF217"
	AL590006.1	"0.00"	"0.00e+0"	"0.00e+0"	"AL590006.1"
	AL355581.1	"0.00"	"0.00e+0"	"0.00e+0"	"AL355581.1"
	ENPP1	"0.00"	"0.00e+0"	"0.00e+0"	"ENPP1"
	LINC01013	"0.00"	"0.00e+0"	"0.00e+0"	"LINC01013"
	VNN1	"0.00"	"0.00e+0"	"0.00e+0"	"VNN1"
	LINC01010	"0.00"	"0.00e+0"	"0.00e+0"	"LINC01010"
	ALDH8A1	"0.00"	"0.00e+0"	"0.00e+0"	"ALDH8A1"
	ARFGEF3	"0.00"	"0.00e+0"	"0.00e+0"	"ARFGEF3"
	PBOV1	"0.00"	"0.00e+0"	"0.00e+0"	"PBOV1"
	ECT2L	"0.00"	"0.00e+0"	"0.00e+0"	"ECT2L"
	FILNC1	"0.00"	"0.00e+0"	"0.00e+0"	"FILNC1"
	ADGRG6	"0.00"	"0.00e+0"	"0.00e+0"	"ADGRG6"
	AL023584.2	"0.00"	"0.00e+0"	"0.00e+0"	"AL023584.2"
	RAB32	"0.00"	"0.00e+0"	"0.00e+0"	"RAB32"
	STXBP5-AS1	"0.00"	"0.00e+0"	"0.00e+0"	"STXBP5-AS1"
	LUADT1	"0.00"	"0.00e+0"	"0.00e+0"	"LUADT1"
	AL355312.2	"0.00"	"0.00e+0"	"0.00e+0"	"AL355312.2"
	ULBP2	"0.00"	"0.00e+0"	"0.00e+0"	"ULBP2"
	MTHFD1L	"0.00"	"0.00e+0"	"0.00e+0"	"MTHFD1L"
	CCDC170	"0.00"	"0.00e+0"	"0.00e+0"	"CCDC170"
	RGS17	"0.00"	"0.00e+0"	"0.00e+0"	"RGS17"
	AL360169.2	"0.00"	"0.00e+0"	"0.00e+0"	"AL360169.2"
	AL356417.3	"0.00"	"0.00e+0"	"0.00e+0"	"AL356417.3"
	SOD2-OT1	"0.00"	"0.00e+0"	"0.00e+0"	"SOD2-OT1"
	MAS1	"0.00"	"0.00e+0"	"0.00e+0"	"MAS1"
	CAHM	"0.00"	"0.00e+0"	"0.00e+0"	"CAHM"
	Z94721.1	"0.00"	"0.00e+0"	"0.00e+0"	"Z94721.1"
	AFDN-DT	"0.00"	"0.00e+0"	"0.00e+0"	"AFDN-DT"
	LINC00574	"0.00"	"0.00e+0"	"0.00e+0"	"LINC00574"
	DLL1	"0.00"	"0.00e+0"	"0.00e+0"	"DLL1"
	AC093627.4	"0.00"	"0.00e+0"	"0.00e+0"	"AC093627.4"
	TMEM184A	"0.00"	"0.00e+0"	"0.00e+0"	"TMEM184A"
	RBAKDN	"0.00"	"0.00e+0"	"0.00e+0"	"RBAKDN"
	AC092171.3	"0.00"	"0.00e+0"	"0.00e+0"	"AC092171.3"
	OCM	"0.00"	"0.00e+0"	"0.00e+0"	"OCM"
	AC011287.1	"0.00"	"0.00e+0"	"0.00e+0"	"AC011287.1"
	ETV1	"0.00"	"0.00e+0"	"0.00e+0"	"ETV1"
	AC005062.1	"0.00"	"0.00e+0"	"0.00e+0"	"AC005062.1"
	HOXA1	"0.00"	"0.00e+0"	"0.00e+0"	"HOXA1"
	HOXA9	"0.00"	"0.00e+0"	"0.00e+0"	"HOXA9"
	HOXA10-AS	"0.00"	"0.00e+0"	"0.00e+0"	"HOXA10-AS"
	HOXA10	"0.00"	"0.00e+0"	"0.00e+0"	"HOXA10"
	CREB5	"0.00"	"0.00e+0"	"0.00e+0"	"CREB5"
	AC005162.3	"0.00"	"0.00e+0"	"0.00e+0"	"AC005162.3"
	CHN2	"0.00"	"0.00e+0"	"0.00e+0"	"CHN2"
	AC005154.3	"0.00"	"0.00e+0"	"0.00e+0"	"AC005154.3"
	AC005400.1	"0.00"	"0.00e+0"	"0.00e+0"	"AC005400.1"
	AC018647.1	"0.00"	"0.00e+0"	"0.00e+0"	"AC018647.1"
	GPR141	"0.00"	"0.00e+0"	"0.00e+0"	"GPR141"
	EPDR1	"0.00"	"0.00e+0"	"0.00e+0"	"EPDR1"
	NME8	"0.00"	"0.00e+0"	"0.00e+0"	"NME8"
	TRGJP1	"0.00"	"0.00e+0"	"0.00e+0"	"TRGJP1"
	TRGV9	"0.00"	"0.00e+0"	"0.00e+0"	"TRGV9"
	AC006033.2	"0.00"	"0.00e+0"	"0.00e+0"	"AC006033.2"
	TRGV8	"0.00"	"0.00e+0"	"0.00e+0"	"TRGV8"
	TRGV2	"0.00"	"0.00e+0"	"0.00e+0"	"TRGV2"
	AC004837.4	"0.00"	"0.00e+0"	"0.00e+0"	"AC004837.4"
	AC004988.1	"0.00"	"0.00e+0"	"0.00e+0"	"AC004988.1"
	AC073115.1	"0.00"	"0.00e+0"	"0.00e+0"	"AC073115.1"
	C7orf65	"0.00"	"0.00e+0"	"0.00e+0"	"C7orf65"
	SUN3	"0.00"	"0.00e+0"	"0.00e+0"	"SUN3"
	GRB10	"0.00"	"0.00e+0"	"0.00e+0"	"GRB10"
	SEPTIN14	"0.00"	"0.00e+0"	"0.00e+0"	"SEPTIN14"
	AC093655.1	"0.00"	"0.00e+0"	"0.00e+0"	"AC093655.1"
	CALN1	"0.00"	"0.00e+0"	"0.00e+0"	"CALN1"
	STX1A	"0.00"	"0.00e+0"	"0.00e+0"	"STX1A"
	ELN	"0.00"	"0.00e+0"	"0.00e+0"	"ELN"
	GTF2IRD1	"0.00"	"0.00e+0"	"0.00e+0"	"GTF2IRD1"
	AC211486.2	"0.00"	"0.00e+0"	"0.00e+0"	"AC211486.2"
	AC004921.2	"0.00"	"0.00e+0"	"0.00e+0"	"AC004921.2"
	GNAI1	"0.00"	"0.00e+0"	"0.00e+0"	"GNAI1"
	CD36	"0.00"	"0.00e+0"	"0.00e+0"	"CD36"
	SEMA3C	"0.00"	"0.00e+0"	"0.00e+0"	"SEMA3C"
	SEMA3D	"0.00"	"0.00e+0"	"0.00e+0"	"SEMA3D"
	GRM3	"0.00"	"0.00e+0"	"0.00e+0"	"GRM3"
	FZD1	"0.00"	"0.00e+0"	"0.00e+0"	"FZD1"
	LRRD1	"0.00"	"0.00e+0"	"0.00e+0"	"LRRD1"
	ERVW-1	"0.00"	"0.00e+0"	"0.00e+0"	"ERVW-1"
	TMEM225B	"0.00"	"0.00e+0"	"0.00e+0"	"TMEM225B"
	GAL3ST4	"0.00"	"0.00e+0"	"0.00e+0"	"GAL3ST4"
	AC092849.1	"0.00"	"0.00e+0"	"0.00e+0"	"AC092849.1"
	AC069281.1	"0.00"	"0.00e+0"	"0.00e+0"	"AC069281.1"
	FBXO24	"0.00"	"0.00e+0"	"0.00e+0"	"FBXO24"
	EPHB4	"0.00"	"0.00e+0"	"0.00e+0"	"EPHB4"
	SLC12A9-AS1	"0.00"	"0.00e+0"	"0.00e+0"	"SLC12A9-AS1"
	MUC12	"0.00"	"0.00e+0"	"0.00e+0"	"MUC12"
	MOGAT3	"0.00"	"0.00e+0"	"0.00e+0"	"MOGAT3"
	AC006329.1	"0.00"	"0.00e+0"	"0.00e+0"	"AC006329.1"
	COL26A1	"0.00"	"0.00e+0"	"0.00e+0"	"COL26A1"
	RASA4B	"0.00"	"0.00e+0"	"0.00e+0"	"RASA4B"
	SLC26A5	"0.00"	"0.00e+0"	"0.00e+0"	"SLC26A5"
	AC006387.1	"0.00"	"0.00e+0"	"0.00e+0"	"AC006387.1"
	SLC26A4-AS1	"0.00"	"0.00e+0"	"0.00e+0"	"SLC26A4-AS1"
	CTTNBP2	"0.00"	"0.00e+0"	"0.00e+0"	"CTTNBP2"
	FSCN3	"0.00"	"0.00e+0"	"0.00e+0"	"FSCN3"
	LEP	"0.00"	"0.00e+0"	"0.00e+0"	"LEP"
	CCDC136	"0.00"	"0.00e+0"	"0.00e+0"	"CCDC136"
	CPA5	"0.00"	"0.00e+0"	"0.00e+0"	"CPA5"
	TSGA13	"0.00"	"0.00e+0"	"0.00e+0"	"TSGA13"
	AC016831.7	"0.00"	"0.00e+0"	"0.00e+0"	"AC016831.7"
	PLXNA4	"0.00"	"0.00e+0"	"0.00e+0"	"PLXNA4"
	AC009275.1	"0.00"	"0.00e+0"	"0.00e+0"	"AC009275.1"
	AC083870.1	"0.00"	"0.00e+0"	"0.00e+0"	"AC083870.1"
	AC083862.2	"0.00"	"0.00e+0"	"0.00e+0"	"AC083862.2"
	SLC13A4	"0.00"	"0.00e+0"	"0.00e+0"	"SLC13A4"
	AC078845.1	"0.00"	"0.00e+0"	"0.00e+0"	"AC078845.1"
	KIAA1549	"0.00"	"0.00e+0"	"0.00e+0"	"KIAA1549"
	CLEC5A	"0.00"	"0.00e+0"	"0.00e+0"	"CLEC5A"
	TRBV14	"0.00"	"0.00e+0"	"0.00e+0"	"TRBV14"
	TRBV28	"0.00"	"0.00e+0"	"0.00e+0"	"TRBV28"
	AC073342.1	"0.00"	"0.00e+0"	"0.00e+0"	"AC073342.1"
	FAM131B	"0.00"	"0.00e+0"	"0.00e+0"	"FAM131B"
	OR2A5	"0.00"	"0.00e+0"	"0.00e+0"	"OR2A5"
	GHET1	"0.00"	"0.00e+0"	"0.00e+0"	"GHET1"
	KRBA1	"0.00"	"0.00e+0"	"0.00e+0"	"KRBA1"
	SSPO	"0.00"	"0.00e+0"	"0.00e+0"	"SSPO"
	ATP6V0E2-AS1	"0.00"	"0.00e+0"	"0.00e+0"	"ATP6V0E2-AS1"
	AC092681.3	"0.00"	"0.00e+0"	"0.00e+0"	"AC092681.3"
	GIMAP8	"0.00"	"0.00e+0"	"0.00e+0"	"GIMAP8"
	NOS3	"0.00"	"0.00e+0"	"0.00e+0"	"NOS3"
	AC021097.1	"0.00"	"0.00e+0"	"0.00e+0"	"AC021097.1"
	WDR86-AS1	"0.00"	"0.00e+0"	"0.00e+0"	"WDR86-AS1"
	AC093583.1	"0.00"	"0.00e+0"	"0.00e+0"	"AC093583.1"
	AC093726.2	"0.00"	"0.00e+0"	"0.00e+0"	"AC093726.2"
	AC009403.2	"0.00"	"0.00e+0"	"0.00e+0"	"AC009403.2"
	AC011899.4	"0.00"	"0.00e+0"	"0.00e+0"	"AC011899.4"
	LINC00689	"0.00"	"0.00e+0"	"0.00e+0"	"LINC00689"
	VIPR2	"0.00"	"0.00e+0"	"0.00e+0"	"VIPR2"
	AC004908.2	"0.00"	"0.00e+0"	"0.00e+0"	"AC004908.2"
	DEFB1	"0.00"	"0.00e+0"	"0.00e+0"	"DEFB1"
	FAM85B	"0.00"	"0.00e+0"	"0.00e+0"	"FAM85B"
	AC022784.1	"0.00"	"0.00e+0"	"0.00e+0"	"AC022784.1"
	AC104964.3	"0.00"	"0.00e+0"	"0.00e+0"	"AC104964.3"
	RP1L1	"0.00"	"0.00e+0"	"0.00e+0"	"RP1L1"
	C8orf49	"0.00"	"0.00e+0"	"0.00e+0"	"C8orf49"
	FAM66D	"0.00"	"0.00e+0"	"0.00e+0"	"FAM66D"
	AC124242.1	"0.00"	"0.00e+0"	"0.00e+0"	"AC124242.1"
	LZTS1	"0.00"	"0.00e+0"	"0.00e+0"	"LZTS1"
	GFRA2	"0.00"	"0.00e+0"	"0.00e+0"	"GFRA2"
	NPM2	"0.00"	"0.00e+0"	"0.00e+0"	"NPM2"
	AC105206.3	"0.00"	"0.00e+0"	"0.00e+0"	"AC105206.3"
	AC105046.2	"0.00"	"0.00e+0"	"0.00e+0"	"AC105046.2"
	LOXL2	"0.00"	"0.00e+0"	"0.00e+0"	"LOXL2"
	AC090197.1	"0.00"	"0.00e+0"	"0.00e+0"	"AC090197.1"
	NEFM	"0.00"	"0.00e+0"	"0.00e+0"	"NEFM"
	NEFL	"0.00"	"0.00e+0"	"0.00e+0"	"NEFL"
	GNRH1	"0.00"	"0.00e+0"	"0.00e+0"	"GNRH1"
	SCARA5	"0.00"	"0.00e+0"	"0.00e+0"	"SCARA5"
	NUGGC	"0.00"	"0.00e+0"	"0.00e+0"	"NUGGC"
	AC108449.2	"0.00"	"0.00e+0"	"0.00e+0"	"AC108449.2"
	AC067838.1	"0.00"	"0.00e+0"	"0.00e+0"	"AC067838.1"
	AC124290.1	"0.00"	"0.00e+0"	"0.00e+0"	"AC124290.1"
	AP006545.3	"0.00"	"0.00e+0"	"0.00e+0"	"AP006545.3"
	AC084024.4	"0.00"	"0.00e+0"	"0.00e+0"	"AC084024.4"
	FGFR1	"0.00"	"0.00e+0"	"0.00e+0"	"FGFR1"
	AC069120.1	"0.00"	"0.00e+0"	"0.00e+0"	"AC069120.1"
	AC016813.1	"0.00"	"0.00e+0"	"0.00e+0"	"AC016813.1"
	IDO1	"0.00"	"0.00e+0"	"0.00e+0"	"IDO1"
	ZMAT4	"0.00"	"0.00e+0"	"0.00e+0"	"ZMAT4"
	PLAT	"0.00"	"0.00e+0"	"0.00e+0"	"PLAT"
	AC120036.5	"0.00"	"0.00e+0"	"0.00e+0"	"AC120036.5"
	SNTG1	"0.00"	"0.00e+0"	"0.00e+0"	"SNTG1"
	ST18	"0.00"	"0.00e+0"	"0.00e+0"	"ST18"
	AC022034.1	"0.00"	"0.00e+0"	"0.00e+0"	"AC022034.1"
	LINC00968	"0.00"	"0.00e+0"	"0.00e+0"	"LINC00968"
	LINC01301	"0.00"	"0.00e+0"	"0.00e+0"	"LINC01301"
	AC120042.1	"0.00"	"0.00e+0"	"0.00e+0"	"AC120042.1"
	YTHDF3-AS1	"0.00"	"0.00e+0"	"0.00e+0"	"YTHDF3-AS1"
	AC011978.2	"0.00"	"0.00e+0"	"0.00e+0"	"AC011978.2"
	LINC01299	"0.00"	"0.00e+0"	"0.00e+0"	"LINC01299"
	AC009879.4	"0.00"	"0.00e+0"	"0.00e+0"	"AC009879.4"
	RRS1-AS1	"0.00"	"0.00e+0"	"0.00e+0"	"RRS1-AS1"
	C8orf34	"0.00"	"0.00e+0"	"0.00e+0"	"C8orf34"
	SLCO5A1	"0.00"	"0.00e+0"	"0.00e+0"	"SLCO5A1"
	AC022730.4	"0.00"	"0.00e+0"	"0.00e+0"	"AC022730.4"
	XKR9	"0.00"	"0.00e+0"	"0.00e+0"	"XKR9"
	AC022893.1	"0.00"	"0.00e+0"	"0.00e+0"	"AC022893.1"
	RDH10	"0.00"	"0.00e+0"	"0.00e+0"	"RDH10"
	STAU2-AS1	"0.00"	"0.00e+0"	"0.00e+0"	"STAU2-AS1"
	AC115837.2	"0.00"	"0.00e+0"	"0.00e+0"	"AC115837.2"
	AC083837.1	"0.00"	"0.00e+0"	"0.00e+0"	"AC083837.1"
	AC036214.2	"0.00"	"0.00e+0"	"0.00e+0"	"AC036214.2"
	AC034114.2	"0.00"	"0.00e+0"	"0.00e+0"	"AC034114.2"
	ZNF704	"0.00"	"0.00e+0"	"0.00e+0"	"ZNF704"
	AC079209.2	"0.00"	"0.00e+0"	"0.00e+0"	"AC079209.2"
	CA2	"0.00"	"0.00e+0"	"0.00e+0"	"CA2"
	AC090578.1	"0.00"	"0.00e+0"	"0.00e+0"	"AC090578.1"
	FAM92A	"0.00"	"0.00e+0"	"0.00e+0"	"FAM92A"
	AC083836.1	"0.00"	"0.00e+0"	"0.00e+0"	"AC083836.1"
	MATN2	"0.00"	"0.00e+0"	"0.00e+0"	"MATN2"
	FBXO43	"0.00"	"0.00e+0"	"0.00e+0"	"FBXO43"
	AP003472.2	"0.00"	"0.00e+0"	"0.00e+0"	"AP003472.2"
	AC027373.1	"0.00"	"0.00e+0"	"0.00e+0"	"AC027373.1"
	AC027031.2	"0.00"	"0.00e+0"	"0.00e+0"	"AC027031.2"
	CSMD3	"0.00"	"0.00e+0"	"0.00e+0"	"CSMD3"
	EXT1	"0.00"	"0.00e+0"	"0.00e+0"	"EXT1"
	AP005717.1	"0.00"	"0.00e+0"	"0.00e+0"	"AP005717.1"
	AC091563.1	"0.00"	"0.00e+0"	"0.00e+0"	"AC091563.1"
	LINC01151	"0.00"	"0.00e+0"	"0.00e+0"	"LINC01151"
	AC090921.1	"0.00"	"0.00e+0"	"0.00e+0"	"AC090921.1"
	LINC00964	"0.00"	"0.00e+0"	"0.00e+0"	"LINC00964"
	CASC19	"0.00"	"0.00e+0"	"0.00e+0"	"CASC19"
	CASC8	"0.00"	"0.00e+0"	"0.00e+0"	"CASC8"
	POU5F1B	"0.00"	"0.00e+0"	"0.00e+0"	"POU5F1B"
	AC131568.1	"0.00"	"0.00e+0"	"0.00e+0"	"AC131568.1"
	AC139019.1	"0.00"	"0.00e+0"	"0.00e+0"	"AC139019.1"
	KCNQ3	"0.00"	"0.00e+0"	"0.00e+0"	"KCNQ3"
	AF305872.2	"0.00"	"0.00e+0"	"0.00e+0"	"AF305872.2"
	AC105180.2	"0.00"	"0.00e+0"	"0.00e+0"	"AC105180.2"
	PEG13	"0.00"	"0.00e+0"	"0.00e+0"	"PEG13"
	LY6E-DT	"0.00"	"0.00e+0"	"0.00e+0"	"LY6E-DT"
	AC138696.2	"0.00"	"0.00e+0"	"0.00e+0"	"AC138696.2"
	MROH6	"0.00"	"0.00e+0"	"0.00e+0"	"MROH6"
	AC067930.2	"0.00"	"0.00e+0"	"0.00e+0"	"AC067930.2"
	AC234917.3	"0.00"	"0.00e+0"	"0.00e+0"	"AC234917.3"
	NRBP2	"0.00"	"0.00e+0"	"0.00e+0"	"NRBP2"
	EPPK1	"0.00"	"0.00e+0"	"0.00e+0"	"EPPK1"
	AC084125.2	"0.00"	"0.00e+0"	"0.00e+0"	"AC084125.2"
	AF235103.3	"0.00"	"0.00e+0"	"0.00e+0"	"AF235103.3"
	ZNF252P-AS1	"0.00"	"0.00e+0"	"0.00e+0"	"ZNF252P-AS1"
	PGM5P3-AS1	"0.00"	"0.00e+0"	"0.00e+0"	"PGM5P3-AS1"
	RFX3-AS1	"0.00"	"0.00e+0"	"0.00e+0"	"RFX3-AS1"
	GLIS3	"0.00"	"0.00e+0"	"0.00e+0"	"GLIS3"
	AL161449.2	"0.00"	"0.00e+0"	"0.00e+0"	"AL161449.2"
	CCDC171	"0.00"	"0.00e+0"	"0.00e+0"	"CCDC171"
	AL359922.2	"0.00"	"0.00e+0"	"0.00e+0"	"AL359922.2"
	PTENP1-AS	"0.00"	"0.00e+0"	"0.00e+0"	"PTENP1-AS"
	PRSS3	"0.00"	"0.00e+0"	"0.00e+0"	"PRSS3"
	ENHO	"0.00"	"0.00e+0"	"0.00e+0"	"ENHO"
	AL355377.4	"0.00"	"0.00e+0"	"0.00e+0"	"AL355377.4"
	MSMP	"0.00"	"0.00e+0"	"0.00e+0"	"MSMP"
	MELK	"0.00"	"0.00e+0"	"0.00e+0"	"MELK"
	FRMPD1	"0.00"	"0.00e+0"	"0.00e+0"	"FRMPD1"
	ANKRD18A	"0.00"	"0.00e+0"	"0.00e+0"	"ANKRD18A"
	FAM201A	"0.00"	"0.00e+0"	"0.00e+0"	"FAM201A"
	CNTNAP3	"0.00"	"0.00e+0"	"0.00e+0"	"CNTNAP3"
	BX664727.3	"0.00"	"0.00e+0"	"0.00e+0"	"BX664727.3"
	BMS1P14	"0.00"	"0.00e+0"	"0.00e+0"	"BMS1P14"
	CNTNAP3B	"0.00"	"0.00e+0"	"0.00e+0"	"CNTNAP3B"
	AL590399.1	"0.00"	"0.00e+0"	"0.00e+0"	"AL590399.1"
	ANKRD20A4	"0.00"	"0.00e+0"	"0.00e+0"	"ANKRD20A4"
	ANKRD20A3	"0.00"	"0.00e+0"	"0.00e+0"	"ANKRD20A3"
	TRPM3	"0.00"	"0.00e+0"	"0.00e+0"	"TRPM3"
	GDA	"0.00"	"0.00e+0"	"0.00e+0"	"GDA"
	AL135924.2	"0.00"	"0.00e+0"	"0.00e+0"	"AL135924.2"
	CARNMT1-AS1	"0.00"	"0.00e+0"	"0.00e+0"	"CARNMT1-AS1"
	PCSK5	"0.00"	"0.00e+0"	"0.00e+0"	"PCSK5"
	PRUNE2	"0.00"	"0.00e+0"	"0.00e+0"	"PRUNE2"
	PCA3	"0.00"	"0.00e+0"	"0.00e+0"	"PCA3"
	FRMD3	"0.00"	"0.00e+0"	"0.00e+0"	"FRMD3"
	AL354920.1	"0.00"	"0.00e+0"	"0.00e+0"	"AL354920.1"
	AL157886.1	"0.00"	"0.00e+0"	"0.00e+0"	"AL157886.1"
	DAPK1	"0.00"	"0.00e+0"	"0.00e+0"	"DAPK1"
	DAPK1-IT1	"0.00"	"0.00e+0"	"0.00e+0"	"DAPK1-IT1"
	CDK20	"0.00"	"0.00e+0"	"0.00e+0"	"CDK20"
	GADD45G	"0.00"	"0.00e+0"	"0.00e+0"	"GADD45G"
	AL360020.1	"0.00"	"0.00e+0"	"0.00e+0"	"AL360020.1"
	AL691447.2	"0.00"	"0.00e+0"	"0.00e+0"	"AL691447.2"
	LINC00092	"0.00"	"0.00e+0"	"0.00e+0"	"LINC00092"
	ZNF367	"0.00"	"0.00e+0"	"0.00e+0"	"ZNF367"
	AL589843.1	"0.00"	"0.00e+0"	"0.00e+0"	"AL589843.1"
	CTSV	"0.00"	"0.00e+0"	"0.00e+0"	"CTSV"
	HEMGN	"0.00"	"0.00e+0"	"0.00e+0"	"HEMGN"
	STX17-AS1	"0.00"	"0.00e+0"	"0.00e+0"	"STX17-AS1"
	CT70	"0.00"	"0.00e+0"	"0.00e+0"	"CT70"
	KLF4	"0.00"	"0.00e+0"	"0.00e+0"	"KLF4"
	FRRS1L	"0.00"	"0.00e+0"	"0.00e+0"	"FRRS1L"
	AL592463.1	"0.00"	"0.00e+0"	"0.00e+0"	"AL592463.1"
	FAM225B	"0.00"	"0.00e+0"	"0.00e+0"	"FAM225B"
	AL138895.1	"0.00"	"0.00e+0"	"0.00e+0"	"AL138895.1"
	TNFSF15	"0.00"	"0.00e+0"	"0.00e+0"	"TNFSF15"
	DEC1	"0.00"	"0.00e+0"	"0.00e+0"	"DEC1"
	PAPPA	"0.00"	"0.00e+0"	"0.00e+0"	"PAPPA"
	AL160272.1	"0.00"	"0.00e+0"	"0.00e+0"	"AL160272.1"
	B3GNT10	"0.00"	"0.00e+0"	"0.00e+0"	"B3GNT10"
	GSN-AS1	"0.00"	"0.00e+0"	"0.00e+0"	"GSN-AS1"
	DAB2IP	"0.00"	"0.00e+0"	"0.00e+0"	"DAB2IP"
	TTLL11	"0.00"	"0.00e+0"	"0.00e+0"	"TTLL11"
	ADGRD2	"0.00"	"0.00e+0"	"0.00e+0"	"ADGRD2"
	NR6A1	"0.00"	"0.00e+0"	"0.00e+0"	"NR6A1"
	MIR181A2HG	"0.00"	"0.00e+0"	"0.00e+0"	"MIR181A2HG"
	AL358074.1	"0.00"	"0.00e+0"	"0.00e+0"	"AL358074.1"
	NIBAN2	"0.00"	"0.00e+0"	"0.00e+0"	"NIBAN2"
	DNM1	"0.00"	"0.00e+0"	"0.00e+0"	"DNM1"
	C9orf106	"0.00"	"0.00e+0"	"0.00e+0"	"C9orf106"
	AL391056.1	"0.00"	"0.00e+0"	"0.00e+0"	"AL391056.1"
	PLPP7	"0.00"	"0.00e+0"	"0.00e+0"	"PLPP7"
	AL358781.2	"0.00"	"0.00e+0"	"0.00e+0"	"AL358781.2"
	ABO	"0.00"	"0.00e+0"	"0.00e+0"	"ABO"
	SARDH	"0.00"	"0.00e+0"	"0.00e+0"	"SARDH"
	BX649632.1	"0.00"	"0.00e+0"	"0.00e+0"	"BX649632.1"
	FCN1	"0.00"	"0.00e+0"	"0.00e+0"	"FCN1"
	LINC01502	"0.00"	"0.00e+0"	"0.00e+0"	"LINC01502"
	LINC02846	"0.00"	"0.00e+0"	"0.00e+0"	"LINC02846"
	CR392000.2	"0.00"	"0.00e+0"	"0.00e+0"	"CR392000.2"
	GPSM1	"0.00"	"0.00e+0"	"0.00e+0"	"GPSM1"
	CCDC183	"0.00"	"0.00e+0"	"0.00e+0"	"CCDC183"
	MAMDC4	"0.00"	"0.00e+0"	"0.00e+0"	"MAMDC4"
	LCN12	"0.00"	"0.00e+0"	"0.00e+0"	"LCN12"
	PTGDS	"0.00"	"0.00e+0"	"0.00e+0"	"PTGDS"
	RNF208	"0.00"	"0.00e+0"	"0.00e+0"	"RNF208"
	NRARP	"0.00"	"0.00e+0"	"0.00e+0"	"NRARP"
	AL731533.3	"0.00"	"0.00e+0"	"0.00e+0"	"AL731533.3"
	AL513303.1	"0.00"	"0.00e+0"	"0.00e+0"	"AL513303.1"
	AKR1C3	"0.00"	"0.00e+0"	"0.00e+0"	"AKR1C3"
	LINP1	"0.00"	"0.00e+0"	"0.00e+0"	"LINP1"
	AC025946.1	"0.00"	"0.00e+0"	"0.00e+0"	"AC025946.1"
	CELF2-DT	"0.00"	"0.00e+0"	"0.00e+0"	"CELF2-DT"
	LINC00710	"0.00"	"0.00e+0"	"0.00e+0"	"LINC00710"
	CCDC3	"0.00"	"0.00e+0"	"0.00e+0"	"CCDC3"
	AL157392.4	"0.00"	"0.00e+0"	"0.00e+0"	"AL157392.4"
	OLAH	"0.00"	"0.00e+0"	"0.00e+0"	"OLAH"
	FAM171A1	"0.00"	"0.00e+0"	"0.00e+0"	"FAM171A1"
	AL353576.1	"0.00"	"0.00e+0"	"0.00e+0"	"AL353576.1"
	ST8SIA6	"0.00"	"0.00e+0"	"0.00e+0"	"ST8SIA6"
	AL450384.2	"0.00"	"0.00e+0"	"0.00e+0"	"AL450384.2"
	LINC00836	"0.00"	"0.00e+0"	"0.00e+0"	"LINC00836"
	MPP7-DT	"0.00"	"0.00e+0"	"0.00e+0"	"MPP7-DT"
	MACORIS	"0.00"	"0.00e+0"	"0.00e+0"	"MACORIS"
	AL391839.3	"0.00"	"0.00e+0"	"0.00e+0"	"AL391839.3"
	IATPR	"0.00"	"0.00e+0"	"0.00e+0"	"IATPR"
	NRP1	"0.00"	"0.00e+0"	"0.00e+0"	"NRP1"
	AL450313.1	"0.00"	"0.00e+0"	"0.00e+0"	"AL450313.1"
	AL117336.1	"0.00"	"0.00e+0"	"0.00e+0"	"AL117336.1"
	AL603824.1	"0.00"	"0.00e+0"	"0.00e+0"	"AL603824.1"
	PCAT5	"0.00"	"0.00e+0"	"0.00e+0"	"PCAT5"
	LINC02630	"0.00"	"0.00e+0"	"0.00e+0"	"LINC02630"
	MTRNR2L7	"0.00"	"0.00e+0"	"0.00e+0"	"MTRNR2L7"
	AL022344.1	"0.00"	"0.00e+0"	"0.00e+0"	"AL022344.1"
	ZNF239	"0.00"	"0.00e+0"	"0.00e+0"	"ZNF239"
	AL450326.3	"0.00"	"0.00e+0"	"0.00e+0"	"AL450326.3"
	AL356056.1	"0.00"	"0.00e+0"	"0.00e+0"	"AL356056.1"
	PTPN20	"0.00"	"0.00e+0"	"0.00e+0"	"PTPN20"
	GDF10	"0.00"	"0.00e+0"	"0.00e+0"	"GDF10"
	FRMPD2	"0.00"	"0.00e+0"	"0.00e+0"	"FRMPD2"
	VSTM4	"0.00"	"0.00e+0"	"0.00e+0"	"VSTM4"
	ASAH2	"0.00"	"0.00e+0"	"0.00e+0"	"ASAH2"
	A1CF	"0.00"	"0.00e+0"	"0.00e+0"	"A1CF"
	AL353784.1	"0.00"	"0.00e+0"	"0.00e+0"	"AL353784.1"
	MTRNR2L5	"0.00"	"0.00e+0"	"0.00e+0"	"MTRNR2L5"
	AC010996.1	"0.00"	"0.00e+0"	"0.00e+0"	"AC010996.1"
	LINC01553	"0.00"	"0.00e+0"	"0.00e+0"	"LINC01553"
	CDK1	"0.00"	"0.00e+0"	"0.00e+0"	"CDK1"
	RHOBTB1	"0.00"	"0.00e+0"	"0.00e+0"	"RHOBTB1"
	ZNF365	"0.00"	"0.00e+0"	"0.00e+0"	"ZNF365"
	LINC02671	"0.00"	"0.00e+0"	"0.00e+0"	"LINC02671"
	LINC01515	"0.00"	"0.00e+0"	"0.00e+0"	"LINC01515"
	DNAJC12	"0.00"	"0.00e+0"	"0.00e+0"	"DNAJC12"
	HKDC1	"0.00"	"0.00e+0"	"0.00e+0"	"HKDC1"
	TSPAN15	"0.00"	"0.00e+0"	"0.00e+0"	"TSPAN15"
	AC016821.1	"0.00"	"0.00e+0"	"0.00e+0"	"AC016821.1"
	LRRC20	"0.00"	"0.00e+0"	"0.00e+0"	"LRRC20"
	DNAJC9-AS1	"0.00"	"0.00e+0"	"0.00e+0"	"DNAJC9-AS1"
	CFAP70	"0.00"	"0.00e+0"	"0.00e+0"	"CFAP70"
	AC073389.2	"0.00"	"0.00e+0"	"0.00e+0"	"AC073389.2"
	ZSWIM8-AS1	"0.00"	"0.00e+0"	"0.00e+0"	"ZSWIM8-AS1"
	PLAU	"0.00"	"0.00e+0"	"0.00e+0"	"PLAU"
	AC010997.5	"0.00"	"0.00e+0"	"0.00e+0"	"AC010997.5"
	DLG5-AS1	"0.00"	"0.00e+0"	"0.00e+0"	"DLG5-AS1"
	SFTPD-AS1	"0.00"	"0.00e+0"	"0.00e+0"	"SFTPD-AS1"
	TMEM254-AS1	"0.00"	"0.00e+0"	"0.00e+0"	"TMEM254-AS1"
	CDHR1	"0.00"	"0.00e+0"	"0.00e+0"	"CDHR1"
	LDB3	"0.00"	"0.00e+0"	"0.00e+0"	"LDB3"
	AC067750.1	"0.00"	"0.00e+0"	"0.00e+0"	"AC067750.1"
	KLLN	"0.00"	"0.00e+0"	"0.00e+0"	"KLLN"
	HECTD2	"0.00"	"0.00e+0"	"0.00e+0"	"HECTD2"
	MYOF	"0.00"	"0.00e+0"	"0.00e+0"	"MYOF"
	CEP55	"0.00"	"0.00e+0"	"0.00e+0"	"CEP55"
	SORBS1	"0.00"	"0.00e+0"	"0.00e+0"	"SORBS1"
	TLL2	"0.00"	"0.00e+0"	"0.00e+0"	"TLL2"
	UBTD1	"0.00"	"0.00e+0"	"0.00e+0"	"UBTD1"
	MORN4	"0.00"	"0.00e+0"	"0.00e+0"	"MORN4"
	MARVELD1	"0.00"	"0.00e+0"	"0.00e+0"	"MARVELD1"
	CNNM1	"0.00"	"0.00e+0"	"0.00e+0"	"CNNM1"
	AL391684.1	"0.00"	"0.00e+0"	"0.00e+0"	"AL391684.1"
	AL353719.1	"0.00"	"0.00e+0"	"0.00e+0"	"AL353719.1"
	AC010789.2	"0.00"	"0.00e+0"	"0.00e+0"	"AC010789.2"
	KCNIP2	"0.00"	"0.00e+0"	"0.00e+0"	"KCNIP2"
	CYP17A1	"0.00"	"0.00e+0"	"0.00e+0"	"CYP17A1"
	AL356608.3	"0.00"	"0.00e+0"	"0.00e+0"	"AL356608.3"
	NEURL1	"0.00"	"0.00e+0"	"0.00e+0"	"NEURL1"
	TCF7L2	"0.00"	"0.00e+0"	"0.00e+0"	"TCF7L2"
	AC016042.1	"0.00"	"0.00e+0"	"0.00e+0"	"AC016042.1"
	EMX2	"0.00"	"0.00e+0"	"0.00e+0"	"EMX2"
	CASC2	"0.00"	"0.00e+0"	"0.00e+0"	"CASC2"
	NANOS1	"0.00"	"0.00e+0"	"0.00e+0"	"NANOS1"
	BAG3	"0.00"	"0.00e+0"	"0.00e+0"	"BAG3"
	HTRA1	"0.00"	"0.00e+0"	"0.00e+0"	"HTRA1"
	FANK1	"0.00"	"0.00e+0"	"0.00e+0"	"FANK1"
	ADAM12	"0.00"	"0.00e+0"	"0.00e+0"	"ADAM12"
	DOCK1	"0.00"	"0.00e+0"	"0.00e+0"	"DOCK1"
	CALY	"0.00"	"0.00e+0"	"0.00e+0"	"CALY"
	CYP2E1	"0.00"	"0.00e+0"	"0.00e+0"	"CYP2E1"
	AL731769.2	"0.00"	"0.00e+0"	"0.00e+0"	"AL731769.2"
	AC136475.3	"0.00"	"0.00e+0"	"0.00e+0"	"AC136475.3"
	AC136475.5	"0.00"	"0.00e+0"	"0.00e+0"	"AC136475.5"
	AC136475.9	"0.00"	"0.00e+0"	"0.00e+0"	"AC136475.9"
	AP006284.1	"0.00"	"0.00e+0"	"0.00e+0"	"AP006284.1"
	SCT	"0.00"	"0.00e+0"	"0.00e+0"	"SCT"
	PANO1	"0.00"	"0.00e+0"	"0.00e+0"	"PANO1"
	KRTAP5-AS1	"0.00"	"0.00e+0"	"0.00e+0"	"KRTAP5-AS1"
	KRTAP5-2	"0.00"	"0.00e+0"	"0.00e+0"	"KRTAP5-2"
	IFITM10	"0.00"	"0.00e+0"	"0.00e+0"	"IFITM10"
	PRR33	"0.00"	"0.00e+0"	"0.00e+0"	"PRR33"
	CDKN1C	"0.00"	"0.00e+0"	"0.00e+0"	"CDKN1C"
	SLC22A18AS	"0.00"	"0.00e+0"	"0.00e+0"	"SLC22A18AS"
	PHLDA2	"0.00"	"0.00e+0"	"0.00e+0"	"PHLDA2"
	AC108448.3	"0.00"	"0.00e+0"	"0.00e+0"	"AC108448.3"
	OSBPL5	"0.00"	"0.00e+0"	"0.00e+0"	"OSBPL5"
	AC127526.4	"0.00"	"0.00e+0"	"0.00e+0"	"AC127526.4"
	OR52I1	"0.00"	"0.00e+0"	"0.00e+0"	"OR52I1"
	AC022762.2	"0.00"	"0.00e+0"	"0.00e+0"	"AC022762.2"
	DCHS1	"0.00"	"0.00e+0"	"0.00e+0"	"DCHS1"
	OR2AG2	"0.00"	"0.00e+0"	"0.00e+0"	"OR2AG2"
	AC044810.2	"0.00"	"0.00e+0"	"0.00e+0"	"AC044810.2"
	NRIP3	"0.00"	"0.00e+0"	"0.00e+0"	"NRIP3"
	MRVI1	"0.00"	"0.00e+0"	"0.00e+0"	"MRVI1"
	DKK3	"0.00"	"0.00e+0"	"0.00e+0"	"DKK3"
	LINC02547	"0.00"	"0.00e+0"	"0.00e+0"	"LINC02547"
	LINC02548	"0.00"	"0.00e+0"	"0.00e+0"	"LINC02548"
	ABCC8	"0.00"	"0.00e+0"	"0.00e+0"	"ABCC8"
	TMEM86A	"0.00"	"0.00e+0"	"0.00e+0"	"TMEM86A"
	IGSF22	"0.00"	"0.00e+0"	"0.00e+0"	"IGSF22"
	GAS2	"0.00"	"0.00e+0"	"0.00e+0"	"GAS2"
	LGR4	"0.00"	"0.00e+0"	"0.00e+0"	"LGR4"
	WT1-AS	"0.00"	"0.00e+0"	"0.00e+0"	"WT1-AS"
	PRRG4	"0.00"	"0.00e+0"	"0.00e+0"	"PRRG4"
	DEPDC7	"0.00"	"0.00e+0"	"0.00e+0"	"DEPDC7"
	CSTF3-DT	"0.00"	"0.00e+0"	"0.00e+0"	"CSTF3-DT"
	ELF5	"0.00"	"0.00e+0"	"0.00e+0"	"ELF5"
	SLC1A2	"0.00"	"0.00e+0"	"0.00e+0"	"SLC1A2"
	C11orf74	"0.00"	"0.00e+0"	"0.00e+0"	"C11orf74"
	TSPAN18	"0.00"	"0.00e+0"	"0.00e+0"	"TSPAN18"
	LINC02716	"0.00"	"0.00e+0"	"0.00e+0"	"LINC02716"
	AC024475.1	"0.00"	"0.00e+0"	"0.00e+0"	"AC024475.1"
	LINC02710	"0.00"	"0.00e+0"	"0.00e+0"	"LINC02710"
	OR5AS1	"0.00"	"0.00e+0"	"0.00e+0"	"OR5AS1"
	OR8H1	"0.00"	"0.00e+0"	"0.00e+0"	"OR8H1"
	YPEL4	"0.00"	"0.00e+0"	"0.00e+0"	"YPEL4"
	OR4D9	"0.00"	"0.00e+0"	"0.00e+0"	"OR4D9"
	AP000640.1	"0.00"	"0.00e+0"	"0.00e+0"	"AP000640.1"
	MS4A2	"0.00"	"0.00e+0"	"0.00e+0"	"MS4A2"
	PTGDR2	"0.00"	"0.00e+0"	"0.00e+0"	"PTGDR2"
	ZP1	"0.00"	"0.00e+0"	"0.00e+0"	"ZP1"
	AP003721.1	"0.00"	"0.00e+0"	"0.00e+0"	"AP003721.1"
	PPP1R32	"0.00"	"0.00e+0"	"0.00e+0"	"PPP1R32"
	ROM1	"0.00"	"0.00e+0"	"0.00e+0"	"ROM1"
	AP001160.4	"0.00"	"0.00e+0"	"0.00e+0"	"AP001160.4"
	SLC22A9	"0.00"	"0.00e+0"	"0.00e+0"	"SLC22A9"
	LGALS12	"0.00"	"0.00e+0"	"0.00e+0"	"LGALS12"
	PLAAT2	"0.00"	"0.00e+0"	"0.00e+0"	"PLAAT2"
	AP001453.1	"0.00"	"0.00e+0"	"0.00e+0"	"AP001453.1"
	PPP1R14B-AS1	"0.00"	"0.00e+0"	"0.00e+0"	"PPP1R14B-AS1"
	LINC02723	"0.00"	"0.00e+0"	"0.00e+0"	"LINC02723"
	CDC42EP2	"0.00"	"0.00e+0"	"0.00e+0"	"CDC42EP2"
	CST6	"0.00"	"0.00e+0"	"0.00e+0"	"CST6"
	AP001107.1	"0.00"	"0.00e+0"	"0.00e+0"	"AP001107.1"
	RIN1	"0.00"	"0.00e+0"	"0.00e+0"	"RIN1"
	AP001107.9	"0.00"	"0.00e+0"	"0.00e+0"	"AP001107.9"
	PC	"0.00"	"0.00e+0"	"0.00e+0"	"PC"
	LRFN4	"0.00"	"0.00e+0"	"0.00e+0"	"LRFN4"
	SYT12	"0.00"	"0.00e+0"	"0.00e+0"	"SYT12"
	RHOD	"0.00"	"0.00e+0"	"0.00e+0"	"RHOD"
	SSH3	"0.00"	"0.00e+0"	"0.00e+0"	"SSH3"
	LINC02754	"0.00"	"0.00e+0"	"0.00e+0"	"LINC02754"
	TESMIN	"0.00"	"0.00e+0"	"0.00e+0"	"TESMIN"
	AP000487.2	"0.00"	"0.00e+0"	"0.00e+0"	"AP000487.2"
	AP000487.1	"0.00"	"0.00e+0"	"0.00e+0"	"AP000487.1"
	UCP3	"0.00"	"0.00e+0"	"0.00e+0"	"UCP3"
	P4HA3	"0.00"	"0.00e+0"	"0.00e+0"	"P4HA3"
	B3GNT6	"0.00"	"0.00e+0"	"0.00e+0"	"B3GNT6"
	CAPN5	"0.00"	"0.00e+0"	"0.00e+0"	"CAPN5"
	MYO7A	"0.00"	"0.00e+0"	"0.00e+0"	"MYO7A"
	AP003680.1	"0.00"	"0.00e+0"	"0.00e+0"	"AP003680.1"
	DDIAS	"0.00"	"0.00e+0"	"0.00e+0"	"DDIAS"
	DLG2	"0.00"	"0.00e+0"	"0.00e+0"	"DLG2"
	NOX4	"0.00"	"0.00e+0"	"0.00e+0"	"NOX4"
	AP003122.2	"0.00"	"0.00e+0"	"0.00e+0"	"AP003122.2"
	AP001830.1	"0.00"	"0.00e+0"	"0.00e+0"	"AP001830.1"
	DYNC2H1	"0.00"	"0.00e+0"	"0.00e+0"	"DYNC2H1"
	ELMOD1	"0.00"	"0.00e+0"	"0.00e+0"	"ELMOD1"
	AP002433.1	"0.00"	"0.00e+0"	"0.00e+0"	"AP002433.1"
	EXPH5	"0.00"	"0.00e+0"	"0.00e+0"	"EXPH5"
	ZC3H12C	"0.00"	"0.00e+0"	"0.00e+0"	"ZC3H12C"
	LAYN	"0.00"	"0.00e+0"	"0.00e+0"	"LAYN"
	C11orf52	"0.00"	"0.00e+0"	"0.00e+0"	"C11orf52"
	NCAM1	"0.00"	"0.00e+0"	"0.00e+0"	"NCAM1"
	HTR3B	"0.00"	"0.00e+0"	"0.00e+0"	"HTR3B"
	LINC00900	"0.00"	"0.00e+0"	"0.00e+0"	"LINC00900"
	BACE1	"0.00"	"0.00e+0"	"0.00e+0"	"BACE1"
	MPZL2	"0.00"	"0.00e+0"	"0.00e+0"	"MPZL2"
	AP002954.1	"0.00"	"0.00e+0"	"0.00e+0"	"AP002954.1"
	CCDC153	"0.00"	"0.00e+0"	"0.00e+0"	"CCDC153"
	MCAM	"0.00"	"0.00e+0"	"0.00e+0"	"MCAM"
	USP2-AS1	"0.00"	"0.00e+0"	"0.00e+0"	"USP2-AS1"
	OAF	"0.00"	"0.00e+0"	"0.00e+0"	"OAF"
	TLCD5	"0.00"	"0.00e+0"	"0.00e+0"	"TLCD5"
	AP004147.1	"0.00"	"0.00e+0"	"0.00e+0"	"AP004147.1"
	AP001977.1	"0.00"	"0.00e+0"	"0.00e+0"	"AP001977.1"
	SCN3B	"0.00"	"0.00e+0"	"0.00e+0"	"SCN3B"
	SPA17	"0.00"	"0.00e+0"	"0.00e+0"	"SPA17"
	VSIG2	"0.00"	"0.00e+0"	"0.00e+0"	"VSIG2"
	ROBO3	"0.00"	"0.00e+0"	"0.00e+0"	"ROBO3"
	CCDC15	"0.00"	"0.00e+0"	"0.00e+0"	"CCDC15"
	GSEC	"0.00"	"0.00e+0"	"0.00e+0"	"GSEC"
	ST3GAL4	"0.00"	"0.00e+0"	"0.00e+0"	"ST3GAL4"
	KIRREL3	"0.00"	"0.00e+0"	"0.00e+0"	"KIRREL3"
	LINC02725	"0.00"	"0.00e+0"	"0.00e+0"	"LINC02725"
	SENCR	"0.00"	"0.00e+0"	"0.00e+0"	"SENCR"
	C11orf45	"0.00"	"0.00e+0"	"0.00e+0"	"C11orf45"
	ARHGAP32	"0.00"	"0.00e+0"	"0.00e+0"	"ARHGAP32"
	BARX2	"0.00"	"0.00e+0"	"0.00e+0"	"BARX2"
	AP003327.2	"0.00"	"0.00e+0"	"0.00e+0"	"AP003327.2"
	AP003486.1	"0.00"	"0.00e+0"	"0.00e+0"	"AP003486.1"
	IGSF9B	"0.00"	"0.00e+0"	"0.00e+0"	"IGSF9B"
	LINC02731	"0.00"	"0.00e+0"	"0.00e+0"	"LINC02731"
	GLB1L3	"0.00"	"0.00e+0"	"0.00e+0"	"GLB1L3"
	B3GAT1	"0.00"	"0.00e+0"	"0.00e+0"	"B3GAT1"
	AC004803.1	"0.00"	"0.00e+0"	"0.00e+0"	"AC004803.1"
	FBXL14	"0.00"	"0.00e+0"	"0.00e+0"	"FBXL14"
	AC005343.1	"0.00"	"0.00e+0"	"0.00e+0"	"AC005343.1"
	LINC02371	"0.00"	"0.00e+0"	"0.00e+0"	"LINC02371"
	FOXM1	"0.00"	"0.00e+0"	"0.00e+0"	"FOXM1"
	GALNT8	"0.00"	"0.00e+0"	"0.00e+0"	"GALNT8"
	AC005833.2	"0.00"	"0.00e+0"	"0.00e+0"	"AC005833.2"
	AC006063.3	"0.00"	"0.00e+0"	"0.00e+0"	"AC006063.3"
	AC005906.2	"0.00"	"0.00e+0"	"0.00e+0"	"AC005906.2"
	AC006206.2	"0.00"	"0.00e+0"	"0.00e+0"	"AC006206.2"
	AC006206.1	"0.00"	"0.00e+0"	"0.00e+0"	"AC006206.1"
	PIANP	"0.00"	"0.00e+0"	"0.00e+0"	"PIANP"
	GNB3	"0.00"	"0.00e+0"	"0.00e+0"	"GNB3"
	CDCA3	"0.00"	"0.00e+0"	"0.00e+0"	"CDCA3"
	U47924.2	"0.00"	"0.00e+0"	"0.00e+0"	"U47924.2"
	C1R	"0.00"	"0.00e+0"	"0.00e+0"	"C1R"
	RBP5	"0.00"	"0.00e+0"	"0.00e+0"	"RBP5"
	CLEC4C	"0.00"	"0.00e+0"	"0.00e+0"	"CLEC4C"
	SLC2A14	"0.00"	"0.00e+0"	"0.00e+0"	"SLC2A14"
	AC092490.1	"0.00"	"0.00e+0"	"0.00e+0"	"AC092490.1"
	A2ML1	"0.00"	"0.00e+0"	"0.00e+0"	"A2ML1"
	AC010175.1	"0.00"	"0.00e+0"	"0.00e+0"	"AC010175.1"
	AC091814.1	"0.00"	"0.00e+0"	"0.00e+0"	"AC091814.1"
	KLRF2	"0.00"	"0.00e+0"	"0.00e+0"	"KLRF2"
	CLEC9A	"0.00"	"0.00e+0"	"0.00e+0"	"CLEC9A"
	OLR1	"0.00"	"0.00e+0"	"0.00e+0"	"OLR1"
	TMEM52B	"0.00"	"0.00e+0"	"0.00e+0"	"TMEM52B"
	AC022075.1	"0.00"	"0.00e+0"	"0.00e+0"	"AC022075.1"
	KLRC2	"0.00"	"0.00e+0"	"0.00e+0"	"KLRC2"
	STYK1	"0.00"	"0.00e+0"	"0.00e+0"	"STYK1"
	AC134349.1	"0.00"	"0.00e+0"	"0.00e+0"	"AC134349.1"
	PRB3	"0.00"	"0.00e+0"	"0.00e+0"	"PRB3"
	AC008115.4	"0.00"	"0.00e+0"	"0.00e+0"	"AC008115.4"
	GPR19	"0.00"	"0.00e+0"	"0.00e+0"	"GPR19"
	GSG1	"0.00"	"0.00e+0"	"0.00e+0"	"GSG1"
	EMP1	"0.00"	"0.00e+0"	"0.00e+0"	"EMP1"
	ART4	"0.00"	"0.00e+0"	"0.00e+0"	"ART4"
	MGP	"0.00"	"0.00e+0"	"0.00e+0"	"MGP"
	ERP27	"0.00"	"0.00e+0"	"0.00e+0"	"ERP27"
	MGST1	"0.00"	"0.00e+0"	"0.00e+0"	"MGST1"
	LMNTD1	"0.00"	"0.00e+0"	"0.00e+0"	"LMNTD1"
	RASSF8	"0.00"	"0.00e+0"	"0.00e+0"	"RASSF8"
	AC010198.2	"0.00"	"0.00e+0"	"0.00e+0"	"AC010198.2"
	AC026356.1	"0.00"	"0.00e+0"	"0.00e+0"	"AC026356.1"
	AC084824.3	"0.00"	"0.00e+0"	"0.00e+0"	"AC084824.3"
	PKP2	"0.00"	"0.00e+0"	"0.00e+0"	"PKP2"
	CPNE8-AS1	"0.00"	"0.00e+0"	"0.00e+0"	"CPNE8-AS1"
	MUC19	"0.00"	"0.00e+0"	"0.00e+0"	"MUC19"
	AC008083.4	"0.00"	"0.00e+0"	"0.00e+0"	"AC008083.4"
	VDR	"0.00"	"0.00e+0"	"0.00e+0"	"VDR"
	AC024257.3	"0.00"	"0.00e+0"	"0.00e+0"	"AC024257.3"
	CACNB3	"0.00"	"0.00e+0"	"0.00e+0"	"CACNB3"
	CCDC65	"0.00"	"0.00e+0"	"0.00e+0"	"CCDC65"
	WNT10B	"0.00"	"0.00e+0"	"0.00e+0"	"WNT10B"
	WNT1	"0.00"	"0.00e+0"	"0.00e+0"	"WNT1"
	TROAP	"0.00"	"0.00e+0"	"0.00e+0"	"TROAP"
	KCNH3	"0.00"	"0.00e+0"	"0.00e+0"	"KCNH3"
	LINC02395	"0.00"	"0.00e+0"	"0.00e+0"	"LINC02395"
	RACGAP1	"0.00"	"0.00e+0"	"0.00e+0"	"RACGAP1"
	AC008147.2	"0.00"	"0.00e+0"	"0.00e+0"	"AC008147.2"
	CELA1	"0.00"	"0.00e+0"	"0.00e+0"	"CELA1"
	KRT86	"0.00"	"0.00e+0"	"0.00e+0"	"KRT86"
	KRT81	"0.00"	"0.00e+0"	"0.00e+0"	"KRT81"
	KRT5	"0.00"	"0.00e+0"	"0.00e+0"	"KRT5"
	KRT73-AS1	"0.00"	"0.00e+0"	"0.00e+0"	"KRT73-AS1"
	KRT1	"0.00"	"0.00e+0"	"0.00e+0"	"KRT1"
	TNS2	"0.00"	"0.00e+0"	"0.00e+0"	"TNS2"
	AC073611.1	"0.00"	"0.00e+0"	"0.00e+0"	"AC073611.1"
	NPFF	"0.00"	"0.00e+0"	"0.00e+0"	"NPFF"
	AC023794.1	"0.00"	"0.00e+0"	"0.00e+0"	"AC023794.1"
	NFE2	"0.00"	"0.00e+0"	"0.00e+0"	"NFE2"
	MMP19	"0.00"	"0.00e+0"	"0.00e+0"	"MMP19"
	ERBB3	"0.00"	"0.00e+0"	"0.00e+0"	"ERBB3"
	AC034102.4	"0.00"	"0.00e+0"	"0.00e+0"	"AC034102.4"
	APOF	"0.00"	"0.00e+0"	"0.00e+0"	"APOF"
	HSD17B6	"0.00"	"0.00e+0"	"0.00e+0"	"HSD17B6"
	NDUFA4L2	"0.00"	"0.00e+0"	"0.00e+0"	"NDUFA4L2"
	KIF5A	"0.00"	"0.00e+0"	"0.00e+0"	"KIF5A"
	EEF1AKMT3	"0.00"	"0.00e+0"	"0.00e+0"	"EEF1AKMT3"
	AC083805.1	"0.00"	"0.00e+0"	"0.00e+0"	"AC083805.1"
	TAFA2	"0.00"	"0.00e+0"	"0.00e+0"	"TAFA2"
	AC048341.2	"0.00"	"0.00e+0"	"0.00e+0"	"AC048341.2"
	DPY19L2	"0.00"	"0.00e+0"	"0.00e+0"	"DPY19L2"
	AC026124.1	"0.00"	"0.00e+0"	"0.00e+0"	"AC026124.1"
	HMGA2	"0.00"	"0.00e+0"	"0.00e+0"	"HMGA2"
	IRAK3	"0.00"	"0.00e+0"	"0.00e+0"	"IRAK3"
	IFNG	"0.00"	"0.00e+0"	"0.00e+0"	"IFNG"
	CAPS2	"0.00"	"0.00e+0"	"0.00e+0"	"CAPS2"
	AC121761.2	"0.00"	"0.00e+0"	"0.00e+0"	"AC121761.2"
	GLIPR1L2	"0.00"	"0.00e+0"	"0.00e+0"	"GLIPR1L2"
	CSRP2	"0.00"	"0.00e+0"	"0.00e+0"	"CSRP2"
	AC089998.1	"0.00"	"0.00e+0"	"0.00e+0"	"AC089998.1"
	LRRIQ1	"0.00"	"0.00e+0"	"0.00e+0"	"LRRIQ1"
	LINC01619	"0.00"	"0.00e+0"	"0.00e+0"	"LINC01619"
	AC124947.1	"0.00"	"0.00e+0"	"0.00e+0"	"AC124947.1"
	SOCS2-AS1	"0.00"	"0.00e+0"	"0.00e+0"	"SOCS2-AS1"
	AC073655.2	"0.00"	"0.00e+0"	"0.00e+0"	"AC073655.2"
	AMDHD1	"0.00"	"0.00e+0"	"0.00e+0"	"AMDHD1"
	HAL	"0.00"	"0.00e+0"	"0.00e+0"	"HAL"
	LINC02452	"0.00"	"0.00e+0"	"0.00e+0"	"LINC02452"
	GAS2L3	"0.00"	"0.00e+0"	"0.00e+0"	"GAS2L3"
	PMCH	"0.00"	"0.00e+0"	"0.00e+0"	"PMCH"
	GLT8D2	"0.00"	"0.00e+0"	"0.00e+0"	"GLT8D2"
	AC007541.1	"0.00"	"0.00e+0"	"0.00e+0"	"AC007541.1"
	BTBD11	"0.00"	"0.00e+0"	"0.00e+0"	"BTBD11"
	CMKLR1	"0.00"	"0.00e+0"	"0.00e+0"	"CMKLR1"
	CUX2	"0.00"	"0.00e+0"	"0.00e+0"	"CUX2"
	LINC02356	"0.00"	"0.00e+0"	"0.00e+0"	"LINC02356"
	AC073575.2	"0.00"	"0.00e+0"	"0.00e+0"	"AC073575.2"
	RASAL1	"0.00"	"0.00e+0"	"0.00e+0"	"RASAL1"
	SDS	"0.00"	"0.00e+0"	"0.00e+0"	"SDS"
	NOS1	"0.00"	"0.00e+0"	"0.00e+0"	"NOS1"
	KSR2	"0.00"	"0.00e+0"	"0.00e+0"	"KSR2"
	SRRM4	"0.00"	"0.00e+0"	"0.00e+0"	"SRRM4"
	TMEM233	"0.00"	"0.00e+0"	"0.00e+0"	"TMEM233"
	AC125616.1	"0.00"	"0.00e+0"	"0.00e+0"	"AC125616.1"
	HNF1A	"0.00"	"0.00e+0"	"0.00e+0"	"HNF1A"
	KDM2B-DT	"0.00"	"0.00e+0"	"0.00e+0"	"KDM2B-DT"
	HCAR1	"0.00"	"0.00e+0"	"0.00e+0"	"HCAR1"
	AC068790.9	"0.00"	"0.00e+0"	"0.00e+0"	"AC068790.9"
	AC073593.2	"0.00"	"0.00e+0"	"0.00e+0"	"AC073593.2"
	TMEM132B	"0.00"	"0.00e+0"	"0.00e+0"	"TMEM132B"
	AC079949.1	"0.00"	"0.00e+0"	"0.00e+0"	"AC079949.1"
	AC025160.1	"0.00"	"0.00e+0"	"0.00e+0"	"AC025160.1"
	GALNT9	"0.00"	"0.00e+0"	"0.00e+0"	"GALNT9"
	AC127070.1	"0.00"	"0.00e+0"	"0.00e+0"	"AC127070.1"
	AL356259.1	"0.00"	"0.00e+0"	"0.00e+0"	"AL356259.1"
	AL161772.1	"0.00"	"0.00e+0"	"0.00e+0"	"AL161772.1"
	FGF9	"0.00"	"0.00e+0"	"0.00e+0"	"FGF9"
	AL136962.1	"0.00"	"0.00e+0"	"0.00e+0"	"AL136962.1"
	LINC00327	"0.00"	"0.00e+0"	"0.00e+0"	"LINC00327"
	TNFRSF19	"0.00"	"0.00e+0"	"0.00e+0"	"TNFRSF19"
	AL445985.2	"0.00"	"0.00e+0"	"0.00e+0"	"AL445985.2"
	RNF17	"0.00"	"0.00e+0"	"0.00e+0"	"RNF17"
	ATP8A2	"0.00"	"0.00e+0"	"0.00e+0"	"ATP8A2"
	AL138966.2	"0.00"	"0.00e+0"	"0.00e+0"	"AL138966.2"
	WASF3-AS1	"0.00"	"0.00e+0"	"0.00e+0"	"WASF3-AS1"
	FLT3	"0.00"	"0.00e+0"	"0.00e+0"	"FLT3"
	LINC00544	"0.00"	"0.00e+0"	"0.00e+0"	"LINC00544"
	LINC00384	"0.00"	"0.00e+0"	"0.00e+0"	"LINC00384"
	TEX26-AS1	"0.00"	"0.00e+0"	"0.00e+0"	"TEX26-AS1"
	FRY-AS1	"0.00"	"0.00e+0"	"0.00e+0"	"FRY-AS1"
	AL138999.2	"0.00"	"0.00e+0"	"0.00e+0"	"AL138999.2"
	AL139383.1	"0.00"	"0.00e+0"	"0.00e+0"	"AL139383.1"
	AL161891.1	"0.00"	"0.00e+0"	"0.00e+0"	"AL161891.1"
	LINC00598	"0.00"	"0.00e+0"	"0.00e+0"	"LINC00598"
	AL354696.1	"0.00"	"0.00e+0"	"0.00e+0"	"AL354696.1"
	SERP2	"0.00"	"0.00e+0"	"0.00e+0"	"SERP2"
	SLC25A30-AS1	"0.00"	"0.00e+0"	"0.00e+0"	"SLC25A30-AS1"
	LRRC63	"0.00"	"0.00e+0"	"0.00e+0"	"LRRC63"
	AL139801.1	"0.00"	"0.00e+0"	"0.00e+0"	"AL139801.1"
	CYSLTR2	"0.00"	"0.00e+0"	"0.00e+0"	"CYSLTR2"
	KCNRG	"0.00"	"0.00e+0"	"0.00e+0"	"KCNRG"
	DLEU7	"0.00"	"0.00e+0"	"0.00e+0"	"DLEU7"
	RNASEH2B-AS1	"0.00"	"0.00e+0"	"0.00e+0"	"RNASEH2B-AS1"
	ATXN8OS	"0.00"	"0.00e+0"	"0.00e+0"	"ATXN8OS"
	DACH1	"0.00"	"0.00e+0"	"0.00e+0"	"DACH1"
	LINC00381	"0.00"	"0.00e+0"	"0.00e+0"	"LINC00381"
	LMO7-AS1	"0.00"	"0.00e+0"	"0.00e+0"	"LMO7-AS1"
	AL137244.1	"0.00"	"0.00e+0"	"0.00e+0"	"AL137244.1"
	SPRY2	"0.00"	"0.00e+0"	"0.00e+0"	"SPRY2"
	LINC00379	"0.00"	"0.00e+0"	"0.00e+0"	"LINC00379"
	MIR17HG	"0.00"	"0.00e+0"	"0.00e+0"	"MIR17HG"
	DOCK9-DT	"0.00"	"0.00e+0"	"0.00e+0"	"DOCK9-DT"
	LINC00449	"0.00"	"0.00e+0"	"0.00e+0"	"LINC00449"
	AL137139.2	"0.00"	"0.00e+0"	"0.00e+0"	"AL137139.2"
	AL356966.1	"0.00"	"0.00e+0"	"0.00e+0"	"AL356966.1"
	CCDC168	"0.00"	"0.00e+0"	"0.00e+0"	"CCDC168"
	AL138701.2	"0.00"	"0.00e+0"	"0.00e+0"	"AL138701.2"
	MCF2L-AS1	"0.00"	"0.00e+0"	"0.00e+0"	"MCF2L-AS1"
	AL133371.2	"0.00"	"0.00e+0"	"0.00e+0"	"AL133371.2"
	ZNF219	"0.00"	"0.00e+0"	"0.00e+0"	"ZNF219"
	OR5AU1	"0.00"	"0.00e+0"	"0.00e+0"	"OR5AU1"
	SALL2	"0.00"	"0.00e+0"	"0.00e+0"	"SALL2"
	OR10G3	"0.00"	"0.00e+0"	"0.00e+0"	"OR10G3"
	TRAV1-2	"0.00"	"0.00e+0"	"0.00e+0"	"TRAV1-2"
	TRAV4	"0.00"	"0.00e+0"	"0.00e+0"	"TRAV4"
	TRAV5	"0.00"	"0.00e+0"	"0.00e+0"	"TRAV5"
	TRAV6	"0.00"	"0.00e+0"	"0.00e+0"	"TRAV6"
	TRAV12-1	"0.00"	"0.00e+0"	"0.00e+0"	"TRAV12-1"
	TRAV8-3	"0.00"	"0.00e+0"	"0.00e+0"	"TRAV8-3"
	TRAV8-4	"0.00"	"0.00e+0"	"0.00e+0"	"TRAV8-4"
	TRAV13-2	"0.00"	"0.00e+0"	"0.00e+0"	"TRAV13-2"
	TRAV14DV4	"0.00"	"0.00e+0"	"0.00e+0"	"TRAV14DV4"
	TRAV20	"0.00"	"0.00e+0"	"0.00e+0"	"TRAV20"
	TRDV1	"0.00"	"0.00e+0"	"0.00e+0"	"TRDV1"
	TRAV25	"0.00"	"0.00e+0"	"0.00e+0"	"TRAV25"
	TRAV27	"0.00"	"0.00e+0"	"0.00e+0"	"TRAV27"
	TRAV30	"0.00"	"0.00e+0"	"0.00e+0"	"TRAV30"
	TRAV34	"0.00"	"0.00e+0"	"0.00e+0"	"TRAV34"
	TRAV35	"0.00"	"0.00e+0"	"0.00e+0"	"TRAV35"
	TRAV36DV7	"0.00"	"0.00e+0"	"0.00e+0"	"TRAV36DV7"
	TRAV38-1	"0.00"	"0.00e+0"	"0.00e+0"	"TRAV38-1"
	TRAV38-2DV8	"0.00"	"0.00e+0"	"0.00e+0"	"TRAV38-2DV8"
	TRAV41	"0.00"	"0.00e+0"	"0.00e+0"	"TRAV41"
	TRAJ54	"0.00"	"0.00e+0"	"0.00e+0"	"TRAJ54"
	TRAJ49	"0.00"	"0.00e+0"	"0.00e+0"	"TRAJ49"
	TRAJ39	"0.00"	"0.00e+0"	"0.00e+0"	"TRAJ39"
	TRAJ13	"0.00"	"0.00e+0"	"0.00e+0"	"TRAJ13"
	SLC22A17	"0.00"	"0.00e+0"	"0.00e+0"	"SLC22A17"
	JPH4	"0.00"	"0.00e+0"	"0.00e+0"	"JPH4"
	FITM1	"0.00"	"0.00e+0"	"0.00e+0"	"FITM1"
	TGM1	"0.00"	"0.00e+0"	"0.00e+0"	"TGM1"
	NOVA1	"0.00"	"0.00e+0"	"0.00e+0"	"NOVA1"
	AL355053.1	"0.00"	"0.00e+0"	"0.00e+0"	"AL355053.1"
	SFTA3	"0.00"	"0.00e+0"	"0.00e+0"	"SFTA3"
	MIPOL1	"0.00"	"0.00e+0"	"0.00e+0"	"MIPOL1"
	AL139099.1	"0.00"	"0.00e+0"	"0.00e+0"	"AL139099.1"
	FRMD6-AS1	"0.00"	"0.00e+0"	"0.00e+0"	"FRMD6-AS1"
	TBPL2	"0.00"	"0.00e+0"	"0.00e+0"	"TBPL2"
	AL355834.2	"0.00"	"0.00e+0"	"0.00e+0"	"AL355834.2"
	ARMH4	"0.00"	"0.00e+0"	"0.00e+0"	"ARMH4"
	DACT1	"0.00"	"0.00e+0"	"0.00e+0"	"DACT1"
	RTN1	"0.00"	"0.00e+0"	"0.00e+0"	"RTN1"
	TMEM30B	"0.00"	"0.00e+0"	"0.00e+0"	"TMEM30B"
	AL355916.1	"0.00"	"0.00e+0"	"0.00e+0"	"AL355916.1"
	GPX2	"0.00"	"0.00e+0"	"0.00e+0"	"GPX2"
	AL139022.1	"0.00"	"0.00e+0"	"0.00e+0"	"AL139022.1"
	PLEK2	"0.00"	"0.00e+0"	"0.00e+0"	"PLEK2"
	ARG2	"0.00"	"0.00e+0"	"0.00e+0"	"ARG2"
	AL132986.1	"0.00"	"0.00e+0"	"0.00e+0"	"AL132986.1"
	AL359317.2	"0.00"	"0.00e+0"	"0.00e+0"	"AL359317.2"
	GALNT16	"0.00"	"0.00e+0"	"0.00e+0"	"GALNT16"
	PLEKHD1	"0.00"	"0.00e+0"	"0.00e+0"	"PLEKHD1"
	AC004825.3	"0.00"	"0.00e+0"	"0.00e+0"	"AC004825.3"
	AC004817.3	"0.00"	"0.00e+0"	"0.00e+0"	"AC004817.3"
	AC004817.5	"0.00"	"0.00e+0"	"0.00e+0"	"AC004817.5"
	AC004817.4	"0.00"	"0.00e+0"	"0.00e+0"	"AC004817.4"
	AC005476.2	"0.00"	"0.00e+0"	"0.00e+0"	"AC005476.2"
	PAPLN	"0.00"	"0.00e+0"	"0.00e+0"	"PAPLN"
	AC005280.2	"0.00"	"0.00e+0"	"0.00e+0"	"AC005280.2"
	AC005280.1	"0.00"	"0.00e+0"	"0.00e+0"	"AC005280.1"
	HEATR4	"0.00"	"0.00e+0"	"0.00e+0"	"HEATR4"
	AC005520.5	"0.00"	"0.00e+0"	"0.00e+0"	"AC005520.5"
	BBOF1	"0.00"	"0.00e+0"	"0.00e+0"	"BBOF1"
	FLVCR2	"0.00"	"0.00e+0"	"0.00e+0"	"FLVCR2"
	AC008056.3	"0.00"	"0.00e+0"	"0.00e+0"	"AC008056.3"
	AL136040.2	"0.00"	"0.00e+0"	"0.00e+0"	"AL136040.2"
	STON2	"0.00"	"0.00e+0"	"0.00e+0"	"STON2"
	AL049775.1	"0.00"	"0.00e+0"	"0.00e+0"	"AL049775.1"
	LINC01146	"0.00"	"0.00e+0"	"0.00e+0"	"LINC01146"
	KCNK10	"0.00"	"0.00e+0"	"0.00e+0"	"KCNK10"
	AL162171.3	"0.00"	"0.00e+0"	"0.00e+0"	"AL162171.3"
	AL357093.1	"0.00"	"0.00e+0"	"0.00e+0"	"AL357093.1"
	KCNK13	"0.00"	"0.00e+0"	"0.00e+0"	"KCNK13"
	AL135818.2	"0.00"	"0.00e+0"	"0.00e+0"	"AL135818.2"
	AL135818.3	"0.00"	"0.00e+0"	"0.00e+0"	"AL135818.3"
	CATSPERB	"0.00"	"0.00e+0"	"0.00e+0"	"CATSPERB"
	SLC24A4	"0.00"	"0.00e+0"	"0.00e+0"	"SLC24A4"
	IFI27	"0.00"	"0.00e+0"	"0.00e+0"	"IFI27"
	AK7	"0.00"	"0.00e+0"	"0.00e+0"	"AK7"
	AL163051.1	"0.00"	"0.00e+0"	"0.00e+0"	"AL163051.1"
	AL137786.1	"0.00"	"0.00e+0"	"0.00e+0"	"AL137786.1"
	LINC00618	"0.00"	"0.00e+0"	"0.00e+0"	"LINC00618"
	LINC02325	"0.00"	"0.00e+0"	"0.00e+0"	"LINC02325"
	LINC02295	"0.00"	"0.00e+0"	"0.00e+0"	"LINC02295"
	MEG8	"0.00"	"0.00e+0"	"0.00e+0"	"MEG8"
	LINC00239	"0.00"	"0.00e+0"	"0.00e+0"	"LINC00239"
	MOK	"0.00"	"0.00e+0"	"0.00e+0"	"MOK"
	ANKRD9	"0.00"	"0.00e+0"	"0.00e+0"	"ANKRD9"
	TNFAIP2	"0.00"	"0.00e+0"	"0.00e+0"	"TNFAIP2"
	CKB	"0.00"	"0.00e+0"	"0.00e+0"	"CKB"
	AL133367.1	"0.00"	"0.00e+0"	"0.00e+0"	"AL133367.1"
	AL049840.5	"0.00"	"0.00e+0"	"0.00e+0"	"AL049840.5"
	LINC00637	"0.00"	"0.00e+0"	"0.00e+0"	"LINC00637"
	AL132712.2	"0.00"	"0.00e+0"	"0.00e+0"	"AL132712.2"
	ADSSL1	"0.00"	"0.00e+0"	"0.00e+0"	"ADSSL1"
	JAG2	"0.00"	"0.00e+0"	"0.00e+0"	"JAG2"
	IGHV2-5	"0.00"	"0.00e+0"	"0.00e+0"	"IGHV2-5"
	IGHV1-14	"0.00"	"0.00e+0"	"0.00e+0"	"IGHV1-14"
	IGHV1-45	"0.00"	"0.00e+0"	"0.00e+0"	"IGHV1-45"
	AC023449.2	"0.00"	"0.00e+0"	"0.00e+0"	"AC023449.2"
	LINC00929	"0.00"	"0.00e+0"	"0.00e+0"	"LINC00929"
	AC022613.2	"0.00"	"0.00e+0"	"0.00e+0"	"AC022613.2"
	LINC02249	"0.00"	"0.00e+0"	"0.00e+0"	"LINC02249"
	GOLGA8Q	"0.00"	"0.00e+0"	"0.00e+0"	"GOLGA8Q"
	CHRNA7	"0.00"	"0.00e+0"	"0.00e+0"	"CHRNA7"
	FMN1	"0.00"	"0.00e+0"	"0.00e+0"	"FMN1"
	RYR3	"0.00"	"0.00e+0"	"0.00e+0"	"RYR3"
	SPRED1	"0.00"	"0.00e+0"	"0.00e+0"	"SPRED1"
	AC022929.2	"0.00"	"0.00e+0"	"0.00e+0"	"AC022929.2"
	AC020658.2	"0.00"	"0.00e+0"	"0.00e+0"	"AC020658.2"
	DISP2	"0.00"	"0.00e+0"	"0.00e+0"	"DISP2"
	AC020661.3	"0.00"	"0.00e+0"	"0.00e+0"	"AC020661.3"
	SPTBN5	"0.00"	"0.00e+0"	"0.00e+0"	"SPTBN5"
	AC051619.6	"0.00"	"0.00e+0"	"0.00e+0"	"AC051619.6"
	SHF	"0.00"	"0.00e+0"	"0.00e+0"	"SHF"
	C15orf48	"0.00"	"0.00e+0"	"0.00e+0"	"C15orf48"
	AC090527.3	"0.00"	"0.00e+0"	"0.00e+0"	"AC090527.3"
	AC091074.2	"0.00"	"0.00e+0"	"0.00e+0"	"AC091074.2"
	TNFAIP8L3	"0.00"	"0.00e+0"	"0.00e+0"	"TNFAIP8L3"
	NEDD4	"0.00"	"0.00e+0"	"0.00e+0"	"NEDD4"
	AC090651.1	"0.00"	"0.00e+0"	"0.00e+0"	"AC090651.1"
	AC090515.2	"0.00"	"0.00e+0"	"0.00e+0"	"AC090515.2"
	FAM81A	"0.00"	"0.00e+0"	"0.00e+0"	"FAM81A"
	GCNT3	"0.00"	"0.00e+0"	"0.00e+0"	"GCNT3"
	FOXB1	"0.00"	"0.00e+0"	"0.00e+0"	"FOXB1"
	AC009560.3	"0.00"	"0.00e+0"	"0.00e+0"	"AC009560.3"
	AC126323.2	"0.00"	"0.00e+0"	"0.00e+0"	"AC126323.2"
	UBAP1L	"0.00"	"0.00e+0"	"0.00e+0"	"UBAP1L"
	LINC02206	"0.00"	"0.00e+0"	"0.00e+0"	"LINC02206"
	AC016355.1	"0.00"	"0.00e+0"	"0.00e+0"	"AC016355.1"
	ITGA11	"0.00"	"0.00e+0"	"0.00e+0"	"ITGA11"
	SPESP1	"0.00"	"0.00e+0"	"0.00e+0"	"SPESP1"
	AC026992.2	"0.00"	"0.00e+0"	"0.00e+0"	"AC026992.2"
	AC027237.3	"0.00"	"0.00e+0"	"0.00e+0"	"AC027237.3"
	AC027237.2	"0.00"	"0.00e+0"	"0.00e+0"	"AC027237.2"
	AC009434.1	"0.00"	"0.00e+0"	"0.00e+0"	"AC009434.1"
	UACA	"0.00"	"0.00e+0"	"0.00e+0"	"UACA"
	CELF6	"0.00"	"0.00e+0"	"0.00e+0"	"CELF6"
	HEXA-AS1	"0.00"	"0.00e+0"	"0.00e+0"	"HEXA-AS1"
	ADPGK-AS1	"0.00"	"0.00e+0"	"0.00e+0"	"ADPGK-AS1"
	NPTN-IT1	"0.00"	"0.00e+0"	"0.00e+0"	"NPTN-IT1"
	CD276	"0.00"	"0.00e+0"	"0.00e+0"	"CD276"
	LOXL1-AS1	"0.00"	"0.00e+0"	"0.00e+0"	"LOXL1-AS1"
	LOXL1	"0.00"	"0.00e+0"	"0.00e+0"	"LOXL1"
	AC010931.2	"0.00"	"0.00e+0"	"0.00e+0"	"AC010931.2"
	STRA6	"0.00"	"0.00e+0"	"0.00e+0"	"STRA6"
	CIB2	"0.00"	"0.00e+0"	"0.00e+0"	"CIB2"
	ACSBG1	"0.00"	"0.00e+0"	"0.00e+0"	"ACSBG1"
	ARNT2	"0.00"	"0.00e+0"	"0.00e+0"	"ARNT2"
	ABHD17C	"0.00"	"0.00e+0"	"0.00e+0"	"ABHD17C"
	AC023034.1	"0.00"	"0.00e+0"	"0.00e+0"	"AC023034.1"
	AC104041.1	"0.00"	"0.00e+0"	"0.00e+0"	"AC104041.1"
	AC026624.1	"0.00"	"0.00e+0"	"0.00e+0"	"AC026624.1"
	GOLGA6L9	"0.00"	"0.00e+0"	"0.00e+0"	"GOLGA6L9"
	CPEB1	"0.00"	"0.00e+0"	"0.00e+0"	"CPEB1"
	AP3B2	"0.00"	"0.00e+0"	"0.00e+0"	"AP3B2"
	AC105339.3	"0.00"	"0.00e+0"	"0.00e+0"	"AC105339.3"
	AC024270.5	"0.00"	"0.00e+0"	"0.00e+0"	"AC024270.5"
	AC087468.2	"0.00"	"0.00e+0"	"0.00e+0"	"AC087468.2"
	KLHL25	"0.00"	"0.00e+0"	"0.00e+0"	"KLHL25"
	AC103871.1	"0.00"	"0.00e+0"	"0.00e+0"	"AC103871.1"
	ACAN	"0.00"	"0.00e+0"	"0.00e+0"	"ACAN"
	AC013391.2	"0.00"	"0.00e+0"	"0.00e+0"	"AC013391.2"
	ANPEP	"0.00"	"0.00e+0"	"0.00e+0"	"ANPEP"
	VPS33B-DT	"0.00"	"0.00e+0"	"0.00e+0"	"VPS33B-DT"
	AC127520.1	"0.00"	"0.00e+0"	"0.00e+0"	"AC127520.1"
	AC104035.1	"0.00"	"0.00e+0"	"0.00e+0"	"AC104035.1"
	FAM174B	"0.00"	"0.00e+0"	"0.00e+0"	"FAM174B"
	LINC02207	"0.00"	"0.00e+0"	"0.00e+0"	"LINC02207"
	LINC02254	"0.00"	"0.00e+0"	"0.00e+0"	"LINC02254"
	ARRDC4	"0.00"	"0.00e+0"	"0.00e+0"	"ARRDC4"
	AC022523.1	"0.00"	"0.00e+0"	"0.00e+0"	"AC022523.1"
	AC022819.1	"0.00"	"0.00e+0"	"0.00e+0"	"AC022819.1"
	AC015660.1	"0.00"	"0.00e+0"	"0.00e+0"	"AC015660.1"
	ADAMTS17	"0.00"	"0.00e+0"	"0.00e+0"	"ADAMTS17"
	AC022710.1	"0.00"	"0.00e+0"	"0.00e+0"	"AC022710.1"
	SPATA41	"0.00"	"0.00e+0"	"0.00e+0"	"SPATA41"
	AC090907.2	"0.00"	"0.00e+0"	"0.00e+0"	"AC090907.2"
	AC090164.5	"0.00"	"0.00e+0"	"0.00e+0"	"AC090164.5"
	AL022341.2	"0.00"	"0.00e+0"	"0.00e+0"	"AL022341.2"
	RHBDL1	"0.00"	"0.00e+0"	"0.00e+0"	"RHBDL1"
	AC009041.4	"0.00"	"0.00e+0"	"0.00e+0"	"AC009041.4"
	AC009041.2	"0.00"	"0.00e+0"	"0.00e+0"	"AC009041.2"
	AC009041.1	"0.00"	"0.00e+0"	"0.00e+0"	"AC009041.1"
	SSTR5-AS1	"0.00"	"0.00e+0"	"0.00e+0"	"SSTR5-AS1"
	CACNA1H	"0.00"	"0.00e+0"	"0.00e+0"	"CACNA1H"
	AC120498.9	"0.00"	"0.00e+0"	"0.00e+0"	"AC120498.9"
	CCDC154	"0.00"	"0.00e+0"	"0.00e+0"	"CCDC154"
	AL031722.1	"0.00"	"0.00e+0"	"0.00e+0"	"AL031722.1"
	NOXO1	"0.00"	"0.00e+0"	"0.00e+0"	"NOXO1"
	AC106820.2	"0.00"	"0.00e+0"	"0.00e+0"	"AC106820.2"
	AC141586.3	"0.00"	"0.00e+0"	"0.00e+0"	"AC141586.3"
	ZG16B	"0.00"	"0.00e+0"	"0.00e+0"	"ZG16B"
	AC003965.1	"0.00"	"0.00e+0"	"0.00e+0"	"AC003965.1"
	AC004233.3	"0.00"	"0.00e+0"	"0.00e+0"	"AC004233.3"
	LINC00514	"0.00"	"0.00e+0"	"0.00e+0"	"LINC00514"
	AC004233.2	"0.00"	"0.00e+0"	"0.00e+0"	"AC004233.2"
	MMP25	"0.00"	"0.00e+0"	"0.00e+0"	"MMP25"
	AC108134.3	"0.00"	"0.00e+0"	"0.00e+0"	"AC108134.3"
	ZNF205	"0.00"	"0.00e+0"	"0.00e+0"	"ZNF205"
	MEFV	"0.00"	"0.00e+0"	"0.00e+0"	"MEFV"
	AC005736.1	"0.00"	"0.00e+0"	"0.00e+0"	"AC005736.1"
	AC012676.3	"0.00"	"0.00e+0"	"0.00e+0"	"AC012676.3"
	AC012676.4	"0.00"	"0.00e+0"	"0.00e+0"	"AC012676.4"
	SMIM22	"0.00"	"0.00e+0"	"0.00e+0"	"SMIM22"
	RBFOX1	"0.00"	"0.00e+0"	"0.00e+0"	"RBFOX1"
	AC022167.2	"0.00"	"0.00e+0"	"0.00e+0"	"AC022167.2"
	LINC02177	"0.00"	"0.00e+0"	"0.00e+0"	"LINC02177"
	AC007218.3	"0.00"	"0.00e+0"	"0.00e+0"	"AC007218.3"
	AC099489.3	"0.00"	"0.00e+0"	"0.00e+0"	"AC099489.3"
	NPIPB2	"0.00"	"0.00e+0"	"0.00e+0"	"NPIPB2"
	AC109597.1	"0.00"	"0.00e+0"	"0.00e+0"	"AC109597.1"
	AC109597.2	"0.00"	"0.00e+0"	"0.00e+0"	"AC109597.2"
	SHISA9	"0.00"	"0.00e+0"	"0.00e+0"	"SHISA9"
	LINC02185	"0.00"	"0.00e+0"	"0.00e+0"	"LINC02185"
	NPIPA5	"0.00"	"0.00e+0"	"0.00e+0"	"NPIPA5"
	AC009152.6	"0.00"	"0.00e+0"	"0.00e+0"	"AC009152.6"
	AC099518.5	"0.00"	"0.00e+0"	"0.00e+0"	"AC099518.5"
	ACSM2A	"0.00"	"0.00e+0"	"0.00e+0"	"ACSM2A"
	ACSM1	"0.00"	"0.00e+0"	"0.00e+0"	"ACSM1"
	REXO5	"0.00"	"0.00e+0"	"0.00e+0"	"REXO5"
	DNAH3	"0.00"	"0.00e+0"	"0.00e+0"	"DNAH3"
	CRYM	"0.00"	"0.00e+0"	"0.00e+0"	"CRYM"
	OTOA	"0.00"	"0.00e+0"	"0.00e+0"	"OTOA"
	AC009021.1	"0.00"	"0.00e+0"	"0.00e+0"	"AC009021.1"
	PLK1	"0.00"	"0.00e+0"	"0.00e+0"	"PLK1"
	LINC02175	"0.00"	"0.00e+0"	"0.00e+0"	"LINC02175"
	AC133552.5	"0.00"	"0.00e+0"	"0.00e+0"	"AC133552.5"
	LCMT1-AS2	"0.00"	"0.00e+0"	"0.00e+0"	"LCMT1-AS2"
	NSMCE1-DT	"0.00"	"0.00e+0"	"0.00e+0"	"NSMCE1-DT"
	AC002551.1	"0.00"	"0.00e+0"	"0.00e+0"	"AC002551.1"
	AC138904.1	"0.00"	"0.00e+0"	"0.00e+0"	"AC138904.1"
	SULT1A2	"0.00"	"0.00e+0"	"0.00e+0"	"SULT1A2"
	AC145285.2	"0.00"	"0.00e+0"	"0.00e+0"	"AC145285.2"
	AC009093.6	"0.00"	"0.00e+0"	"0.00e+0"	"AC009093.6"
	AC009133.3	"0.00"	"0.00e+0"	"0.00e+0"	"AC009133.3"
	ZG16	"0.00"	"0.00e+0"	"0.00e+0"	"ZG16"
	AC009133.4	"0.00"	"0.00e+0"	"0.00e+0"	"AC009133.4"
	DOC2A	"0.00"	"0.00e+0"	"0.00e+0"	"DOC2A"
	AC093512.1	"0.00"	"0.00e+0"	"0.00e+0"	"AC093512.1"
	AC002310.2	"0.00"	"0.00e+0"	"0.00e+0"	"AC002310.2"
	ZNF629	"0.00"	"0.00e+0"	"0.00e+0"	"ZNF629"
	AC106886.3	"0.00"	"0.00e+0"	"0.00e+0"	"AC106886.3"
	HSD3B7	"0.00"	"0.00e+0"	"0.00e+0"	"HSD3B7"
	AC135050.3	"0.00"	"0.00e+0"	"0.00e+0"	"AC135050.3"
	AC135050.1	"0.00"	"0.00e+0"	"0.00e+0"	"AC135050.1"
	AC026471.3	"0.00"	"0.00e+0"	"0.00e+0"	"AC026471.3"
	MYLK3	"0.00"	"0.00e+0"	"0.00e+0"	"MYLK3"
	AC007614.1	"0.00"	"0.00e+0"	"0.00e+0"	"AC007614.1"
	NKD1	"0.00"	"0.00e+0"	"0.00e+0"	"NKD1"
	AC007342.4	"0.00"	"0.00e+0"	"0.00e+0"	"AC007342.4"
	AC007342.5	"0.00"	"0.00e+0"	"0.00e+0"	"AC007342.5"
	AC007497.2	"0.00"	"0.00e+0"	"0.00e+0"	"AC007497.2"
	AC007496.2	"0.00"	"0.00e+0"	"0.00e+0"	"AC007496.2"
	MMP2-AS1	"0.00"	"0.00e+0"	"0.00e+0"	"MMP2-AS1"
	AC007336.1	"0.00"	"0.00e+0"	"0.00e+0"	"AC007336.1"
	CES1	"0.00"	"0.00e+0"	"0.00e+0"	"CES1"
	AC040168.1	"0.00"	"0.00e+0"	"0.00e+0"	"AC040168.1"
	MT1M	"0.00"	"0.00e+0"	"0.00e+0"	"MT1M"
	MT1A	"0.00"	"0.00e+0"	"0.00e+0"	"MT1A"
	MT1G	"0.00"	"0.00e+0"	"0.00e+0"	"MT1G"
	AC009090.1	"0.00"	"0.00e+0"	"0.00e+0"	"AC009090.1"
	CX3CL1	"0.00"	"0.00e+0"	"0.00e+0"	"CX3CL1"
	ADGRG3	"0.00"	"0.00e+0"	"0.00e+0"	"ADGRG3"
	KIFC3	"0.00"	"0.00e+0"	"0.00e+0"	"KIFC3"
	AC092118.1	"0.00"	"0.00e+0"	"0.00e+0"	"AC092118.1"
	AC012325.1	"0.00"	"0.00e+0"	"0.00e+0"	"AC012325.1"
	AC010542.4	"0.00"	"0.00e+0"	"0.00e+0"	"AC010542.4"
	CMTM1	"0.00"	"0.00e+0"	"0.00e+0"	"CMTM1"
	CMTM4	"0.00"	"0.00e+0"	"0.00e+0"	"CMTM4"
	AC044802.1	"0.00"	"0.00e+0"	"0.00e+0"	"AC044802.1"
	AC044802.2	"0.00"	"0.00e+0"	"0.00e+0"	"AC044802.2"
	B3GNT9	"0.00"	"0.00e+0"	"0.00e+0"	"B3GNT9"
	KIAA0895L	"0.00"	"0.00e+0"	"0.00e+0"	"KIAA0895L"
	LRRC29	"0.00"	"0.00e+0"	"0.00e+0"	"LRRC29"
	PLEKHG4	"0.00"	"0.00e+0"	"0.00e+0"	"PLEKHG4"
	TPPP3	"0.00"	"0.00e+0"	"0.00e+0"	"TPPP3"
	AC009095.1	"0.00"	"0.00e+0"	"0.00e+0"	"AC009095.1"
	ENKD1	"0.00"	"0.00e+0"	"0.00e+0"	"ENKD1"
	AC010530.1	"0.00"	"0.00e+0"	"0.00e+0"	"AC010530.1"
	NRN1L	"0.00"	"0.00e+0"	"0.00e+0"	"NRN1L"
	CTRL	"0.00"	"0.00e+0"	"0.00e+0"	"CTRL"
	LCAT	"0.00"	"0.00e+0"	"0.00e+0"	"LCAT"
	DPEP3	"0.00"	"0.00e+0"	"0.00e+0"	"DPEP3"
	AC099521.3	"0.00"	"0.00e+0"	"0.00e+0"	"AC099521.3"
	CDH1	"0.00"	"0.00e+0"	"0.00e+0"	"CDH1"
	AC012184.3	"0.00"	"0.00e+0"	"0.00e+0"	"AC012184.3"
	TAT-AS1	"0.00"	"0.00e+0"	"0.00e+0"	"TAT-AS1"
	MARVELD3	"0.00"	"0.00e+0"	"0.00e+0"	"MARVELD3"
	PMFBP1	"0.00"	"0.00e+0"	"0.00e+0"	"PMFBP1"
	AC116667.2	"0.00"	"0.00e+0"	"0.00e+0"	"AC116667.2"
	AC138627.1	"0.00"	"0.00e+0"	"0.00e+0"	"AC138627.1"
	AC009053.2	"0.00"	"0.00e+0"	"0.00e+0"	"AC009053.2"
	NPIPB15	"0.00"	"0.00e+0"	"0.00e+0"	"NPIPB15"
	AC108125.1	"0.00"	"0.00e+0"	"0.00e+0"	"AC108125.1"
	LINC01229	"0.00"	"0.00e+0"	"0.00e+0"	"LINC01229"
	DYNLRB2	"0.00"	"0.00e+0"	"0.00e+0"	"DYNLRB2"
	AC092718.2	"0.00"	"0.00e+0"	"0.00e+0"	"AC092718.2"
	AC009148.1	"0.00"	"0.00e+0"	"0.00e+0"	"AC009148.1"
	AC040169.1	"0.00"	"0.00e+0"	"0.00e+0"	"AC040169.1"
	AC009123.1	"0.00"	"0.00e+0"	"0.00e+0"	"AC009123.1"
	ATP2C2	"0.00"	"0.00e+0"	"0.00e+0"	"ATP2C2"
	LINC00311	"0.00"	"0.00e+0"	"0.00e+0"	"LINC00311"
	AC018695.2	"0.00"	"0.00e+0"	"0.00e+0"	"AC018695.2"
	AC136285.3	"0.00"	"0.00e+0"	"0.00e+0"	"AC136285.3"
	AC010531.6	"0.00"	"0.00e+0"	"0.00e+0"	"AC010531.6"
	AC010531.3	"0.00"	"0.00e+0"	"0.00e+0"	"AC010531.3"
	AC134312.5	"0.00"	"0.00e+0"	"0.00e+0"	"AC134312.5"
	AC092123.1	"0.00"	"0.00e+0"	"0.00e+0"	"AC092123.1"
	CPNE7	"0.00"	"0.00e+0"	"0.00e+0"	"CPNE7"
	LINC02166	"0.00"	"0.00e+0"	"0.00e+0"	"LINC02166"
	SPIRE2	"0.00"	"0.00e+0"	"0.00e+0"	"SPIRE2"
	MC1R	"0.00"	"0.00e+0"	"0.00e+0"	"MC1R"
	DOC2B	"0.00"	"0.00e+0"	"0.00e+0"	"DOC2B"
	NXN	"0.00"	"0.00e+0"	"0.00e+0"	"NXN"
	AC090617.4	"0.00"	"0.00e+0"	"0.00e+0"	"AC090617.4"
	AC005696.4	"0.00"	"0.00e+0"	"0.00e+0"	"AC005696.4"
	OR3A3	"0.00"	"0.00e+0"	"0.00e+0"	"OR3A3"
	TRPV1	"0.00"	"0.00e+0"	"0.00e+0"	"TRPV1"
	AC116914.2	"0.00"	"0.00e+0"	"0.00e+0"	"AC116914.2"
	GGT6	"0.00"	"0.00e+0"	"0.00e+0"	"GGT6"
	ZMYND15	"0.00"	"0.00e+0"	"0.00e+0"	"ZMYND15"
	AC233723.1	"0.00"	"0.00e+0"	"0.00e+0"	"AC233723.1"
	INCA1	"0.00"	"0.00e+0"	"0.00e+0"	"INCA1"
	SLC52A1	"0.00"	"0.00e+0"	"0.00e+0"	"SLC52A1"
	AC015727.1	"0.00"	"0.00e+0"	"0.00e+0"	"AC015727.1"
	AIPL1	"0.00"	"0.00e+0"	"0.00e+0"	"AIPL1"
	PITPNM3	"0.00"	"0.00e+0"	"0.00e+0"	"PITPNM3"
	AC004706.1	"0.00"	"0.00e+0"	"0.00e+0"	"AC004706.1"
	SLC13A5	"0.00"	"0.00e+0"	"0.00e+0"	"SLC13A5"
	ASGR2	"0.00"	"0.00e+0"	"0.00e+0"	"ASGR2"
	ASGR1	"0.00"	"0.00e+0"	"0.00e+0"	"ASGR1"
	CLDN7	"0.00"	"0.00e+0"	"0.00e+0"	"CLDN7"
	AURKB	"0.00"	"0.00e+0"	"0.00e+0"	"AURKB"
	CCDC42	"0.00"	"0.00e+0"	"0.00e+0"	"CCDC42"
	AC002091.2	"0.00"	"0.00e+0"	"0.00e+0"	"AC002091.2"
	AC087501.4	"0.00"	"0.00e+0"	"0.00e+0"	"AC087501.4"
	CFAP52	"0.00"	"0.00e+0"	"0.00e+0"	"CFAP52"
	DNAH9	"0.00"	"0.00e+0"	"0.00e+0"	"DNAH9"
	AC005304.3	"0.00"	"0.00e+0"	"0.00e+0"	"AC005304.3"
	CDRT4	"0.00"	"0.00e+0"	"0.00e+0"	"CDRT4"
	AC093484.3	"0.00"	"0.00e+0"	"0.00e+0"	"AC093484.3"
	RASD1	"0.00"	"0.00e+0"	"0.00e+0"	"RASD1"
	AC122129.1	"0.00"	"0.00e+0"	"0.00e+0"	"AC122129.1"
	AC107982.3	"0.00"	"0.00e+0"	"0.00e+0"	"AC107982.3"
	SLC47A1	"0.00"	"0.00e+0"	"0.00e+0"	"SLC47A1"
	SLC47A2	"0.00"	"0.00e+0"	"0.00e+0"	"SLC47A2"
	SPAG5	"0.00"	"0.00e+0"	"0.00e+0"	"SPAG5"
	AC005726.3	"0.00"	"0.00e+0"	"0.00e+0"	"AC005726.3"
	AC010761.1	"0.00"	"0.00e+0"	"0.00e+0"	"AC010761.1"
	TLCD1	"0.00"	"0.00e+0"	"0.00e+0"	"TLCD1"
	PIPOX	"0.00"	"0.00e+0"	"0.00e+0"	"PIPOX"
	ABHD15-AS1	"0.00"	"0.00e+0"	"0.00e+0"	"ABHD15-AS1"
	CORO6	"0.00"	"0.00e+0"	"0.00e+0"	"CORO6"
	EFCAB5	"0.00"	"0.00e+0"	"0.00e+0"	"EFCAB5"
	SLC6A4	"0.00"	"0.00e+0"	"0.00e+0"	"SLC6A4"
	AC127024.4	"0.00"	"0.00e+0"	"0.00e+0"	"AC127024.4"
	UNC45B	"0.00"	"0.00e+0"	"0.00e+0"	"UNC45B"
	MMP28	"0.00"	"0.00e+0"	"0.00e+0"	"MMP28"
	HEATR9	"0.00"	"0.00e+0"	"0.00e+0"	"HEATR9"
	AC015849.1	"0.00"	"0.00e+0"	"0.00e+0"	"AC015849.1"
	RDM1	"0.00"	"0.00e+0"	"0.00e+0"	"RDM1"
	AC243829.4	"0.00"	"0.00e+0"	"0.00e+0"	"AC243829.4"
	AC243830.2	"0.00"	"0.00e+0"	"0.00e+0"	"AC243830.2"
	AC243654.1	"0.00"	"0.00e+0"	"0.00e+0"	"AC243654.1"
	AC006449.2	"0.00"	"0.00e+0"	"0.00e+0"	"AC006449.2"
	ARL5C	"0.00"	"0.00e+0"	"0.00e+0"	"ARL5C"
	AC009283.1	"0.00"	"0.00e+0"	"0.00e+0"	"AC009283.1"
	NEUROD2	"0.00"	"0.00e+0"	"0.00e+0"	"NEUROD2"
	GSDMA	"0.00"	"0.00e+0"	"0.00e+0"	"GSDMA"
	RARA-AS1	"0.00"	"0.00e+0"	"0.00e+0"	"RARA-AS1"
	KRT15	"0.00"	"0.00e+0"	"0.00e+0"	"KRT15"
	ZNF385C	"0.00"	"0.00e+0"	"0.00e+0"	"ZNF385C"
	HSPB9	"0.00"	"0.00e+0"	"0.00e+0"	"HSPB9"
	RAMP2-AS1	"0.00"	"0.00e+0"	"0.00e+0"	"RAMP2-AS1"
	RND2	"0.00"	"0.00e+0"	"0.00e+0"	"RND2"
	MEOX1	"0.00"	"0.00e+0"	"0.00e+0"	"MEOX1"
	MPP3	"0.00"	"0.00e+0"	"0.00e+0"	"MPP3"
	NAGS	"0.00"	"0.00e+0"	"0.00e+0"	"NAGS"
	SLC4A1	"0.00"	"0.00e+0"	"0.00e+0"	"SLC4A1"
	RUNDC3A-AS1	"0.00"	"0.00e+0"	"0.00e+0"	"RUNDC3A-AS1"
	RUNDC3A	"0.00"	"0.00e+0"	"0.00e+0"	"RUNDC3A"
	FZD2	"0.00"	"0.00e+0"	"0.00e+0"	"FZD2"
	PLCD3	"0.00"	"0.00e+0"	"0.00e+0"	"PLCD3"
	AC091132.1	"0.00"	"0.00e+0"	"0.00e+0"	"AC091132.1"
	AC025682.1	"0.00"	"0.00e+0"	"0.00e+0"	"AC025682.1"
	AC018521.2	"0.00"	"0.00e+0"	"0.00e+0"	"AC018521.2"
	SKAP1-AS1	"0.00"	"0.00e+0"	"0.00e+0"	"SKAP1-AS1"
	IGF2BP1	"0.00"	"0.00e+0"	"0.00e+0"	"IGF2BP1"
	AC091180.2	"0.00"	"0.00e+0"	"0.00e+0"	"AC091180.2"
	FLJ45513	"0.00"	"0.00e+0"	"0.00e+0"	"FLJ45513"
	LINC02071	"0.00"	"0.00e+0"	"0.00e+0"	"LINC02071"
	TOM1L1	"0.00"	"0.00e+0"	"0.00e+0"	"TOM1L1"
	HLF	"0.00"	"0.00e+0"	"0.00e+0"	"HLF"
	AC007638.1	"0.00"	"0.00e+0"	"0.00e+0"	"AC007638.1"
	SMIM36	"0.00"	"0.00e+0"	"0.00e+0"	"SMIM36"
	NOG	"0.00"	"0.00e+0"	"0.00e+0"	"NOG"
	CUEDC1	"0.00"	"0.00e+0"	"0.00e+0"	"CUEDC1"
	OR4D1	"0.00"	"0.00e+0"	"0.00e+0"	"OR4D1"
	LINC01476	"0.00"	"0.00e+0"	"0.00e+0"	"LINC01476"
	RNFT1-DT	"0.00"	"0.00e+0"	"0.00e+0"	"RNFT1-DT"
	EFCAB3	"0.00"	"0.00e+0"	"0.00e+0"	"EFCAB3"
	MARCH10	"0.00"	"0.00e+0"	"0.00e+0"	"MARCH10"
	MARCH10-DT	"0.00"	"0.00e+0"	"0.00e+0"	"MARCH10-DT"
	KCNH6	"0.00"	"0.00e+0"	"0.00e+0"	"KCNH6"
	PRR29	"0.00"	"0.00e+0"	"0.00e+0"	"PRR29"
	AC005803.1	"0.00"	"0.00e+0"	"0.00e+0"	"AC005803.1"
	TEX2	"0.00"	"0.00e+0"	"0.00e+0"	"TEX2"
	LRRC37A3	"0.00"	"0.00e+0"	"0.00e+0"	"LRRC37A3"
	AC007448.4	"0.00"	"0.00e+0"	"0.00e+0"	"AC007448.4"
	AC110921.1	"0.00"	"0.00e+0"	"0.00e+0"	"AC110921.1"
	AC005332.5	"0.00"	"0.00e+0"	"0.00e+0"	"AC005332.5"
	SLC16A6	"0.00"	"0.00e+0"	"0.00e+0"	"SLC16A6"
	LINC01483	"0.00"	"0.00e+0"	"0.00e+0"	"LINC01483"
	CDC42EP4	"0.00"	"0.00e+0"	"0.00e+0"	"CDC42EP4"
	AC100786.1	"0.00"	"0.00e+0"	"0.00e+0"	"AC100786.1"
	DNAI2	"0.00"	"0.00e+0"	"0.00e+0"	"DNAI2"
	C17orf77	"0.00"	"0.00e+0"	"0.00e+0"	"C17orf77"
	AC064805.1	"0.00"	"0.00e+0"	"0.00e+0"	"AC064805.1"
	CD300LF	"0.00"	"0.00e+0"	"0.00e+0"	"CD300LF"
	HID1	"0.00"	"0.00e+0"	"0.00e+0"	"HID1"
	SMIM6	"0.00"	"0.00e+0"	"0.00e+0"	"SMIM6"
	EVPL	"0.00"	"0.00e+0"	"0.00e+0"	"EVPL"
	RNF157-AS1	"0.00"	"0.00e+0"	"0.00e+0"	"RNF157-AS1"
	QRICH2	"0.00"	"0.00e+0"	"0.00e+0"	"QRICH2"
	ST6GALNAC1	"0.00"	"0.00e+0"	"0.00e+0"	"ST6GALNAC1"
	AC016168.2	"0.00"	"0.00e+0"	"0.00e+0"	"AC016168.2"
	AC021683.3	"0.00"	"0.00e+0"	"0.00e+0"	"AC021683.3"
	LINC01973	"0.00"	"0.00e+0"	"0.00e+0"	"LINC01973"
	C17orf99	"0.00"	"0.00e+0"	"0.00e+0"	"C17orf99"
	LINC01993	"0.00"	"0.00e+0"	"0.00e+0"	"LINC01993"
	AC022966.2	"0.00"	"0.00e+0"	"0.00e+0"	"AC022966.2"
	LINC01978	"0.00"	"0.00e+0"	"0.00e+0"	"LINC01978"
	CCDC40	"0.00"	"0.00e+0"	"0.00e+0"	"CCDC40"
	AC127496.1	"0.00"	"0.00e+0"	"0.00e+0"	"AC127496.1"
	AATK	"0.00"	"0.00e+0"	"0.00e+0"	"AATK"
	AC027601.1	"0.00"	"0.00e+0"	"0.00e+0"	"AC027601.1"
	SLC25A10	"0.00"	"0.00e+0"	"0.00e+0"	"SLC25A10"
	PYCR1	"0.00"	"0.00e+0"	"0.00e+0"	"PYCR1"
	AC129510.2	"0.00"	"0.00e+0"	"0.00e+0"	"AC129510.2"
	AC132872.5	"0.00"	"0.00e+0"	"0.00e+0"	"AC132872.5"
	AC132872.1	"0.00"	"0.00e+0"	"0.00e+0"	"AC132872.1"
	NARF-AS1	"0.00"	"0.00e+0"	"0.00e+0"	"NARF-AS1"
	AC124283.1	"0.00"	"0.00e+0"	"0.00e+0"	"AC124283.1"
	AP001178.3	"0.00"	"0.00e+0"	"0.00e+0"	"AP001178.3"
	AP001020.3	"0.00"	"0.00e+0"	"0.00e+0"	"AP001020.3"
	AP001020.2	"0.00"	"0.00e+0"	"0.00e+0"	"AP001020.2"
	AP000894.4	"0.00"	"0.00e+0"	"0.00e+0"	"AP000894.4"
	AP005136.4	"0.00"	"0.00e+0"	"0.00e+0"	"AP005136.4"
	MYOM1	"0.00"	"0.00e+0"	"0.00e+0"	"MYOM1"
	DLGAP1-AS3	"0.00"	"0.00e+0"	"0.00e+0"	"DLGAP1-AS3"
	AP001496.2	"0.00"	"0.00e+0"	"0.00e+0"	"AP001496.2"
	AP005899.1	"0.00"	"0.00e+0"	"0.00e+0"	"AP005899.1"
	AP001033.2	"0.00"	"0.00e+0"	"0.00e+0"	"AP001033.2"
	APCDD1	"0.00"	"0.00e+0"	"0.00e+0"	"APCDD1"
	GNAL	"0.00"	"0.00e+0"	"0.00e+0"	"GNAL"
	ANKRD62	"0.00"	"0.00e+0"	"0.00e+0"	"ANKRD62"
	AP001029.2	"0.00"	"0.00e+0"	"0.00e+0"	"AP001029.2"
	SPIRE1	"0.00"	"0.00e+0"	"0.00e+0"	"SPIRE1"
	AP005482.3	"0.00"	"0.00e+0"	"0.00e+0"	"AP005482.3"
	AP005482.1	"0.00"	"0.00e+0"	"0.00e+0"	"AP005482.1"
	AP001198.1	"0.00"	"0.00e+0"	"0.00e+0"	"AP001198.1"
	AP005131.7	"0.00"	"0.00e+0"	"0.00e+0"	"AP005131.7"
	ANKRD30B	"0.00"	"0.00e+0"	"0.00e+0"	"ANKRD30B"
	LINC01915	"0.00"	"0.00e+0"	"0.00e+0"	"LINC01915"
	DSG2	"0.00"	"0.00e+0"	"0.00e+0"	"DSG2"
	AC025887.2	"0.00"	"0.00e+0"	"0.00e+0"	"AC025887.2"
	DTNA	"0.00"	"0.00e+0"	"0.00e+0"	"DTNA"
	LINC01902	"0.00"	"0.00e+0"	"0.00e+0"	"LINC01902"
	RNF165	"0.00"	"0.00e+0"	"0.00e+0"	"RNF165"
	SNHG22	"0.00"	"0.00e+0"	"0.00e+0"	"SNHG22"
	CFAP53	"0.00"	"0.00e+0"	"0.00e+0"	"CFAP53"
	RAB27B	"0.00"	"0.00e+0"	"0.00e+0"	"RAB27B"
	AC090236.2	"0.00"	"0.00e+0"	"0.00e+0"	"AC090236.2"
	MIR122HG	"0.00"	"0.00e+0"	"0.00e+0"	"MIR122HG"
	AC090377.1	"0.00"	"0.00e+0"	"0.00e+0"	"AC090377.1"
	TNFRSF11A	"0.00"	"0.00e+0"	"0.00e+0"	"TNFRSF11A"
	HMSD	"0.00"	"0.00e+0"	"0.00e+0"	"HMSD"
	GTSCR1	"0.00"	"0.00e+0"	"0.00e+0"	"GTSCR1"
	AC079062.1	"0.00"	"0.00e+0"	"0.00e+0"	"AC079062.1"
	FBXO15	"0.00"	"0.00e+0"	"0.00e+0"	"FBXO15"
	AC015819.2	"0.00"	"0.00e+0"	"0.00e+0"	"AC015819.2"
	AC015819.1	"0.00"	"0.00e+0"	"0.00e+0"	"AC015819.1"
	AC018413.1	"0.00"	"0.00e+0"	"0.00e+0"	"AC018413.1"
	ZNF236-DT	"0.00"	"0.00e+0"	"0.00e+0"	"ZNF236-DT"
	GALR1	"0.00"	"0.00e+0"	"0.00e+0"	"GALR1"
	AC016588.2	"0.00"	"0.00e+0"	"0.00e+0"	"AC016588.2"
	AC009005.1	"0.00"	"0.00e+0"	"0.00e+0"	"AC009005.1"
	FGF22	"0.00"	"0.00e+0"	"0.00e+0"	"FGF22"
	PRSS57	"0.00"	"0.00e+0"	"0.00e+0"	"PRSS57"
	LINC01836	"0.00"	"0.00e+0"	"0.00e+0"	"LINC01836"
	AC027307.3	"0.00"	"0.00e+0"	"0.00e+0"	"AC027307.3"
	PCSK4	"0.00"	"0.00e+0"	"0.00e+0"	"PCSK4"
	ADAMTSL5	"0.00"	"0.00e+0"	"0.00e+0"	"ADAMTSL5"
	AC027307.1	"0.00"	"0.00e+0"	"0.00e+0"	"AC027307.1"
	ATP8B3	"0.00"	"0.00e+0"	"0.00e+0"	"ATP8B3"
	AC004490.1	"0.00"	"0.00e+0"	"0.00e+0"	"AC004490.1"
	AC006538.1	"0.00"	"0.00e+0"	"0.00e+0"	"AC006538.1"
	GNA11	"0.00"	"0.00e+0"	"0.00e+0"	"GNA11"
	SMIM24	"0.00"	"0.00e+0"	"0.00e+0"	"SMIM24"
	TJP3	"0.00"	"0.00e+0"	"0.00e+0"	"TJP3"
	ZFR2	"0.00"	"0.00e+0"	"0.00e+0"	"ZFR2"
	SHD	"0.00"	"0.00e+0"	"0.00e+0"	"SHD"
	FSD1	"0.00"	"0.00e+0"	"0.00e+0"	"FSD1"
	STAP2	"0.00"	"0.00e+0"	"0.00e+0"	"STAP2"
	PLIN5	"0.00"	"0.00e+0"	"0.00e+0"	"PLIN5"
	AC005339.1	"0.00"	"0.00e+0"	"0.00e+0"	"AC005339.1"
	UHRF1	"0.00"	"0.00e+0"	"0.00e+0"	"UHRF1"
[truncated: 18,437 more rows]

## Sheet: Bc MEM
B MEM
Welch's t-Test (diffxpy)
less than 10 cells in a group (ctrl n=4); no DEG calculation possible
	Gene	"Log Fold Change"	"p-value"	"padj"	"name"
	AL627309.5	"0.00"	"0.00e+0"	"0.00e+0"	"AL627309.5"
	AL645608.2	"0.00"	"0.00e+0"	"0.00e+0"	"AL645608.2"
	DVL1	"0.00"	"0.00e+0"	"0.00e+0"	"DVL1"
	AL391244.2	"0.00"	"0.00e+0"	"0.00e+0"	"AL391244.2"
	ANKRD65	"0.00"	"0.00e+0"	"0.00e+0"	"ANKRD65"
	FNDC10	"0.00"	"0.00e+0"	"0.00e+0"	"FNDC10"
	MMP23B	"0.00"	"0.00e+0"	"0.00e+0"	"MMP23B"
	FO704657.1	"0.00"	"0.00e+0"	"0.00e+0"	"FO704657.1"
	TMEM52	"0.00"	"0.00e+0"	"0.00e+0"	"TMEM52"
	CFAP74	"0.00"	"0.00e+0"	"0.00e+0"	"CFAP74"
	AL391845.2	"0.00"	"0.00e+0"	"0.00e+0"	"AL391845.2"
	GABRD	"0.00"	"0.00e+0"	"0.00e+0"	"GABRD"
	PRKCZ-AS1	"0.00"	"0.00e+0"	"0.00e+0"	"PRKCZ-AS1"
	MEGF6	"0.00"	"0.00e+0"	"0.00e+0"	"MEGF6"
	AL513320.1	"0.00"	"0.00e+0"	"0.00e+0"	"AL513320.1"
	CCDC27	"0.00"	"0.00e+0"	"0.00e+0"	"CCDC27"
	AL805961.1	"0.00"	"0.00e+0"	"0.00e+0"	"AL805961.1"
	NPHP4	"0.00"	"0.00e+0"	"0.00e+0"	"NPHP4"
	RNF207	"0.00"	"0.00e+0"	"0.00e+0"	"RNF207"
	LINC00337	"0.00"	"0.00e+0"	"0.00e+0"	"LINC00337"
	GPR153	"0.00"	"0.00e+0"	"0.00e+0"	"GPR153"
	AL031848.2	"0.00"	"0.00e+0"	"0.00e+0"	"AL031848.2"
	HES2	"0.00"	"0.00e+0"	"0.00e+0"	"HES2"
	ESPN	"0.00"	"0.00e+0"	"0.00e+0"	"ESPN"
	PLEKHG5	"0.00"	"0.00e+0"	"0.00e+0"	"PLEKHG5"
	LINC01672	"0.00"	"0.00e+0"	"0.00e+0"	"LINC01672"
	AL591163.1	"0.00"	"0.00e+0"	"0.00e+0"	"AL591163.1"
	Z98884.1	"0.00"	"0.00e+0"	"0.00e+0"	"Z98884.1"
	AL034417.4	"0.00"	"0.00e+0"	"0.00e+0"	"AL034417.4"
	AL034417.3	"0.00"	"0.00e+0"	"0.00e+0"	"AL034417.3"
	SLC45A1	"0.00"	"0.00e+0"	"0.00e+0"	"SLC45A1"
	ENO1-AS1	"0.00"	"0.00e+0"	"0.00e+0"	"ENO1-AS1"
	CA6	"0.00"	"0.00e+0"	"0.00e+0"	"CA6"
	GPR157	"0.00"	"0.00e+0"	"0.00e+0"	"GPR157"
	MASP2	"0.00"	"0.00e+0"	"0.00e+0"	"MASP2"
	AL109811.1	"0.00"	"0.00e+0"	"0.00e+0"	"AL109811.1"
	C1orf167	"0.00"	"0.00e+0"	"0.00e+0"	"C1orf167"
	TNFRSF8	"0.00"	"0.00e+0"	"0.00e+0"	"TNFRSF8"
	DHRS3	"0.00"	"0.00e+0"	"0.00e+0"	"DHRS3"
	PDPN	"0.00"	"0.00e+0"	"0.00e+0"	"PDPN"
	TMEM51	"0.00"	"0.00e+0"	"0.00e+0"	"TMEM51"
	SRARP	"0.00"	"0.00e+0"	"0.00e+0"	"SRARP"
	AL137802.2	"0.00"	"0.00e+0"	"0.00e+0"	"AL137802.2"
	PADI4	"0.00"	"0.00e+0"	"0.00e+0"	"PADI4"
	PADI6	"0.00"	"0.00e+0"	"0.00e+0"	"PADI6"
	ARHGEF10L	"0.00"	"0.00e+0"	"0.00e+0"	"ARHGEF10L"
	CDA	"0.00"	"0.00e+0"	"0.00e+0"	"CDA"
	PINK1-AS	"0.00"	"0.00e+0"	"0.00e+0"	"PINK1-AS"
	KIF17	"0.00"	"0.00e+0"	"0.00e+0"	"KIF17"
	AL031005.2	"0.00"	"0.00e+0"	"0.00e+0"	"AL031005.2"
	NBPF3	"0.00"	"0.00e+0"	"0.00e+0"	"NBPF3"
	LDLRAD2	"0.00"	"0.00e+0"	"0.00e+0"	"LDLRAD2"
	EPHB2	"0.00"	"0.00e+0"	"0.00e+0"	"EPHB2"
	NCMAP	"0.00"	"0.00e+0"	"0.00e+0"	"NCMAP"
	AL050344.1	"0.00"	"0.00e+0"	"0.00e+0"	"AL050344.1"
	AL031432.1	"0.00"	"0.00e+0"	"0.00e+0"	"AL031432.1"
	AL606491.1	"0.00"	"0.00e+0"	"0.00e+0"	"AL606491.1"
	AL020996.1	"0.00"	"0.00e+0"	"0.00e+0"	"AL020996.1"
	FAM110D	"0.00"	"0.00e+0"	"0.00e+0"	"FAM110D"
	LIN28A	"0.00"	"0.00e+0"	"0.00e+0"	"LIN28A"
	BX293535.1	"0.00"	"0.00e+0"	"0.00e+0"	"BX293535.1"
	AL020997.3	"0.00"	"0.00e+0"	"0.00e+0"	"AL020997.3"
	AL009181.1	"0.00"	"0.00e+0"	"0.00e+0"	"AL009181.1"
	SDC3	"0.00"	"0.00e+0"	"0.00e+0"	"SDC3"
	AL445248.1	"0.00"	"0.00e+0"	"0.00e+0"	"AL445248.1"
	FAM167B	"0.00"	"0.00e+0"	"0.00e+0"	"FAM167B"
	AC114489.1	"0.00"	"0.00e+0"	"0.00e+0"	"AC114489.1"
	ZSCAN20	"0.00"	"0.00e+0"	"0.00e+0"	"ZSCAN20"
	TFAP2E	"0.00"	"0.00e+0"	"0.00e+0"	"TFAP2E"
	AL139286.3	"0.00"	"0.00e+0"	"0.00e+0"	"AL139286.3"
	COL8A2	"0.00"	"0.00e+0"	"0.00e+0"	"COL8A2"
	SH3D21	"0.00"	"0.00e+0"	"0.00e+0"	"SH3D21"
	CSF3R	"0.00"	"0.00e+0"	"0.00e+0"	"CSF3R"
	LINC01137	"0.00"	"0.00e+0"	"0.00e+0"	"LINC01137"
	CDCA8	"0.00"	"0.00e+0"	"0.00e+0"	"CDCA8"
	AL929472.2	"0.00"	"0.00e+0"	"0.00e+0"	"AL929472.2"
	AL139260.1	"0.00"	"0.00e+0"	"0.00e+0"	"AL139260.1"
	PABPC4-AS1	"0.00"	"0.00e+0"	"0.00e+0"	"PABPC4-AS1"
	MYCL	"0.00"	"0.00e+0"	"0.00e+0"	"MYCL"
	AL031985.3	"0.00"	"0.00e+0"	"0.00e+0"	"AL031985.3"
	RIMS3	"0.00"	"0.00e+0"	"0.00e+0"	"RIMS3"
	TIE1	"0.00"	"0.00e+0"	"0.00e+0"	"TIE1"
	AL357079.1	"0.00"	"0.00e+0"	"0.00e+0"	"AL357079.1"
	B4GALT2	"0.00"	"0.00e+0"	"0.00e+0"	"B4GALT2"
	KIF2C	"0.00"	"0.00e+0"	"0.00e+0"	"KIF2C"
	BTBD19	"0.00"	"0.00e+0"	"0.00e+0"	"BTBD19"
	HPDL	"0.00"	"0.00e+0"	"0.00e+0"	"HPDL"
	PIK3R3	"0.00"	"0.00e+0"	"0.00e+0"	"PIK3R3"
	FAAH	"0.00"	"0.00e+0"	"0.00e+0"	"FAAH"
	DMBX1	"0.00"	"0.00e+0"	"0.00e+0"	"DMBX1"
	CYP4A22-AS1	"0.00"	"0.00e+0"	"0.00e+0"	"CYP4A22-AS1"
	STIL	"0.00"	"0.00e+0"	"0.00e+0"	"STIL"
	FOXD2-AS1	"0.00"	"0.00e+0"	"0.00e+0"	"FOXD2-AS1"
	SPATA6	"0.00"	"0.00e+0"	"0.00e+0"	"SPATA6"
	ELAVL4	"0.00"	"0.00e+0"	"0.00e+0"	"ELAVL4"
	LINC01562	"0.00"	"0.00e+0"	"0.00e+0"	"LINC01562"
	TTC39A	"0.00"	"0.00e+0"	"0.00e+0"	"TTC39A"
	TTC39A-AS1	"0.00"	"0.00e+0"	"0.00e+0"	"TTC39A-AS1"
	RAB3B	"0.00"	"0.00e+0"	"0.00e+0"	"RAB3B"
	ORC1	"0.00"	"0.00e+0"	"0.00e+0"	"ORC1"
	AL590440.2	"0.00"	"0.00e+0"	"0.00e+0"	"AL590440.2"
	DAB1	"0.00"	"0.00e+0"	"0.00e+0"	"DAB1"
	TACSTD2	"0.00"	"0.00e+0"	"0.00e+0"	"TACSTD2"
	L1TD1	"0.00"	"0.00e+0"	"0.00e+0"	"L1TD1"
	LINC01359	"0.00"	"0.00e+0"	"0.00e+0"	"LINC01359"
	WDR78	"0.00"	"0.00e+0"	"0.00e+0"	"WDR78"
	AL133320.2	"0.00"	"0.00e+0"	"0.00e+0"	"AL133320.2"
	IL23R	"0.00"	"0.00e+0"	"0.00e+0"	"IL23R"
	CTH	"0.00"	"0.00e+0"	"0.00e+0"	"CTH"
	PTGER3	"0.00"	"0.00e+0"	"0.00e+0"	"PTGER3"
	ZRANB2-AS2	"0.00"	"0.00e+0"	"0.00e+0"	"ZRANB2-AS2"
	NEGR1	"0.00"	"0.00e+0"	"0.00e+0"	"NEGR1"
	ST6GALNAC3	"0.00"	"0.00e+0"	"0.00e+0"	"ST6GALNAC3"
	AK5	"0.00"	"0.00e+0"	"0.00e+0"	"AK5"
	AL359762.1	"0.00"	"0.00e+0"	"0.00e+0"	"AL359762.1"
	SSX2IP	"0.00"	"0.00e+0"	"0.00e+0"	"SSX2IP"
	LPAR3	"0.00"	"0.00e+0"	"0.00e+0"	"LPAR3"
	WDR63	"0.00"	"0.00e+0"	"0.00e+0"	"WDR63"
	MCOLN3	"0.00"	"0.00e+0"	"0.00e+0"	"MCOLN3"
	AC099568.1	"0.00"	"0.00e+0"	"0.00e+0"	"AC099568.1"
	AL627316.1	"0.00"	"0.00e+0"	"0.00e+0"	"AL627316.1"
	LINC02609	"0.00"	"0.00e+0"	"0.00e+0"	"LINC02609"
	EPHX4	"0.00"	"0.00e+0"	"0.00e+0"	"EPHX4"
	ARHGAP29	"0.00"	"0.00e+0"	"0.00e+0"	"ARHGAP29"
	AC092802.1	"0.00"	"0.00e+0"	"0.00e+0"	"AC092802.1"
	AC118553.1	"0.00"	"0.00e+0"	"0.00e+0"	"AC118553.1"
	AL445928.2	"0.00"	"0.00e+0"	"0.00e+0"	"AL445928.2"
	VCAM1	"0.00"	"0.00e+0"	"0.00e+0"	"VCAM1"
	AC104506.1	"0.00"	"0.00e+0"	"0.00e+0"	"AC104506.1"
	CELSR2	"0.00"	"0.00e+0"	"0.00e+0"	"CELSR2"
	PSRC1	"0.00"	"0.00e+0"	"0.00e+0"	"PSRC1"
	AMIGO1	"0.00"	"0.00e+0"	"0.00e+0"	"AMIGO1"
	CSF1	"0.00"	"0.00e+0"	"0.00e+0"	"CSF1"
	AL160006.1	"0.00"	"0.00e+0"	"0.00e+0"	"AL160006.1"
	RBM15-AS1	"0.00"	"0.00e+0"	"0.00e+0"	"RBM15-AS1"
	PIFO	"0.00"	"0.00e+0"	"0.00e+0"	"PIFO"
	TMIGD3	"0.00"	"0.00e+0"	"0.00e+0"	"TMIGD3"
	AL049557.1	"0.00"	"0.00e+0"	"0.00e+0"	"AL049557.1"
	CTTNBP2NL	"0.00"	"0.00e+0"	"0.00e+0"	"CTTNBP2NL"
	AL603832.1	"0.00"	"0.00e+0"	"0.00e+0"	"AL603832.1"
	LINC01356	"0.00"	"0.00e+0"	"0.00e+0"	"LINC01356"
	LINC01357	"0.00"	"0.00e+0"	"0.00e+0"	"LINC01357"
	AP4B1-AS1	"0.00"	"0.00e+0"	"0.00e+0"	"AP4B1-AS1"
	DENND2C	"0.00"	"0.00e+0"	"0.00e+0"	"DENND2C"
	LINC01762	"0.00"	"0.00e+0"	"0.00e+0"	"LINC01762"
	TRIM45	"0.00"	"0.00e+0"	"0.00e+0"	"TRIM45"
	AL358072.1	"0.00"	"0.00e+0"	"0.00e+0"	"AL358072.1"
	FCGR1B	"0.00"	"0.00e+0"	"0.00e+0"	"FCGR1B"
	AC239800.2	"0.00"	"0.00e+0"	"0.00e+0"	"AC239800.2"
	HIST2H3PS2	"0.00"	"0.00e+0"	"0.00e+0"	"HIST2H3PS2"
	AC239860.4	"0.00"	"0.00e+0"	"0.00e+0"	"AC239860.4"
	NUDT17	"0.00"	"0.00e+0"	"0.00e+0"	"NUDT17"
	ANKRD35	"0.00"	"0.00e+0"	"0.00e+0"	"ANKRD35"
	LINC01719	"0.00"	"0.00e+0"	"0.00e+0"	"LINC01719"
	LINC02804	"0.00"	"0.00e+0"	"0.00e+0"	"LINC02804"
	HIST2H2AA3	"0.00"	"0.00e+0"	"0.00e+0"	"HIST2H2AA3"
	HIST2H2AA4	"0.00"	"0.00e+0"	"0.00e+0"	"HIST2H2AA4"
	HIST2H2AB	"0.00"	"0.00e+0"	"0.00e+0"	"HIST2H2AB"
	SV2A	"0.00"	"0.00e+0"	"0.00e+0"	"SV2A"
	MTMR11	"0.00"	"0.00e+0"	"0.00e+0"	"MTMR11"
	ADAMTSL4	"0.00"	"0.00e+0"	"0.00e+0"	"ADAMTSL4"
	ADAMTSL4-AS1	"0.00"	"0.00e+0"	"0.00e+0"	"ADAMTSL4-AS1"
	TUFT1	"0.00"	"0.00e+0"	"0.00e+0"	"TUFT1"
	OAZ3	"0.00"	"0.00e+0"	"0.00e+0"	"OAZ3"
	RORC	"0.00"	"0.00e+0"	"0.00e+0"	"RORC"
	AL450992.1	"0.00"	"0.00e+0"	"0.00e+0"	"AL450992.1"
	FLG2	"0.00"	"0.00e+0"	"0.00e+0"	"FLG2"
	S100A12	"0.00"	"0.00e+0"	"0.00e+0"	"S100A12"
	S100A5	"0.00"	"0.00e+0"	"0.00e+0"	"S100A5"
	S100A2	"0.00"	"0.00e+0"	"0.00e+0"	"S100A2"
	AL162258.2	"0.00"	"0.00e+0"	"0.00e+0"	"AL162258.2"
	AL358472.2	"0.00"	"0.00e+0"	"0.00e+0"	"AL358472.2"
	NUP210L	"0.00"	"0.00e+0"	"0.00e+0"	"NUP210L"
	IL6R-AS1	"0.00"	"0.00e+0"	"0.00e+0"	"IL6R-AS1"
	SHE	"0.00"	"0.00e+0"	"0.00e+0"	"SHE"
	AL451085.1	"0.00"	"0.00e+0"	"0.00e+0"	"AL451085.1"
	DCST1-AS1	"0.00"	"0.00e+0"	"0.00e+0"	"DCST1-AS1"
	TRIM46	"0.00"	"0.00e+0"	"0.00e+0"	"TRIM46"
	AL355388.2	"0.00"	"0.00e+0"	"0.00e+0"	"AL355388.2"
	SEMA4A	"0.00"	"0.00e+0"	"0.00e+0"	"SEMA4A"
	PAQR6	"0.00"	"0.00e+0"	"0.00e+0"	"PAQR6"
	C1orf61	"0.00"	"0.00e+0"	"0.00e+0"	"C1orf61"
	AL365181.1	"0.00"	"0.00e+0"	"0.00e+0"	"AL365181.1"
	AL590666.3	"0.00"	"0.00e+0"	"0.00e+0"	"AL590666.3"
	AL138899.1	"0.00"	"0.00e+0"	"0.00e+0"	"AL138899.1"
	CD1A	"0.00"	"0.00e+0"	"0.00e+0"	"CD1A"
	CD1B	"0.00"	"0.00e+0"	"0.00e+0"	"CD1B"
	ATP1A2	"0.00"	"0.00e+0"	"0.00e+0"	"ATP1A2"
	AL121985.1	"0.00"	"0.00e+0"	"0.00e+0"	"AL121985.1"
	CD244	"0.00"	"0.00e+0"	"0.00e+0"	"CD244"
	NR1I3	"0.00"	"0.00e+0"	"0.00e+0"	"NR1I3"
	SH2D1B	"0.00"	"0.00e+0"	"0.00e+0"	"SH2D1B"
	AL596325.2	"0.00"	"0.00e+0"	"0.00e+0"	"AL596325.2"
	PBX1	"0.00"	"0.00e+0"	"0.00e+0"	"PBX1"
	AL356441.1	"0.00"	"0.00e+0"	"0.00e+0"	"AL356441.1"
	AL358115.1	"0.00"	"0.00e+0"	"0.00e+0"	"AL358115.1"
	MAEL	"0.00"	"0.00e+0"	"0.00e+0"	"MAEL"
	GPA33	"0.00"	"0.00e+0"	"0.00e+0"	"GPA33"
	LINC01363	"0.00"	"0.00e+0"	"0.00e+0"	"LINC01363"
	AL359962.2	"0.00"	"0.00e+0"	"0.00e+0"	"AL359962.2"
	GPR161	"0.00"	"0.00e+0"	"0.00e+0"	"GPR161"
	XCL1	"0.00"	"0.00e+0"	"0.00e+0"	"XCL1"
	SLC19A2	"0.00"	"0.00e+0"	"0.00e+0"	"SLC19A2"
	SELP	"0.00"	"0.00e+0"	"0.00e+0"	"SELP"
	TNFSF4	"0.00"	"0.00e+0"	"0.00e+0"	"TNFSF4"
	ANKRD45	"0.00"	"0.00e+0"	"0.00e+0"	"ANKRD45"
	RABGAP1L-DT	"0.00"	"0.00e+0"	"0.00e+0"	"RABGAP1L-DT"
	AL353708.1	"0.00"	"0.00e+0"	"0.00e+0"	"AL353708.1"
	KIAA1614	"0.00"	"0.00e+0"	"0.00e+0"	"KIAA1614"
	AL162431.1	"0.00"	"0.00e+0"	"0.00e+0"	"AL162431.1"
	LAMC2	"0.00"	"0.00e+0"	"0.00e+0"	"LAMC2"
	RGL1	"0.00"	"0.00e+0"	"0.00e+0"	"RGL1"
	COLGALT2	"0.00"	"0.00e+0"	"0.00e+0"	"COLGALT2"
	AL096803.2	"0.00"	"0.00e+0"	"0.00e+0"	"AL096803.2"
	PTGS2	"0.00"	"0.00e+0"	"0.00e+0"	"PTGS2"
	PLA2G4A	"0.00"	"0.00e+0"	"0.00e+0"	"PLA2G4A"
	ERVMER61-1	"0.00"	"0.00e+0"	"0.00e+0"	"ERVMER61-1"
	RGS18	"0.00"	"0.00e+0"	"0.00e+0"	"RGS18"
	AL390957.1	"0.00"	"0.00e+0"	"0.00e+0"	"AL390957.1"
	AL136987.1	"0.00"	"0.00e+0"	"0.00e+0"	"AL136987.1"
	B3GALT2	"0.00"	"0.00e+0"	"0.00e+0"	"B3GALT2"
	AL136456.1	"0.00"	"0.00e+0"	"0.00e+0"	"AL136456.1"
	AL353072.2	"0.00"	"0.00e+0"	"0.00e+0"	"AL353072.2"
	AL353709.1	"0.00"	"0.00e+0"	"0.00e+0"	"AL353709.1"
	LINC01724	"0.00"	"0.00e+0"	"0.00e+0"	"LINC01724"
	ASPM	"0.00"	"0.00e+0"	"0.00e+0"	"ASPM"
	CAMSAP2	"0.00"	"0.00e+0"	"0.00e+0"	"CAMSAP2"
	AL358473.1	"0.00"	"0.00e+0"	"0.00e+0"	"AL358473.1"
	TNNT2	"0.00"	"0.00e+0"	"0.00e+0"	"TNNT2"
	PHLDA3	"0.00"	"0.00e+0"	"0.00e+0"	"PHLDA3"
	IPO9-AS1	"0.00"	"0.00e+0"	"0.00e+0"	"IPO9-AS1"
	SHISA4	"0.00"	"0.00e+0"	"0.00e+0"	"SHISA4"
	LGR6	"0.00"	"0.00e+0"	"0.00e+0"	"LGR6"
	PPFIA4	"0.00"	"0.00e+0"	"0.00e+0"	"PPFIA4"
	PRELP	"0.00"	"0.00e+0"	"0.00e+0"	"PRELP"
	AL592146.2	"0.00"	"0.00e+0"	"0.00e+0"	"AL592146.2"
	AL512306.3	"0.00"	"0.00e+0"	"0.00e+0"	"AL512306.3"
	AL512306.2	"0.00"	"0.00e+0"	"0.00e+0"	"AL512306.2"
	LEMD1-DT	"0.00"	"0.00e+0"	"0.00e+0"	"LEMD1-DT"
	CDK18	"0.00"	"0.00e+0"	"0.00e+0"	"CDK18"
	RAB7B	"0.00"	"0.00e+0"	"0.00e+0"	"RAB7B"
	DYRK3	"0.00"	"0.00e+0"	"0.00e+0"	"DYRK3"
	IL10	"0.00"	"0.00e+0"	"0.00e+0"	"IL10"
	PIGR	"0.00"	"0.00e+0"	"0.00e+0"	"PIGR"
	PLXNA2	"0.00"	"0.00e+0"	"0.00e+0"	"PLXNA2"
	HSD11B1-AS1	"0.00"	"0.00e+0"	"0.00e+0"	"HSD11B1-AS1"
	SYT14	"0.00"	"0.00e+0"	"0.00e+0"	"SYT14"
	AL360091.3	"0.00"	"0.00e+0"	"0.00e+0"	"AL360091.3"
	ATF3	"0.00"	"0.00e+0"	"0.00e+0"	"ATF3"
	LINC02773	"0.00"	"0.00e+0"	"0.00e+0"	"LINC02773"
	KCTD3	"0.00"	"0.00e+0"	"0.00e+0"	"KCTD3"
	LYPLAL1-DT	"0.00"	"0.00e+0"	"0.00e+0"	"LYPLAL1-DT"
	ZC3H11B	"0.00"	"0.00e+0"	"0.00e+0"	"ZC3H11B"
	LINC02817	"0.00"	"0.00e+0"	"0.00e+0"	"LINC02817"
	TAF1A-AS1	"0.00"	"0.00e+0"	"0.00e+0"	"TAF1A-AS1"
	SUSD4	"0.00"	"0.00e+0"	"0.00e+0"	"SUSD4"
	AC092809.2	"0.00"	"0.00e+0"	"0.00e+0"	"AC092809.2"
	ITPKB-AS1	"0.00"	"0.00e+0"	"0.00e+0"	"ITPKB-AS1"
	AL731702.1	"0.00"	"0.00e+0"	"0.00e+0"	"AL731702.1"
	OBSCN-AS1	"0.00"	"0.00e+0"	"0.00e+0"	"OBSCN-AS1"
	AL353593.3	"0.00"	"0.00e+0"	"0.00e+0"	"AL353593.3"
	HIST3H2BB	"0.00"	"0.00e+0"	"0.00e+0"	"HIST3H2BB"
	TMEM78	"0.00"	"0.00e+0"	"0.00e+0"	"TMEM78"
	LINC01736	"0.00"	"0.00e+0"	"0.00e+0"	"LINC01736"
	PGBD5	"0.00"	"0.00e+0"	"0.00e+0"	"PGBD5"
	C1orf198	"0.00"	"0.00e+0"	"0.00e+0"	"C1orf198"
	AL445524.1	"0.00"	"0.00e+0"	"0.00e+0"	"AL445524.1"
	AL136171.2	"0.00"	"0.00e+0"	"0.00e+0"	"AL136171.2"
	MAP3K21	"0.00"	"0.00e+0"	"0.00e+0"	"MAP3K21"
	KCNK1	"0.00"	"0.00e+0"	"0.00e+0"	"KCNK1"
	SLC35F3	"0.00"	"0.00e+0"	"0.00e+0"	"SLC35F3"
	AL355472.3	"0.00"	"0.00e+0"	"0.00e+0"	"AL355472.3"
	AL391832.2	"0.00"	"0.00e+0"	"0.00e+0"	"AL391832.2"
	AL732292.2	"0.00"	"0.00e+0"	"0.00e+0"	"AL732292.2"
	AL359921.2	"0.00"	"0.00e+0"	"0.00e+0"	"AL359921.2"
	AL359921.1	"0.00"	"0.00e+0"	"0.00e+0"	"AL359921.1"
	GREM2	"0.00"	"0.00e+0"	"0.00e+0"	"GREM2"
	WDR64	"0.00"	"0.00e+0"	"0.00e+0"	"WDR64"
	AKT3-IT1	"0.00"	"0.00e+0"	"0.00e+0"	"AKT3-IT1"
	AC118555.1	"0.00"	"0.00e+0"	"0.00e+0"	"AC118555.1"
	AC104335.1	"0.00"	"0.00e+0"	"0.00e+0"	"AC104335.1"
	NLRP3	"0.00"	"0.00e+0"	"0.00e+0"	"NLRP3"
	OR2B11	"0.00"	"0.00e+0"	"0.00e+0"	"OR2B11"
	AL390860.1	"0.00"	"0.00e+0"	"0.00e+0"	"AL390860.1"
	OR2L2	"0.00"	"0.00e+0"	"0.00e+0"	"OR2L2"
	OR2M4	"0.00"	"0.00e+0"	"0.00e+0"	"OR2M4"
	OR2G6	"0.00"	"0.00e+0"	"0.00e+0"	"OR2G6"
	AC098483.1	"0.00"	"0.00e+0"	"0.00e+0"	"AC098483.1"
	SNTG2-AS1	"0.00"	"0.00e+0"	"0.00e+0"	"SNTG2-AS1"
	TPO	"0.00"	"0.00e+0"	"0.00e+0"	"TPO"
	LINC01304	"0.00"	"0.00e+0"	"0.00e+0"	"LINC01304"
	SILC1	"0.00"	"0.00e+0"	"0.00e+0"	"SILC1"
	RNF144A-AS1	"0.00"	"0.00e+0"	"0.00e+0"	"RNF144A-AS1"
	AC092580.4	"0.00"	"0.00e+0"	"0.00e+0"	"AC092580.4"
	LINC01814	"0.00"	"0.00e+0"	"0.00e+0"	"LINC01814"
	MBOAT2	"0.00"	"0.00e+0"	"0.00e+0"	"MBOAT2"
	AC093904.4	"0.00"	"0.00e+0"	"0.00e+0"	"AC093904.4"
	ASAP2	"0.00"	"0.00e+0"	"0.00e+0"	"ASAP2"
	AC007240.3	"0.00"	"0.00e+0"	"0.00e+0"	"AC007240.3"
	AC062028.1	"0.00"	"0.00e+0"	"0.00e+0"	"AC062028.1"
	C2orf50	"0.00"	"0.00e+0"	"0.00e+0"	"C2orf50"
	GREB1	"0.00"	"0.00e+0"	"0.00e+0"	"GREB1"
	GACAT3	"0.00"	"0.00e+0"	"0.00e+0"	"GACAT3"
	AC130710.1	"0.00"	"0.00e+0"	"0.00e+0"	"AC130710.1"
	MFSD2B	"0.00"	"0.00e+0"	"0.00e+0"	"MFSD2B"
	FKBP1B	"0.00"	"0.00e+0"	"0.00e+0"	"FKBP1B"
	CENPO	"0.00"	"0.00e+0"	"0.00e+0"	"CENPO"
	EFR3B	"0.00"	"0.00e+0"	"0.00e+0"	"EFR3B"
	GAREM2	"0.00"	"0.00e+0"	"0.00e+0"	"GAREM2"
	OTOF	"0.00"	"0.00e+0"	"0.00e+0"	"OTOF"
	DPYSL5	"0.00"	"0.00e+0"	"0.00e+0"	"DPYSL5"
	MAPRE3	"0.00"	"0.00e+0"	"0.00e+0"	"MAPRE3"
	AC013403.2	"0.00"	"0.00e+0"	"0.00e+0"	"AC013403.2"
	TCF23	"0.00"	"0.00e+0"	"0.00e+0"	"TCF23"
	UCN	"0.00"	"0.00e+0"	"0.00e+0"	"UCN"
	IFT172	"0.00"	"0.00e+0"	"0.00e+0"	"IFT172"
	PLB1	"0.00"	"0.00e+0"	"0.00e+0"	"PLB1"
	AC092164.1	"0.00"	"0.00e+0"	"0.00e+0"	"AC092164.1"
	SPDYA	"0.00"	"0.00e+0"	"0.00e+0"	"SPDYA"
	TOGARAM2	"0.00"	"0.00e+0"	"0.00e+0"	"TOGARAM2"
	LINC01936	"0.00"	"0.00e+0"	"0.00e+0"	"LINC01936"
	NLRC4	"0.00"	"0.00e+0"	"0.00e+0"	"NLRC4"
	AL133243.2	"0.00"	"0.00e+0"	"0.00e+0"	"AL133243.2"
	AC017050.1	"0.00"	"0.00e+0"	"0.00e+0"	"AC017050.1"
	LINC01320	"0.00"	"0.00e+0"	"0.00e+0"	"LINC01320"
	CYP1B1	"0.00"	"0.00e+0"	"0.00e+0"	"CYP1B1"
	CYP1B1-AS1	"0.00"	"0.00e+0"	"0.00e+0"	"CYP1B1-AS1"
	AC074366.1	"0.00"	"0.00e+0"	"0.00e+0"	"AC074366.1"
	SLC8A1-AS1	"0.00"	"0.00e+0"	"0.00e+0"	"SLC8A1-AS1"
	SLC8A1	"0.00"	"0.00e+0"	"0.00e+0"	"SLC8A1"
	LINC01913	"0.00"	"0.00e+0"	"0.00e+0"	"LINC01913"
	C2orf91	"0.00"	"0.00e+0"	"0.00e+0"	"C2orf91"
	HAAO	"0.00"	"0.00e+0"	"0.00e+0"	"HAAO"
	LINC02580	"0.00"	"0.00e+0"	"0.00e+0"	"LINC02580"
	AC010883.2	"0.00"	"0.00e+0"	"0.00e+0"	"AC010883.2"
	PLEKHH2	"0.00"	"0.00e+0"	"0.00e+0"	"PLEKHH2"
	SLC3A1	"0.00"	"0.00e+0"	"0.00e+0"	"SLC3A1"
	LINC01121	"0.00"	"0.00e+0"	"0.00e+0"	"LINC01121"
	AC009236.1	"0.00"	"0.00e+0"	"0.00e+0"	"AC009236.1"
	EPAS1	"0.00"	"0.00e+0"	"0.00e+0"	"EPAS1"
	LINC01118	"0.00"	"0.00e+0"	"0.00e+0"	"LINC01118"
	AC073283.1	"0.00"	"0.00e+0"	"0.00e+0"	"AC073283.1"
	AC093635.1	"0.00"	"0.00e+0"	"0.00e+0"	"AC093635.1"
	STON1	"0.00"	"0.00e+0"	"0.00e+0"	"STON1"
	AC008280.3	"0.00"	"0.00e+0"	"0.00e+0"	"AC008280.3"
	CLHC1	"0.00"	"0.00e+0"	"0.00e+0"	"CLHC1"
	LINC01122	"0.00"	"0.00e+0"	"0.00e+0"	"LINC01122"
	AC007381.2	"0.00"	"0.00e+0"	"0.00e+0"	"AC007381.2"
	AC016727.3	"0.00"	"0.00e+0"	"0.00e+0"	"AC016727.3"
	TMEM17	"0.00"	"0.00e+0"	"0.00e+0"	"TMEM17"
	LINC02576	"0.00"	"0.00e+0"	"0.00e+0"	"LINC02576"
	SPRED2	"0.00"	"0.00e+0"	"0.00e+0"	"SPRED2"
	AC007389.1	"0.00"	"0.00e+0"	"0.00e+0"	"AC007389.1"
	CNRIP1	"0.00"	"0.00e+0"	"0.00e+0"	"CNRIP1"
	LINC01816	"0.00"	"0.00e+0"	"0.00e+0"	"LINC01816"
	TGFA	"0.00"	"0.00e+0"	"0.00e+0"	"TGFA"
	CLEC4F	"0.00"	"0.00e+0"	"0.00e+0"	"CLEC4F"
	CD207	"0.00"	"0.00e+0"	"0.00e+0"	"CD207"
	AC007878.1	"0.00"	"0.00e+0"	"0.00e+0"	"AC007878.1"
	AC010913.1	"0.00"	"0.00e+0"	"0.00e+0"	"AC010913.1"
	ALMS1-IT1	"0.00"	"0.00e+0"	"0.00e+0"	"ALMS1-IT1"
	DGUOK-AS1	"0.00"	"0.00e+0"	"0.00e+0"	"DGUOK-AS1"
	C2orf81	"0.00"	"0.00e+0"	"0.00e+0"	"C2orf81"
	LOXL3	"0.00"	"0.00e+0"	"0.00e+0"	"LOXL3"
	AC104135.1	"0.00"	"0.00e+0"	"0.00e+0"	"AC104135.1"
	AC007681.1	"0.00"	"0.00e+0"	"0.00e+0"	"AC007681.1"
	AC005034.6	"0.00"	"0.00e+0"	"0.00e+0"	"AC005034.6"
	PARTICL	"0.00"	"0.00e+0"	"0.00e+0"	"PARTICL"
	AC105053.1	"0.00"	"0.00e+0"	"0.00e+0"	"AC105053.1"
	PLGLB1	"0.00"	"0.00e+0"	"0.00e+0"	"PLGLB1"
	THNSL2	"0.00"	"0.00e+0"	"0.00e+0"	"THNSL2"
	TEKT4	"0.00"	"0.00e+0"	"0.00e+0"	"TEKT4"
	AC009237.14	"0.00"	"0.00e+0"	"0.00e+0"	"AC009237.14"
	FER1L5	"0.00"	"0.00e+0"	"0.00e+0"	"FER1L5"
	C2orf92	"0.00"	"0.00e+0"	"0.00e+0"	"C2orf92"
	VWA3B	"0.00"	"0.00e+0"	"0.00e+0"	"VWA3B"
	KIAA1211L	"0.00"	"0.00e+0"	"0.00e+0"	"KIAA1211L"
	AC079447.1	"0.00"	"0.00e+0"	"0.00e+0"	"AC079447.1"
	TBC1D8	"0.00"	"0.00e+0"	"0.00e+0"	"TBC1D8"
	CREG2	"0.00"	"0.00e+0"	"0.00e+0"	"CREG2"
	RFX8	"0.00"	"0.00e+0"	"0.00e+0"	"RFX8"
	IL1R2	"0.00"	"0.00e+0"	"0.00e+0"	"IL1R2"
	IL1R1	"0.00"	"0.00e+0"	"0.00e+0"	"IL1R1"
	IL18RAP	"0.00"	"0.00e+0"	"0.00e+0"	"IL18RAP"
	AC007278.1	"0.00"	"0.00e+0"	"0.00e+0"	"AC007278.1"
	FHL2	"0.00"	"0.00e+0"	"0.00e+0"	"FHL2"
	AC010978.1	"0.00"	"0.00e+0"	"0.00e+0"	"AC010978.1"
	ECRG4	"0.00"	"0.00e+0"	"0.00e+0"	"ECRG4"
	RGPD4-AS1	"0.00"	"0.00e+0"	"0.00e+0"	"RGPD4-AS1"
	SULT1C4	"0.00"	"0.00e+0"	"0.00e+0"	"SULT1C4"
	CCDC138	"0.00"	"0.00e+0"	"0.00e+0"	"CCDC138"
	EDAR	"0.00"	"0.00e+0"	"0.00e+0"	"EDAR"
	SEPTIN10	"0.00"	"0.00e+0"	"0.00e+0"	"SEPTIN10"
	LIMS3	"0.00"	"0.00e+0"	"0.00e+0"	"LIMS3"
	BUB1	"0.00"	"0.00e+0"	"0.00e+0"	"BUB1"
	ACOXL	"0.00"	"0.00e+0"	"0.00e+0"	"ACOXL"
	AC108463.3	"0.00"	"0.00e+0"	"0.00e+0"	"AC108463.3"
	AC017002.3	"0.00"	"0.00e+0"	"0.00e+0"	"AC017002.3"
	AC093675.1	"0.00"	"0.00e+0"	"0.00e+0"	"AC093675.1"
	AC092645.2	"0.00"	"0.00e+0"	"0.00e+0"	"AC092645.2"
	CKAP2L	"0.00"	"0.00e+0"	"0.00e+0"	"CKAP2L"
	IL1B	"0.00"	"0.00e+0"	"0.00e+0"	"IL1B"
	IL1RN	"0.00"	"0.00e+0"	"0.00e+0"	"IL1RN"
	PAX8	"0.00"	"0.00e+0"	"0.00e+0"	"PAX8"
	AC023347.1	"0.00"	"0.00e+0"	"0.00e+0"	"AC023347.1"
	CYP27C1	"0.00"	"0.00e+0"	"0.00e+0"	"CYP27C1"
	PROC	"0.00"	"0.00e+0"	"0.00e+0"	"PROC"
	AC012306.2	"0.00"	"0.00e+0"	"0.00e+0"	"AC012306.2"
	AC012306.3	"0.00"	"0.00e+0"	"0.00e+0"	"AC012306.3"
	LINC01856	"0.00"	"0.00e+0"	"0.00e+0"	"LINC01856"
	ARHGEF4	"0.00"	"0.00e+0"	"0.00e+0"	"ARHGEF4"
	POTEE	"0.00"	"0.00e+0"	"0.00e+0"	"POTEE"
	AJ239322.1	"0.00"	"0.00e+0"	"0.00e+0"	"AJ239322.1"
	NCKAP5	"0.00"	"0.00e+0"	"0.00e+0"	"NCKAP5"
	MAP3K19	"0.00"	"0.00e+0"	"0.00e+0"	"MAP3K19"
	DARS-AS1	"0.00"	"0.00e+0"	"0.00e+0"	"DARS-AS1"
	AC092620.2	"0.00"	"0.00e+0"	"0.00e+0"	"AC092620.2"
	AC009480.1	"0.00"	"0.00e+0"	"0.00e+0"	"AC009480.1"
	NEB	"0.00"	"0.00e+0"	"0.00e+0"	"NEB"
	FMNL2	"0.00"	"0.00e+0"	"0.00e+0"	"FMNL2"
	AC012066.2	"0.00"	"0.00e+0"	"0.00e+0"	"AC012066.2"
	GALNT5	"0.00"	"0.00e+0"	"0.00e+0"	"GALNT5"
	AC091488.1	"0.00"	"0.00e+0"	"0.00e+0"	"AC091488.1"
	AC009506.1	"0.00"	"0.00e+0"	"0.00e+0"	"AC009506.1"
	PLA2R1	"0.00"	"0.00e+0"	"0.00e+0"	"PLA2R1"
	ITGB6	"0.00"	"0.00e+0"	"0.00e+0"	"ITGB6"
	SLC4A10	"0.00"	"0.00e+0"	"0.00e+0"	"SLC4A10"
	AC008063.1	"0.00"	"0.00e+0"	"0.00e+0"	"AC008063.1"
	AC009495.3	"0.00"	"0.00e+0"	"0.00e+0"	"AC009495.3"
	SCN1A-AS1	"0.00"	"0.00e+0"	"0.00e+0"	"SCN1A-AS1"
	SCN9A	"0.00"	"0.00e+0"	"0.00e+0"	"SCN9A"
	MYO3B-AS1	"0.00"	"0.00e+0"	"0.00e+0"	"MYO3B-AS1"
	AC007405.1	"0.00"	"0.00e+0"	"0.00e+0"	"AC007405.1"
	AC007405.3	"0.00"	"0.00e+0"	"0.00e+0"	"AC007405.3"
	CYBRD1	"0.00"	"0.00e+0"	"0.00e+0"	"CYBRD1"
	AC010894.2	"0.00"	"0.00e+0"	"0.00e+0"	"AC010894.2"
	CHN1	"0.00"	"0.00e+0"	"0.00e+0"	"CHN1"
	AC079305.3	"0.00"	"0.00e+0"	"0.00e+0"	"AC079305.3"
	AC019080.1	"0.00"	"0.00e+0"	"0.00e+0"	"AC019080.1"
	TTC30B	"0.00"	"0.00e+0"	"0.00e+0"	"TTC30B"
	AC009948.2	"0.00"	"0.00e+0"	"0.00e+0"	"AC009948.2"
	AC009962.1	"0.00"	"0.00e+0"	"0.00e+0"	"AC009962.1"
	AC021851.1	"0.00"	"0.00e+0"	"0.00e+0"	"AC021851.1"
	AC021851.2	"0.00"	"0.00e+0"	"0.00e+0"	"AC021851.2"
	AC093639.3	"0.00"	"0.00e+0"	"0.00e+0"	"AC093639.3"
	AC096667.1	"0.00"	"0.00e+0"	"0.00e+0"	"AC096667.1"
	ITGAV	"0.00"	"0.00e+0"	"0.00e+0"	"ITGAV"
	CALCRL	"0.00"	"0.00e+0"	"0.00e+0"	"CALCRL"
	TFPI	"0.00"	"0.00e+0"	"0.00e+0"	"TFPI"
	GULP1	"0.00"	"0.00e+0"	"0.00e+0"	"GULP1"
	AC006460.2	"0.00"	"0.00e+0"	"0.00e+0"	"AC006460.2"
	AC067945.4	"0.00"	"0.00e+0"	"0.00e+0"	"AC067945.4"
	MYO1B	"0.00"	"0.00e+0"	"0.00e+0"	"MYO1B"
	LINC01827	"0.00"	"0.00e+0"	"0.00e+0"	"LINC01827"
	HECW2	"0.00"	"0.00e+0"	"0.00e+0"	"HECW2"
	CCDC150	"0.00"	"0.00e+0"	"0.00e+0"	"CCDC150"
	AC020550.2	"0.00"	"0.00e+0"	"0.00e+0"	"AC020550.2"
	AC011997.1	"0.00"	"0.00e+0"	"0.00e+0"	"AC011997.1"
	BOLL	"0.00"	"0.00e+0"	"0.00e+0"	"BOLL"
	PLCL1	"0.00"	"0.00e+0"	"0.00e+0"	"PLCL1"
	SATB2	"0.00"	"0.00e+0"	"0.00e+0"	"SATB2"
	FTCDNL1	"0.00"	"0.00e+0"	"0.00e+0"	"FTCDNL1"
	AC012459.1	"0.00"	"0.00e+0"	"0.00e+0"	"AC012459.1"
	AC007272.1	"0.00"	"0.00e+0"	"0.00e+0"	"AC007272.1"
	CFLAR-AS1	"0.00"	"0.00e+0"	"0.00e+0"	"CFLAR-AS1"
	TMEM237	"0.00"	"0.00e+0"	"0.00e+0"	"TMEM237"
	KIAA2012-AS1	"0.00"	"0.00e+0"	"0.00e+0"	"KIAA2012-AS1"
	RAPH1	"0.00"	"0.00e+0"	"0.00e+0"	"RAPH1"
	AC007383.3	"0.00"	"0.00e+0"	"0.00e+0"	"AC007383.3"
	ADAM23	"0.00"	"0.00e+0"	"0.00e+0"	"ADAM23"
	AC008269.1	"0.00"	"0.00e+0"	"0.00e+0"	"AC008269.1"
	AC019185.2	"0.00"	"0.00e+0"	"0.00e+0"	"AC019185.2"
	AC108066.2	"0.00"	"0.00e+0"	"0.00e+0"	"AC108066.2"
	IKZF2	"0.00"	"0.00e+0"	"0.00e+0"	"IKZF2"
	AC079610.1	"0.00"	"0.00e+0"	"0.00e+0"	"AC079610.1"
	AC068051.1	"0.00"	"0.00e+0"	"0.00e+0"	"AC068051.1"
	LINC00607	"0.00"	"0.00e+0"	"0.00e+0"	"LINC00607"
	AC098820.2	"0.00"	"0.00e+0"	"0.00e+0"	"AC098820.2"
	AC098820.1	"0.00"	"0.00e+0"	"0.00e+0"	"AC098820.1"
	IGFBP2	"0.00"	"0.00e+0"	"0.00e+0"	"IGFBP2"
	DIRC3	"0.00"	"0.00e+0"	"0.00e+0"	"DIRC3"
	GPBAR1	"0.00"	"0.00e+0"	"0.00e+0"	"GPBAR1"
	CATIP-AS1	"0.00"	"0.00e+0"	"0.00e+0"	"CATIP-AS1"
	AC021016.3	"0.00"	"0.00e+0"	"0.00e+0"	"AC021016.3"
	STK36	"0.00"	"0.00e+0"	"0.00e+0"	"STK36"
	WNT10A	"0.00"	"0.00e+0"	"0.00e+0"	"WNT10A"
	LINC00608	"0.00"	"0.00e+0"	"0.00e+0"	"LINC00608"
	SPEG	"0.00"	"0.00e+0"	"0.00e+0"	"SPEG"
	ASIC4	"0.00"	"0.00e+0"	"0.00e+0"	"ASIC4"
	SLC4A3	"0.00"	"0.00e+0"	"0.00e+0"	"SLC4A3"
	AC093843.2	"0.00"	"0.00e+0"	"0.00e+0"	"AC093843.2"
	NYAP2	"0.00"	"0.00e+0"	"0.00e+0"	"NYAP2"
	SLC19A3	"0.00"	"0.00e+0"	"0.00e+0"	"SLC19A3"
	CCL20	"0.00"	"0.00e+0"	"0.00e+0"	"CCL20"
	FBXO36	"0.00"	"0.00e+0"	"0.00e+0"	"FBXO36"
	ARMC9	"0.00"	"0.00e+0"	"0.00e+0"	"ARMC9"
	AC017104.3	"0.00"	"0.00e+0"	"0.00e+0"	"AC017104.3"
	LINC00471	"0.00"	"0.00e+0"	"0.00e+0"	"LINC00471"
	NMUR1	"0.00"	"0.00e+0"	"0.00e+0"	"NMUR1"
	SAG	"0.00"	"0.00e+0"	"0.00e+0"	"SAG"
	AC013726.1	"0.00"	"0.00e+0"	"0.00e+0"	"AC013726.1"
	TRPM8	"0.00"	"0.00e+0"	"0.00e+0"	"TRPM8"
	AC097713.3	"0.00"	"0.00e+0"	"0.00e+0"	"AC097713.3"
	LINC01891	"0.00"	"0.00e+0"	"0.00e+0"	"LINC01891"
	SH3BP4	"0.00"	"0.00e+0"	"0.00e+0"	"SH3BP4"
	AGAP1	"0.00"	"0.00e+0"	"0.00e+0"	"AGAP1"
	AC012063.1	"0.00"	"0.00e+0"	"0.00e+0"	"AC012063.1"
	AC012076.1	"0.00"	"0.00e+0"	"0.00e+0"	"AC012076.1"
	RBM44	"0.00"	"0.00e+0"	"0.00e+0"	"RBM44"
	AC012485.3	"0.00"	"0.00e+0"	"0.00e+0"	"AC012485.3"
	AC093802.1	"0.00"	"0.00e+0"	"0.00e+0"	"AC093802.1"
	GPR35	"0.00"	"0.00e+0"	"0.00e+0"	"GPR35"
	ANO7	"0.00"	"0.00e+0"	"0.00e+0"	"ANO7"
	AC114730.2	"0.00"	"0.00e+0"	"0.00e+0"	"AC114730.2"
	RTP5	"0.00"	"0.00e+0"	"0.00e+0"	"RTP5"
	AC087430.1	"0.00"	"0.00e+0"	"0.00e+0"	"AC087430.1"
	GRM7	"0.00"	"0.00e+0"	"0.00e+0"	"GRM7"
	LMCD1-AS1	"0.00"	"0.00e+0"	"0.00e+0"	"LMCD1-AS1"
	CPNE9	"0.00"	"0.00e+0"	"0.00e+0"	"CPNE9"
	CAMK1	"0.00"	"0.00e+0"	"0.00e+0"	"CAMK1"
	AC022382.1	"0.00"	"0.00e+0"	"0.00e+0"	"AC022382.1"
	CIDEC	"0.00"	"0.00e+0"	"0.00e+0"	"CIDEC"
	IL17RE	"0.00"	"0.00e+0"	"0.00e+0"	"IL17RE"
	IL17RC	"0.00"	"0.00e+0"	"0.00e+0"	"IL17RC"
	SLC6A1	"0.00"	"0.00e+0"	"0.00e+0"	"SLC6A1"
	AC066580.1	"0.00"	"0.00e+0"	"0.00e+0"	"AC066580.1"
	HRH1	"0.00"	"0.00e+0"	"0.00e+0"	"HRH1"
	AC083855.2	"0.00"	"0.00e+0"	"0.00e+0"	"AC083855.2"
	HDAC11	"0.00"	"0.00e+0"	"0.00e+0"	"HDAC11"
	COLQ	"0.00"	"0.00e+0"	"0.00e+0"	"COLQ"
	GALNT15	"0.00"	"0.00e+0"	"0.00e+0"	"GALNT15"
	AC144521.1	"0.00"	"0.00e+0"	"0.00e+0"	"AC144521.1"
	EFHB	"0.00"	"0.00e+0"	"0.00e+0"	"EFHB"
	ZNF385D	"0.00"	"0.00e+0"	"0.00e+0"	"ZNF385D"
	NEK10	"0.00"	"0.00e+0"	"0.00e+0"	"NEK10"
	RBMS3	"0.00"	"0.00e+0"	"0.00e+0"	"RBMS3"
	RBMS3-AS3	"0.00"	"0.00e+0"	"0.00e+0"	"RBMS3-AS3"
	RBMS3-AS2	"0.00"	"0.00e+0"	"0.00e+0"	"RBMS3-AS2"
	AC096921.2	"0.00"	"0.00e+0"	"0.00e+0"	"AC096921.2"
	GPD1L	"0.00"	"0.00e+0"	"0.00e+0"	"GPD1L"
	CCR4	"0.00"	"0.00e+0"	"0.00e+0"	"CCR4"
	ARPP21	"0.00"	"0.00e+0"	"0.00e+0"	"ARPP21"
	AC097359.2	"0.00"	"0.00e+0"	"0.00e+0"	"AC097359.2"
	ITGA9-AS1	"0.00"	"0.00e+0"	"0.00e+0"	"ITGA9-AS1"
	DLEC1	"0.00"	"0.00e+0"	"0.00e+0"	"DLEC1"
	XYLB	"0.00"	"0.00e+0"	"0.00e+0"	"XYLB"
	ACVR2B	"0.00"	"0.00e+0"	"0.00e+0"	"ACVR2B"
	SCN11A	"0.00"	"0.00e+0"	"0.00e+0"	"SCN11A"
	CX3CR1	"0.00"	"0.00e+0"	"0.00e+0"	"CX3CR1"
	AC104850.2	"0.00"	"0.00e+0"	"0.00e+0"	"AC104850.2"
	AC099332.1	"0.00"	"0.00e+0"	"0.00e+0"	"AC099332.1"
	VIPR1	"0.00"	"0.00e+0"	"0.00e+0"	"VIPR1"
	VIPR1-AS1	"0.00"	"0.00e+0"	"0.00e+0"	"VIPR1-AS1"
	ZBTB47	"0.00"	"0.00e+0"	"0.00e+0"	"ZBTB47"
	CCDC13	"0.00"	"0.00e+0"	"0.00e+0"	"CCDC13"
	ACKR2	"0.00"	"0.00e+0"	"0.00e+0"	"ACKR2"
	ZNF662	"0.00"	"0.00e+0"	"0.00e+0"	"ZNF662"
	CDCP1	"0.00"	"0.00e+0"	"0.00e+0"	"CDCP1"
	XCR1	"0.00"	"0.00e+0"	"0.00e+0"	"XCR1"
	ALS2CL	"0.00"	"0.00e+0"	"0.00e+0"	"ALS2CL"
	TMIE	"0.00"	"0.00e+0"	"0.00e+0"	"TMIE"
	KIF9	"0.00"	"0.00e+0"	"0.00e+0"	"KIF9"
	AC134772.1	"0.00"	"0.00e+0"	"0.00e+0"	"AC134772.1"
	PFKFB4	"0.00"	"0.00e+0"	"0.00e+0"	"PFKFB4"
	CELSR3	"0.00"	"0.00e+0"	"0.00e+0"	"CELSR3"
	AC137630.2	"0.00"	"0.00e+0"	"0.00e+0"	"AC137630.2"
	KLHDC8B	"0.00"	"0.00e+0"	"0.00e+0"	"KLHDC8B"
	MST1	"0.00"	"0.00e+0"	"0.00e+0"	"MST1"
	TRAIP	"0.00"	"0.00e+0"	"0.00e+0"	"TRAIP"
	RBM5-AS1	"0.00"	"0.00e+0"	"0.00e+0"	"RBM5-AS1"
	SEMA3B	"0.00"	"0.00e+0"	"0.00e+0"	"SEMA3B"
	HYAL3	"0.00"	"0.00e+0"	"0.00e+0"	"HYAL3"
	CACNA2D2	"0.00"	"0.00e+0"	"0.00e+0"	"CACNA2D2"
	DOCK3	"0.00"	"0.00e+0"	"0.00e+0"	"DOCK3"
	MUSTN1	"0.00"	"0.00e+0"	"0.00e+0"	"MUSTN1"
	CACNA1D	"0.00"	"0.00e+0"	"0.00e+0"	"CACNA1D"
	AC012467.2	"0.00"	"0.00e+0"	"0.00e+0"	"AC012467.2"
	CACNA2D3	"0.00"	"0.00e+0"	"0.00e+0"	"CACNA2D3"
	IL17RD	"0.00"	"0.00e+0"	"0.00e+0"	"IL17RD"
	HESX1	"0.00"	"0.00e+0"	"0.00e+0"	"HESX1"
	DNASE1L3	"0.00"	"0.00e+0"	"0.00e+0"	"DNASE1L3"
	C3orf67	"0.00"	"0.00e+0"	"0.00e+0"	"C3orf67"
	C3orf49	"0.00"	"0.00e+0"	"0.00e+0"	"C3orf49"
	ADAMTS9-AS2	"0.00"	"0.00e+0"	"0.00e+0"	"ADAMTS9-AS2"
	AC098969.2	"0.00"	"0.00e+0"	"0.00e+0"	"AC098969.2"
	SUCLG2-AS1	"0.00"	"0.00e+0"	"0.00e+0"	"SUCLG2-AS1"
	TAFA1	"0.00"	"0.00e+0"	"0.00e+0"	"TAFA1"
	MITF	"0.00"	"0.00e+0"	"0.00e+0"	"MITF"
	FOXP1-IT1	"0.00"	"0.00e+0"	"0.00e+0"	"FOXP1-IT1"
	GPR27	"0.00"	"0.00e+0"	"0.00e+0"	"GPR27"
	PROK2	"0.00"	"0.00e+0"	"0.00e+0"	"PROK2"
	LINC00877	"0.00"	"0.00e+0"	"0.00e+0"	"LINC00877"
	AC097369.2	"0.00"	"0.00e+0"	"0.00e+0"	"AC097369.2"
	ROBO1	"0.00"	"0.00e+0"	"0.00e+0"	"ROBO1"
	AC117461.1	"0.00"	"0.00e+0"	"0.00e+0"	"AC117461.1"
	ST3GAL6-AS1	"0.00"	"0.00e+0"	"0.00e+0"	"ST3GAL6-AS1"
	ST3GAL6	"0.00"	"0.00e+0"	"0.00e+0"	"ST3GAL6"
	DCBLD2	"0.00"	"0.00e+0"	"0.00e+0"	"DCBLD2"
	LNP1	"0.00"	"0.00e+0"	"0.00e+0"	"LNP1"
	TMEM45A	"0.00"	"0.00e+0"	"0.00e+0"	"TMEM45A"
	ABI3BP	"0.00"	"0.00e+0"	"0.00e+0"	"ABI3BP"
	DPPA4	"0.00"	"0.00e+0"	"0.00e+0"	"DPPA4"
	C3orf52	"0.00"	"0.00e+0"	"0.00e+0"	"C3orf52"
	LINC02042	"0.00"	"0.00e+0"	"0.00e+0"	"LINC02042"
	AC074044.1	"0.00"	"0.00e+0"	"0.00e+0"	"AC074044.1"
	ZBTB20-AS1	"0.00"	"0.00e+0"	"0.00e+0"	"ZBTB20-AS1"
	ZBTB20-AS4	"0.00"	"0.00e+0"	"0.00e+0"	"ZBTB20-AS4"
	AC026341.1	"0.00"	"0.00e+0"	"0.00e+0"	"AC026341.1"
	POLQ	"0.00"	"0.00e+0"	"0.00e+0"	"POLQ"
	ILDR1	"0.00"	"0.00e+0"	"0.00e+0"	"ILDR1"
	MYLK	"0.00"	"0.00e+0"	"0.00e+0"	"MYLK"
	KALRN	"0.00"	"0.00e+0"	"0.00e+0"	"KALRN"
	ITGB5	"0.00"	"0.00e+0"	"0.00e+0"	"ITGB5"
	SLC12A8	"0.00"	"0.00e+0"	"0.00e+0"	"SLC12A8"
	AC092902.4	"0.00"	"0.00e+0"	"0.00e+0"	"AC092902.4"
	ALG1L	"0.00"	"0.00e+0"	"0.00e+0"	"ALG1L"
	KBTBD12	"0.00"	"0.00e+0"	"0.00e+0"	"KBTBD12"
	AC080005.1	"0.00"	"0.00e+0"	"0.00e+0"	"AC080005.1"
	KIAA1257	"0.00"	"0.00e+0"	"0.00e+0"	"KIAA1257"
	H1FX-AS1	"0.00"	"0.00e+0"	"0.00e+0"	"H1FX-AS1"
	EFCAB12	"0.00"	"0.00e+0"	"0.00e+0"	"EFCAB12"
	TMCC1-AS1	"0.00"	"0.00e+0"	"0.00e+0"	"TMCC1-AS1"
	TRH	"0.00"	"0.00e+0"	"0.00e+0"	"TRH"
	ALG1L2	"0.00"	"0.00e+0"	"0.00e+0"	"ALG1L2"
	ACPP	"0.00"	"0.00e+0"	"0.00e+0"	"ACPP"
	BFSP2	"0.00"	"0.00e+0"	"0.00e+0"	"BFSP2"
	EPHB1	"0.00"	"0.00e+0"	"0.00e+0"	"EPHB1"
	AC117382.2	"0.00"	"0.00e+0"	"0.00e+0"	"AC117382.2"
	MRAS	"0.00"	"0.00e+0"	"0.00e+0"	"MRAS"
	PRR23A	"0.00"	"0.00e+0"	"0.00e+0"	"PRR23A"
	NMNAT3	"0.00"	"0.00e+0"	"0.00e+0"	"NMNAT3"
	AC110716.2	"0.00"	"0.00e+0"	"0.00e+0"	"AC110716.2"
	PXYLP1	"0.00"	"0.00e+0"	"0.00e+0"	"PXYLP1"
	PLS1	"0.00"	"0.00e+0"	"0.00e+0"	"PLS1"
	AC072028.1	"0.00"	"0.00e+0"	"0.00e+0"	"AC072028.1"
	PAQR9-AS1	"0.00"	"0.00e+0"	"0.00e+0"	"PAQR9-AS1"
	AC093001.2	"0.00"	"0.00e+0"	"0.00e+0"	"AC093001.2"
	WWTR1	"0.00"	"0.00e+0"	"0.00e+0"	"WWTR1"
	P2RY13	"0.00"	"0.00e+0"	"0.00e+0"	"P2RY13"
	SUCNR1	"0.00"	"0.00e+0"	"0.00e+0"	"SUCNR1"
	AC108718.1	"0.00"	"0.00e+0"	"0.00e+0"	"AC108718.1"
	AC117394.2	"0.00"	"0.00e+0"	"0.00e+0"	"AC117394.2"
	STRIT1	"0.00"	"0.00e+0"	"0.00e+0"	"STRIT1"
	AC084036.1	"0.00"	"0.00e+0"	"0.00e+0"	"AC084036.1"
	TIPARP-AS1	"0.00"	"0.00e+0"	"0.00e+0"	"TIPARP-AS1"
	LINC00880	"0.00"	"0.00e+0"	"0.00e+0"	"LINC00880"
	MLF1	"0.00"	"0.00e+0"	"0.00e+0"	"MLF1"
	AC080013.6	"0.00"	"0.00e+0"	"0.00e+0"	"AC080013.6"
	IL12A-AS1	"0.00"	"0.00e+0"	"0.00e+0"	"IL12A-AS1"
	SPTSSB	"0.00"	"0.00e+0"	"0.00e+0"	"SPTSSB"
	AC112491.1	"0.00"	"0.00e+0"	"0.00e+0"	"AC112491.1"
	LINC02082	"0.00"	"0.00e+0"	"0.00e+0"	"LINC02082"
	AC078795.1	"0.00"	"0.00e+0"	"0.00e+0"	"AC078795.1"
	SAMD7	"0.00"	"0.00e+0"	"0.00e+0"	"SAMD7"
	SEC62-AS1	"0.00"	"0.00e+0"	"0.00e+0"	"SEC62-AS1"
	SLC7A14	"0.00"	"0.00e+0"	"0.00e+0"	"SLC7A14"
	PLD1	"0.00"	"0.00e+0"	"0.00e+0"	"PLD1"
	ECT2	"0.00"	"0.00e+0"	"0.00e+0"	"ECT2"
	LINC00578	"0.00"	"0.00e+0"	"0.00e+0"	"LINC00578"
	AC117453.1	"0.00"	"0.00e+0"	"0.00e+0"	"AC117453.1"
	AC007620.2	"0.00"	"0.00e+0"	"0.00e+0"	"AC007620.2"
	PEX5L	"0.00"	"0.00e+0"	"0.00e+0"	"PEX5L"
	CCDC39	"0.00"	"0.00e+0"	"0.00e+0"	"CCDC39"
	LINC01206	"0.00"	"0.00e+0"	"0.00e+0"	"LINC01206"
	LAMP3	"0.00"	"0.00e+0"	"0.00e+0"	"LAMP3"
	MCF2L2	"0.00"	"0.00e+0"	"0.00e+0"	"MCF2L2"
	B3GNT5	"0.00"	"0.00e+0"	"0.00e+0"	"B3GNT5"
	KLHL6-AS1	"0.00"	"0.00e+0"	"0.00e+0"	"KLHL6-AS1"
	MAP6D1	"0.00"	"0.00e+0"	"0.00e+0"	"MAP6D1"
	CLCN2	"0.00"	"0.00e+0"	"0.00e+0"	"CLCN2"
	EPHB3	"0.00"	"0.00e+0"	"0.00e+0"	"EPHB3"
	AC107294.2	"0.00"	"0.00e+0"	"0.00e+0"	"AC107294.2"
	AC099661.1	"0.00"	"0.00e+0"	"0.00e+0"	"AC099661.1"
	IGF2BP2	"0.00"	"0.00e+0"	"0.00e+0"	"IGF2BP2"
	CRYGS	"0.00"	"0.00e+0"	"0.00e+0"	"CRYGS"
	AC068631.1	"0.00"	"0.00e+0"	"0.00e+0"	"AC068631.1"
	AC112907.3	"0.00"	"0.00e+0"	"0.00e+0"	"AC112907.3"
	BCL6	"0.00"	"0.00e+0"	"0.00e+0"	"BCL6"
	LPP-AS2	"0.00"	"0.00e+0"	"0.00e+0"	"LPP-AS2"
	P3H2	"0.00"	"0.00e+0"	"0.00e+0"	"P3H2"
	P3H2-AS1	"0.00"	"0.00e+0"	"0.00e+0"	"P3H2-AS1"
	MB21D2	"0.00"	"0.00e+0"	"0.00e+0"	"MB21D2"
	ATP13A4	"0.00"	"0.00e+0"	"0.00e+0"	"ATP13A4"
	LINC02037	"0.00"	"0.00e+0"	"0.00e+0"	"LINC02037"
	LINC01972	"0.00"	"0.00e+0"	"0.00e+0"	"LINC01972"
	XXYLT1-AS2	"0.00"	"0.00e+0"	"0.00e+0"	"XXYLT1-AS2"
	AC069213.1	"0.00"	"0.00e+0"	"0.00e+0"	"AC069213.1"
	AC233280.1	"0.00"	"0.00e+0"	"0.00e+0"	"AC233280.1"
	TNK2-AS1	"0.00"	"0.00e+0"	"0.00e+0"	"TNK2-AS1"
	TM4SF19-AS1	"0.00"	"0.00e+0"	"0.00e+0"	"TM4SF19-AS1"
	LINC01063	"0.00"	"0.00e+0"	"0.00e+0"	"LINC01063"
	PIGZ	"0.00"	"0.00e+0"	"0.00e+0"	"PIGZ"
	MELTF-AS1	"0.00"	"0.00e+0"	"0.00e+0"	"MELTF-AS1"
	AC024560.4	"0.00"	"0.00e+0"	"0.00e+0"	"AC024560.4"
	AC055764.2	"0.00"	"0.00e+0"	"0.00e+0"	"AC055764.2"
	AC253576.2	"0.00"	"0.00e+0"	"0.00e+0"	"AC253576.2"
	AC116565.1	"0.00"	"0.00e+0"	"0.00e+0"	"AC116565.1"
	SLC49A3	"0.00"	"0.00e+0"	"0.00e+0"	"SLC49A3"
	SLC26A1	"0.00"	"0.00e+0"	"0.00e+0"	"SLC26A1"
	SPON2	"0.00"	"0.00e+0"	"0.00e+0"	"SPON2"
	FAM53A	"0.00"	"0.00e+0"	"0.00e+0"	"FAM53A"
	NAT8L	"0.00"	"0.00e+0"	"0.00e+0"	"NAT8L"
	MSX1	"0.00"	"0.00e+0"	"0.00e+0"	"MSX1"
	CYTL1	"0.00"	"0.00e+0"	"0.00e+0"	"CYTL1"
	S100P	"0.00"	"0.00e+0"	"0.00e+0"	"S100P"
	ABLIM2	"0.00"	"0.00e+0"	"0.00e+0"	"ABLIM2"
	AC108519.1	"0.00"	"0.00e+0"	"0.00e+0"	"AC108519.1"
	AC105916.1	"0.00"	"0.00e+0"	"0.00e+0"	"AC105916.1"
	SLC2A9	"0.00"	"0.00e+0"	"0.00e+0"	"SLC2A9"
	AC007126.1	"0.00"	"0.00e+0"	"0.00e+0"	"AC007126.1"
	BST1	"0.00"	"0.00e+0"	"0.00e+0"	"BST1"
	LDB2	"0.00"	"0.00e+0"	"0.00e+0"	"LDB2"
	CCDC149	"0.00"	"0.00e+0"	"0.00e+0"	"CCDC149"
	AC007106.2	"0.00"	"0.00e+0"	"0.00e+0"	"AC007106.2"
	AC104078.1	"0.00"	"0.00e+0"	"0.00e+0"	"AC104078.1"
	FAM114A1	"0.00"	"0.00e+0"	"0.00e+0"	"FAM114A1"
	WDR19	"0.00"	"0.00e+0"	"0.00e+0"	"WDR19"
	KLB	"0.00"	"0.00e+0"	"0.00e+0"	"KLB"
	AC021148.2	"0.00"	"0.00e+0"	"0.00e+0"	"AC021148.2"
	AC095057.3	"0.00"	"0.00e+0"	"0.00e+0"	"AC095057.3"
	AC131953.2	"0.00"	"0.00e+0"	"0.00e+0"	"AC131953.2"
	LIMCH1	"0.00"	"0.00e+0"	"0.00e+0"	"LIMCH1"
	AC095060.1	"0.00"	"0.00e+0"	"0.00e+0"	"AC095060.1"
	CORIN	"0.00"	"0.00e+0"	"0.00e+0"	"CORIN"
	AC107068.1	"0.00"	"0.00e+0"	"0.00e+0"	"AC107068.1"
	NIPAL1	"0.00"	"0.00e+0"	"0.00e+0"	"NIPAL1"
	TEC	"0.00"	"0.00e+0"	"0.00e+0"	"TEC"
	AC104066.3	"0.00"	"0.00e+0"	"0.00e+0"	"AC104066.3"
	LINC01618	"0.00"	"0.00e+0"	"0.00e+0"	"LINC01618"
	KIT	"0.00"	"0.00e+0"	"0.00e+0"	"KIT"
	SRD5A3-AS1	"0.00"	"0.00e+0"	"0.00e+0"	"SRD5A3-AS1"
	NMU	"0.00"	"0.00e+0"	"0.00e+0"	"NMU"
	AC110611.2	"0.00"	"0.00e+0"	"0.00e+0"	"AC110611.2"
	AC068620.1	"0.00"	"0.00e+0"	"0.00e+0"	"AC068620.1"
	IGFBP7	"0.00"	"0.00e+0"	"0.00e+0"	"IGFBP7"
	LINC02429	"0.00"	"0.00e+0"	"0.00e+0"	"LINC02429"
	AC020741.1	"0.00"	"0.00e+0"	"0.00e+0"	"AC020741.1"
	AC104806.2	"0.00"	"0.00e+0"	"0.00e+0"	"AC104806.2"
	AC009570.2	"0.00"	"0.00e+0"	"0.00e+0"	"AC009570.2"
	SLC4A4	"0.00"	"0.00e+0"	"0.00e+0"	"SLC4A4"
	AC053527.2	"0.00"	"0.00e+0"	"0.00e+0"	"AC053527.2"
	EPGN	"0.00"	"0.00e+0"	"0.00e+0"	"EPGN"
	EREG	"0.00"	"0.00e+0"	"0.00e+0"	"EREG"
	CDKL2	"0.00"	"0.00e+0"	"0.00e+0"	"CDKL2"
	FAM47E	"0.00"	"0.00e+0"	"0.00e+0"	"FAM47E"
	STBD1	"0.00"	"0.00e+0"	"0.00e+0"	"STBD1"
	LINC01094	"0.00"	"0.00e+0"	"0.00e+0"	"LINC01094"
	AC098818.2	"0.00"	"0.00e+0"	"0.00e+0"	"AC098818.2"
	LINC01088	"0.00"	"0.00e+0"	"0.00e+0"	"LINC01088"
	PRKG2	"0.00"	"0.00e+0"	"0.00e+0"	"PRKG2"
	TMEM150C	"0.00"	"0.00e+0"	"0.00e+0"	"TMEM150C"
	SCD5	"0.00"	"0.00e+0"	"0.00e+0"	"SCD5"
	AC073840.1	"0.00"	"0.00e+0"	"0.00e+0"	"AC073840.1"
	HPSE	"0.00"	"0.00e+0"	"0.00e+0"	"HPSE"
	CDS1	"0.00"	"0.00e+0"	"0.00e+0"	"CDS1"
	WDFY3	"0.00"	"0.00e+0"	"0.00e+0"	"WDFY3"
	WDFY3-AS2	"0.00"	"0.00e+0"	"0.00e+0"	"WDFY3-AS2"
	PTPN13	"0.00"	"0.00e+0"	"0.00e+0"	"PTPN13"
	PPM1K-DT	"0.00"	"0.00e+0"	"0.00e+0"	"PPM1K-DT"
	NAP1L5	"0.00"	"0.00e+0"	"0.00e+0"	"NAP1L5"
	MMRN1	"0.00"	"0.00e+0"	"0.00e+0"	"MMRN1"
	HPGDS	"0.00"	"0.00e+0"	"0.00e+0"	"HPGDS"
	AC097460.1	"0.00"	"0.00e+0"	"0.00e+0"	"AC097460.1"
	CXXC4-AS1	"0.00"	"0.00e+0"	"0.00e+0"	"CXXC4-AS1"
	AC096564.2	"0.00"	"0.00e+0"	"0.00e+0"	"AC096564.2"
	ELOVL6	"0.00"	"0.00e+0"	"0.00e+0"	"ELOVL6"
	MTRNR2L13	"0.00"	"0.00e+0"	"0.00e+0"	"MTRNR2L13"
	AC092661.1	"0.00"	"0.00e+0"	"0.00e+0"	"AC092661.1"
	SYNPO2	"0.00"	"0.00e+0"	"0.00e+0"	"SYNPO2"
	QRFPR	"0.00"	"0.00e+0"	"0.00e+0"	"QRFPR"
	TMEM155	"0.00"	"0.00e+0"	"0.00e+0"	"TMEM155"
	CCNA2	"0.00"	"0.00e+0"	"0.00e+0"	"CCNA2"
	IL2	"0.00"	"0.00e+0"	"0.00e+0"	"IL2"
	IL21	"0.00"	"0.00e+0"	"0.00e+0"	"IL21"
	ANKRD50	"0.00"	"0.00e+0"	"0.00e+0"	"ANKRD50"
	INTU	"0.00"	"0.00e+0"	"0.00e+0"	"INTU"
	AC078850.2	"0.00"	"0.00e+0"	"0.00e+0"	"AC078850.2"
	LINC02465	"0.00"	"0.00e+0"	"0.00e+0"	"LINC02465"
	SNHG27	"0.00"	"0.00e+0"	"0.00e+0"	"SNHG27"
	AC096711.2	"0.00"	"0.00e+0"	"0.00e+0"	"AC096711.2"
	LINC02172	"0.00"	"0.00e+0"	"0.00e+0"	"LINC02172"
	MGARP	"0.00"	"0.00e+0"	"0.00e+0"	"MGARP"
	MAML3	"0.00"	"0.00e+0"	"0.00e+0"	"MAML3"
	LINC02432	"0.00"	"0.00e+0"	"0.00e+0"	"LINC02432"
	AC139720.1	"0.00"	"0.00e+0"	"0.00e+0"	"AC139720.1"
	GAB1	"0.00"	"0.00e+0"	"0.00e+0"	"GAB1"
	SMAD1	"0.00"	"0.00e+0"	"0.00e+0"	"SMAD1"
	AC108935.1	"0.00"	"0.00e+0"	"0.00e+0"	"AC108935.1"
	AC097375.1	"0.00"	"0.00e+0"	"0.00e+0"	"AC097375.1"
	AC097375.3	"0.00"	"0.00e+0"	"0.00e+0"	"AC097375.3"
	MIR4453HG	"0.00"	"0.00e+0"	"0.00e+0"	"MIR4453HG"
	MND1	"0.00"	"0.00e+0"	"0.00e+0"	"MND1"
	AC106865.2	"0.00"	"0.00e+0"	"0.00e+0"	"AC106865.2"
	TLR2	"0.00"	"0.00e+0"	"0.00e+0"	"TLR2"
	RNF175	"0.00"	"0.00e+0"	"0.00e+0"	"RNF175"
	AC107208.1	"0.00"	"0.00e+0"	"0.00e+0"	"AC107208.1"
	GUCY1A1	"0.00"	"0.00e+0"	"0.00e+0"	"GUCY1A1"
	PDGFC	"0.00"	"0.00e+0"	"0.00e+0"	"PDGFC"
	AC084740.1	"0.00"	"0.00e+0"	"0.00e+0"	"AC084740.1"
	GASK1B	"0.00"	"0.00e+0"	"0.00e+0"	"GASK1B"
	TMEM144	"0.00"	"0.00e+0"	"0.00e+0"	"TMEM144"
	FNIP2	"0.00"	"0.00e+0"	"0.00e+0"	"FNIP2"
	AC023136.1	"0.00"	"0.00e+0"	"0.00e+0"	"AC023136.1"
	SMIM31	"0.00"	"0.00e+0"	"0.00e+0"	"SMIM31"
	FAM218A	"0.00"	"0.00e+0"	"0.00e+0"	"FAM218A"
	LINC02275	"0.00"	"0.00e+0"	"0.00e+0"	"LINC02275"
	AADAT	"0.00"	"0.00e+0"	"0.00e+0"	"AADAT"
	AC105285.1	"0.00"	"0.00e+0"	"0.00e+0"	"AC105285.1"
	AC093849.4	"0.00"	"0.00e+0"	"0.00e+0"	"AC093849.4"
	LINC02268	"0.00"	"0.00e+0"	"0.00e+0"	"LINC02268"
	WDR17	"0.00"	"0.00e+0"	"0.00e+0"	"WDR17"
	WWC2	"0.00"	"0.00e+0"	"0.00e+0"	"WWC2"
	LINC02363	"0.00"	"0.00e+0"	"0.00e+0"	"LINC02363"
	LINC02362	"0.00"	"0.00e+0"	"0.00e+0"	"LINC02362"
	CENPU	"0.00"	"0.00e+0"	"0.00e+0"	"CENPU"
	PDLIM3	"0.00"	"0.00e+0"	"0.00e+0"	"PDLIM3"
	SORBS2	"0.00"	"0.00e+0"	"0.00e+0"	"SORBS2"
	TLR3	"0.00"	"0.00e+0"	"0.00e+0"	"TLR3"
	AC108073.3	"0.00"	"0.00e+0"	"0.00e+0"	"AC108073.3"
	AC138781.1	"0.00"	"0.00e+0"	"0.00e+0"	"AC138781.1"
	TRIP13	"0.00"	"0.00e+0"	"0.00e+0"	"TRIP13"
	LINC01018	"0.00"	"0.00e+0"	"0.00e+0"	"LINC01018"
	SEMA5A	"0.00"	"0.00e+0"	"0.00e+0"	"SEMA5A"
	SNHG18	"0.00"	"0.00e+0"	"0.00e+0"	"SNHG18"
	LINC02112	"0.00"	"0.00e+0"	"0.00e+0"	"LINC02112"
	CMBL	"0.00"	"0.00e+0"	"0.00e+0"	"CMBL"
	ROPN1L	"0.00"	"0.00e+0"	"0.00e+0"	"ROPN1L"
	LINC01513	"0.00"	"0.00e+0"	"0.00e+0"	"LINC01513"
	MYO10	"0.00"	"0.00e+0"	"0.00e+0"	"MYO10"
	BASP1-AS1	"0.00"	"0.00e+0"	"0.00e+0"	"BASP1-AS1"
	AC091938.1	"0.00"	"0.00e+0"	"0.00e+0"	"AC091938.1"
	AC022140.1	"0.00"	"0.00e+0"	"0.00e+0"	"AC022140.1"
	PDZD2	"0.00"	"0.00e+0"	"0.00e+0"	"PDZD2"
	AC025181.2	"0.00"	"0.00e+0"	"0.00e+0"	"AC025181.2"
	C1QTNF3	"0.00"	"0.00e+0"	"0.00e+0"	"C1QTNF3"
	AC139792.1	"0.00"	"0.00e+0"	"0.00e+0"	"AC139792.1"
	SPEF2	"0.00"	"0.00e+0"	"0.00e+0"	"SPEF2"
	AC025449.2	"0.00"	"0.00e+0"	"0.00e+0"	"AC025449.2"
	GDNF-AS1	"0.00"	"0.00e+0"	"0.00e+0"	"GDNF-AS1"
	AC108105.1	"0.00"	"0.00e+0"	"0.00e+0"	"AC108105.1"
	AC008945.1	"0.00"	"0.00e+0"	"0.00e+0"	"AC008945.1"
	AC008875.1	"0.00"	"0.00e+0"	"0.00e+0"	"AC008875.1"
	AC022126.1	"0.00"	"0.00e+0"	"0.00e+0"	"AC022126.1"
	ITGA1	"0.00"	"0.00e+0"	"0.00e+0"	"ITGA1"
	ITGA2	"0.00"	"0.00e+0"	"0.00e+0"	"ITGA2"
	AC026704.1	"0.00"	"0.00e+0"	"0.00e+0"	"AC026704.1"
	AC008914.1	"0.00"	"0.00e+0"	"0.00e+0"	"AC008914.1"
	AC016596.1	"0.00"	"0.00e+0"	"0.00e+0"	"AC016596.1"
	PART1	"0.00"	"0.00e+0"	"0.00e+0"	"PART1"
	DEPDC1B	"0.00"	"0.00e+0"	"0.00e+0"	"DEPDC1B"
	MAST4-AS1	"0.00"	"0.00e+0"	"0.00e+0"	"MAST4-AS1"
	CCNB1	"0.00"	"0.00e+0"	"0.00e+0"	"CCNB1"
	ZNF366	"0.00"	"0.00e+0"	"0.00e+0"	"ZNF366"
	TMEM171	"0.00"	"0.00e+0"	"0.00e+0"	"TMEM171"
	ENC1	"0.00"	"0.00e+0"	"0.00e+0"	"ENC1"
	FAM169A	"0.00"	"0.00e+0"	"0.00e+0"	"FAM169A"
	AC116337.3	"0.00"	"0.00e+0"	"0.00e+0"	"AC116337.3"
	GCNT4	"0.00"	"0.00e+0"	"0.00e+0"	"GCNT4"
	AC010245.2	"0.00"	"0.00e+0"	"0.00e+0"	"AC010245.2"
	ANKDD1B	"0.00"	"0.00e+0"	"0.00e+0"	"ANKDD1B"
	ZBED3	"0.00"	"0.00e+0"	"0.00e+0"	"ZBED3"
	ZBED3-AS1	"0.00"	"0.00e+0"	"0.00e+0"	"ZBED3-AS1"
	AC012636.1	"0.00"	"0.00e+0"	"0.00e+0"	"AC012636.1"
	LINC00461	"0.00"	"0.00e+0"	"0.00e+0"	"LINC00461"
	AC093510.1	"0.00"	"0.00e+0"	"0.00e+0"	"AC093510.1"
	ADGRV1	"0.00"	"0.00e+0"	"0.00e+0"	"ADGRV1"
	ARRDC3-AS1	"0.00"	"0.00e+0"	"0.00e+0"	"ARRDC3-AS1"
	KIAA0825	"0.00"	"0.00e+0"	"0.00e+0"	"KIAA0825"
	MCTP1	"0.00"	"0.00e+0"	"0.00e+0"	"MCTP1"
	RHOBTB3	"0.00"	"0.00e+0"	"0.00e+0"	"RHOBTB3"
	AC099487.1	"0.00"	"0.00e+0"	"0.00e+0"	"AC099487.1"
	LINC02163	"0.00"	"0.00e+0"	"0.00e+0"	"LINC02163"
	EFNA5	"0.00"	"0.00e+0"	"0.00e+0"	"EFNA5"
	STARD4-AS1	"0.00"	"0.00e+0"	"0.00e+0"	"STARD4-AS1"
	TRIM36	"0.00"	"0.00e+0"	"0.00e+0"	"TRIM36"
	CDO1	"0.00"	"0.00e+0"	"0.00e+0"	"CDO1"
	LINC02240	"0.00"	"0.00e+0"	"0.00e+0"	"LINC02240"
	GRAMD2B	"0.00"	"0.00e+0"	"0.00e+0"	"GRAMD2B"
	AC093535.1	"0.00"	"0.00e+0"	"0.00e+0"	"AC093535.1"
	MINAR2	"0.00"	"0.00e+0"	"0.00e+0"	"MINAR2"
	MEIKIN	"0.00"	"0.00e+0"	"0.00e+0"	"MEIKIN"
	AC116366.1	"0.00"	"0.00e+0"	"0.00e+0"	"AC116366.1"
	CCNI2	"0.00"	"0.00e+0"	"0.00e+0"	"CCNI2"
	SEPTIN8	"0.00"	"0.00e+0"	"0.00e+0"	"SEPTIN8"
	TIFAB	"0.00"	"0.00e+0"	"0.00e+0"	"TIFAB"
	AC011405.1	"0.00"	"0.00e+0"	"0.00e+0"	"AC011405.1"
	AC135457.1	"0.00"	"0.00e+0"	"0.00e+0"	"AC135457.1"
	SMIM33	"0.00"	"0.00e+0"	"0.00e+0"	"SMIM33"
	AC011379.1	"0.00"	"0.00e+0"	"0.00e+0"	"AC011379.1"
	HBEGF	"0.00"	"0.00e+0"	"0.00e+0"	"HBEGF"
	AC008438.1	"0.00"	"0.00e+0"	"0.00e+0"	"AC008438.1"
	PCDHB1	"0.00"	"0.00e+0"	"0.00e+0"	"PCDHB1"
	PCDHB9	"0.00"	"0.00e+0"	"0.00e+0"	"PCDHB9"
	PCDHGA8	"0.00"	"0.00e+0"	"0.00e+0"	"PCDHGA8"
	ARAP3	"0.00"	"0.00e+0"	"0.00e+0"	"ARAP3"
	AC005740.5	"0.00"	"0.00e+0"	"0.00e+0"	"AC005740.5"
	SH3TC2	"0.00"	"0.00e+0"	"0.00e+0"	"SH3TC2"
	AFAP1L1	"0.00"	"0.00e+0"	"0.00e+0"	"AFAP1L1"
	NDST1	"0.00"	"0.00e+0"	"0.00e+0"	"NDST1"
	AC008453.2	"0.00"	"0.00e+0"	"0.00e+0"	"AC008453.2"
	MYOZ3	"0.00"	"0.00e+0"	"0.00e+0"	"MYOZ3"
	SMIM3	"0.00"	"0.00e+0"	"0.00e+0"	"SMIM3"
	IRGM	"0.00"	"0.00e+0"	"0.00e+0"	"IRGM"
	GLRA1	"0.00"	"0.00e+0"	"0.00e+0"	"GLRA1"
	SAP30L-AS1	"0.00"	"0.00e+0"	"0.00e+0"	"SAP30L-AS1"
	AC010476.2	"0.00"	"0.00e+0"	"0.00e+0"	"AC010476.2"
	HAVCR1	"0.00"	"0.00e+0"	"0.00e+0"	"HAVCR1"
	AC009185.1	"0.00"	"0.00e+0"	"0.00e+0"	"AC009185.1"
	AC008609.1	"0.00"	"0.00e+0"	"0.00e+0"	"AC008609.1"
	ZBED8	"0.00"	"0.00e+0"	"0.00e+0"	"ZBED8"
	AC109466.1	"0.00"	"0.00e+0"	"0.00e+0"	"AC109466.1"
	AC091973.1	"0.00"	"0.00e+0"	"0.00e+0"	"AC091973.1"
	LINC01366	"0.00"	"0.00e+0"	"0.00e+0"	"LINC01366"
	RANBP17	"0.00"	"0.00e+0"	"0.00e+0"	"RANBP17"
	AC008429.1	"0.00"	"0.00e+0"	"0.00e+0"	"AC008429.1"
	LINC01484	"0.00"	"0.00e+0"	"0.00e+0"	"LINC01484"
	LINC01411	"0.00"	"0.00e+0"	"0.00e+0"	"LINC01411"
	AC139491.3	"0.00"	"0.00e+0"	"0.00e+0"	"AC139491.3"
	HK3	"0.00"	"0.00e+0"	"0.00e+0"	"HK3"
	DBN1	"0.00"	"0.00e+0"	"0.00e+0"	"DBN1"
	FAM153A	"0.00"	"0.00e+0"	"0.00e+0"	"FAM153A"
	AC140125.2	"0.00"	"0.00e+0"	"0.00e+0"	"AC140125.2"
	AC106795.2	"0.00"	"0.00e+0"	"0.00e+0"	"AC106795.2"
	ZFP2	"0.00"	"0.00e+0"	"0.00e+0"	"ZFP2"
	ZNF454	"0.00"	"0.00e+0"	"0.00e+0"	"ZNF454"
	ZNF354C	"0.00"	"0.00e+0"	"0.00e+0"	"ZNF354C"
	ADAMTS2	"0.00"	"0.00e+0"	"0.00e+0"	"ADAMTS2"
	AC008610.1	"0.00"	"0.00e+0"	"0.00e+0"	"AC008610.1"
	FLT4	"0.00"	"0.00e+0"	"0.00e+0"	"FLT4"
	HUS1B	"0.00"	"0.00e+0"	"0.00e+0"	"HUS1B"
	AL031963.3	"0.00"	"0.00e+0"	"0.00e+0"	"AL031963.3"
	SLC22A23	"0.00"	"0.00e+0"	"0.00e+0"	"SLC22A23"
	LINC02533	"0.00"	"0.00e+0"	"0.00e+0"	"LINC02533"
	F13A1	"0.00"	"0.00e+0"	"0.00e+0"	"F13A1"
	AL355336.1	"0.00"	"0.00e+0"	"0.00e+0"	"AL355336.1"
	CAGE1	"0.00"	"0.00e+0"	"0.00e+0"	"CAGE1"
	AL355499.1	"0.00"	"0.00e+0"	"0.00e+0"	"AL355499.1"
	AL024498.1	"0.00"	"0.00e+0"	"0.00e+0"	"AL024498.1"
	AL357497.1	"0.00"	"0.00e+0"	"0.00e+0"	"AL357497.1"
	SMIM13	"0.00"	"0.00e+0"	"0.00e+0"	"SMIM13"
	AL022098.1	"0.00"	"0.00e+0"	"0.00e+0"	"AL022098.1"
	ADTRP	"0.00"	"0.00e+0"	"0.00e+0"	"ADTRP"
	AL008729.1	"0.00"	"0.00e+0"	"0.00e+0"	"AL008729.1"
	AL441883.1	"0.00"	"0.00e+0"	"0.00e+0"	"AL441883.1"
	GMPR	"0.00"	"0.00e+0"	"0.00e+0"	"GMPR"
	AL137003.2	"0.00"	"0.00e+0"	"0.00e+0"	"AL137003.2"
	STMND1	"0.00"	"0.00e+0"	"0.00e+0"	"STMND1"
	NHLRC1	"0.00"	"0.00e+0"	"0.00e+0"	"NHLRC1"
	CASC15	"0.00"	"0.00e+0"	"0.00e+0"	"CASC15"
	AL160400.1	"0.00"	"0.00e+0"	"0.00e+0"	"AL160400.1"
	U91328.1	"0.00"	"0.00e+0"	"0.00e+0"	"U91328.1"
	HIST1H1A	"0.00"	"0.00e+0"	"0.00e+0"	"HIST1H1A"
	HIST1H4A	"0.00"	"0.00e+0"	"0.00e+0"	"HIST1H4A"
	HIST1H4B	"0.00"	"0.00e+0"	"0.00e+0"	"HIST1H4B"
	AL353759.1	"0.00"	"0.00e+0"	"0.00e+0"	"AL353759.1"
	HIST1H4E	"0.00"	"0.00e+0"	"0.00e+0"	"HIST1H4E"
	HIST1H2BH	"0.00"	"0.00e+0"	"0.00e+0"	"HIST1H2BH"
	HIST1H4H	"0.00"	"0.00e+0"	"0.00e+0"	"HIST1H4H"
	AL121936.1	"0.00"	"0.00e+0"	"0.00e+0"	"AL121936.1"
	AL513548.3	"0.00"	"0.00e+0"	"0.00e+0"	"AL513548.3"
	ZNF391	"0.00"	"0.00e+0"	"0.00e+0"	"ZNF391"
	AL021918.5	"0.00"	"0.00e+0"	"0.00e+0"	"AL021918.5"
	HIST1H3H	"0.00"	"0.00e+0"	"0.00e+0"	"HIST1H3H"
	HIST1H2AK	"0.00"	"0.00e+0"	"0.00e+0"	"HIST1H2AK"
	HIST1H2AL	"0.00"	"0.00e+0"	"0.00e+0"	"HIST1H2AL"
	HIST1H1B	"0.00"	"0.00e+0"	"0.00e+0"	"HIST1H1B"
	NKAPL	"0.00"	"0.00e+0"	"0.00e+0"	"NKAPL"
	HCG15	"0.00"	"0.00e+0"	"0.00e+0"	"HCG15"
	AL645937.4	"0.00"	"0.00e+0"	"0.00e+0"	"AL645937.4"
	OR14J1	"0.00"	"0.00e+0"	"0.00e+0"	"OR14J1"
	MOG	"0.00"	"0.00e+0"	"0.00e+0"	"MOG"
	HLA-G	"0.00"	"0.00e+0"	"0.00e+0"	"HLA-G"
	TRIM31	"0.00"	"0.00e+0"	"0.00e+0"	"TRIM31"
	IER3-AS1	"0.00"	"0.00e+0"	"0.00e+0"	"IER3-AS1"
	HCG20	"0.00"	"0.00e+0"	"0.00e+0"	"HCG20"
	LINC02570	"0.00"	"0.00e+0"	"0.00e+0"	"LINC02570"
	PSORS1C1	"0.00"	"0.00e+0"	"0.00e+0"	"PSORS1C1"
	POU5F1	"0.00"	"0.00e+0"	"0.00e+0"	"POU5F1"
	AL662884.3	"0.00"	"0.00e+0"	"0.00e+0"	"AL662884.3"
	EGFL8	"0.00"	"0.00e+0"	"0.00e+0"	"EGFL8"
	KIFC1	"0.00"	"0.00e+0"	"0.00e+0"	"KIFC1"
	LINC00336	"0.00"	"0.00e+0"	"0.00e+0"	"LINC00336"
	GRM4	"0.00"	"0.00e+0"	"0.00e+0"	"GRM4"
	Z84485.1	"0.00"	"0.00e+0"	"0.00e+0"	"Z84485.1"
	PNPLA1	"0.00"	"0.00e+0"	"0.00e+0"	"PNPLA1"
	KCNK17	"0.00"	"0.00e+0"	"0.00e+0"	"KCNK17"
	KIF6	"0.00"	"0.00e+0"	"0.00e+0"	"KIF6"
	TREML1	"0.00"	"0.00e+0"	"0.00e+0"	"TREML1"
	AL512274.1	"0.00"	"0.00e+0"	"0.00e+0"	"AL512274.1"
	C6orf132	"0.00"	"0.00e+0"	"0.00e+0"	"C6orf132"
	GUCA1B	"0.00"	"0.00e+0"	"0.00e+0"	"GUCA1B"
	PTCRA	"0.00"	"0.00e+0"	"0.00e+0"	"PTCRA"
	CUL7	"0.00"	"0.00e+0"	"0.00e+0"	"CUL7"
	CUL9	"0.00"	"0.00e+0"	"0.00e+0"	"CUL9"
	DLK2	"0.00"	"0.00e+0"	"0.00e+0"	"DLK2"
	VEGFA	"0.00"	"0.00e+0"	"0.00e+0"	"VEGFA"
	AL109615.2	"0.00"	"0.00e+0"	"0.00e+0"	"AL109615.2"
	MYMX	"0.00"	"0.00e+0"	"0.00e+0"	"MYMX"
	AL096865.1	"0.00"	"0.00e+0"	"0.00e+0"	"AL096865.1"
	RUNX2-AS1	"0.00"	"0.00e+0"	"0.00e+0"	"RUNX2-AS1"
	ADGRF1	"0.00"	"0.00e+0"	"0.00e+0"	"ADGRF1"
	TNFRSF21	"0.00"	"0.00e+0"	"0.00e+0"	"TNFRSF21"
	AL451166.1	"0.00"	"0.00e+0"	"0.00e+0"	"AL451166.1"
	RHAG	"0.00"	"0.00e+0"	"0.00e+0"	"RHAG"
	AL121974.1	"0.00"	"0.00e+0"	"0.00e+0"	"AL121974.1"
	BEND6	"0.00"	"0.00e+0"	"0.00e+0"	"BEND6"
	AL021368.5	"0.00"	"0.00e+0"	"0.00e+0"	"AL021368.5"
	AL021368.1	"0.00"	"0.00e+0"	"0.00e+0"	"AL021368.1"
	EYS	"0.00"	"0.00e+0"	"0.00e+0"	"EYS"
	COL19A1	"0.00"	"0.00e+0"	"0.00e+0"	"COL19A1"
	AL365226.2	"0.00"	"0.00e+0"	"0.00e+0"	"AL365226.2"
	OOEP	"0.00"	"0.00e+0"	"0.00e+0"	"OOEP"
	AL121972.1	"0.00"	"0.00e+0"	"0.00e+0"	"AL121972.1"
	AL445465.1	"0.00"	"0.00e+0"	"0.00e+0"	"AL445465.1"
	MYO6	"0.00"	"0.00e+0"	"0.00e+0"	"MYO6"
	LINC02540	"0.00"	"0.00e+0"	"0.00e+0"	"LINC02540"
	HMGN3-AS1	"0.00"	"0.00e+0"	"0.00e+0"	"HMGN3-AS1"
	AL359715.3	"0.00"	"0.00e+0"	"0.00e+0"	"AL359715.3"
	AL359715.1	"0.00"	"0.00e+0"	"0.00e+0"	"AL359715.1"
	TPBG	"0.00"	"0.00e+0"	"0.00e+0"	"TPBG"
	C6orf163	"0.00"	"0.00e+0"	"0.00e+0"	"C6orf163"
	RRAGD	"0.00"	"0.00e+0"	"0.00e+0"	"RRAGD"
	ANKRD6	"0.00"	"0.00e+0"	"0.00e+0"	"ANKRD6"
	CASC6	"0.00"	"0.00e+0"	"0.00e+0"	"CASC6"
	GPR63	"0.00"	"0.00e+0"	"0.00e+0"	"GPR63"
	KLHL32	"0.00"	"0.00e+0"	"0.00e+0"	"KLHL32"
	HACE1	"0.00"	"0.00e+0"	"0.00e+0"	"HACE1"
	LIN28B-AS1	"0.00"	"0.00e+0"	"0.00e+0"	"LIN28B-AS1"
	BVES	"0.00"	"0.00e+0"	"0.00e+0"	"BVES"
	AL024507.2	"0.00"	"0.00e+0"	"0.00e+0"	"AL024507.2"
	PPIL6	"0.00"	"0.00e+0"	"0.00e+0"	"PPIL6"
	REV3L-IT1	"0.00"	"0.00e+0"	"0.00e+0"	"REV3L-IT1"
	AL008730.1	"0.00"	"0.00e+0"	"0.00e+0"	"AL008730.1"
	Z97989.1	"0.00"	"0.00e+0"	"0.00e+0"	"Z97989.1"
	CCN6	"0.00"	"0.00e+0"	"0.00e+0"	"CCN6"
	AL357141.1	"0.00"	"0.00e+0"	"0.00e+0"	"AL357141.1"
	FAM184A	"0.00"	"0.00e+0"	"0.00e+0"	"FAM184A"
	AL512283.2	"0.00"	"0.00e+0"	"0.00e+0"	"AL512283.2"
	TRDN-AS1	"0.00"	"0.00e+0"	"0.00e+0"	"TRDN-AS1"
	RNF217-AS1	"0.00"	"0.00e+0"	"0.00e+0"	"RNF217-AS1"
	RNF217	"0.00"	"0.00e+0"	"0.00e+0"	"RNF217"
	KIAA0408	"0.00"	"0.00e+0"	"0.00e+0"	"KIAA0408"
	PTPRK	"0.00"	"0.00e+0"	"0.00e+0"	"PTPRK"
	AL590006.1	"0.00"	"0.00e+0"	"0.00e+0"	"AL590006.1"
	TMEM244	"0.00"	"0.00e+0"	"0.00e+0"	"TMEM244"
	AL355581.1	"0.00"	"0.00e+0"	"0.00e+0"	"AL355581.1"
	TMEM200A	"0.00"	"0.00e+0"	"0.00e+0"	"TMEM200A"
	ENPP1	"0.00"	"0.00e+0"	"0.00e+0"	"ENPP1"
	LINC01013	"0.00"	"0.00e+0"	"0.00e+0"	"LINC01013"
	VNN1	"0.00"	"0.00e+0"	"0.00e+0"	"VNN1"
	LINC01010	"0.00"	"0.00e+0"	"0.00e+0"	"LINC01010"
	CT69	"0.00"	"0.00e+0"	"0.00e+0"	"CT69"
	AL078590.2	"0.00"	"0.00e+0"	"0.00e+0"	"AL078590.2"
	MYB	"0.00"	"0.00e+0"	"0.00e+0"	"MYB"
	LINC00271	"0.00"	"0.00e+0"	"0.00e+0"	"LINC00271"
	AL360178.1	"0.00"	"0.00e+0"	"0.00e+0"	"AL360178.1"
	AL138828.1	"0.00"	"0.00e+0"	"0.00e+0"	"AL138828.1"
	MTFR2	"0.00"	"0.00e+0"	"0.00e+0"	"MTFR2"
	ARFGEF3	"0.00"	"0.00e+0"	"0.00e+0"	"ARFGEF3"
	PBOV1	"0.00"	"0.00e+0"	"0.00e+0"	"PBOV1"
	ECT2L	"0.00"	"0.00e+0"	"0.00e+0"	"ECT2L"
	FILNC1	"0.00"	"0.00e+0"	"0.00e+0"	"FILNC1"
	ADGRG6	"0.00"	"0.00e+0"	"0.00e+0"	"ADGRG6"
	RAB32	"0.00"	"0.00e+0"	"0.00e+0"	"RAB32"
	LUADT1	"0.00"	"0.00e+0"	"0.00e+0"	"LUADT1"
	SAMD5	"0.00"	"0.00e+0"	"0.00e+0"	"SAMD5"
	AL031056.1	"0.00"	"0.00e+0"	"0.00e+0"	"AL031056.1"
	AL358852.1	"0.00"	"0.00e+0"	"0.00e+0"	"AL358852.1"
	AL355312.2	"0.00"	"0.00e+0"	"0.00e+0"	"AL355312.2"
	ULBP2	"0.00"	"0.00e+0"	"0.00e+0"	"ULBP2"
	ULBP3	"0.00"	"0.00e+0"	"0.00e+0"	"ULBP3"
	IYD	"0.00"	"0.00e+0"	"0.00e+0"	"IYD"
	CCDC170	"0.00"	"0.00e+0"	"0.00e+0"	"CCDC170"
	ESR1	"0.00"	"0.00e+0"	"0.00e+0"	"ESR1"
	LINC02840	"0.00"	"0.00e+0"	"0.00e+0"	"LINC02840"
	RGS17	"0.00"	"0.00e+0"	"0.00e+0"	"RGS17"
	AL360169.2	"0.00"	"0.00e+0"	"0.00e+0"	"AL360169.2"
	AL356417.3	"0.00"	"0.00e+0"	"0.00e+0"	"AL356417.3"
	SOD2-OT1	"0.00"	"0.00e+0"	"0.00e+0"	"SOD2-OT1"
	AL139393.1	"0.00"	"0.00e+0"	"0.00e+0"	"AL139393.1"
	PRKN	"0.00"	"0.00e+0"	"0.00e+0"	"PRKN"
	AL022069.1	"0.00"	"0.00e+0"	"0.00e+0"	"AL022069.1"
	RPS6KA2	"0.00"	"0.00e+0"	"0.00e+0"	"RPS6KA2"
	RAMACL	"0.00"	"0.00e+0"	"0.00e+0"	"RAMACL"
	Z94721.1	"0.00"	"0.00e+0"	"0.00e+0"	"Z94721.1"
	AL606970.3	"0.00"	"0.00e+0"	"0.00e+0"	"AL606970.3"
	DLL1	"0.00"	"0.00e+0"	"0.00e+0"	"DLL1"
	AL008628.1	"0.00"	"0.00e+0"	"0.00e+0"	"AL008628.1"
	FAM20C	"0.00"	"0.00e+0"	"0.00e+0"	"FAM20C"
	ADAP1	"0.00"	"0.00e+0"	"0.00e+0"	"ADAP1"
	CYP2W1	"0.00"	"0.00e+0"	"0.00e+0"	"CYP2W1"
	GPER1	"0.00"	"0.00e+0"	"0.00e+0"	"GPER1"
	TMEM184A	"0.00"	"0.00e+0"	"0.00e+0"	"TMEM184A"
	RBAKDN	"0.00"	"0.00e+0"	"0.00e+0"	"RBAKDN"
	AC092171.3	"0.00"	"0.00e+0"	"0.00e+0"	"AC092171.3"
	AC006042.4	"0.00"	"0.00e+0"	"0.00e+0"	"AC006042.4"
	AC011287.1	"0.00"	"0.00e+0"	"0.00e+0"	"AC011287.1"
	ETV1	"0.00"	"0.00e+0"	"0.00e+0"	"ETV1"
	AC005014.2	"0.00"	"0.00e+0"	"0.00e+0"	"AC005014.2"
	AC005062.1	"0.00"	"0.00e+0"	"0.00e+0"	"AC005062.1"
	ABCB5	"0.00"	"0.00e+0"	"0.00e+0"	"ABCB5"
	AC005082.1	"0.00"	"0.00e+0"	"0.00e+0"	"AC005082.1"
	GPNMB	"0.00"	"0.00e+0"	"0.00e+0"	"GPNMB"
	AC004540.1	"0.00"	"0.00e+0"	"0.00e+0"	"AC004540.1"
	HOXA9	"0.00"	"0.00e+0"	"0.00e+0"	"HOXA9"
	HOXA10-AS	"0.00"	"0.00e+0"	"0.00e+0"	"HOXA10-AS"
	CREB5	"0.00"	"0.00e+0"	"0.00e+0"	"CREB5"
	AC005162.3	"0.00"	"0.00e+0"	"0.00e+0"	"AC005162.3"
	MTURN	"0.00"	"0.00e+0"	"0.00e+0"	"MTURN"
	LINC01176	"0.00"	"0.00e+0"	"0.00e+0"	"LINC01176"
	FKBP9	"0.00"	"0.00e+0"	"0.00e+0"	"FKBP9"
	AC005400.1	"0.00"	"0.00e+0"	"0.00e+0"	"AC005400.1"
	AC018647.1	"0.00"	"0.00e+0"	"0.00e+0"	"AC018647.1"
	GPR141	"0.00"	"0.00e+0"	"0.00e+0"	"GPR141"
	EPDR1	"0.00"	"0.00e+0"	"0.00e+0"	"EPDR1"
	NME8	"0.00"	"0.00e+0"	"0.00e+0"	"NME8"
	TRGJP1	"0.00"	"0.00e+0"	"0.00e+0"	"TRGJP1"
	TRGV10	"0.00"	"0.00e+0"	"0.00e+0"	"TRGV10"
	TRGV9	"0.00"	"0.00e+0"	"0.00e+0"	"TRGV9"
	AC006033.2	"0.00"	"0.00e+0"	"0.00e+0"	"AC006033.2"
	TRGV8	"0.00"	"0.00e+0"	"0.00e+0"	"TRGV8"
	TRGV2	"0.00"	"0.00e+0"	"0.00e+0"	"TRGV2"
	AMPH	"0.00"	"0.00e+0"	"0.00e+0"	"AMPH"
	AC004837.4	"0.00"	"0.00e+0"	"0.00e+0"	"AC004837.4"
	AC072061.1	"0.00"	"0.00e+0"	"0.00e+0"	"AC072061.1"
	AC004988.1	"0.00"	"0.00e+0"	"0.00e+0"	"AC004988.1"
	INHBA-AS1	"0.00"	"0.00e+0"	"0.00e+0"	"INHBA-AS1"
	HECW1	"0.00"	"0.00e+0"	"0.00e+0"	"HECW1"
	GCK	"0.00"	"0.00e+0"	"0.00e+0"	"GCK"
	AC004938.2	"0.00"	"0.00e+0"	"0.00e+0"	"AC004938.2"
	IGFBP3	"0.00"	"0.00e+0"	"0.00e+0"	"IGFBP3"
	AC073115.1	"0.00"	"0.00e+0"	"0.00e+0"	"AC073115.1"
	C7orf65	"0.00"	"0.00e+0"	"0.00e+0"	"C7orf65"
	SUN3	"0.00"	"0.00e+0"	"0.00e+0"	"SUN3"
	GRB10	"0.00"	"0.00e+0"	"0.00e+0"	"GRB10"
	AC011228.2	"0.00"	"0.00e+0"	"0.00e+0"	"AC011228.2"
	SEPTIN14	"0.00"	"0.00e+0"	"0.00e+0"	"SEPTIN14"
	AC092447.5	"0.00"	"0.00e+0"	"0.00e+0"	"AC092447.5"
	TPST1	"0.00"	"0.00e+0"	"0.00e+0"	"TPST1"
	AC093655.1	"0.00"	"0.00e+0"	"0.00e+0"	"AC093655.1"
	CALN1	"0.00"	"0.00e+0"	"0.00e+0"	"CALN1"
	AC005089.1	"0.00"	"0.00e+0"	"0.00e+0"	"AC005089.1"
	ELN	"0.00"	"0.00e+0"	"0.00e+0"	"ELN"
	AC211433.1	"0.00"	"0.00e+0"	"0.00e+0"	"AC211433.1"
	AC211486.2	"0.00"	"0.00e+0"	"0.00e+0"	"AC211486.2"
	AC004921.1	"0.00"	"0.00e+0"	"0.00e+0"	"AC004921.1"
	AC004921.2	"0.00"	"0.00e+0"	"0.00e+0"	"AC004921.2"
	AC004990.1	"0.00"	"0.00e+0"	"0.00e+0"	"AC004990.1"
	MAGI2-AS3	"0.00"	"0.00e+0"	"0.00e+0"	"MAGI2-AS3"
	GNAI1	"0.00"	"0.00e+0"	"0.00e+0"	"GNAI1"
	CD36	"0.00"	"0.00e+0"	"0.00e+0"	"CD36"
	SEMA3C	"0.00"	"0.00e+0"	"0.00e+0"	"SEMA3C"
	SEMA3E	"0.00"	"0.00e+0"	"0.00e+0"	"SEMA3E"
	SEMA3D	"0.00"	"0.00e+0"	"0.00e+0"	"SEMA3D"
	GRM3	"0.00"	"0.00e+0"	"0.00e+0"	"GRM3"
	RUNDC3B	"0.00"	"0.00e+0"	"0.00e+0"	"RUNDC3B"
	STEAP4	"0.00"	"0.00e+0"	"0.00e+0"	"STEAP4"
	CLDN12	"0.00"	"0.00e+0"	"0.00e+0"	"CLDN12"
	FZD1	"0.00"	"0.00e+0"	"0.00e+0"	"FZD1"
	LRRD1	"0.00"	"0.00e+0"	"0.00e+0"	"LRRD1"
	GNG11	"0.00"	"0.00e+0"	"0.00e+0"	"GNG11"
	CYP3A43	"0.00"	"0.00e+0"	"0.00e+0"	"CYP3A43"
	MBLAC1	"0.00"	"0.00e+0"	"0.00e+0"	"MBLAC1"
	GAL3ST4	"0.00"	"0.00e+0"	"0.00e+0"	"GAL3ST4"
	AC092849.1	"0.00"	"0.00e+0"	"0.00e+0"	"AC092849.1"
	AC069281.1	"0.00"	"0.00e+0"	"0.00e+0"	"AC069281.1"
	FBXO24	"0.00"	"0.00e+0"	"0.00e+0"	"FBXO24"
	PCOLCE	"0.00"	"0.00e+0"	"0.00e+0"	"PCOLCE"
	UFSP1	"0.00"	"0.00e+0"	"0.00e+0"	"UFSP1"
	MUC12	"0.00"	"0.00e+0"	"0.00e+0"	"MUC12"
	AC105446.1	"0.00"	"0.00e+0"	"0.00e+0"	"AC105446.1"
	MOGAT3	"0.00"	"0.00e+0"	"0.00e+0"	"MOGAT3"
	AC006329.1	"0.00"	"0.00e+0"	"0.00e+0"	"AC006329.1"
	COL26A1	"0.00"	"0.00e+0"	"0.00e+0"	"COL26A1"
	UPK3BL2	"0.00"	"0.00e+0"	"0.00e+0"	"UPK3BL2"
	SLC26A5	"0.00"	"0.00e+0"	"0.00e+0"	"SLC26A5"
	LINC01004	"0.00"	"0.00e+0"	"0.00e+0"	"LINC01004"
	PRKAR2B	"0.00"	"0.00e+0"	"0.00e+0"	"PRKAR2B"
	AC006387.1	"0.00"	"0.00e+0"	"0.00e+0"	"AC006387.1"
	SLC26A4-AS1	"0.00"	"0.00e+0"	"0.00e+0"	"SLC26A4-AS1"
	SLC26A4	"0.00"	"0.00e+0"	"0.00e+0"	"SLC26A4"
	LRRN3	"0.00"	"0.00e+0"	"0.00e+0"	"LRRN3"
	DOCK4	"0.00"	"0.00e+0"	"0.00e+0"	"DOCK4"
	GPR85	"0.00"	"0.00e+0"	"0.00e+0"	"GPR85"
	FOXP2	"0.00"	"0.00e+0"	"0.00e+0"	"FOXP2"
	CAV1	"0.00"	"0.00e+0"	"0.00e+0"	"CAV1"
	CTTNBP2	"0.00"	"0.00e+0"	"0.00e+0"	"CTTNBP2"
	CPED1	"0.00"	"0.00e+0"	"0.00e+0"	"CPED1"
	AC006148.1	"0.00"	"0.00e+0"	"0.00e+0"	"AC006148.1"
	LEP	"0.00"	"0.00e+0"	"0.00e+0"	"LEP"
	FAM71F2	"0.00"	"0.00e+0"	"0.00e+0"	"FAM71F2"
	KCP	"0.00"	"0.00e+0"	"0.00e+0"	"KCP"
	TSGA13	"0.00"	"0.00e+0"	"0.00e+0"	"TSGA13"
	PLXNA4	"0.00"	"0.00e+0"	"0.00e+0"	"PLXNA4"
	AC009275.1	"0.00"	"0.00e+0"	"0.00e+0"	"AC009275.1"
	AC083870.1	"0.00"	"0.00e+0"	"0.00e+0"	"AC083870.1"
	AC083862.2	"0.00"	"0.00e+0"	"0.00e+0"	"AC083862.2"
	AC015987.1	"0.00"	"0.00e+0"	"0.00e+0"	"AC015987.1"
	AC078845.1	"0.00"	"0.00e+0"	"0.00e+0"	"AC078845.1"
	AKR1D1	"0.00"	"0.00e+0"	"0.00e+0"	"AKR1D1"
	TMEM213	"0.00"	"0.00e+0"	"0.00e+0"	"TMEM213"
	KIAA1549	"0.00"	"0.00e+0"	"0.00e+0"	"KIAA1549"
	CLEC5A	"0.00"	"0.00e+0"	"0.00e+0"	"CLEC5A"
	TRBV3-1	"0.00"	"0.00e+0"	"0.00e+0"	"TRBV3-1"
	AC073342.1	"0.00"	"0.00e+0"	"0.00e+0"	"AC073342.1"
	FAM131B	"0.00"	"0.00e+0"	"0.00e+0"	"FAM131B"
	EPHA1	"0.00"	"0.00e+0"	"0.00e+0"	"EPHA1"
	OR2A5	"0.00"	"0.00e+0"	"0.00e+0"	"OR2A5"
	ARHGEF5	"0.00"	"0.00e+0"	"0.00e+0"	"ARHGEF5"
	AC005229.4	"0.00"	"0.00e+0"	"0.00e+0"	"AC005229.4"
	GHET1	"0.00"	"0.00e+0"	"0.00e+0"	"GHET1"
	AC004941.1	"0.00"	"0.00e+0"	"0.00e+0"	"AC004941.1"
	SSPO	"0.00"	"0.00e+0"	"0.00e+0"	"SSPO"
	ATP6V0E2-AS1	"0.00"	"0.00e+0"	"0.00e+0"	"ATP6V0E2-AS1"
	ZBED6CL	"0.00"	"0.00e+0"	"0.00e+0"	"ZBED6CL"
	KCNH2	"0.00"	"0.00e+0"	"0.00e+0"	"KCNH2"
	NOS3	"0.00"	"0.00e+0"	"0.00e+0"	"NOS3"
	AC021097.1	"0.00"	"0.00e+0"	"0.00e+0"	"AC021097.1"
	AC093583.1	"0.00"	"0.00e+0"	"0.00e+0"	"AC093583.1"
	RNF32	"0.00"	"0.00e+0"	"0.00e+0"	"RNF32"
	AC011899.4	"0.00"	"0.00e+0"	"0.00e+0"	"AC011899.4"
	LINC00689	"0.00"	"0.00e+0"	"0.00e+0"	"LINC00689"
	VIPR2	"0.00"	"0.00e+0"	"0.00e+0"	"VIPR2"
	AC004908.2	"0.00"	"0.00e+0"	"0.00e+0"	"AC004908.2"
	AF233439.1	"0.00"	"0.00e+0"	"0.00e+0"	"AF233439.1"
	DEFB1	"0.00"	"0.00e+0"	"0.00e+0"	"DEFB1"
	FAM85B	"0.00"	"0.00e+0"	"0.00e+0"	"FAM85B"
	AC022784.1	"0.00"	"0.00e+0"	"0.00e+0"	"AC022784.1"
	RP1L1	"0.00"	"0.00e+0"	"0.00e+0"	"RP1L1"
	SOX7	"0.00"	"0.00e+0"	"0.00e+0"	"SOX7"
	AF131215.4	"0.00"	"0.00e+0"	"0.00e+0"	"AF131215.4"
	C8orf49	"0.00"	"0.00e+0"	"0.00e+0"	"C8orf49"
	AC107918.6	"0.00"	"0.00e+0"	"0.00e+0"	"AC107918.6"
	FAM66D	"0.00"	"0.00e+0"	"0.00e+0"	"FAM66D"
	FAM86B1	"0.00"	"0.00e+0"	"0.00e+0"	"FAM86B1"
	AC145124.1	"0.00"	"0.00e+0"	"0.00e+0"	"AC145124.1"
	TRMT9B	"0.00"	"0.00e+0"	"0.00e+0"	"TRMT9B"
	MTUS1	"0.00"	"0.00e+0"	"0.00e+0"	"MTUS1"
	AC124242.1	"0.00"	"0.00e+0"	"0.00e+0"	"AC124242.1"
	SH2D4A	"0.00"	"0.00e+0"	"0.00e+0"	"SH2D4A"
	LZTS1	"0.00"	"0.00e+0"	"0.00e+0"	"LZTS1"
	NPM2	"0.00"	"0.00e+0"	"0.00e+0"	"NPM2"
	DMTN	"0.00"	"0.00e+0"	"0.00e+0"	"DMTN"
	BMP1	"0.00"	"0.00e+0"	"0.00e+0"	"BMP1"
	AC105206.3	"0.00"	"0.00e+0"	"0.00e+0"	"AC105206.3"
	PIWIL2	"0.00"	"0.00e+0"	"0.00e+0"	"PIWIL2"
	AC037459.2	"0.00"	"0.00e+0"	"0.00e+0"	"AC037459.2"
	AC105046.2	"0.00"	"0.00e+0"	"0.00e+0"	"AC105046.2"
	AC107959.1	"0.00"	"0.00e+0"	"0.00e+0"	"AC107959.1"
	LOXL2	"0.00"	"0.00e+0"	"0.00e+0"	"LOXL2"
	AC090197.1	"0.00"	"0.00e+0"	"0.00e+0"	"AC090197.1"
	AC023202.1	"0.00"	"0.00e+0"	"0.00e+0"	"AC023202.1"
	NEFM	"0.00"	"0.00e+0"	"0.00e+0"	"NEFM"
	GNRH1	"0.00"	"0.00e+0"	"0.00e+0"	"GNRH1"
	CLU	"0.00"	"0.00e+0"	"0.00e+0"	"CLU"
	ESCO2	"0.00"	"0.00e+0"	"0.00e+0"	"ESCO2"
	SCARA5	"0.00"	"0.00e+0"	"0.00e+0"	"SCARA5"
	EXTL3-AS1	"0.00"	"0.00e+0"	"0.00e+0"	"EXTL3-AS1"
	AC108449.2	"0.00"	"0.00e+0"	"0.00e+0"	"AC108449.2"
	RBPMS	"0.00"	"0.00e+0"	"0.00e+0"	"RBPMS"
	NRG1	"0.00"	"0.00e+0"	"0.00e+0"	"NRG1"
	AC067838.1	"0.00"	"0.00e+0"	"0.00e+0"	"AC067838.1"
	ZNF703	"0.00"	"0.00e+0"	"0.00e+0"	"ZNF703"
	AP006545.1	"0.00"	"0.00e+0"	"0.00e+0"	"AP006545.1"
	AP006545.3	"0.00"	"0.00e+0"	"0.00e+0"	"AP006545.3"
	STAR	"0.00"	"0.00e+0"	"0.00e+0"	"STAR"
	AC084024.4	"0.00"	"0.00e+0"	"0.00e+0"	"AC084024.4"
	LETM2	"0.00"	"0.00e+0"	"0.00e+0"	"LETM2"
	AC016813.1	"0.00"	"0.00e+0"	"0.00e+0"	"AC016813.1"
	IDO1	"0.00"	"0.00e+0"	"0.00e+0"	"IDO1"
	ZMAT4	"0.00"	"0.00e+0"	"0.00e+0"	"ZMAT4"
	AC103724.4	"0.00"	"0.00e+0"	"0.00e+0"	"AC103724.4"
	AC087533.1	"0.00"	"0.00e+0"	"0.00e+0"	"AC087533.1"
	AC120036.5	"0.00"	"0.00e+0"	"0.00e+0"	"AC120036.5"
	SNTG1	"0.00"	"0.00e+0"	"0.00e+0"	"SNTG1"
	ST18	"0.00"	"0.00e+0"	"0.00e+0"	"ST18"
	AC022034.1	"0.00"	"0.00e+0"	"0.00e+0"	"AC022034.1"
	AC107952.2	"0.00"	"0.00e+0"	"0.00e+0"	"AC107952.2"
	LINC00968	"0.00"	"0.00e+0"	"0.00e+0"	"LINC00968"
	FAM110B	"0.00"	"0.00e+0"	"0.00e+0"	"FAM110B"
	CA8	"0.00"	"0.00e+0"	"0.00e+0"	"CA8"
	LINC01301	"0.00"	"0.00e+0"	"0.00e+0"	"LINC01301"
	AC068389.3	"0.00"	"0.00e+0"	"0.00e+0"	"AC068389.3"
	AC068389.1	"0.00"	"0.00e+0"	"0.00e+0"	"AC068389.1"
	AC120042.1	"0.00"	"0.00e+0"	"0.00e+0"	"AC120042.1"
	AC011124.2	"0.00"	"0.00e+0"	"0.00e+0"	"AC011124.2"
	LINC01289	"0.00"	"0.00e+0"	"0.00e+0"	"LINC01289"
	LINC01299	"0.00"	"0.00e+0"	"0.00e+0"	"LINC01299"
	AC009879.4	"0.00"	"0.00e+0"	"0.00e+0"	"AC009879.4"
	RRS1-AS1	"0.00"	"0.00e+0"	"0.00e+0"	"RRS1-AS1"
	AC021321.2	"0.00"	"0.00e+0"	"0.00e+0"	"AC021321.2"
	C8orf34	"0.00"	"0.00e+0"	"0.00e+0"	"C8orf34"
	AC022730.4	"0.00"	"0.00e+0"	"0.00e+0"	"AC022730.4"
	XKR9	"0.00"	"0.00e+0"	"0.00e+0"	"XKR9"
	AC022893.1	"0.00"	"0.00e+0"	"0.00e+0"	"AC022893.1"
	RDH10	"0.00"	"0.00e+0"	"0.00e+0"	"RDH10"
	AC115837.2	"0.00"	"0.00e+0"	"0.00e+0"	"AC115837.2"
	AC083837.1	"0.00"	"0.00e+0"	"0.00e+0"	"AC083837.1"
	AC036214.2	"0.00"	"0.00e+0"	"0.00e+0"	"AC036214.2"
	AC034114.2	"0.00"	"0.00e+0"	"0.00e+0"	"AC034114.2"
	ZNF704	"0.00"	"0.00e+0"	"0.00e+0"	"ZNF704"
	AC079209.2	"0.00"	"0.00e+0"	"0.00e+0"	"AC079209.2"
	AC079209.1	"0.00"	"0.00e+0"	"0.00e+0"	"AC079209.1"
	CA2	"0.00"	"0.00e+0"	"0.00e+0"	"CA2"
	AC103760.1	"0.00"	"0.00e+0"	"0.00e+0"	"AC103760.1"
	AC090578.1	"0.00"	"0.00e+0"	"0.00e+0"	"AC090578.1"
	C8orf88	"0.00"	"0.00e+0"	"0.00e+0"	"C8orf88"
	AC010834.2	"0.00"	"0.00e+0"	"0.00e+0"	"AC010834.2"
	AC108860.2	"0.00"	"0.00e+0"	"0.00e+0"	"AC108860.2"
	AC083836.1	"0.00"	"0.00e+0"	"0.00e+0"	"AC083836.1"
	SDC2	"0.00"	"0.00e+0"	"0.00e+0"	"SDC2"
	TSPYL5	"0.00"	"0.00e+0"	"0.00e+0"	"TSPYL5"
	MATN2	"0.00"	"0.00e+0"	"0.00e+0"	"MATN2"
	FBXO43	"0.00"	"0.00e+0"	"0.00e+0"	"FBXO43"
	AP003472.2	"0.00"	"0.00e+0"	"0.00e+0"	"AP003472.2"
	GASAL1	"0.00"	"0.00e+0"	"0.00e+0"	"GASAL1"
	LRP12	"0.00"	"0.00e+0"	"0.00e+0"	"LRP12"
	AC027031.2	"0.00"	"0.00e+0"	"0.00e+0"	"AC027031.2"
	CSMD3	"0.00"	"0.00e+0"	"0.00e+0"	"CSMD3"
	AARD	"0.00"	"0.00e+0"	"0.00e+0"	"AARD"
	ENPP2	"0.00"	"0.00e+0"	"0.00e+0"	"ENPP2"
	AP005717.1	"0.00"	"0.00e+0"	"0.00e+0"	"AP005717.1"
	AC091563.1	"0.00"	"0.00e+0"	"0.00e+0"	"AC091563.1"
	MTBP	"0.00"	"0.00e+0"	"0.00e+0"	"MTBP"
	AC104958.2	"0.00"	"0.00e+0"	"0.00e+0"	"AC104958.2"
	CASC19	"0.00"	"0.00e+0"	"0.00e+0"	"CASC19"
	CASC8	"0.00"	"0.00e+0"	"0.00e+0"	"CASC8"
	POU5F1B	"0.00"	"0.00e+0"	"0.00e+0"	"POU5F1B"
	AC108925.1	"0.00"	"0.00e+0"	"0.00e+0"	"AC108925.1"
	CCDC26	"0.00"	"0.00e+0"	"0.00e+0"	"CCDC26"
	AC131568.1	"0.00"	"0.00e+0"	"0.00e+0"	"AC131568.1"
	AF228727.1	"0.00"	"0.00e+0"	"0.00e+0"	"AF228727.1"
	AC105180.2	"0.00"	"0.00e+0"	"0.00e+0"	"AC105180.2"
	LINC02055	"0.00"	"0.00e+0"	"0.00e+0"	"LINC02055"
	LYNX1	"0.00"	"0.00e+0"	"0.00e+0"	"LYNX1"
	LY6E-DT	"0.00"	"0.00e+0"	"0.00e+0"	"LY6E-DT"
	C8orf31	"0.00"	"0.00e+0"	"0.00e+0"	"C8orf31"
	ZFP41	"0.00"	"0.00e+0"	"0.00e+0"	"ZFP41"
	AC138696.2	"0.00"	"0.00e+0"	"0.00e+0"	"AC138696.2"
	RHPN1	"0.00"	"0.00e+0"	"0.00e+0"	"RHPN1"
	AC067930.2	"0.00"	"0.00e+0"	"0.00e+0"	"AC067930.2"
	FAM83H	"0.00"	"0.00e+0"	"0.00e+0"	"FAM83H"
	AC234917.3	"0.00"	"0.00e+0"	"0.00e+0"	"AC234917.3"
	NRBP2	"0.00"	"0.00e+0"	"0.00e+0"	"NRBP2"
	EPPK1	"0.00"	"0.00e+0"	"0.00e+0"	"EPPK1"
	WDR97	"0.00"	"0.00e+0"	"0.00e+0"	"WDR97"
	ZNF517	"0.00"	"0.00e+0"	"0.00e+0"	"ZNF517"
	AF235103.3	"0.00"	"0.00e+0"	"0.00e+0"	"AF235103.3"
	ZNF252P-AS1	"0.00"	"0.00e+0"	"0.00e+0"	"ZNF252P-AS1"
	PGM5P3-AS1	"0.00"	"0.00e+0"	"0.00e+0"	"PGM5P3-AS1"
	KANK1	"0.00"	"0.00e+0"	"0.00e+0"	"KANK1"
	VLDLR	"0.00"	"0.00e+0"	"0.00e+0"	"VLDLR"
	LINC01231	"0.00"	"0.00e+0"	"0.00e+0"	"LINC01231"
	RFX3-AS1	"0.00"	"0.00e+0"	"0.00e+0"	"RFX3-AS1"
	GLIS3	"0.00"	"0.00e+0"	"0.00e+0"	"GLIS3"
	RLN1	"0.00"	"0.00e+0"	"0.00e+0"	"RLN1"
	PDCD1LG2	"0.00"	"0.00e+0"	"0.00e+0"	"PDCD1LG2"
	AL161449.2	"0.00"	"0.00e+0"	"0.00e+0"	"AL161449.2"
	LINC01235	"0.00"	"0.00e+0"	"0.00e+0"	"LINC01235"
	AL391834.1	"0.00"	"0.00e+0"	"0.00e+0"	"AL391834.1"
	AL359922.2	"0.00"	"0.00e+0"	"0.00e+0"	"AL359922.2"
	CDKN2B	"0.00"	"0.00e+0"	"0.00e+0"	"CDKN2B"
	PTENP1-AS	"0.00"	"0.00e+0"	"0.00e+0"	"PTENP1-AS"
	PRSS3	"0.00"	"0.00e+0"	"0.00e+0"	"PRSS3"
	C9orf24	"0.00"	"0.00e+0"	"0.00e+0"	"C9orf24"
	ENHO	"0.00"	"0.00e+0"	"0.00e+0"	"ENHO"
	AL162231.1	"0.00"	"0.00e+0"	"0.00e+0"	"AL162231.1"
	AL162231.2	"0.00"	"0.00e+0"	"0.00e+0"	"AL162231.2"
	AL355377.3	"0.00"	"0.00e+0"	"0.00e+0"	"AL355377.3"
	AL355377.4	"0.00"	"0.00e+0"	"0.00e+0"	"AL355377.4"
	TPM2	"0.00"	"0.00e+0"	"0.00e+0"	"TPM2"
	TMEM8B	"0.00"	"0.00e+0"	"0.00e+0"	"TMEM8B"
	FRMPD1	"0.00"	"0.00e+0"	"0.00e+0"	"FRMPD1"
	ANKRD18A	"0.00"	"0.00e+0"	"0.00e+0"	"ANKRD18A"
	FAM201A	"0.00"	"0.00e+0"	"0.00e+0"	"FAM201A"
	CNTNAP3	"0.00"	"0.00e+0"	"0.00e+0"	"CNTNAP3"
	BX664727.3	"0.00"	"0.00e+0"	"0.00e+0"	"BX664727.3"
	CNTNAP3B	"0.00"	"0.00e+0"	"0.00e+0"	"CNTNAP3B"
	FAM27C	"0.00"	"0.00e+0"	"0.00e+0"	"FAM27C"
	ANKRD20A4	"0.00"	"0.00e+0"	"0.00e+0"	"ANKRD20A4"
	ANKRD20A3	"0.00"	"0.00e+0"	"0.00e+0"	"ANKRD20A3"
	APBA1	"0.00"	"0.00e+0"	"0.00e+0"	"APBA1"
	SMC5-AS1	"0.00"	"0.00e+0"	"0.00e+0"	"SMC5-AS1"
	TRPM3	"0.00"	"0.00e+0"	"0.00e+0"	"TRPM3"
	GDA	"0.00"	"0.00e+0"	"0.00e+0"	"GDA"
	AL135924.2	"0.00"	"0.00e+0"	"0.00e+0"	"AL135924.2"
	TRPM6	"0.00"	"0.00e+0"	"0.00e+0"	"TRPM6"
	CARNMT1-AS1	"0.00"	"0.00e+0"	"0.00e+0"	"CARNMT1-AS1"
	PCSK5	"0.00"	"0.00e+0"	"0.00e+0"	"PCSK5"
	PRUNE2	"0.00"	"0.00e+0"	"0.00e+0"	"PRUNE2"
	PCA3	"0.00"	"0.00e+0"	"0.00e+0"	"PCA3"
	AL354920.1	"0.00"	"0.00e+0"	"0.00e+0"	"AL354920.1"
	AL157886.1	"0.00"	"0.00e+0"	"0.00e+0"	"AL157886.1"
	AL353743.2	"0.00"	"0.00e+0"	"0.00e+0"	"AL353743.2"
	DAPK1	"0.00"	"0.00e+0"	"0.00e+0"	"DAPK1"
	DAPK1-IT1	"0.00"	"0.00e+0"	"0.00e+0"	"DAPK1-IT1"
	CTSL	"0.00"	"0.00e+0"	"0.00e+0"	"CTSL"
	AL360020.1	"0.00"	"0.00e+0"	"0.00e+0"	"AL360020.1"
	AL157936.1	"0.00"	"0.00e+0"	"0.00e+0"	"AL157936.1"
	FANCC	"0.00"	"0.00e+0"	"0.00e+0"	"FANCC"
	LINC00092	"0.00"	"0.00e+0"	"0.00e+0"	"LINC00092"
	SLC35D2	"0.00"	"0.00e+0"	"0.00e+0"	"SLC35D2"
	ZNF367	"0.00"	"0.00e+0"	"0.00e+0"	"ZNF367"
	AL133477.2	"0.00"	"0.00e+0"	"0.00e+0"	"AL133477.2"
	CTSV	"0.00"	"0.00e+0"	"0.00e+0"	"CTSV"
	TBC1D2	"0.00"	"0.00e+0"	"0.00e+0"	"TBC1D2"
	GALNT12	"0.00"	"0.00e+0"	"0.00e+0"	"GALNT12"
	NR4A3	"0.00"	"0.00e+0"	"0.00e+0"	"NR4A3"
	CAVIN4	"0.00"	"0.00e+0"	"0.00e+0"	"CAVIN4"
	SMC2-AS1	"0.00"	"0.00e+0"	"0.00e+0"	"SMC2-AS1"
	CT70	"0.00"	"0.00e+0"	"0.00e+0"	"CT70"
	KLF4	"0.00"	"0.00e+0"	"0.00e+0"	"KLF4"
	CTNNAL1	"0.00"	"0.00e+0"	"0.00e+0"	"CTNNAL1"
	PTGR1	"0.00"	"0.00e+0"	"0.00e+0"	"PTGR1"
	AL138756.1	"0.00"	"0.00e+0"	"0.00e+0"	"AL138756.1"
	KIAA1958	"0.00"	"0.00e+0"	"0.00e+0"	"KIAA1958"
	ZNF883	"0.00"	"0.00e+0"	"0.00e+0"	"ZNF883"
	WDR31	"0.00"	"0.00e+0"	"0.00e+0"	"WDR31"
	WHRN	"0.00"	"0.00e+0"	"0.00e+0"	"WHRN"
	TNFSF15	"0.00"	"0.00e+0"	"0.00e+0"	"TNFSF15"
	DEC1	"0.00"	"0.00e+0"	"0.00e+0"	"DEC1"
	B3GNT10	"0.00"	"0.00e+0"	"0.00e+0"	"B3GNT10"
	GSN-AS1	"0.00"	"0.00e+0"	"0.00e+0"	"GSN-AS1"
	DAB2IP	"0.00"	"0.00e+0"	"0.00e+0"	"DAB2IP"
	AL359636.2	"0.00"	"0.00e+0"	"0.00e+0"	"AL359636.2"
	MIR181A2HG	"0.00"	"0.00e+0"	"0.00e+0"	"MIR181A2HG"
	MVB12B	"0.00"	"0.00e+0"	"0.00e+0"	"MVB12B"
	GARNL3	"0.00"	"0.00e+0"	"0.00e+0"	"GARNL3"
	NIBAN2	"0.00"	"0.00e+0"	"0.00e+0"	"NIBAN2"
	STXBP1	"0.00"	"0.00e+0"	"0.00e+0"	"STXBP1"
	AL162586.1	"0.00"	"0.00e+0"	"0.00e+0"	"AL162586.1"
	PIP5KL1	"0.00"	"0.00e+0"	"0.00e+0"	"PIP5KL1"
	DNM1	"0.00"	"0.00e+0"	"0.00e+0"	"DNM1"
	SLC27A4	"0.00"	"0.00e+0"	"0.00e+0"	"SLC27A4"
	AL356481.1	"0.00"	"0.00e+0"	"0.00e+0"	"AL356481.1"
	AL441992.1	"0.00"	"0.00e+0"	"0.00e+0"	"AL441992.1"
	IER5L	"0.00"	"0.00e+0"	"0.00e+0"	"IER5L"
	C9orf106	"0.00"	"0.00e+0"	"0.00e+0"	"C9orf106"
	LINC01503	"0.00"	"0.00e+0"	"0.00e+0"	"LINC01503"
	AL391056.1	"0.00"	"0.00e+0"	"0.00e+0"	"AL391056.1"
	ASS1	"0.00"	"0.00e+0"	"0.00e+0"	"ASS1"
	AL157938.2	"0.00"	"0.00e+0"	"0.00e+0"	"AL157938.2"
	PLPP7	"0.00"	"0.00e+0"	"0.00e+0"	"PLPP7"
	AL358781.2	"0.00"	"0.00e+0"	"0.00e+0"	"AL358781.2"
	ABO	"0.00"	"0.00e+0"	"0.00e+0"	"ABO"
	SARDH	"0.00"	"0.00e+0"	"0.00e+0"	"SARDH"
	BX649632.1	"0.00"	"0.00e+0"	"0.00e+0"	"BX649632.1"
	PPP1R26-AS1	"0.00"	"0.00e+0"	"0.00e+0"	"PPP1R26-AS1"
	LINC01502	"0.00"	"0.00e+0"	"0.00e+0"	"LINC01502"
	LINC02846	"0.00"	"0.00e+0"	"0.00e+0"	"LINC02846"
	CR392000.2	"0.00"	"0.00e+0"	"0.00e+0"	"CR392000.2"
	LCN15	"0.00"	"0.00e+0"	"0.00e+0"	"LCN15"
	AJM1	"0.00"	"0.00e+0"	"0.00e+0"	"AJM1"
	MAMDC4	"0.00"	"0.00e+0"	"0.00e+0"	"MAMDC4"
	C8G	"0.00"	"0.00e+0"	"0.00e+0"	"C8G"
	LCN12	"0.00"	"0.00e+0"	"0.00e+0"	"LCN12"
	PTGDS	"0.00"	"0.00e+0"	"0.00e+0"	"PTGDS"
	TPRN	"0.00"	"0.00e+0"	"0.00e+0"	"TPRN"
	RNF208	"0.00"	"0.00e+0"	"0.00e+0"	"RNF208"
	NRARP	"0.00"	"0.00e+0"	"0.00e+0"	"NRARP"
	AL359878.1	"0.00"	"0.00e+0"	"0.00e+0"	"AL359878.1"
	AL355597.1	"0.00"	"0.00e+0"	"0.00e+0"	"AL355597.1"
	AL731533.3	"0.00"	"0.00e+0"	"0.00e+0"	"AL731533.3"
	AL513303.1	"0.00"	"0.00e+0"	"0.00e+0"	"AL513303.1"
	MANCR	"0.00"	"0.00e+0"	"0.00e+0"	"MANCR"
	AKR1C3	"0.00"	"0.00e+0"	"0.00e+0"	"AKR1C3"
	LINP1	"0.00"	"0.00e+0"	"0.00e+0"	"LINP1"
	AC025946.1	"0.00"	"0.00e+0"	"0.00e+0"	"AC025946.1"
	CELF2-DT	"0.00"	"0.00e+0"	"0.00e+0"	"CELF2-DT"
	LINC00710	"0.00"	"0.00e+0"	"0.00e+0"	"LINC00710"
	AL731559.1	"0.00"	"0.00e+0"	"0.00e+0"	"AL731559.1"
	CCDC3	"0.00"	"0.00e+0"	"0.00e+0"	"CCDC3"
	AL157392.4	"0.00"	"0.00e+0"	"0.00e+0"	"AL157392.4"
	AL139405.1	"0.00"	"0.00e+0"	"0.00e+0"	"AL139405.1"
	SUV39H2	"0.00"	"0.00e+0"	"0.00e+0"	"SUV39H2"
	MEIG1	"0.00"	"0.00e+0"	"0.00e+0"	"MEIG1"
	OLAH	"0.00"	"0.00e+0"	"0.00e+0"	"OLAH"
	FAM171A1	"0.00"	"0.00e+0"	"0.00e+0"	"FAM171A1"
	ITGA8	"0.00"	"0.00e+0"	"0.00e+0"	"ITGA8"
	AL353576.1	"0.00"	"0.00e+0"	"0.00e+0"	"AL353576.1"
	ST8SIA6	"0.00"	"0.00e+0"	"0.00e+0"	"ST8SIA6"
	HACD1	"0.00"	"0.00e+0"	"0.00e+0"	"HACD1"
	TMEM236	"0.00"	"0.00e+0"	"0.00e+0"	"TMEM236"
	MRC1	"0.00"	"0.00e+0"	"0.00e+0"	"MRC1"
	CACNB2	"0.00"	"0.00e+0"	"0.00e+0"	"CACNB2"
	PLXDC2	"0.00"	"0.00e+0"	"0.00e+0"	"PLXDC2"
	LINC00836	"0.00"	"0.00e+0"	"0.00e+0"	"LINC00836"
	LINC02680	"0.00"	"0.00e+0"	"0.00e+0"	"LINC02680"
	MPP7-DT	"0.00"	"0.00e+0"	"0.00e+0"	"MPP7-DT"
	AL590068.4	"0.00"	"0.00e+0"	"0.00e+0"	"AL590068.4"
	MACORIS	"0.00"	"0.00e+0"	"0.00e+0"	"MACORIS"
	AL391839.3	"0.00"	"0.00e+0"	"0.00e+0"	"AL391839.3"
	NRP1	"0.00"	"0.00e+0"	"0.00e+0"	"NRP1"
	AL450313.1	"0.00"	"0.00e+0"	"0.00e+0"	"AL450313.1"
	AL117336.1	"0.00"	"0.00e+0"	"0.00e+0"	"AL117336.1"
	AL603824.1	"0.00"	"0.00e+0"	"0.00e+0"	"AL603824.1"
	PCAT5	"0.00"	"0.00e+0"	"0.00e+0"	"PCAT5"
	LINC02630	"0.00"	"0.00e+0"	"0.00e+0"	"LINC02630"
	AL022344.1	"0.00"	"0.00e+0"	"0.00e+0"	"AL022344.1"
	AC010864.1	"0.00"	"0.00e+0"	"0.00e+0"	"AC010864.1"
	RASGEF1A	"0.00"	"0.00e+0"	"0.00e+0"	"RASGEF1A"
	AL450326.3	"0.00"	"0.00e+0"	"0.00e+0"	"AL450326.3"
	AL353801.3	"0.00"	"0.00e+0"	"0.00e+0"	"AL353801.3"
	C10orf25	"0.00"	"0.00e+0"	"0.00e+0"	"C10orf25"
	AL356056.1	"0.00"	"0.00e+0"	"0.00e+0"	"AL356056.1"
	PTPN20	"0.00"	"0.00e+0"	"0.00e+0"	"PTPN20"
	GDF10	"0.00"	"0.00e+0"	"0.00e+0"	"GDF10"
	FRMPD2	"0.00"	"0.00e+0"	"0.00e+0"	"FRMPD2"
	ARHGAP22	"0.00"	"0.00e+0"	"0.00e+0"	"ARHGAP22"
	ASAH2	"0.00"	"0.00e+0"	"0.00e+0"	"ASAH2"
	ASAH2B	"0.00"	"0.00e+0"	"0.00e+0"	"ASAH2B"
	A1CF	"0.00"	"0.00e+0"	"0.00e+0"	"A1CF"
	PRKG1-AS1	"0.00"	"0.00e+0"	"0.00e+0"	"PRKG1-AS1"
	AL353784.1	"0.00"	"0.00e+0"	"0.00e+0"	"AL353784.1"
	MTRNR2L5	"0.00"	"0.00e+0"	"0.00e+0"	"MTRNR2L5"
	ZWINT	"0.00"	"0.00e+0"	"0.00e+0"	"ZWINT"
	AC010996.1	"0.00"	"0.00e+0"	"0.00e+0"	"AC010996.1"
	LINC01553	"0.00"	"0.00e+0"	"0.00e+0"	"LINC01553"
	RHOBTB1	"0.00"	"0.00e+0"	"0.00e+0"	"RHOBTB1"
	AC022387.2	"0.00"	"0.00e+0"	"0.00e+0"	"AC022387.2"
	LINC02671	"0.00"	"0.00e+0"	"0.00e+0"	"LINC02671"
	LINC01515	"0.00"	"0.00e+0"	"0.00e+0"	"LINC01515"
	DNAJC12	"0.00"	"0.00e+0"	"0.00e+0"	"DNAJC12"
	TSPAN15	"0.00"	"0.00e+0"	"0.00e+0"	"TSPAN15"
	AC016821.1	"0.00"	"0.00e+0"	"0.00e+0"	"AC016821.1"
	FAM241B	"0.00"	"0.00e+0"	"0.00e+0"	"FAM241B"
	PALD1	"0.00"	"0.00e+0"	"0.00e+0"	"PALD1"
	CDH23	"0.00"	"0.00e+0"	"0.00e+0"	"CDH23"
	AC091769.2	"0.00"	"0.00e+0"	"0.00e+0"	"AC091769.2"
	DNAJC9-AS1	"0.00"	"0.00e+0"	"0.00e+0"	"DNAJC9-AS1"
	CFAP70	"0.00"	"0.00e+0"	"0.00e+0"	"CFAP70"
	SYNPO2L	"0.00"	"0.00e+0"	"0.00e+0"	"SYNPO2L"
	AC073389.2	"0.00"	"0.00e+0"	"0.00e+0"	"AC073389.2"
	AC022400.4	"0.00"	"0.00e+0"	"0.00e+0"	"AC022400.4"
	PLAU	"0.00"	"0.00e+0"	"0.00e+0"	"PLAU"
	AC022540.1	"0.00"	"0.00e+0"	"0.00e+0"	"AC022540.1"
	AC010997.5	"0.00"	"0.00e+0"	"0.00e+0"	"AC010997.5"
	LRMDA	"0.00"	"0.00e+0"	"0.00e+0"	"LRMDA"
	DLG5	"0.00"	"0.00e+0"	"0.00e+0"	"DLG5"
	DLG5-AS1	"0.00"	"0.00e+0"	"0.00e+0"	"DLG5-AS1"
	SFTPD-AS1	"0.00"	"0.00e+0"	"0.00e+0"	"SFTPD-AS1"
	AC021028.1	"0.00"	"0.00e+0"	"0.00e+0"	"AC021028.1"
	CDHR1	"0.00"	"0.00e+0"	"0.00e+0"	"CDHR1"
	AL844892.2	"0.00"	"0.00e+0"	"0.00e+0"	"AL844892.2"
	AC067750.1	"0.00"	"0.00e+0"	"0.00e+0"	"AC067750.1"
	ADIRF-AS1	"0.00"	"0.00e+0"	"0.00e+0"	"ADIRF-AS1"
	AL157893.2	"0.00"	"0.00e+0"	"0.00e+0"	"AL157893.2"
	KLLN	"0.00"	"0.00e+0"	"0.00e+0"	"KLLN"
	ANKRD22	"0.00"	"0.00e+0"	"0.00e+0"	"ANKRD22"
	AL157394.3	"0.00"	"0.00e+0"	"0.00e+0"	"AL157394.3"
	CH25H	"0.00"	"0.00e+0"	"0.00e+0"	"CH25H"
	SLC16A12	"0.00"	"0.00e+0"	"0.00e+0"	"SLC16A12"
	LINC00865	"0.00"	"0.00e+0"	"0.00e+0"	"LINC00865"
	LINC01374	"0.00"	"0.00e+0"	"0.00e+0"	"LINC01374"
	HECTD2	"0.00"	"0.00e+0"	"0.00e+0"	"HECTD2"
	TNKS2-AS1	"0.00"	"0.00e+0"	"0.00e+0"	"TNKS2-AS1"
	MYOF	"0.00"	"0.00e+0"	"0.00e+0"	"MYOF"
	CEP55	"0.00"	"0.00e+0"	"0.00e+0"	"CEP55"
	FFAR4	"0.00"	"0.00e+0"	"0.00e+0"	"FFAR4"
	AL157834.1	"0.00"	"0.00e+0"	"0.00e+0"	"AL157834.1"
	SORBS1	"0.00"	"0.00e+0"	"0.00e+0"	"SORBS1"
	CC2D2B	"0.00"	"0.00e+0"	"0.00e+0"	"CC2D2B"
	TLL2	"0.00"	"0.00e+0"	"0.00e+0"	"TLL2"
	MARVELD1	"0.00"	"0.00e+0"	"0.00e+0"	"MARVELD1"
	GOLGA7B	"0.00"	"0.00e+0"	"0.00e+0"	"GOLGA7B"
	CNNM1	"0.00"	"0.00e+0"	"0.00e+0"	"CNNM1"
	AL353719.1	"0.00"	"0.00e+0"	"0.00e+0"	"AL353719.1"
	ENTPD7	"0.00"	"0.00e+0"	"0.00e+0"	"ENTPD7"
	ABCC2	"0.00"	"0.00e+0"	"0.00e+0"	"ABCC2"
	DNMBP	"0.00"	"0.00e+0"	"0.00e+0"	"DNMBP"
	DNMBP-AS1	"0.00"	"0.00e+0"	"0.00e+0"	"DNMBP-AS1"
	DPCD	"0.00"	"0.00e+0"	"0.00e+0"	"DPCD"
	AC010789.2	"0.00"	"0.00e+0"	"0.00e+0"	"AC010789.2"
	CYP17A1	"0.00"	"0.00e+0"	"0.00e+0"	"CYP17A1"
	AL356608.3	"0.00"	"0.00e+0"	"0.00e+0"	"AL356608.3"
	NEURL1	"0.00"	"0.00e+0"	"0.00e+0"	"NEURL1"
	ADD3-AS1	"0.00"	"0.00e+0"	"0.00e+0"	"ADD3-AS1"
	AL355512.1	"0.00"	"0.00e+0"	"0.00e+0"	"AL355512.1"
	AL158163.2	"0.00"	"0.00e+0"	"0.00e+0"	"AL158163.2"
	AL157786.1	"0.00"	"0.00e+0"	"0.00e+0"	"AL157786.1"
	TCF7L2	"0.00"	"0.00e+0"	"0.00e+0"	"TCF7L2"
	DCLRE1A	"0.00"	"0.00e+0"	"0.00e+0"	"DCLRE1A"
	ADRB1	"0.00"	"0.00e+0"	"0.00e+0"	"ADRB1"
	AL137025.1	"0.00"	"0.00e+0"	"0.00e+0"	"AL137025.1"
	AC016042.1	"0.00"	"0.00e+0"	"0.00e+0"	"AC016042.1"
	PNLIPRP1	"0.00"	"0.00e+0"	"0.00e+0"	"PNLIPRP1"
	EMX2OS	"0.00"	"0.00e+0"	"0.00e+0"	"EMX2OS"
	EMX2	"0.00"	"0.00e+0"	"0.00e+0"	"EMX2"
	CASC2	"0.00"	"0.00e+0"	"0.00e+0"	"CASC2"
	NANOS1	"0.00"	"0.00e+0"	"0.00e+0"	"NANOS1"
	WDR11-AS1	"0.00"	"0.00e+0"	"0.00e+0"	"WDR11-AS1"
	FGFR2	"0.00"	"0.00e+0"	"0.00e+0"	"FGFR2"
	TACC2	"0.00"	"0.00e+0"	"0.00e+0"	"TACC2"
	HTRA1	"0.00"	"0.00e+0"	"0.00e+0"	"HTRA1"
	AL158835.1	"0.00"	"0.00e+0"	"0.00e+0"	"AL158835.1"
	FANK1	"0.00"	"0.00e+0"	"0.00e+0"	"FANK1"
	DOCK1	"0.00"	"0.00e+0"	"0.00e+0"	"DOCK1"
	MKI67	"0.00"	"0.00e+0"	"0.00e+0"	"MKI67"
	AL162274.1	"0.00"	"0.00e+0"	"0.00e+0"	"AL162274.1"
	CALY	"0.00"	"0.00e+0"	"0.00e+0"	"CALY"
	SCART1	"0.00"	"0.00e+0"	"0.00e+0"	"SCART1"
	CYP2E1	"0.00"	"0.00e+0"	"0.00e+0"	"CYP2E1"
	AL731769.2	"0.00"	"0.00e+0"	"0.00e+0"	"AL731769.2"
	AC136475.5	"0.00"	"0.00e+0"	"0.00e+0"	"AC136475.5"
	AC136475.9	"0.00"	"0.00e+0"	"0.00e+0"	"AC136475.9"
	AC138230.1	"0.00"	"0.00e+0"	"0.00e+0"	"AC138230.1"
	LMNTD2	"0.00"	"0.00e+0"	"0.00e+0"	"LMNTD2"
	SCT	"0.00"	"0.00e+0"	"0.00e+0"	"SCT"
	PANO1	"0.00"	"0.00e+0"	"0.00e+0"	"PANO1"
	KRTAP5-2	"0.00"	"0.00e+0"	"0.00e+0"	"KRTAP5-2"
	IFITM10	"0.00"	"0.00e+0"	"0.00e+0"	"IFITM10"
	LINC01150	"0.00"	"0.00e+0"	"0.00e+0"	"LINC01150"
	TNNT3	"0.00"	"0.00e+0"	"0.00e+0"	"TNNT3"
	CDKN1C	"0.00"	"0.00e+0"	"0.00e+0"	"CDKN1C"
	SLC22A18AS	"0.00"	"0.00e+0"	"0.00e+0"	"SLC22A18AS"
	AC108448.3	"0.00"	"0.00e+0"	"0.00e+0"	"AC108448.3"
	OSBPL5	"0.00"	"0.00e+0"	"0.00e+0"	"OSBPL5"
	AC127526.4	"0.00"	"0.00e+0"	"0.00e+0"	"AC127526.4"
	OR52A1	"0.00"	"0.00e+0"	"0.00e+0"	"OR52A1"
	OR51M1	"0.00"	"0.00e+0"	"0.00e+0"	"OR51M1"
	DCHS1	"0.00"	"0.00e+0"	"0.00e+0"	"DCHS1"
	OR2AG2	"0.00"	"0.00e+0"	"0.00e+0"	"OR2AG2"
	AC044810.2	"0.00"	"0.00e+0"	"0.00e+0"	"AC044810.2"
	LINC02709	"0.00"	"0.00e+0"	"0.00e+0"	"LINC02709"
	MRVI1	"0.00"	"0.00e+0"	"0.00e+0"	"MRVI1"
	AC069360.1	"0.00"	"0.00e+0"	"0.00e+0"	"AC069360.1"
	DKK3	"0.00"	"0.00e+0"	"0.00e+0"	"DKK3"
	MICAL2	"0.00"	"0.00e+0"	"0.00e+0"	"MICAL2"
	PARVA	"0.00"	"0.00e+0"	"0.00e+0"	"PARVA"
	ABCC8	"0.00"	"0.00e+0"	"0.00e+0"	"ABCC8"
	TPH1	"0.00"	"0.00e+0"	"0.00e+0"	"TPH1"
	TMEM86A	"0.00"	"0.00e+0"	"0.00e+0"	"TMEM86A"
	LGR4	"0.00"	"0.00e+0"	"0.00e+0"	"LGR4"
	AL035078.1	"0.00"	"0.00e+0"	"0.00e+0"	"AL035078.1"
	WT1-AS	"0.00"	"0.00e+0"	"0.00e+0"	"WT1-AS"
	DEPDC7	"0.00"	"0.00e+0"	"0.00e+0"	"DEPDC7"
	CSTF3-DT	"0.00"	"0.00e+0"	"0.00e+0"	"CSTF3-DT"
	ELF5	"0.00"	"0.00e+0"	"0.00e+0"	"ELF5"
	EHF	"0.00"	"0.00e+0"	"0.00e+0"	"EHF"
	LDLRAD3	"0.00"	"0.00e+0"	"0.00e+0"	"LDLRAD3"
	LINC02716	"0.00"	"0.00e+0"	"0.00e+0"	"LINC02716"
	AC024475.1	"0.00"	"0.00e+0"	"0.00e+0"	"AC024475.1"
	LINC02710	"0.00"	"0.00e+0"	"0.00e+0"	"LINC02710"
	AC090559.1	"0.00"	"0.00e+0"	"0.00e+0"	"AC090559.1"
	AC109635.7	"0.00"	"0.00e+0"	"0.00e+0"	"AC109635.7"
	OR5AS1	"0.00"	"0.00e+0"	"0.00e+0"	"OR5AS1"
	OR8H1	"0.00"	"0.00e+0"	"0.00e+0"	"OR8H1"
	AP000662.1	"0.00"	"0.00e+0"	"0.00e+0"	"AP000662.1"
	YPEL4	"0.00"	"0.00e+0"	"0.00e+0"	"YPEL4"
	LINC02739	"0.00"	"0.00e+0"	"0.00e+0"	"LINC02739"
	AP000640.1	"0.00"	"0.00e+0"	"0.00e+0"	"AP000640.1"
	MS4A4E	"0.00"	"0.00e+0"	"0.00e+0"	"MS4A4E"
	MS4A14	"0.00"	"0.00e+0"	"0.00e+0"	"MS4A14"
	MS4A10	"0.00"	"0.00e+0"	"0.00e+0"	"MS4A10"
	PTGDR2	"0.00"	"0.00e+0"	"0.00e+0"	"PTGDR2"
	ZP1	"0.00"	"0.00e+0"	"0.00e+0"	"ZP1"
	AP003721.1	"0.00"	"0.00e+0"	"0.00e+0"	"AP003721.1"
	FADS2	"0.00"	"0.00e+0"	"0.00e+0"	"FADS2"
	ASRGL1	"0.00"	"0.00e+0"	"0.00e+0"	"ASRGL1"
	ROM1	"0.00"	"0.00e+0"	"0.00e+0"	"ROM1"
	AP001160.2	"0.00"	"0.00e+0"	"0.00e+0"	"AP001160.2"
	AP001160.4	"0.00"	"0.00e+0"	"0.00e+0"	"AP001160.4"
	SLC22A9	"0.00"	"0.00e+0"	"0.00e+0"	"SLC22A9"
	LGALS12	"0.00"	"0.00e+0"	"0.00e+0"	"LGALS12"
	PLAAT2	"0.00"	"0.00e+0"	"0.00e+0"	"PLAAT2"
	AP001453.1	"0.00"	"0.00e+0"	"0.00e+0"	"AP001453.1"
	PPP1R14B-AS1	"0.00"	"0.00e+0"	"0.00e+0"	"PPP1R14B-AS1"
	LINC02723	"0.00"	"0.00e+0"	"0.00e+0"	"LINC02723"
	LINC02724	"0.00"	"0.00e+0"	"0.00e+0"	"LINC02724"
	MIR194-2HG	"0.00"	"0.00e+0"	"0.00e+0"	"MIR194-2HG"
	CDC42EP2	"0.00"	"0.00e+0"	"0.00e+0"	"CDC42EP2"
	TIGD3	"0.00"	"0.00e+0"	"0.00e+0"	"TIGD3"
	EFEMP2	"0.00"	"0.00e+0"	"0.00e+0"	"EFEMP2"
	CST6	"0.00"	"0.00e+0"	"0.00e+0"	"CST6"
	CATSPER1	"0.00"	"0.00e+0"	"0.00e+0"	"CATSPER1"
	RIN1	"0.00"	"0.00e+0"	"0.00e+0"	"RIN1"
	AP001107.9	"0.00"	"0.00e+0"	"0.00e+0"	"AP001107.9"
	CTSF	"0.00"	"0.00e+0"	"0.00e+0"	"CTSF"
	SYT12	"0.00"	"0.00e+0"	"0.00e+0"	"SYT12"
	RHOD	"0.00"	"0.00e+0"	"0.00e+0"	"RHOD"
	LINC02754	"0.00"	"0.00e+0"	"0.00e+0"	"LINC02754"
	ALDH3B1	"0.00"	"0.00e+0"	"0.00e+0"	"ALDH3B1"
	TESMIN	"0.00"	"0.00e+0"	"0.00e+0"	"TESMIN"
	AP002336.1	"0.00"	"0.00e+0"	"0.00e+0"	"AP002336.1"
	AP000487.2	"0.00"	"0.00e+0"	"0.00e+0"	"AP000487.2"
	P2RY6	"0.00"	"0.00e+0"	"0.00e+0"	"P2RY6"
	AP003717.4	"0.00"	"0.00e+0"	"0.00e+0"	"AP003717.4"
	KCNE3	"0.00"	"0.00e+0"	"0.00e+0"	"KCNE3"
	NEU3	"0.00"	"0.00e+0"	"0.00e+0"	"NEU3"
	KLHL35	"0.00"	"0.00e+0"	"0.00e+0"	"KLHL35"
	SERPINH1	"0.00"	"0.00e+0"	"0.00e+0"	"SERPINH1"
	B3GNT6	"0.00"	"0.00e+0"	"0.00e+0"	"B3GNT6"
	CAPN5	"0.00"	"0.00e+0"	"0.00e+0"	"CAPN5"
	MYO7A	"0.00"	"0.00e+0"	"0.00e+0"	"MYO7A"
	AP003680.1	"0.00"	"0.00e+0"	"0.00e+0"	"AP003680.1"
	AQP11	"0.00"	"0.00e+0"	"0.00e+0"	"AQP11"
	USP35	"0.00"	"0.00e+0"	"0.00e+0"	"USP35"
	DDIAS	"0.00"	"0.00e+0"	"0.00e+0"	"DDIAS"
	DLG2	"0.00"	"0.00e+0"	"0.00e+0"	"DLG2"
	PRSS23	"0.00"	"0.00e+0"	"0.00e+0"	"PRSS23"
	RAB38	"0.00"	"0.00e+0"	"0.00e+0"	"RAB38"
	AP003120.1	"0.00"	"0.00e+0"	"0.00e+0"	"AP003120.1"
	NOX4	"0.00"	"0.00e+0"	"0.00e+0"	"NOX4"
	AP003122.2	"0.00"	"0.00e+0"	"0.00e+0"	"AP003122.2"
	CFAP300	"0.00"	"0.00e+0"	"0.00e+0"	"CFAP300"
	AP001830.1	"0.00"	"0.00e+0"	"0.00e+0"	"AP001830.1"
	CARD17	"0.00"	"0.00e+0"	"0.00e+0"	"CARD17"
	ELMOD1	"0.00"	"0.00e+0"	"0.00e+0"	"ELMOD1"
	AP002433.1	"0.00"	"0.00e+0"	"0.00e+0"	"AP002433.1"
	C11orf65	"0.00"	"0.00e+0"	"0.00e+0"	"C11orf65"
	EXPH5	"0.00"	"0.00e+0"	"0.00e+0"	"EXPH5"
	ZC3H12C	"0.00"	"0.00e+0"	"0.00e+0"	"ZC3H12C"
	LAYN	"0.00"	"0.00e+0"	"0.00e+0"	"LAYN"
	C11orf52	"0.00"	"0.00e+0"	"0.00e+0"	"C11orf52"
	TEX12	"0.00"	"0.00e+0"	"0.00e+0"	"TEX12"
	BCO2	"0.00"	"0.00e+0"	"0.00e+0"	"BCO2"
	AP002840.2	"0.00"	"0.00e+0"	"0.00e+0"	"AP002840.2"
	HTR3B	"0.00"	"0.00e+0"	"0.00e+0"	"HTR3B"
	CADM1	"0.00"	"0.00e+0"	"0.00e+0"	"CADM1"
	LINC00900	"0.00"	"0.00e+0"	"0.00e+0"	"LINC00900"
	APOA1	"0.00"	"0.00e+0"	"0.00e+0"	"APOA1"
	APOA1-AS	"0.00"	"0.00e+0"	"0.00e+0"	"APOA1-AS"
	BACE1	"0.00"	"0.00e+0"	"0.00e+0"	"BACE1"
	SMIM35	"0.00"	"0.00e+0"	"0.00e+0"	"SMIM35"
	MPZL2	"0.00"	"0.00e+0"	"0.00e+0"	"MPZL2"
	AP002954.1	"0.00"	"0.00e+0"	"0.00e+0"	"AP002954.1"
	AP003392.1	"0.00"	"0.00e+0"	"0.00e+0"	"AP003392.1"
	AP003392.5	"0.00"	"0.00e+0"	"0.00e+0"	"AP003392.5"
	CCDC153	"0.00"	"0.00e+0"	"0.00e+0"	"CCDC153"
	USP2-AS1	"0.00"	"0.00e+0"	"0.00e+0"	"USP2-AS1"
	NECTIN1	"0.00"	"0.00e+0"	"0.00e+0"	"NECTIN1"
	TLCD5	"0.00"	"0.00e+0"	"0.00e+0"	"TLCD5"
	AP004147.1	"0.00"	"0.00e+0"	"0.00e+0"	"AP004147.1"
	AP000977.1	"0.00"	"0.00e+0"	"0.00e+0"	"AP000977.1"
	AP001977.1	"0.00"	"0.00e+0"	"0.00e+0"	"AP001977.1"
	UBASH3B	"0.00"	"0.00e+0"	"0.00e+0"	"UBASH3B"
	GRAMD1B	"0.00"	"0.00e+0"	"0.00e+0"	"GRAMD1B"
	NRGN	"0.00"	"0.00e+0"	"0.00e+0"	"NRGN"
	VSIG2	"0.00"	"0.00e+0"	"0.00e+0"	"VSIG2"
	ESAM	"0.00"	"0.00e+0"	"0.00e+0"	"ESAM"
	AP000866.6	"0.00"	"0.00e+0"	"0.00e+0"	"AP000866.6"
	ROBO3	"0.00"	"0.00e+0"	"0.00e+0"	"ROBO3"
	CCDC15-DT	"0.00"	"0.00e+0"	"0.00e+0"	"CCDC15-DT"
	CCDC15	"0.00"	"0.00e+0"	"0.00e+0"	"CCDC15"
	DDX25	"0.00"	"0.00e+0"	"0.00e+0"	"DDX25"
	GSEC	"0.00"	"0.00e+0"	"0.00e+0"	"GSEC"
	ST3GAL4	"0.00"	"0.00e+0"	"0.00e+0"	"ST3GAL4"
	KIRREL3	"0.00"	"0.00e+0"	"0.00e+0"	"KIRREL3"
	LINC02725	"0.00"	"0.00e+0"	"0.00e+0"	"LINC02725"
	KCNJ5	"0.00"	"0.00e+0"	"0.00e+0"	"KCNJ5"
	C11orf45	"0.00"	"0.00e+0"	"0.00e+0"	"C11orf45"
	ARHGAP32	"0.00"	"0.00e+0"	"0.00e+0"	"ARHGAP32"
	BARX2	"0.00"	"0.00e+0"	"0.00e+0"	"BARX2"
	AP003327.2	"0.00"	"0.00e+0"	"0.00e+0"	"AP003327.2"
	TMEM45B	"0.00"	"0.00e+0"	"0.00e+0"	"TMEM45B"
	ZBTB44-DT	"0.00"	"0.00e+0"	"0.00e+0"	"ZBTB44-DT"
	LINC02551	"0.00"	"0.00e+0"	"0.00e+0"	"LINC02551"
	IGSF9B	"0.00"	"0.00e+0"	"0.00e+0"	"IGSF9B"
	LINC02731	"0.00"	"0.00e+0"	"0.00e+0"	"LINC02731"
	GLB1L3	"0.00"	"0.00e+0"	"0.00e+0"	"GLB1L3"
	B3GAT1	"0.00"	"0.00e+0"	"0.00e+0"	"B3GAT1"
	FBXL14	"0.00"	"0.00e+0"	"0.00e+0"	"FBXL14"
	AC005343.1	"0.00"	"0.00e+0"	"0.00e+0"	"AC005343.1"
	LINC02371	"0.00"	"0.00e+0"	"0.00e+0"	"LINC02371"
	NRIP2	"0.00"	"0.00e+0"	"0.00e+0"	"NRIP2"
	AC125807.2	"0.00"	"0.00e+0"	"0.00e+0"	"AC125807.2"
	GALNT8	"0.00"	"0.00e+0"	"0.00e+0"	"GALNT8"
	AC005833.2	"0.00"	"0.00e+0"	"0.00e+0"	"AC005833.2"
	AC006063.3	"0.00"	"0.00e+0"	"0.00e+0"	"AC006063.3"
	AC005906.2	"0.00"	"0.00e+0"	"0.00e+0"	"AC005906.2"
	KCNA5	"0.00"	"0.00e+0"	"0.00e+0"	"KCNA5"
	AC006206.1	"0.00"	"0.00e+0"	"0.00e+0"	"AC006206.1"
	AC006064.4	"0.00"	"0.00e+0"	"0.00e+0"	"AC006064.4"
	AC006064.1	"0.00"	"0.00e+0"	"0.00e+0"	"AC006064.1"
	PIANP	"0.00"	"0.00e+0"	"0.00e+0"	"PIANP"
	GPR162	"0.00"	"0.00e+0"	"0.00e+0"	"GPR162"
	GNB3	"0.00"	"0.00e+0"	"0.00e+0"	"GNB3"
	C1R	"0.00"	"0.00e+0"	"0.00e+0"	"C1R"
	SLC2A14	"0.00"	"0.00e+0"	"0.00e+0"	"SLC2A14"
	LINC02449	"0.00"	"0.00e+0"	"0.00e+0"	"LINC02449"
	A2ML1	"0.00"	"0.00e+0"	"0.00e+0"	"A2ML1"
	LINC00612	"0.00"	"0.00e+0"	"0.00e+0"	"LINC00612"
	PZP	"0.00"	"0.00e+0"	"0.00e+0"	"PZP"
	LINC00987	"0.00"	"0.00e+0"	"0.00e+0"	"LINC00987"
	AC091814.1	"0.00"	"0.00e+0"	"0.00e+0"	"AC091814.1"
	KLRF2	"0.00"	"0.00e+0"	"0.00e+0"	"KLRF2"
	CLEC12A	"0.00"	"0.00e+0"	"0.00e+0"	"CLEC12A"
	OLR1	"0.00"	"0.00e+0"	"0.00e+0"	"OLR1"
	TMEM52B	"0.00"	"0.00e+0"	"0.00e+0"	"TMEM52B"
	GABARAPL1	"0.00"	"0.00e+0"	"0.00e+0"	"GABARAPL1"
	AC022075.1	"0.00"	"0.00e+0"	"0.00e+0"	"AC022075.1"
	KLRC2	"0.00"	"0.00e+0"	"0.00e+0"	"KLRC2"
	LINC02446	"0.00"	"0.00e+0"	"0.00e+0"	"LINC02446"
	STYK1	"0.00"	"0.00e+0"	"0.00e+0"	"STYK1"
	PRR4	"0.00"	"0.00e+0"	"0.00e+0"	"PRR4"
	AC134349.1	"0.00"	"0.00e+0"	"0.00e+0"	"AC134349.1"
	PRB3	"0.00"	"0.00e+0"	"0.00e+0"	"PRB3"
	MANSC1	"0.00"	"0.00e+0"	"0.00e+0"	"MANSC1"
	AC008115.4	"0.00"	"0.00e+0"	"0.00e+0"	"AC008115.4"
	GPRC5D-AS1	"0.00"	"0.00e+0"	"0.00e+0"	"GPRC5D-AS1"
	FAM234B	"0.00"	"0.00e+0"	"0.00e+0"	"FAM234B"
	EMP1	"0.00"	"0.00e+0"	"0.00e+0"	"EMP1"
	AC092112.1	"0.00"	"0.00e+0"	"0.00e+0"	"AC092112.1"
	ART4	"0.00"	"0.00e+0"	"0.00e+0"	"ART4"
	MGP	"0.00"	"0.00e+0"	"0.00e+0"	"MGP"
	MGST1	"0.00"	"0.00e+0"	"0.00e+0"	"MGST1"
	IAPP	"0.00"	"0.00e+0"	"0.00e+0"	"IAPP"
	LMNTD1	"0.00"	"0.00e+0"	"0.00e+0"	"LMNTD1"
	RASSF8	"0.00"	"0.00e+0"	"0.00e+0"	"RASSF8"
	ARNTL2	"0.00"	"0.00e+0"	"0.00e+0"	"ARNTL2"
	PPFIBP1	"0.00"	"0.00e+0"	"0.00e+0"	"PPFIBP1"
	AC022079.1	"0.00"	"0.00e+0"	"0.00e+0"	"AC022079.1"
	AC009318.3	"0.00"	"0.00e+0"	"0.00e+0"	"AC009318.3"
	OVCH1-AS1	"0.00"	"0.00e+0"	"0.00e+0"	"OVCH1-AS1"
	AC010198.2	"0.00"	"0.00e+0"	"0.00e+0"	"AC010198.2"
	H3F3C	"0.00"	"0.00e+0"	"0.00e+0"	"H3F3C"
	FGD4	"0.00"	"0.00e+0"	"0.00e+0"	"FGD4"
	AC084824.3	"0.00"	"0.00e+0"	"0.00e+0"	"AC084824.3"
	PKP2	"0.00"	"0.00e+0"	"0.00e+0"	"PKP2"
	CPNE8	"0.00"	"0.00e+0"	"0.00e+0"	"CPNE8"
	CPNE8-AS1	"0.00"	"0.00e+0"	"0.00e+0"	"CPNE8-AS1"
	SLC2A13	"0.00"	"0.00e+0"	"0.00e+0"	"SLC2A13"
	MUC19	"0.00"	"0.00e+0"	"0.00e+0"	"MUC19"
	AC008083.4	"0.00"	"0.00e+0"	"0.00e+0"	"AC008083.4"
	VDR	"0.00"	"0.00e+0"	"0.00e+0"	"VDR"
	C12orf54	"0.00"	"0.00e+0"	"0.00e+0"	"C12orf54"
	WNT10B	"0.00"	"0.00e+0"	"0.00e+0"	"WNT10B"
	TROAP	"0.00"	"0.00e+0"	"0.00e+0"	"TROAP"
	DNAJC22	"0.00"	"0.00e+0"	"0.00e+0"	"DNAJC22"
	KCNH3	"0.00"	"0.00e+0"	"0.00e+0"	"KCNH3"
	LINC02395	"0.00"	"0.00e+0"	"0.00e+0"	"LINC02395"
	AC008147.2	"0.00"	"0.00e+0"	"0.00e+0"	"AC008147.2"
	CELA1	"0.00"	"0.00e+0"	"0.00e+0"	"CELA1"
	SLC4A8	"0.00"	"0.00e+0"	"0.00e+0"	"SLC4A8"
	SCN8A	"0.00"	"0.00e+0"	"0.00e+0"	"SCN8A"
	ACVR1B	"0.00"	"0.00e+0"	"0.00e+0"	"ACVR1B"
	KRT86	"0.00"	"0.00e+0"	"0.00e+0"	"KRT86"
	KRT81	"0.00"	"0.00e+0"	"0.00e+0"	"KRT81"
	KRT5	"0.00"	"0.00e+0"	"0.00e+0"	"KRT5"
	KRT73-AS1	"0.00"	"0.00e+0"	"0.00e+0"	"KRT73-AS1"
	KRT1	"0.00"	"0.00e+0"	"0.00e+0"	"KRT1"
	KRT18	"0.00"	"0.00e+0"	"0.00e+0"	"KRT18"
	TNS2	"0.00"	"0.00e+0"	"0.00e+0"	"TNS2"
	AC073611.1	"0.00"	"0.00e+0"	"0.00e+0"	"AC073611.1"
	PCBP2-OT1	"0.00"	"0.00e+0"	"0.00e+0"	"PCBP2-OT1"
	AC023794.1	"0.00"	"0.00e+0"	"0.00e+0"	"AC023794.1"
	NFE2	"0.00"	"0.00e+0"	"0.00e+0"	"NFE2"
	GPR84	"0.00"	"0.00e+0"	"0.00e+0"	"GPR84"
	PDE1B	"0.00"	"0.00e+0"	"0.00e+0"	"PDE1B"
	OR6C4	"0.00"	"0.00e+0"	"0.00e+0"	"OR6C4"
	MMP19	"0.00"	"0.00e+0"	"0.00e+0"	"MMP19"
	AC034102.4	"0.00"	"0.00e+0"	"0.00e+0"	"AC034102.4"
	APOF	"0.00"	"0.00e+0"	"0.00e+0"	"APOF"
	AC126614.1	"0.00"	"0.00e+0"	"0.00e+0"	"AC126614.1"
	KIF5A	"0.00"	"0.00e+0"	"0.00e+0"	"KIF5A"
	DTX3	"0.00"	"0.00e+0"	"0.00e+0"	"DTX3"
	EEF1AKMT3	"0.00"	"0.00e+0"	"0.00e+0"	"EEF1AKMT3"
	AC083805.1	"0.00"	"0.00e+0"	"0.00e+0"	"AC083805.1"
	AC108721.2	"0.00"	"0.00e+0"	"0.00e+0"	"AC108721.2"
	AC048341.2	"0.00"	"0.00e+0"	"0.00e+0"	"AC048341.2"
	DPY19L2	"0.00"	"0.00e+0"	"0.00e+0"	"DPY19L2"
	AC078962.1	"0.00"	"0.00e+0"	"0.00e+0"	"AC078962.1"
	HMGA2	"0.00"	"0.00e+0"	"0.00e+0"	"HMGA2"
	IRAK3	"0.00"	"0.00e+0"	"0.00e+0"	"IRAK3"
	AC025423.1	"0.00"	"0.00e+0"	"0.00e+0"	"AC025423.1"
	AC020656.2	"0.00"	"0.00e+0"	"0.00e+0"	"AC020656.2"
	LINC01481	"0.00"	"0.00e+0"	"0.00e+0"	"LINC01481"
	AC089984.1	"0.00"	"0.00e+0"	"0.00e+0"	"AC089984.1"
	AC121761.2	"0.00"	"0.00e+0"	"0.00e+0"	"AC121761.2"
	GLIPR1L2	"0.00"	"0.00e+0"	"0.00e+0"	"GLIPR1L2"
	PHLDA1	"0.00"	"0.00e+0"	"0.00e+0"	"PHLDA1"
	CSRP2	"0.00"	"0.00e+0"	"0.00e+0"	"CSRP2"
	ACSS3	"0.00"	"0.00e+0"	"0.00e+0"	"ACSS3"
	AC089998.1	"0.00"	"0.00e+0"	"0.00e+0"	"AC089998.1"
	LRRIQ1	"0.00"	"0.00e+0"	"0.00e+0"	"LRRIQ1"
	AC024909.1	"0.00"	"0.00e+0"	"0.00e+0"	"AC024909.1"
	LINC02822	"0.00"	"0.00e+0"	"0.00e+0"	"LINC02822"
	LINC02391	"0.00"	"0.00e+0"	"0.00e+0"	"LINC02391"
	AC124947.1	"0.00"	"0.00e+0"	"0.00e+0"	"AC124947.1"
	AC073655.2	"0.00"	"0.00e+0"	"0.00e+0"	"AC073655.2"
	CEP83-DT	"0.00"	"0.00e+0"	"0.00e+0"	"CEP83-DT"
	AMDHD1	"0.00"	"0.00e+0"	"0.00e+0"	"AMDHD1"
	HAL	"0.00"	"0.00e+0"	"0.00e+0"	"HAL"
	LINC02452	"0.00"	"0.00e+0"	"0.00e+0"	"LINC02452"
	ANKS1B	"0.00"	"0.00e+0"	"0.00e+0"	"ANKS1B"
	DEPDC4	"0.00"	"0.00e+0"	"0.00e+0"	"DEPDC4"
	GAS2L3	"0.00"	"0.00e+0"	"0.00e+0"	"GAS2L3"
	IGF1	"0.00"	"0.00e+0"	"0.00e+0"	"IGF1"
	GLT8D2	"0.00"	"0.00e+0"	"0.00e+0"	"GLT8D2"
	AC079174.2	"0.00"	"0.00e+0"	"0.00e+0"	"AC079174.2"
	RFX4	"0.00"	"0.00e+0"	"0.00e+0"	"RFX4"
	BTBD11	"0.00"	"0.00e+0"	"0.00e+0"	"BTBD11"
	CMKLR1	"0.00"	"0.00e+0"	"0.00e+0"	"CMKLR1"
	SVOP	"0.00"	"0.00e+0"	"0.00e+0"	"SVOP"
	CUX2	"0.00"	"0.00e+0"	"0.00e+0"	"CUX2"
	LINC02356	"0.00"	"0.00e+0"	"0.00e+0"	"LINC02356"
	RASAL1	"0.00"	"0.00e+0"	"0.00e+0"	"RASAL1"
	SDS	"0.00"	"0.00e+0"	"0.00e+0"	"SDS"
	SDSL	"0.00"	"0.00e+0"	"0.00e+0"	"SDSL"
	LINC01234	"0.00"	"0.00e+0"	"0.00e+0"	"LINC01234"
	AC083806.2	"0.00"	"0.00e+0"	"0.00e+0"	"AC083806.2"
	KSR2	"0.00"	"0.00e+0"	"0.00e+0"	"KSR2"
	SRRM4	"0.00"	"0.00e+0"	"0.00e+0"	"SRRM4"
	TMEM233	"0.00"	"0.00e+0"	"0.00e+0"	"TMEM233"
	SIRT4	"0.00"	"0.00e+0"	"0.00e+0"	"SIRT4"
	AC125616.1	"0.00"	"0.00e+0"	"0.00e+0"	"AC125616.1"
	HNF1A-AS1	"0.00"	"0.00e+0"	"0.00e+0"	"HNF1A-AS1"
	HNF1A	"0.00"	"0.00e+0"	"0.00e+0"	"HNF1A"
	KDM2B-DT	"0.00"	"0.00e+0"	"0.00e+0"	"KDM2B-DT"
	B3GNT4	"0.00"	"0.00e+0"	"0.00e+0"	"B3GNT4"
	HCAR1	"0.00"	"0.00e+0"	"0.00e+0"	"HCAR1"
	AC068790.9	"0.00"	"0.00e+0"	"0.00e+0"	"AC068790.9"
	AC073593.2	"0.00"	"0.00e+0"	"0.00e+0"	"AC073593.2"
	TMEM132B	"0.00"	"0.00e+0"	"0.00e+0"	"TMEM132B"
	LINC00943	"0.00"	"0.00e+0"	"0.00e+0"	"LINC00943"
	AC079949.1	"0.00"	"0.00e+0"	"0.00e+0"	"AC079949.1"
	LINC00507	"0.00"	"0.00e+0"	"0.00e+0"	"LINC00507"
	AC140121.1	"0.00"	"0.00e+0"	"0.00e+0"	"AC140121.1"
	ADGRD1	"0.00"	"0.00e+0"	"0.00e+0"	"ADGRD1"
	GALNT9	"0.00"	"0.00e+0"	"0.00e+0"	"GALNT9"
	AC127070.1	"0.00"	"0.00e+0"	"0.00e+0"	"AC127070.1"
	AL356259.1	"0.00"	"0.00e+0"	"0.00e+0"	"AL356259.1"
	LATS2-AS1	"0.00"	"0.00e+0"	"0.00e+0"	"LATS2-AS1"
	LINC00327	"0.00"	"0.00e+0"	"0.00e+0"	"LINC00327"
	TNFRSF19	"0.00"	"0.00e+0"	"0.00e+0"	"TNFRSF19"
	AL445985.2	"0.00"	"0.00e+0"	"0.00e+0"	"AL445985.2"
	RNF17	"0.00"	"0.00e+0"	"0.00e+0"	"RNF17"
	ATP8A2	"0.00"	"0.00e+0"	"0.00e+0"	"ATP8A2"
	AL138966.2	"0.00"	"0.00e+0"	"0.00e+0"	"AL138966.2"
	WASF3-AS1	"0.00"	"0.00e+0"	"0.00e+0"	"WASF3-AS1"
	FLT3	"0.00"	"0.00e+0"	"0.00e+0"	"FLT3"
	LINC00544	"0.00"	"0.00e+0"	"0.00e+0"	"LINC00544"
	LINC00384	"0.00"	"0.00e+0"	"0.00e+0"	"LINC00384"
	TEX26-AS1	"0.00"	"0.00e+0"	"0.00e+0"	"TEX26-AS1"
	FRY	"0.00"	"0.00e+0"	"0.00e+0"	"FRY"
	FRY-AS1	"0.00"	"0.00e+0"	"0.00e+0"	"FRY-AS1"
	STARD13	"0.00"	"0.00e+0"	"0.00e+0"	"STARD13"
	AL138999.2	"0.00"	"0.00e+0"	"0.00e+0"	"AL138999.2"
	AL139383.1	"0.00"	"0.00e+0"	"0.00e+0"	"AL139383.1"
	NBEA	"0.00"	"0.00e+0"	"0.00e+0"	"NBEA"
	SMAD9	"0.00"	"0.00e+0"	"0.00e+0"	"SMAD9"
	LINC00598	"0.00"	"0.00e+0"	"0.00e+0"	"LINC00598"
	AL354696.1	"0.00"	"0.00e+0"	"0.00e+0"	"AL354696.1"
	DGKH	"0.00"	"0.00e+0"	"0.00e+0"	"DGKH"
	TNFSF11	"0.00"	"0.00e+0"	"0.00e+0"	"TNFSF11"
	LACC1	"0.00"	"0.00e+0"	"0.00e+0"	"LACC1"
	SERP2	"0.00"	"0.00e+0"	"0.00e+0"	"SERP2"
	SLC25A30-AS1	"0.00"	"0.00e+0"	"0.00e+0"	"SLC25A30-AS1"
	LRRC63	"0.00"	"0.00e+0"	"0.00e+0"	"LRRC63"
	AL139801.1	"0.00"	"0.00e+0"	"0.00e+0"	"AL139801.1"
	CYSLTR2	"0.00"	"0.00e+0"	"0.00e+0"	"CYSLTR2"
	KCNRG	"0.00"	"0.00e+0"	"0.00e+0"	"KCNRG"
	DLEU7	"0.00"	"0.00e+0"	"0.00e+0"	"DLEU7"
	RNASEH2B-AS1	"0.00"	"0.00e+0"	"0.00e+0"	"RNASEH2B-AS1"
	THSD1	"0.00"	"0.00e+0"	"0.00e+0"	"THSD1"
	AL359513.1	"0.00"	"0.00e+0"	"0.00e+0"	"AL359513.1"
	LINC00355	"0.00"	"0.00e+0"	"0.00e+0"	"LINC00355"
	ATXN8OS	"0.00"	"0.00e+0"	"0.00e+0"	"ATXN8OS"
	DACH1	"0.00"	"0.00e+0"	"0.00e+0"	"DACH1"
	LINC00402	"0.00"	"0.00e+0"	"0.00e+0"	"LINC00402"
	AL353660.1	"0.00"	"0.00e+0"	"0.00e+0"	"AL353660.1"
	LINC00381	"0.00"	"0.00e+0"	"0.00e+0"	"LINC00381"
	LMO7-AS1	"0.00"	"0.00e+0"	"0.00e+0"	"LMO7-AS1"
	AL137244.1	"0.00"	"0.00e+0"	"0.00e+0"	"AL137244.1"
	SPRY2	"0.00"	"0.00e+0"	"0.00e+0"	"SPRY2"
	AL590807.1	"0.00"	"0.00e+0"	"0.00e+0"	"AL590807.1"
	SLITRK5	"0.00"	"0.00e+0"	"0.00e+0"	"SLITRK5"
	LINC00379	"0.00"	"0.00e+0"	"0.00e+0"	"LINC00379"
	DOCK9-DT	"0.00"	"0.00e+0"	"0.00e+0"	"DOCK9-DT"
	LINC00449	"0.00"	"0.00e+0"	"0.00e+0"	"LINC00449"
	AL137139.2	"0.00"	"0.00e+0"	"0.00e+0"	"AL137139.2"
	GGACT	"0.00"	"0.00e+0"	"0.00e+0"	"GGACT"
	FGF14-AS2	"0.00"	"0.00e+0"	"0.00e+0"	"FGF14-AS2"
	CCDC168	"0.00"	"0.00e+0"	"0.00e+0"	"CCDC168"
	POGLUT2	"0.00"	"0.00e+0"	"0.00e+0"	"POGLUT2"
	AL138701.2	"0.00"	"0.00e+0"	"0.00e+0"	"AL138701.2"
	LINC00551	"0.00"	"0.00e+0"	"0.00e+0"	"LINC00551"
	AL139385.1	"0.00"	"0.00e+0"	"0.00e+0"	"AL139385.1"
	AL442128.2	"0.00"	"0.00e+0"	"0.00e+0"	"AL442128.2"
	MCF2L-AS1	"0.00"	"0.00e+0"	"0.00e+0"	"MCF2L-AS1"
	GRTP1	"0.00"	"0.00e+0"	"0.00e+0"	"GRTP1"
	AL133371.2	"0.00"	"0.00e+0"	"0.00e+0"	"AL133371.2"
	ARHGEF40	"0.00"	"0.00e+0"	"0.00e+0"	"ARHGEF40"
	ZNF219	"0.00"	"0.00e+0"	"0.00e+0"	"ZNF219"
	OR5AU1	"0.00"	"0.00e+0"	"0.00e+0"	"OR5AU1"
	SALL2	"0.00"	"0.00e+0"	"0.00e+0"	"SALL2"
	TRAV1-2	"0.00"	"0.00e+0"	"0.00e+0"	"TRAV1-2"
	TRAV3	"0.00"	"0.00e+0"	"0.00e+0"	"TRAV3"
	TRAV4	"0.00"	"0.00e+0"	"0.00e+0"	"TRAV4"
	TRAV5	"0.00"	"0.00e+0"	"0.00e+0"	"TRAV5"
	TRAV6	"0.00"	"0.00e+0"	"0.00e+0"	"TRAV6"
	TRAV12-1	"0.00"	"0.00e+0"	"0.00e+0"	"TRAV12-1"
	TRAV8-3	"0.00"	"0.00e+0"	"0.00e+0"	"TRAV8-3"
	TRAV8-4	"0.00"	"0.00e+0"	"0.00e+0"	"TRAV8-4"
	TRAV14DV4	"0.00"	"0.00e+0"	"0.00e+0"	"TRAV14DV4"
	TRAV12-3	"0.00"	"0.00e+0"	"0.00e+0"	"TRAV12-3"
[truncated: 18,437 more rows]

## Sheet: Bc Naive
Bc Naive
no cells in a group (ctrl n=0); no DEG calculation possible

## Sheet: CD14 Mono
CD14 Mono	gene	log2FC	Pvalue	FDR
	gene	0.757099	1.08e-09	5.07e-06
	METTL7A	0.685629	4.29e-09	1.01e-05
	NSFL1C	0.572305	1.4e-06	0.00219539
	TCP1	0.435161	2.81e-06	0.00330225
	DNPEP	0.604015	3.56e-06	0.00335101
	GSAP	0.687635	4.62e-06	0.00362595
	RHOT2	0.672561	5.65e-06	0.00379586
	TAPBP	0.717219	1.84e-05	0.0106843
	KARS	0.45427	2.04e-05	0.0106843
	CLIC4	0.787503	2.32e-05	0.0109323
	ZNF207	0.551382	2.9e-05	0.012397
	ZRANB2	-0.399177	4.06e-05	0.0129989
	SLC43A3	0.709171	3.62e-05	0.0129989
	E2F4	0.843824	4.15e-05	0.0129989
	SCIMP	0.45616	3.8e-05	0.0129989
	RWDD3	-0.543534	4.7e-05	0.013829
	SYNGR1	0.744059	5.13e-05	0.0141875
	HNRNPA0	0.253628	6.89e-05	0.016296
	ATG101	0.533317	6.93e-05	0.016296
	UFM1	0.383329	6.66e-05	0.016296
	DTNBP1	0.633659	8.46e-05	0.0189542
	PSTPIP2	0.699573	0.000106091	0.0226841
	IGHM	6.20027	0.000117002	0.0239294
	EIF4EBP3	-0.429826	0.0001305	0.025578
	CALU	0.54393	0.000145157	0.0273127
	TAP1	0.763117	0.000165502	0.0288342
	IL27RA	0.528387	0.000164766	0.0288342
	ADPRHL2	0.539087	0.000209318	0.0294294
	CARD19	0.368528	0.000202551	0.0294294
	IRAK3	0.594379	0.00018481	0.0294294
	TLNRD1	0.582579	0.00018369	0.0294294
	ABHD2	0.703009	0.000193067	0.0294294
	PTBP1	0.520041	0.000216843	0.0294294
	DSTN	-0.481652	0.000212339	0.0294294
	COMT	0.427908	0.000218969	0.0294294
	JCHAIN	5.89616	0.000266123	0.0338336
	CNDP2	0.457121	0.000264784	0.0338336
	NDUFAF2	-0.471194	0.000304842	0.0377363
	ABHD16A	0.448088	0.000324451	0.0378558
	NSUN5	0.500617	0.000324837	0.0378558
	GGNBP2	0.519433	0.000329951	0.0378558
	VSIR	0.560186	0.000355877	0.0398582
	SNX27	0.372061	0.000391138	0.0418162
	HLA-A	0.840294	0.00038447	0.0418162
	TES	0.441599	0.000418719	0.041908
	ALOX5	0.605514	0.000418723	0.041908
	P4HB	0.561534	0.000413786	0.041908
	IGHA1	6.6464	0.000510708	0.0500494
	APOL6	0.68113	0.000528189	0.0507062
	ACSL1	0.83891	0.000576903	0.0512199
	FAM20C	0.614801	0.000577095	0.0512199
	ITGB2	0.766482	0.000563561	0.0512199
	IGLC2	7.96152	0.000565586	0.0512199
	MAPK14	0.556479	0.00059587	0.0519069
	HMGA1	0.774431	0.00062399	0.0533681
	TFG	0.431475	0.000738707	0.0620514
	ARID5A	0.573809	0.000774816	0.0639427
	INSR	0.84826	0.000791793	0.0642172
	GPS1	0.615319	0.000844771	0.0673526
	CHP1	0.548175	0.000911724	0.0714792
	NUDT16L1	0.57079	0.000943929	0.0727908
	STXBP2	0.57188	0.00100911	0.0765621
	BX284668.5	-0.631282	0.00115109	0.0797387
	CDC42EP3	0.734571	0.00112748	0.0797387
	INTS6	0.515978	0.00109879	0.0797387
	GATM	-0.324602	0.00113926	0.0797387
	CD93	0.756902	0.00115269	0.0797387
	MAPK1	0.402542	0.00112087	0.0797387
	GSDMD	0.688164	0.00119278	0.0813168
	SEC62	-0.375013	0.00123332	0.0828791
	PLEKHO2	0.691698	0.0012631	0.0836846
	PARP9	0.581115	0.00128284	0.0838121
	AC092809.2	-1.63652	0.00133535	0.0860477
	GORASP2	0.442883	0.001375	0.0874053
	RPUSD3	0.516454	0.00140349	0.0877058
	PAN3	0.680306	0.00141702	0.0877058
	FKBP5	1.09018	0.0014645	0.0888276
	UBE2J1	0.686357	0.00148798	0.0888276
	CRK	0.452407	0.00151002	0.0888276
	VAV1	0.566735	0.00151067	0.0888276
	PIGBOS1	-0.398576	0.00155342	0.0902133
	SNRNP27	-0.371649	0.00158455	0.0908991
	FGR	0.451727	0.00166117	0.0941462
	TBCC	0.405514	0.00168139	0.094158
	HLA-C	0.538601	0.00173848	0.0962094
	IGKC	4.53503	0.00182129	0.0987024
	NAGA	0.288841	0.00182549	0.0987024
	LAT2	0.509777	0.00189651	0.100254
	LRCH4	0.408514	0.00189681	0.100254
	ARHGAP30	0.609141	0.00192755	0.100455
	TAF7	-0.265079	0.00194332	0.100455
	GPATCH4	0.476711	0.00211011	0.10157
	HDGF	0.539153	0.00198806	0.10157
	PPM1B	0.546744	0.00200858	0.10157
	GIGYF1	0.861053	0.00214354	0.10157
	UBE2L6	0.369271	0.00205195	0.10157
	BSG	0.366275	0.00213078	0.10157
	PKN1	0.440566	0.00205829	0.10157
	DMAC2	0.664042	0.00215923	0.10157
	FBXO7	0.315715	0.00207848	0.10157
	CD79A	2.82112	0.00230786	0.107487
	VPS35L	0.540835	0.00258662	0.119289
	MRTO4	0.632581	0.00269604	0.121944
	QSOX1	0.533026	0.00267404	0.121944
	LYPLA2	0.444749	0.00287702	0.122391
	STAT1	0.655936	0.00291141	0.122391
	SRPRB	0.462797	0.0029101	0.122391
	MZB1	3.75094	0.00274322	0.122391
	AIF1	-0.373828	0.00293295	0.122391
	SLC25A37	0.871053	0.00287227	0.122391
	LRRC59	0.409129	0.00294008	0.122391
	ECSIT	0.488695	0.00276077	0.122391
	OGT	0.575869	0.00286535	0.122391
	CANX	0.392287	0.0030003	0.122725
	APP	0.417529	0.0029904	0.122725
	IGLC3	6.46495	0.00306244	0.124187
	TNFRSF1A	0.49335	0.00310134	0.12469
	CPM	0.867601	0.00316441	0.126147
	MGLL	-0.81821	0.00324384	0.128227
	CPSF2	0.481324	0.00327901	0.128537
	SYNJ2BP	0.397376	0.00338731	0.129544
	GABPB1-AS1	0.63593	0.00336562	0.129544
	ISOC2	0.415477	0.00335906	0.129544
	STAT2	0.525659	0.00342605	0.129969
	CIR1	-0.393336	0.00345489	0.130014
	MOB1B	0.465022	0.00350482	0.130846
	GALM	0.507582	0.00359261	0.133068
	GLRX2	-0.411699	0.00371523	0.134135
	CMSS1	-0.423996	0.00378676	0.134135
	RHOBTB3	0.981842	0.00376038	0.134135
	WDFY2	0.355156	0.00379252	0.134135
	VASP	0.408482	0.00377412	0.134135
	ATP6AP1	0.570312	0.0036971	0.134135
	WDR77	0.526255	0.00393998	0.136239
	H2AFY	0.323874	0.00392702	0.136239
	TSC22D4	0.57922	0.00390683	0.136239
	RBM3	0.301055	0.00396785	0.136239
	ALDH9A1	0.350677	0.00416449	0.136363
	KDELR2	0.40995	0.00416595	0.136363
	PTDSS1	0.741874	0.00403968	0.136363
	AZIN1	0.29822	0.00416589	0.136363
	SERPING1	0.652293	0.00417437	0.136363
	ARHGDIA	0.430036	0.00400325	0.136363
	STX10	0.411222	0.0041232	0.136363
	MZT2A	0.558345	0.0043261	0.139383
	SUSD6	0.553368	0.00430237	0.139383
	FASTK	0.629093	0.00438119	0.139559
	LPL	1.69723	0.00439087	0.139559
	DRAM2	0.370175	0.0045484	0.143595
	RCBTB2	-0.439758	0.00469502	0.144746
	SHKBP1	0.37884	0.0047047	0.144746
	EGLN2	0.489061	0.0046159	0.144746
	FAM118A	1.67914	0.00470793	0.144746
	HECA	0.458309	0.00476651	0.145595
	KTN1	-0.428114	0.00481837	0.14623
	E2F3	0.473195	0.00490632	0.147945
	DCP1A	0.448528	0.00501487	0.150254
	SYF2	-0.168118	0.00509464	0.150572
	MRPL37	0.40545	0.00515352	0.150572
	PYCR2	0.429322	0.00507664	0.150572
	GNA15	0.521177	0.00512298	0.150572
	ATP5PD	-0.289897	0.00523516	0.152013
	AP2B1	-0.458497	0.00527568	0.15225
	AK2	0.315204	0.00536181	0.15286
	EIF4H	0.468247	0.0053296	0.15286
	FGD2	0.637522	0.00539619	0.152914
	NSD1	0.34337	0.00547804	0.154304
	NRAS	0.473636	0.00559193	0.154732
	PSMB9	0.466688	0.00556792	0.154732
	RNPS1	0.367748	0.00553248	0.154732
	MR1	0.46861	0.00569244	0.156592
	INIP	-0.390653	0.00578897	0.158322
	SRSF2	0.40593	0.00585891	0.159308
	SNX17	0.284338	0.00593621	0.159565
	HLA-B	0.58793	0.00592852	0.159565
	SRP14	-0.287813	0.00615735	0.164569
	TOPORS	0.374227	0.00621145	0.165077
	SUMO3	0.296076	0.00625538	0.165311
	MTRNR2L10	-2.12866	0.00631606	0.165982
	MARVELD1	0.494739	0.00644515	0.168433
	PLXND1	0.597256	0.00648215	0.168464
	PIN4	-0.341112	0.00652906	0.168751
	KIF22	-0.482091	0.00667973	0.169719
	AP1M1	0.530287	0.00670055	0.169719
	SNHG17	-1.22587	0.00671083	0.169719
	WDR13	-0.360672	0.00670722	0.169719
	DNPH1	0.275588	0.00697745	0.171842
	LDHA	0.217852	0.00695079	0.171842
	SLC7A7	0.456419	0.00695166	0.171842
	AARS	0.777726	0.00695325	0.171842
	HM13	0.366904	0.00683915	0.171842
	IRF2	-0.259988	0.00722829	0.175588
	ERO1A	0.417386	0.00724153	0.175588
	GRN	0.475309	0.00720452	0.175588
	STK17B	0.700416	0.00749496	0.180802
	ARL5A	-0.386886	0.00754187	0.181005
	PTK2B	0.561554	0.00759532	0.181362
	NIT2	0.418854	0.00769108	0.181803
	SNX1	0.346154	0.0076801	0.181803
	TMOD1	0.998831	0.00780246	0.182601
	SGTA	0.535871	0.00779002	0.182601
	SLC30A7	0.607709	0.0080365	0.184355
	STX6	0.568148	0.00807337	0.184355
	CHURC1	-0.163537	0.00800775	0.184355
	H3F3B	-0.485966	0.00799303	0.184355
	ACO2	0.400335	0.00793973	0.184355
	SLCO2B1	0.558539	0.00817755	0.185832
	RIC8A	0.40228	0.0084016	0.188753
	CORO1C	0.474189	0.00842648	0.188753
	RAP2A	0.585938	0.00834984	0.188753
	ZBTB16	1.37843	0.0084835	0.18913
	G6PD	0.477924	0.00855665	0.189861
	TNPO1	0.394759	0.00865775	0.190309
	SHMT2	0.590123	0.00863478	0.190309
	SF3B3	0.427756	0.00871602	0.190698
	NPTN	-0.43824	0.00879314	0.191495
	MRPS5	0.24277	0.00904956	0.19262
	RSRC1	-0.401011	0.00901219	0.19262
	TMEM109	0.318116	0.00904274	0.19262
	FES	0.481394	0.00889472	0.19262
	PRPSAP2	0.461088	0.00893144	0.19262
	UQCR10	-0.237843	0.00924741	0.195945
	IARS	0.51824	0.00947171	0.199798
	SLC1A5	0.645802	0.00974934	0.204063
	THAP7	-0.36633	0.00976066	0.204063
	LGALS9	0.327023	0.00981578	0.204307
	PRCC	0.413361	0.00991292	0.20542
	DLEU7	0.481836	0.0100346	0.20703
	KHDRBS1	0.417451	0.0104537	0.207886
	FUBP1	0.511111	0.0104524	0.207886
	ARF1	0.239449	0.0102543	0.207886
	TOP2B	0.383355	0.0103068	0.207886
	TBCA	-0.134165	0.0102127	0.207886
	GSN	0.774413	0.0103887	0.207886
	WSB1	0.352203	0.0104739	0.207886
	EXOSC5	0.378145	0.0103001	0.207886
	ATF4	0.859177	0.0103096	0.207886
	CXADR	-0.61043	0.0106194	0.209889
	WBP1L	0.536298	0.0107176	0.210944
	DPYSL2	-0.27394	0.0112737	0.220964
	UQCRC2	0.172417	0.0113946	0.222408
	CORO1A	0.327521	0.0114552	0.222666
	SSBP2	-0.336422	0.0115899	0.224358
	NOC3L	0.606594	0.0119106	0.226831
	NDUFV1	0.417198	0.0118355	0.226831
	TGFB1	0.704651	0.0118923	0.226831
	SERINC3	0.361494	0.0118023	0.226831
	NELFE	0.312233	0.0120601	0.227835
	XPA	-0.293532	0.0120304	0.227835
	SOAT1	0.414434	0.0124435	0.234137
	PTPRJ	0.366115	0.0125096	0.234442
	MVP	0.660293	0.0127779	0.238521
	DDX18	-0.279389	0.0130823	0.241329
	ARL3	-0.324955	0.0130585	0.241329
	COMMD9	0.254278	0.0130224	0.241329
	HDAC1	0.409769	0.0131928	0.242417
	CSF3R	0.52156	0.013399	0.243355
	PDCD6IP	-0.233134	0.0133736	0.243355
	EIF2S3	0.41016	0.0132978	0.243355
	HLA-DMA	-0.341909	0.0134817	0.243915
	RALB	0.273864	0.0135747	0.244089
	ARL8B	0.340304	0.0135951	0.244089
	ATP5F1B	0.387987	0.0138053	0.246921
	SUN2	0.632118	0.0140171	0.249759
	GTF2F2	-0.334232	0.014257	0.252184
	VPS26C	0.498579	0.0142604	0.252184
	EZR	0.437031	0.0144078	0.253837
	BAZ2A	0.581017	0.01453	0.255034
	ETF1	0.292728	0.0148065	0.257011
	PMAIP1	-0.79582	0.014769	0.257011
	MSN	0.22405	0.0147667	0.257011
	SELL	0.914447	0.0150122	0.259623
	FARSB	0.548786	0.0152322	0.259651
	HMGN3	-0.339194	0.0151515	0.259651
	DCLRE1C	0.405401	0.0152346	0.259651
	TMEM134	-0.285789	0.0151711	0.259651
	LRRC41	0.66189	0.0155267	0.262539
	NRROS	0.487977	0.0154742	0.262539
	ASL	0.465679	0.0155715	0.262539
	KRCC1	-0.233155	0.0156555	0.263013
	MAP3K3	0.558378	0.0157218	0.263186
	S100A11	-0.261256	0.0161134	0.263929
	AGFG1	0.672452	0.0161071	0.263929
	FAM162A	-0.284515	0.0160342	0.263929
	SFXN4	0.393556	0.0160237	0.263929
	CCPG1	0.394519	0.0161589	0.263929
	IGFLR1	0.602892	0.016037	0.263929
	EWSR1	0.539033	0.0160752	0.263929
	ZCCHC10	-0.301431	0.0162747	0.263987
	ZNF146	0.557879	0.0162621	0.263987
	ATP5MC3	0.226824	0.0165688	0.264202
	RAMP1	-1.08924	0.016555	0.264202
	FBXL15	0.260883	0.0164634	0.264202
	CLN5	0.359547	0.016428	0.264202
	NUCB1	0.452709	0.0164831	0.264202
	FKBP8	0.3922	0.0167108	0.265567
	BROX	0.472799	0.0171903	0.269154
	GLT8D1	0.392866	0.017216	0.269154
	SYNE3	0.396547	0.0172237	0.269154
	UBE2I	0.148035	0.0173069	0.269154
	NAA60	0.481605	0.0170197	0.269154
	SEPTIN1	0.494591	0.0173371	0.269154
	CENPX	0.241832	0.0172911	0.269154
	DYNC1LI2	0.445456	0.0174403	0.269865
	CDC42SE2	0.400615	0.0178338	0.27505
	CARD16	-0.561979	0.0180211	0.277031
	PILRA	-0.342614	0.018106	0.277428
	HIST1H4C	-0.581889	0.0182618	0.278058
	HSP90B1	0.368491	0.0183198	0.278058
	CLK3	0.348834	0.0183244	0.278058
	HDAC2	0.26587	0.0185166	0.279344
	CYCS	0.160917	0.0185279	0.279344
	BLCAP	0.314389	0.0185925	0.279421
	ANP32A	-0.338763	0.0188151	0.281867
	TMEM123	0.269074	0.0191209	0.285538
	KCNK6	0.492663	0.0192632	0.286753
	DAP3	0.358357	0.0194408	0.287956
	ISY1	0.361009	0.019915	0.287956
	GNB2	0.481193	0.019508	0.287956
	PMPCB	0.252552	0.0195686	0.287956
	PIP4K2A	0.486579	0.0198085	0.287956
	MCRS1	0.321896	0.0198072	0.287956
	FNDC3A	-0.604076	0.0197992	0.287956
	KCTD12	0.402559	0.0200173	0.287956
	ALOX15B	3.28561	0.0200148	0.287956
	CALCOCO2	0.470319	0.0200133	0.287956
	MRPS12	0.21497	0.0197663	0.287956
	CYTH2	0.281362	0.0201979	0.288967
	UBQLN2	0.366578	0.0202105	0.288967
	EIF3A	0.313352	0.0204167	0.291031
	VPS51	0.669841	0.0207408	0.294757
	RAP1A	0.223841	0.0210583	0.296076
	EIF2B4	0.385386	0.0210854	0.296076
	TRMT10C	-0.281843	0.0209331	0.296076
	HLA-F	0.565164	0.0209675	0.296076
	ECI2	0.309504	0.0211625	0.296275
	FAM136A	-0.330117	0.0216829	0.298883
	SNCA	-0.427651	0.0217225	0.298883
	TLR4	-0.238344	0.0216033	0.298883
	FTH1	-0.393849	0.02173	0.298883
	VMO1	-0.505219	0.0216899	0.298883
	FAM215B	1.1107	0.0216162	0.298883
	TMEM156	-0.372416	0.021939	0.300003
	AC007952.4	1.97253	0.0219117	0.300003
	TRIM27	0.355673	0.02236	0.304873
	STX7	0.16027	0.0224507	0.305225
	CNOT4	-0.33358	0.0227327	0.306577
	LPXN	0.369671	0.0227456	0.306577
	ATP5PF	-0.320678	0.0226337	0.306577
	MICU2	0.334713	0.0229475	0.308415
	CCDC14	0.499396	0.023226	0.30863
	CCT2	0.388107	0.0232185	0.30863
	GLG1	0.522694	0.0231643	0.30863
	LRRC25	0.450156	0.0231175	0.30863
	RETREG2	0.381471	0.0235697	0.310781
	MFSD1	0.394222	0.0236522	0.310781
	SLC25A11	0.248208	0.0234717	0.310781
	PIK3R5	0.418338	0.0236013	0.310781
	FRG1	-0.379831	0.0237843	0.311647
	C1orf122	0.252937	0.0240991	0.313243
	IVNS1ABP	0.371859	0.0243056	0.313243
	DTX3L	0.536876	0.0241833	0.313243
	SNW1	-0.411261	0.0241456	0.313243
	NOP56	0.250281	0.0242846	0.313243
	SDF2L1	0.46739	0.0242607	0.313243
	CSNK1D	0.366067	0.0244859	0.314704
	ZMAT2	-0.217565	0.0245756	0.314997
	ATRAID	-0.299881	0.0248989	0.316668
	HCLS1	0.418693	0.0250291	0.316668
	WDR70	-0.33445	0.0249114	0.316668
	PIP4P2	-0.431131	0.0250136	0.316668
	APTX	0.428019	0.0251099	0.316668
	CD151	0.755996	0.0250679	0.316668
	ATG7	0.422434	0.0253259	0.316843
	AZI2	0.327138	0.0252313	0.316843
	BRD2	0.477968	0.0253	0.316843
	KLHL8	0.545762	0.0254108	0.317062
	DBNL	0.179644	0.025531	0.317719
	FBXW5	0.351926	0.0257539	0.319647
	M6PR	0.231304	0.0258672	0.320209
	PHC2	0.528456	0.026362	0.322393
	NEU1	0.326761	0.0264424	0.322393
	KCNE3	0.555666	0.0261714	0.322393
	WASHC3	-0.387504	0.0262578	0.322393
	SAFB2	0.270498	0.0263495	0.322393
	SASH3	0.570428	0.0264548	0.322393
	KLHDC3	0.420686	0.026679	0.323448
	FTL	-0.25265	0.026664	0.323448
	SLC35F6	0.45778	0.0269691	0.326125
	RPN1	0.479637	0.0271342	0.326443
	SSRP1	0.294491	0.0271041	0.326443
	DDX24	-0.351157	0.0274738	0.329685
	ZNF467	0.480964	0.0275508	0.329768
	NADK	0.331466	0.0279492	0.33325
	GLMP	0.567739	0.0280307	0.33325
	STAT6	0.488694	0.0280542	0.33325
	ACTB	0.404268	0.0281284	0.33329
	CD53	0.24261	0.0300211	0.333572
	MRPS21	-0.232839	0.028376	0.333572
	IL6R	0.498372	0.0292717	0.333572
	NCL	-0.481084	0.0291146	0.333572
	MITF	0.517462	0.0300052	0.333572
	LINC01094	-0.398065	0.0295966	0.333572
	GM2A	0.580408	0.0289956	0.333572
	RGL2	0.466259	0.0296188	0.333572
	MAD1L1	0.416919	0.0292536	0.333572
	CHST12	0.592885	0.0296481	0.333572
	UPP1	0.4427	0.0294178	0.333572
	SUMF2	0.40607	0.0297432	0.333572
	SLC52A2	0.452568	0.0300548	0.333572
	CARD9	0.516069	0.0287034	0.333572
	PLEKHA1	0.425388	0.0298208	0.333572
	CCDC88B	0.354204	0.0300668	0.333572
	NCKAP1L	0.263484	0.0289925	0.333572
	NDUFA12	-0.394035	0.028706	0.333572
	FAH	0.67824	0.030025	0.333572
	SULT1A1	0.826318	0.02908	0.333572
	TRPV2	0.406419	0.0287672	0.333572
	AC004687.1	0.540069	0.0298007	0.333572
	HCK	0.288081	0.0288329	0.333572
	MAPRE1	0.342925	0.0282653	0.333572
	IL17RA	0.503696	0.0290358	0.333572
	CXorf21	-0.45323	0.0286395	0.333572
	THOC2	0.221672	0.0294281	0.333572
	FLAD1	0.370967	0.030703	0.335877
	R3HCC1	0.319919	0.0306221	0.335877
	PPA1	0.429513	0.0305119	0.335877
	SPTLC2	0.380143	0.0304047	0.335877
	MRPL12	0.354659	0.0306843	0.335877
	AKAP17A	0.446127	0.0304889	0.335877
	FOXP1	0.322443	0.0308927	0.337168
	TAGLN2	0.527515	0.0310383	0.337973
	CORO7	0.473474	0.0311222	0.338103
	ISG20	0.625406	0.0312095	0.338271
	MYO1F	0.509326	0.0314557	0.340155
	IDH2	0.209052	0.0317629	0.342689
	ZRSR2	-0.354044	0.0318908	0.343282
	MICOS10	-0.3012	0.0320306	0.343646
	CAB39	0.23365	0.0322168	0.343646
	NXF1	0.480868	0.0322075	0.343646
	MPST	0.232571	0.032169	0.343646
	PML	0.516876	0.0323819	0.344626
	TMX2	0.270913	0.0329374	0.349671
	GPR183	-0.695713	0.0330046	0.349671
	CNOT8	0.273801	0.0335089	0.351844
	PLBD1	0.323085	0.0335035	0.351844
	RHBDF2	0.524644	0.0334483	0.351844
	MIDN	0.449751	0.0333021	0.351844
	CALM2	-0.662094	0.0337667	0.353761
	CTSD	0.501546	0.0339831	0.355237
	PPP2R5C	0.37443	0.0340754	0.355412
	PRKACA	0.697929	0.0343382	0.35736
	EEF2	0.495088	0.0345559	0.358832
	TRIP12	-0.269131	0.0346619	0.359141
	CLEC2B	-0.435764	0.0348449	0.360242
	ADAM17	0.256571	0.0352005	0.36237
	STT3B	0.524605	0.0354408	0.36237
	PPM1K	0.49943	0.0354961	0.36237
	ERP44	0.296972	0.0354495	0.36237
	PTPRE	-0.275489	0.0355071	0.36237
	CD44	0.528173	0.0355129	0.36237
	CLK1	0.371735	0.0357221	0.363552
	SNHG32	0.690021	0.035843	0.363552
	LRRK2	0.354894	0.0358606	0.363552
	CLN3	0.300435	0.0360604	0.364009
	PSME3	0.406556	0.0360559	0.364009
	FCER1G	-0.421702	0.0362517	0.365156
	ADGRE5	0.513799	0.0366091	0.367968
	LIX1L	-0.301121	0.0375068	0.369683
	UBE2Q1	0.371409	0.0371888	0.369683
	PRKD3	0.378204	0.0374893	0.369683
	ZC3H15	-0.242244	0.0375656	0.369683
	SEPTIN2	0.270067	0.0373849	0.369683
	CHMP2B	-0.324826	0.0374035	0.369683
	CTBP1	0.274391	0.0369513	0.369683
	ETNK1	0.238361	0.0375507	0.369683
	HNRNPC	0.192864	0.0369927	0.369683
	MYADM	0.557362	0.0371088	0.369683
	6-Mar	0.441352	0.0379049	0.372244
	KIAA0930	0.424255	0.0380016	0.372416
	KPNA6	0.444237	0.0384099	0.374079
	SNAPC5	-0.29072	0.0383889	0.374079
	ARAF	0.329774	0.0384099	0.374079
	ISG20L2	0.451963	0.0388475	0.376581
	PRKCSH	0.369007	0.038907	0.376581
	IRAK1	0.341715	0.0387551	0.376581
	EAF2	-0.375088	0.039553	0.379709
	SERPINB9	0.460828	0.0394484	0.379709
	UBL7	0.251004	0.0393165	0.379709
	RAB5C	0.272802	0.0395089	0.379709
	RCC2	0.485758	0.0397498	0.380568
	TMEM30A	0.376593	0.0398043	0.380568
	MBOAT7	0.547741	0.0399973	0.381638
	MRPS18C	-0.31153	0.0401846	0.381876
	SEM1	-0.30407	0.0401656	0.381876
	PRKCB	0.377741	0.040444	0.383565
	FERMT3	0.373253	0.0406993	0.38521
	YY1AP1	0.412295	0.0408804	0.385461
	BRD3	0.375712	0.0408897	0.385461
	IMPDH2	0.331212	0.0411788	0.386637
	H2AFV	-0.270466	0.0411656	0.386637
	KRT10	-0.541437	0.0413467	0.38744
	MRPS18A	0.318915	0.0414469	0.387607
	EP300	0.370414	0.0415922	0.388194
	SPI1	0.546705	0.0417992	0.389353
	ZBTB7A	0.470897	0.0418893	0.389421
	DAD1	-0.455421	0.0422005	0.391541
	ELK4	0.491021	0.0423911	0.392087
	IPO5	0.28975	0.042426	0.392087
	PPP1CB	0.428358	0.0430149	0.392703
	ITM2C	0.465459	0.0430641	0.392703
	HLA-DRA	-0.328165	0.0429877	0.392703
	B4GALT1	0.56838	0.0428156	0.392703
	CAND1	0.346325	0.0430772	0.392703
	BECN1	0.333799	0.0428801	0.392703
	LILRB1	0.46022	0.0425802	0.392703
	JAZF1	0.553721	0.0433255	0.393443
	RIN3	0.366977	0.0433063	0.393443
	TRIM56	0.628673	0.0435121	0.393796
	PFKL	0.287022	0.0435318	0.393796
	ZYX	0.486556	0.0438099	0.39555
	TMEM173	0.329312	0.0442127	0.396145
	SGK3	0.305096	0.0439649	0.396145
	CASP4	0.350245	0.0441378	0.396145
	TRPC4AP	0.329393	0.0441727	0.396145
	SURF4	0.253316	0.0444027	0.396369
	MAN1B1	0.318862	0.0444061	0.396369
	CAMK1	0.408529	0.0445071	0.396517
	TCERG1	0.548675	0.0446587	0.397116
	RBMX	0.3394	0.044906	0.398562
	FLI1	0.222777	0.045021	0.39883
	TARDBP	0.252714	0.0455387	0.399653
	SEC63	0.199691	0.0454167	0.399653
	POLR2K	-0.167048	0.0453844	0.399653
	HACD4	-0.256561	0.0452661	0.399653
	ADK	-0.476563	0.0454832	0.399653
	TBC1D14	0.611165	0.0460027	0.401427
	SREK1IP1	-0.271628	0.0460686	0.401427
	FAM3C	0.311381	0.0461675	0.401427
	WDR83OS	-0.243178	0.0460978	0.401427
	SH3BP1	0.431039	0.0460219	0.401427
	C1orf43	0.299199	0.0465152	0.402694
	ARHGEF2	0.340006	0.0471456	0.402694
	NCSTN	0.432385	0.0473095	0.402694
	FCGR2A	0.205717	0.0474811	0.402694
	NCF2	0.324365	0.0468686	0.402694
	CCDC12	0.211775	0.047683	0.402694
	BASP1	-0.589783	0.0472168	0.402694
	BOD1	0.557298	0.0474876	0.402694
	RIOK1	0.318045	0.0466983	0.402694
	VOPP1	0.399953	0.0466534	0.402694
	CTSB	0.37375	0.0476553	0.402694
	RB1CC1	0.398939	0.0471065	0.402694
	TTC9C	0.325746	0.0475461	0.402694
	MINDY2	0.396177	0.0464013	0.402694
	RNF166	0.418568	0.0470556	0.402694
	UQCR11	-0.261988	0.0472351	0.402694
	TMEM70	-0.277314	0.0479063	0.403856
	CD58	-0.495638	0.0480515	0.404355
	PDIA4	0.605303	0.0481651	0.404587
	HTRA2	0.305166	0.0484168	0.405478
	PAGR1	0.203123	0.0484435	0.405478
	DUT	-0.284733	0.0492069	0.410546
	AP2A1	0.442648	0.0492236	0.410546
	XIST	0.556381	0.0494083	0.411357
	C11orf58	-0.201874	0.049722	0.411782
	HAMP	-0.489433	0.0496042	0.411782
	NCOA3	0.243007	0.0496789	0.411782
	TNFSF13	0.406932	0.0498349	0.411992
	PPIH	-0.302089	0.0502804	0.412652
	PRKCD	0.469564	0.050267	0.412652
	MICAL1	0.524252	0.0503534	0.412652
	SERPINA1	0.462971	0.0502495	0.412652
	NONO	0.315421	0.0502904	0.412652
	USP1	-0.256532	0.0507227	0.414364
	GOPC	-0.470718	0.0507385	0.414364
	NUDT1	-0.303955	0.0512411	0.416318
	DENR	-0.370208	0.0512433	0.416318
	EIF3J	-0.267638	0.0511488	0.416318
	PICK1	0.584972	0.0516444	0.418854
	RGS18	0.44425	0.0517409	0.418915
	TOMM5	-0.284771	0.0518632	0.419183
	RCHY1	-0.27692	0.0526587	0.420108
	SRA1	-0.179209	0.0522175	0.420108
	SAYSD1	0.333271	0.0523138	0.420108
	PDPK1	0.432281	0.0520683	0.420108
	PRPSAP1	0.465897	0.052473	0.420108
	TRIM28	0.291461	0.0524837	0.420108
	RALY	0.313108	0.0525449	0.420108
	SLC25A6	0.259494	0.0526921	0.420108
	BOLA3	-0.481709	0.0527922	0.420194
	ERCC1	0.242067	0.053081	0.421779
	C2orf68	0.433082	0.053326	0.422299
	CTSA	0.366256	0.0532687	0.422299
	STARD7	0.337509	0.0539093	0.4262
	IRF5	0.466562	0.0544208	0.429187
	ST3GAL1	0.623042	0.054497	0.429187
	SIRT7	0.344936	0.0545608	0.429187
	ACBD6	-0.282048	0.0549726	0.430985
	ACLY	0.303336	0.0549063	0.430985
	CERS2	0.252468	0.0553161	0.431592
	KLF7	0.549233	0.0554758	0.431592
	NQO2	0.428546	0.0555631	0.431592
	POLR2J3	0.569425	0.0556923	0.431592
	CLN8	0.410217	0.0556184	0.431592
	SLC22A18	0.33318	0.0555813	0.431592
	PSMA3-AS1	0.419533	0.0555191	0.431592
	ANXA11	0.29812	0.0560054	0.432594
	CST7	-0.819084	0.0559879	0.432594
	GDI2	0.226943	0.0561455	0.432964
	USP22	0.317346	0.0563404	0.433756
	RNF34	0.314563	0.0565605	0.43474
	IFI44L	0.59443	0.0568522	0.436107
	VGLL4	0.260321	0.0569238	0.436107
	WDR26	0.445097	0.0571709	0.437007
	KLF4	0.670936	0.0572926	0.437007
	SIRT2	0.249913	0.0573201	0.437007
	ARHGEF10L	0.371309	0.0575335	0.437925
	LDLRAD4	0.285771	0.0576582	0.438165
	PGAM1	0.270896	0.0582682	0.440816
	ADPGK	0.219095	0.0582881	0.440816
	CSK	0.389077	0.0581735	0.440816
	SVBP	-0.323067	0.0588163	0.442095
	SF3B4	0.418917	0.0589279	0.442095
	COX17	-0.226515	0.0591152	0.442095
	RBM47	0.261288	0.0589057	0.442095
	POLR3K	-0.396301	0.0590578	0.442095
	ITPA	0.346539	0.0590778	0.442095
	SCO2	0.30644	0.058554	0.442095
	ARHGAP45	0.403781	0.0595907	0.444944
	SNRNP70	0.377738	0.0597024	0.445072
	COX6A1	-0.232926	0.0598144	0.445201
	PIGT	0.302472	0.0601807	0.44722
	MYCBP	-0.363096	0.0604586	0.447584
	MGST3	-0.298304	0.0608656	0.447584
	CYBRD1	0.279892	0.0608886	0.447584
	INTS10	0.319556	0.0609151	0.447584
	TCIRG1	0.382054	0.0609909	0.447584
	HDHD5	0.372092	0.0605407	0.447584
	NDUFA1	-0.326088	0.0609519	0.447584
	AC244090.1	-0.278006	0.0603525	0.447584
	CSDE1	0.273422	0.0615753	0.451169
	CREB3	0.291828	0.0616935	0.451332
	FAM49A	0.316839	0.0619282	0.452345
	ARHGAP22	-0.409919	0.0621622	0.45335
	TMEM127	0.409276	0.062824	0.456887
	B3GAT3	0.426895	0.0628414	0.456887
	CTSS	0.379299	0.0636021	0.457468
	SLC9A9	-0.403871	0.0632884	0.457468
	HDAC3	0.319711	0.0634105	0.457468
	BTN3A2	0.6164	0.0632739	0.457468
	PRDM1	-0.467211	0.0635488	0.457468
	PCSK7	0.599805	0.0635232	0.457468
	PLIN3	0.279924	0.0635023	0.457468
	UCHL5	-0.424352	0.0648272	0.458567
	RAPH1	-0.221873	0.0641673	0.458567
	OCIAD1	0.136182	0.0644288	0.458567
	MPLKIP	-0.314038	0.0648265	0.458567
	UGCG	-0.475972	0.0647447	0.458567
	BHLHE41	-0.44987	0.0642195	0.458567
	SLC38A2	0.457479	0.0642895	0.458567
	FAM219B	0.290992	0.0645984	0.458567
	COLGALT1	0.42128	0.0644573	0.458567
	PACSIN2	0.498849	0.0644605	0.458567
	PQBP1	0.242918	0.0647405	0.458567
	BZW2	0.273611	0.0654839	0.461132
	RTF1	-0.226522	0.0653137	0.461132
	CALM3	0.183496	0.0654155	0.461132
	C3AR1	-0.637107	0.0656762	0.46114
	CNN2	0.698241	0.0656811	0.46114
	MCTS1	0.202462	0.0660125	0.462776
	MAVS	0.461359	0.0661216	0.462851
	SNUPN	0.41836	0.0664089	0.464172
	CDC42	0.334594	0.0670261	0.465389
	NRBF2	-0.212483	0.0671767	0.465389
	DDB1	0.242883	0.0670413	0.465389
	IRF2BPL	0.541369	0.0669939	0.465389
	MAF	-0.466633	0.0669679	0.465389
	EMC10	0.177193	0.0671037	0.465389
	MAP7D1	0.566363	0.0674567	0.46623
	ARL2	-0.304253	0.0678948	0.46623
	NDRG2	0.448808	0.0680266	0.46623
	RAD23A	0.197074	0.0677558	0.46623
	JUND	-0.619919	0.0676028	0.46623
	PLD3	0.45781	0.0676575	0.46623
	RBX1	-0.292828	0.068091	0.46623
	CRELD2	0.334731	0.0680548	0.46623
	ZNF622	-0.271192	0.0682744	0.466806
	SYTL3	-0.527403	0.0685422	0.467957
	DNAJC8	-0.27845	0.0687189	0.468483
	CYB5R1	0.241221	0.0691793	0.47094
	MIIP	0.353807	0.0695821	0.470956
	C12orf45	-0.315825	0.0694652	0.470956
	NIPA2	0.215449	0.0693808	0.470956
	NMT1	-0.343909	0.0695233	0.470956
	DNAJB11	0.38581	0.0697667	0.471527
	ADAR	0.390704	0.0704221	0.472561
	NAA15	0.40038	0.0701779	0.472561
	WTAP	0.26711	0.0704149	0.472561
	STK24	0.360316	0.0701662	0.472561
	ACADVL	0.363365	0.0703889	0.472561
	SCAMP3	0.320726	0.0707883	0.472846
	VAMP8	-0.185801	0.071054	0.472846
	FAM91A1	-0.248707	0.0710276	0.472846
	PPP1CC	0.150374	0.0710677	0.472846
	CSTB	-0.154732	0.0710365	0.472846
	IFT27	0.533517	0.0707951	0.472846
	PKIB	-0.512582	0.071319	0.473848
	TSPYL1	0.517941	0.0715593	0.473906
	PPP6C	0.204522	0.0714611	0.473906
	BRMS1	0.344384	0.0716451	0.473906
	PTMS	-0.635197	0.071771	0.473906
	ME2	0.22656	0.0718314	0.473906
	ETFRF1	-0.226431	0.0723003	0.476332
	LASP1	0.385145	0.0724037	0.476345
	LIMD2	0.359727	0.072848	0.478599
	RASSF5	0.480611	0.0734922	0.481724
	SYNCRIP	0.206745	0.0735291	0.481724
	DENND3	0.228831	0.0736309	0.481724
	SUMO1	-0.226288	0.0742532	0.483108
	CRBN	-0.293588	0.0742413	0.483108
	MDH2	0.222466	0.0742217	0.483108
	PUS7L	-0.349526	0.0740154	0.483108
	WIPF2	0.414695	0.0743633	0.483156
	PHYKPL	0.421483	0.0745817	0.48387
	OAZ2	0.304787	0.0748708	0.48387
	SOCS6	-0.437959	0.0748846	0.48387
	PLTP	0.804054	0.0747522	0.48387
	POLR2L	-0.300417	0.0750807	0.484471
	EPSTI1	0.301112	0.0756913	0.487075
	LPAR6	-0.39221	0.0755944	0.487075
	PSMD1	0.316287	0.075798	0.487095
	QARS	0.380356	0.0761552	0.488058
	PHPT1	-0.25068	0.0760691	0.488058
	ATP6V1H	0.270779	0.0768428	0.48884
	ACTR1A	0.380294	0.076981	0.48884
	RTN3	0.219777	0.0764963	0.48884
	EXOSC8	-0.429582	0.0770863	0.48884
	LGMN	0.902102	0.0770581	0.48884
	BCKDK	0.285547	0.0772125	0.48884
	CMTM3	0.419664	0.0766243	0.48884
	CALR	0.437465	0.0771772	0.48884
	USP11	0.534052	0.076729	0.48884
	PEA15	0.536483	0.0776454	0.490919
	HMGB1	-0.173125	0.0778834	0.491104
	PHF23	0.322545	0.077805	0.491104
	SDHA	0.33574	0.0783889	0.493002
	SLC12A9	0.399748	0.078394	0.493002
	LGALS3	0.285648	0.0793046	0.496804
	TIMM13	0.131781	0.0791621	0.496804
	RTL8A	-0.282957	0.0793154	0.496804
	SF3B6	-0.186888	0.0800785	0.497016
	ATP5ME	-0.282911	0.0803568	0.497016
	NUS1	0.279802	0.0798339	0.497016
	TNFAIP3	1.01352	0.0802144	0.497016
	ICA1	-0.281435	0.0798305	0.497016
	SEC61B	-0.166585	0.0801634	0.497016
	TBK1	0.35008	0.0804059	0.497016
	GPR108	0.18662	0.0799214	0.497016
	MRPL4	0.308724	0.0794658	0.497016
	EBP	0.34468	0.0800183	0.497016
	SIAH2	0.85469	0.0806056	0.497596
	NKTR	0.285096	0.0808778	0.497938
	HNRNPH1	0.432188	0.0812905	0.497938
	SCYL1	0.467478	0.0811393	0.497938
	BAZ1A	0.248026	0.081296	0.497938
	KAT8	-0.223126	0.0807775	0.497938
	ALKBH5	0.334825	0.0810742	0.497938
	OPN3	0.459962	0.0817207	0.498793
	MYD88	0.460638	0.081768	0.498793
	USP4	0.363735	0.0825516	0.498793
	ALG3	0.352026	0.0823287	0.498793
	ARMT1	-0.460158	0.0822629	0.498793
	NDUFA4	-0.249006	0.0823588	0.498793
	STOML2	0.21771	0.0826308	0.498793
	CMKLR1	0.506257	0.0816456	0.498793
	COMMD6	-0.271384	0.0827739	0.498793
	ZNF75A	0.359974	0.0820456	0.498793
	NARF	0.227374	0.0824475	0.498793
	LSM7	-0.143027	0.0828141	0.498793
	PPP2R1A	0.342669	0.0825676	0.498793
	TTC3	0.261167	0.083268	0.500886
	VCL	-0.369434	0.0833892	0.500974
	NISCH	0.281985	0.0837922	0.502753
	COQ10B	-0.275934	0.0840959	0.503417
	VDAC1	0.242332	0.0842042	0.503417
	HEXA	0.252345	0.0842239	0.503417
	CALM1	-0.297398	0.0843322	0.503425
	TSTD1	-0.331708	0.0844548	0.503517
	APAF1	0.310976	0.0846011	0.503751
	METTL21A	0.325615	0.0851559	0.506414
	FABP5	-0.472942	0.0855794	0.507649
	GLUD1	0.290826	0.0854852	0.507649
	SMARCC2	0.196715	0.0860422	0.509751
	AOAH	0.368555	0.0864875	0.51046
	ANXA1	-0.494916	0.0864246	0.51046
	SLC35B1	0.214978	0.0864769	0.51046
	EEF1G	0.335177	0.0867512	0.511154
	SCAF4	0.458631	0.0868223	0.511154
	PHAX	-0.393311	0.0869626	0.51134
	GYG1	0.208375	0.0872233	0.512233
	GARS	0.348642	0.0876533	0.513476
	CHORDC1	0.336542	0.0876109	0.513476
	RSRP1	0.279282	0.0892568	0.514125
	AC245297.3	0.391157	0.0897883	0.514125
	YWHAQ	0.21671	0.08803	0.514125
	ZFP36L2	0.343505	0.0883836	0.514125
	CNPPD1	0.195967	0.0892987	0.514125
	SLC25A36	0.329027	0.088921	0.514125
	HEXB	0.344237	0.0896808	0.514125
	BAG6	0.37446	0.0887466	0.514125
	SNX13	0.239807	0.0886152	0.514125
	AGPAT2	0.333987	0.089655	0.514125
	EGR2	-0.950051	0.0896006	0.514125
	AC090559.1	0.464743	0.088979	0.514125
	CORO1B	0.242644	0.0894158	0.514125
	MRPS31	-0.249252	0.0888653	0.514125
	DNAJC3	0.276387	0.0888035	0.514125
	SAMD4A	-0.236849	0.0894984	0.514125
	SLTM	0.249342	0.0890378	0.514125
	NOP53	0.395283	0.0898408	0.514125
	SOD1	-0.135268	0.0895874	0.514125
	COPB2	0.396338	0.089951	0.514131
	HNRNPA1	0.174677	0.0903374	0.514288
	ORAI1	0.477747	0.0903421	0.514288
	HMOX2	0.298108	0.0901486	0.514288
	UBXN6	0.392182	0.0904158	0.514288
	SNHG5	0.783085	0.0907289	0.514774
	NDUFC2	-0.285021	0.0907268	0.514774
	LMF2	0.355486	0.0908295	0.514774
	SSBP1	-0.22728	0.0916165	0.518609
	RRAGC	0.279668	0.0925721	0.521102
	PTPRC	0.281147	0.092822	0.521102
	TGFBI	0.370059	0.0928525	0.521102
	FBXW11	-0.378374	0.092738	0.521102
	UBR5	0.267905	0.0926142	0.521102
	RB1	-0.31443	0.0924924	0.521102
	IST1	0.260118	0.093054	0.521102
	NDUFA7	-0.216959	0.0926558	0.521102
	DNM2	0.425509	0.0930436	0.521102
	PPM1F	0.395797	0.0933031	0.521876
	ERAP2	0.732511	0.0936421	0.522423
	TMEM14C	-0.242377	0.093734	0.522423
	RBM33	-0.420593	0.0936533	0.522423
	THAP11	0.426657	0.0939218	0.52285
	GGA1	0.28213	0.0946033	0.526021
	YDJC	0.298896	0.0947175	0.526034
	DCAF7	0.275797	0.0950623	0.527327
	TTC7A	-0.419821	0.0952044	0.527493
	SEC61A1	0.332511	0.0953266	0.527549
	MAP1LC3B	-0.190936	0.0957393	0.52921
	CSF1R	0.334086	0.0960223	0.52953
	ANKRD40	0.473519	0.09592	0.52953
	SCARB2	0.218779	0.0964066	0.53025
	HLA-E	0.244527	0.0967719	0.53025
	ALOX5AP	-0.451225	0.0968292	0.53025
	SLC9A3R1	0.445279	0.0968127	0.53025
	GPI	0.354563	0.0965775	0.53025
	PTOV1	0.517955	0.096458	0.53025
	MLF2	0.250084	0.0974545	0.531817
	RBM26	0.309934	0.0973887	0.531817
	PANK2	0.241997	0.0973296	0.531817
	TMBIM4	-0.285494	0.0979044	0.532714
	SPN	0.458058	0.0979587	0.532714
	SNHG16	0.423613	0.0978991	0.532714
	CCL4L2	-1.02372	0.0985207	0.535152
	ACYP2	-0.366275	0.0992533	0.535812
	MFSD10	0.20762	0.0997781	0.535812
	RBM22	-0.372493	0.0996827	0.535812
	LCOR	0.216255	0.0990615	0.535812
	FAM111A	0.308972	0.0989344	0.535812
	SERF2	-0.172753	0.0996426	0.535812
	BABAM1	0.163623	0.099371	0.535812
	SCAND1	-0.220493	0.0997813	0.535812
	IL10RB	0.30093	0.0989812	0.535812
	RAC2	0.440908	0.0997144	0.535812
	CSGALNACT1	0.641492	0.100145	0.537152
	RHOQ	0.389077	0.100629	0.539131
	TNFAIP8	0.28951	0.101151	0.54018
	ATG5	0.233717	0.10097	0.54018
	TMEM11	0.203767	0.101536	0.54018
	SNF8	0.185231	0.10151	0.54018
	DHPS	0.202151	0.101408	0.54018
	AXL	0.465562	0.101212	0.54018
	TMX4	-0.39662	0.101664	0.54018
	TYMP	0.331965	0.101858	0.54018
	HSD17B10	-0.331444	0.101764	0.54018
	CAP1	0.201576	0.102325	0.540241
	FMNL3	0.334537	0.102329	0.540241
	MPG	0.410204	0.102309	0.540241
	TPM4	0.341938	0.102168	0.540241
	PYURF	-0.200095	0.102545	0.540778
	ARHGEF6	-0.212833	0.1029	0.542042
	LILRA2	0.283546	0.103202	0.543024
	SERINC5	0.464163	0.103761	0.544517
	NCOA4	0.231064	0.104065	0.544517
	MAPK1IP1L	0.176154	0.104012	0.544517
	CES2	0.378811	0.104018	0.544517
	CCL3	-1.2733	0.10388	0.544517
	AFTPH	0.28262	0.105709	0.545326
	LAMTOR3	0.198945	0.10499	0.545326
	MRPS30	-0.342271	0.105594	0.545326
	ZFYVE16	-0.431819	0.104568	0.545326
	WDR36	0.443189	0.104731	0.545326
	LY86	-0.279777	0.105529	0.545326
	MKRN1	0.224558	0.105575	0.545326
	SMIM19	-0.261748	0.10469	0.545326
	CAPN1	0.28116	0.105726	0.545326
	MYL6	-0.266654	0.104959	0.545326
	CUL4A	0.260388	0.104752	0.545326
	GALK1	0.318596	0.105278	0.545326
	FBL	0.281153	0.105459	0.545326
	TMEM33	0.342057	0.106143	0.545971
	DAZAP2	0.225188	0.106145	0.545971
	PET100	-0.324459	0.1062	0.545971
	OSTM1	0.218273	0.106639	0.547427
	TSR2	0.232518	0.106716	0.547427
	TAP2	0.402408	0.107202	0.547824
	AIG1	-0.283249	0.107255	0.547824
	LACTB2	-0.331607	0.107366	0.547824
	DCTN3	-0.159142	0.107375	0.547824
	PDS5B	0.242739	0.107257	0.547824
	NOC2L	0.273476	0.107534	0.54804
	TMEM106B	-0.251262	0.107776	0.548676
	NIFK	0.175934	0.107911	0.548693
	MRPL50	-0.441087	0.108012	0.548693
	AP3D1	0.363191	0.108174	0.548924
	NDUFB2	-0.169354	0.108807	0.551538
	PTPN6	0.245761	0.109143	0.552648
	NFU1	0.179356	0.110689	0.553915
	TANK	-0.221463	0.110668	0.553915
	ATIC	0.339066	0.110456	0.553915
	TMBIM1	0.467713	0.110616	0.553915
	CTDSP1	0.336848	0.109588	0.553915
	KLF10	0.494396	0.110066	0.553915
	EIF4G2	0.240214	0.109832	0.553915
	TM9SF1	0.246887	0.110668	0.553915
	ZBTB1	0.297439	0.109925	0.553915
	ACTN4	0.460764	0.109952	0.553915
	NAPA	0.333222	0.110153	0.553915
	MED30	-0.280296	0.111007	0.55433
	SAMHD1	0.251196	0.1109	0.55433
	C5orf24	-0.299419	0.11178	0.557003
	FKBP2	-0.542218	0.111779	0.557003
	AIDA	0.331462	0.11208	0.557321
	ARHGAP4	0.346137	0.112074	0.557321
	YTHDF2	0.199807	0.112631	0.557475
	PTPN22	-0.222169	0.112559	0.557475
	ANKH	-0.430575	0.112704	0.557475
	PPP2R3C	-0.160471	0.112547	0.557475
	HDAC5	0.342865	0.112686	0.557475
	PINK1	0.515858	0.112822	0.557475
	GTF2B	-0.386266	0.11351	0.557492
	CD48	0.568524	0.113655	0.557492
	CEBPZ	-0.199416	0.113349	0.557492
	ELMO1	0.485791	0.113464	0.557492
	ARID5B	-0.440426	0.112965	0.557492
	NKIRAS2	0.307903	0.11333	0.557492
	TMC6	0.317609	0.113591	0.557492
	EEA1	0.389396	0.114207	0.557932
	SPPL2A	0.14861	0.114166	0.557932
	NDUFAB1	-0.238335	0.11422	0.557932
	THOC1	0.27699	0.114203	0.557932
	MAP1S	0.392062	0.114489	0.558669
	GLRX3	0.205821	0.115049	0.560238
	C16orf54	0.476117	0.114953	0.560238
	CD180	0.344698	0.115938	0.563402
	ANKHD1	0.269391	0.115874	0.563402
	TMEM192	0.347142	0.116344	0.564789
	CCL3L1	-0.928577	0.116679	0.565833
	ELOC	-0.227273	0.117073	0.567161
	NBDY	-0.214243	0.117375	0.568038
	FKBP1A	0.195388	0.117551	0.568303
	GRSF1	0.26671	0.118054	0.570149
	ATP6V1G1	-0.162749	0.118637	0.572379
	MAP3K11	0.327364	0.118919	0.57315
	UBAC1	-0.301064	0.119388	0.574824
	COPG1	0.41641	0.119601	0.57526
	CPED1	-0.219951	0.120022	0.576693
	NCBP2AS2	-0.196503	0.12093	0.579745
	SRSF3	0.134668	0.121027	0.579745
	TP53	0.358185	0.120919	0.579745
	PAPSS1	0.250164	0.121355	0.580138
	TRIM13	0.312742	0.121287	0.580138
	USP48	0.217283	0.122318	0.580818
	CCNL1	0.366471	0.122311	0.580818
	DECR1	-0.229487	0.122042	0.580818
	SMNDC1	-0.22034	0.122362	0.580818
	CD68	0.250642	0.122242	0.580818
	MLX	0.224491	0.121892	0.580818
	TOB2	0.292418	0.122326	0.580818
	CAMTA1	-0.284268	0.122568	0.58121
	PMS1	0.43547	0.12318	0.582686
	SP110	0.274347	0.123349	0.582686
	EIF3B	0.536591	0.123352	0.582686
	DCAF10	0.298371	0.123994	0.582686
	SIPA1	0.492795	0.123979	0.582686
	LCP1	0.328478	0.123727	0.582686
	NOB1	0.21906	0.12355	0.582686
	IER3IP1	0.125472	0.123495	0.582686
	NDUFA13	-0.266729	0.123972	0.582686
	TENT2	-0.189487	0.124728	0.585403
	BID	-0.193003	0.124821	0.585403
	CXXC1	0.365077	0.125094	0.586096
	CCL4	-0.908142	0.125302	0.58649
	RAB32	-0.220616	0.125462	0.586653
	C1orf56	0.762181	0.126246	0.588565
	TARS	0.387701	0.12621	0.588565
	ZPR1	0.249591	0.126128	0.588565
	MTHFR	0.373358	0.126777	0.589871
	POLR2B	0.286142	0.126698	0.589871
	FUCA2	0.264083	0.127285	0.590481
	BCL7C	-0.351866	0.127246	0.590481
	ACSF3	0.253094	0.127207	0.590481
	ILK	0.241919	0.127513	0.590957
	PEF1	0.236586	0.127694	0.591213
	CUL5	0.20039	0.127849	0.591349
	ATP6V1A	0.228867	0.128372	0.591441
	SMIM20	-0.258337	0.128138	0.591441
	HSP90AB1	-0.271233	0.128275	0.591441
	DCAF12	0.292592	0.128008	0.591441
	PGD	0.263	0.133546	0.592342
	GPBP1L1	0.280263	0.133602	0.592342
	PRKACB	0.198783	0.134359	0.592342
	CDC42SE1	0.287762	0.132952	0.592342
	RIT1	0.394307	0.134245	0.592342
	ARID4B	0.266912	0.132421	0.592342
	C1D	-0.249724	0.130664	0.592342
	CCDC66	0.307384	0.13062	0.592342
	ST6GAL1	-0.38756	0.129255	0.592342
	WDR1	0.246445	0.129072	0.592342
	MSMO1	-0.284164	0.133862	0.592342
	ELL2	0.305559	0.133337	0.592342
	NOP16	0.248062	0.134247	0.592342
	SNX10	0.257227	0.131497	0.592342
	SRI	-0.338957	0.132236	0.592342
	POP7	-0.199621	0.13436	0.592342
	SPIDR	0.459719	0.129854	0.592342
	ZNF706	-0.203529	0.131227	0.592342
	PSIP1	-0.318986	0.132142	0.592342
	AKNA	0.487905	0.133681	0.592342
	GTPBP4	0.269121	0.131049	0.592342
	OTUD1	-0.534312	0.132393	0.592342
	ITGB1	0.26493	0.133314	0.592342
	RGS10	-0.251658	0.131783	0.592342
	ARRB1	-0.180761	0.129271	0.592342
	PICALM	0.17135	0.132768	0.592342
	AASDHPPT	0.347247	0.130728	0.592342
	ISCU	-0.195608	0.131086	0.592342
	PABPN1	0.257262	0.132362	0.592342
	ATXN3	0.27729	0.131457	0.592342
	PDIA3	0.364846	0.130477	0.592342
	CASC4	0.310024	0.133173	0.592342
	IL4R	0.235827	0.12922	0.592342
	MAP2K3	0.355716	0.133307	0.592342
	RAB34	-0.191131	0.130637	0.592342
	NT5C3B	0.422935	0.13227	0.592342
	NBR1	0.212526	0.130106	0.592342
	MRPL38	0.286954	0.129305	0.592342
	ARID3A	0.318035	0.133055	0.592342
	SLC39A3	0.337194	0.133575	0.592342
	EBI3	0.467074	0.129526	0.592342
	PRAM1	0.315847	0.133888	0.592342
	SMARCA4	0.422236	0.13292	0.592342
	OSCAR	0.259452	0.129856	0.592342
	PRNP	0.204261	0.130553	0.592342
	ADA2	0.403544	0.132635	0.592342
	TAX1BP3	0.240775	0.134716	0.593357
	SLC50A1	0.334395	0.136943	0.593799
	CPSF3	0.434037	0.135845	0.593799
	C3orf14	-0.419103	0.136446	0.593799
	LMBRD1	0.136076	0.136389	0.593799
	UFL1	0.202189	0.136963	0.593799
	ING3	-0.234204	0.136778	0.593799
	RNF139	0.391299	0.135122	0.593799
	DPM2	0.23266	0.136629	0.593799
	RNF41	0.391185	0.136771	0.593799
	SUDS3	-0.250441	0.136451	0.593799
	POLR1D	0.35233	0.134981	0.593799
	PKM	0.299651	0.135872	0.593799
	CREBBP	0.31687	0.135501	0.593799
	RBM42	0.35113	0.136488	0.593799
	HNRNPUL1	0.327712	0.135575	0.593799
	ADNP	0.234446	0.135753	0.593799
	CBR1	0.264541	0.136666	0.593799
	ENY2	-0.173955	0.13755	0.595797
	ARF4	0.276724	0.138248	0.598271
	EIF5B	-0.175474	0.13856	0.59852
	SAP18	-0.227569	0.138558	0.59852
	PDLIM2	0.33887	0.138845	0.599199
	CLK4	0.357344	0.139327	0.600212
	MT1X	-0.474375	0.139463	0.600212
	CRLF3	0.184436	0.139449	0.600212
	C2orf74	-0.375188	0.140129	0.601605
	F13A1	0.389431	0.14017	0.601605
	IRF3	0.259283	0.140166	0.601605
	RRP15	0.219529	0.140365	0.601894
	LRPPRC	0.277084	0.140625	0.60191
	TPP1	0.209942	0.140513	0.60191
	R3HDM4	0.438845	0.140821	0.6022
	KRAS	-0.275013	0.141579	0.602702
	GPN3	-0.376457	0.141199	0.602702
	CFDP1	-0.137201	0.141478	0.602702
	MAFG	0.35439	0.14144	0.602702
	SMARCB1	0.232438	0.141173	0.602702
	RNPEP	0.305064	0.142289	0.603541
	PTCD3	0.220288	0.141989	0.603541
	OLA1	0.37838	0.142054	0.603541
	DUSP3	0.279214	0.142214	0.603541
	ARGLU1	0.224479	0.142498	0.603882
	P2RY14	0.749611	0.143323	0.604115
	CLNS1A	0.131825	0.143074	0.604115
	CPSF6	0.277213	0.142768	0.604115
	ATPAF2	0.267375	0.142861	0.604115
	SPECC1	0.248625	0.143284	0.604115
	MOB3A	0.389742	0.143101	0.604115
	CALHM2	0.406428	0.14367	0.604432
	CLEC2D	0.351934	0.143796	0.604432
	NDUFA3	-0.236077	0.143912	0.604432
	LGALS1	-0.245597	0.143575	0.604432
	SAR1B	-0.227135	0.144241	0.605273
	HSD17B11	-0.177063	0.144399	0.605396
	TRNT1	0.276297	0.144736	0.606269
	RARS	-0.18912	0.145142	0.607428
	CASC3	0.338562	0.145537	0.60854
	RNF168	0.396843	0.145869	0.608916
	GRINA	0.36019	0.145886	0.608916
	TENT5A	0.435642	0.146164	0.608994
	CCDC59	-0.209069	0.146038	0.608994
	SETD2	0.349296	0.146378	0.609065
	ORAI2	0.430084	0.146845	0.609065
	PPP2CB	0.226003	0.147103	0.609065
	SETX	0.249311	0.147048	0.609065
	TUBGCP2	0.221555	0.146762	0.609065
	EIF3M	0.133474	0.146605	0.609065
	UBN1	0.452626	0.147217	0.609065
	OXLD1	-0.389618	0.147124	0.609065
	CLN6	0.435221	0.147383	0.609217
	HNRNPA2B1	0.199748	0.147779	0.609249
	KPNB1	0.21413	0.147618	0.609249
	MYDGF	0.249031	0.147749	0.609249
	CDC5L	-0.187401	0.148016	0.60969
	PPP2CA	0.307061	0.148356	0.610558
	GPNMB	0.727826	0.148661	0.611278
	MPEG1	0.428738	0.148909	0.611764
	GPAA1	0.280145	0.149334	0.612438
	CCNDBP1	0.222852	0.14926	0.612438
	PRKCH	0.380972	0.14956	0.612833
	POU2F2	0.381801	0.14981	0.613321
	UBE2Z	0.234045	0.150577	0.615926
	UBE2E3	0.137652	0.150734	0.616032
	MGAT1	0.240101	0.151284	0.616673
	AP5M1	0.281168	0.151139	0.616673
	USP32	0.451725	0.151174	0.616673
	DBI	-0.241527	0.152412	0.618643
	MANF	0.376446	0.151964	0.618643
	AKIP1	-0.204789	0.152289	0.618643
	OAS1	-0.332777	0.152031	0.618643
	CLTC	0.229787	0.152425	0.618643
	UHMK1	-0.170643	0.153663	0.620917
	DDX60L	0.349387	0.153844	0.620917
	SLC1A3	0.61715	0.154041	0.620917
	SET	0.265142	0.153576	0.620917
	RSF1	-0.145429	0.153917	0.620917
	MLEC	0.275768	0.153467	0.620917
	PSMA3	-0.39596	0.153652	0.620917
	TSEN34	0.21862	0.153191	0.620917
	PRKDC	-0.242745	0.154627	0.621151
	LTBR	0.456909	0.154611	0.621151
	SNX6	-0.225536	0.154348	0.621151
	NCF4	0.204659	0.154571	0.621151
	TMED7	0.288288	0.154849	0.621222
	DGKZ	0.265583	0.154909	0.621222
	EFHD2	0.345877	0.155268	0.621996
	MITD1	-0.192344	0.155367	0.621996
	ATP2B1	-0.262568	0.155774	0.622565
	TFPT	-0.184252	0.155739	0.622565
	SHISA5	0.384169	0.156047	0.622601
	RENBP	0.305696	0.15604	0.622601
	LAPTM5	0.27631	0.156739	0.623234
	DENND4B	0.312741	0.156859	0.623234
	TRAF3IP3	0.270829	0.156868	0.623234
	TSNAX	-0.251211	0.158116	0.623234
	ACTR2	0.181302	0.157779	0.623234
	CD86	-0.351408	0.157578	0.623234
	ATP6V0E1	-0.20625	0.157775	0.623234
	RREB1	0.355491	0.157556	0.623234
	C6orf62	0.324043	0.15788	0.623234
	RALA	-0.285774	0.158069	0.623234
	CKAP5	0.261407	0.158193	0.623234
	CTSC	0.27884	0.157651	0.623234
	ERH	-0.248305	0.156638	0.623234
	PPAN	0.310547	0.157663	0.623234
	RBCK1	0.391109	0.157717	0.623234
	SND1	0.293065	0.158629	0.624216
	MRPL51	-0.169478	0.158708	0.624216
	DDX41	0.214487	0.159068	0.624587
	MYOF	-0.397641	0.159009	0.624587
	SF3A3	0.198396	0.160638	0.625803
	SFT2D2	-0.198085	0.160283	0.625803
	OST4	-0.210502	0.161639	0.625803
	NGLY1	-0.199698	0.161226	0.625803
	PARP14	0.30424	0.160646	0.625803
	GFM1	-0.229532	0.161603	0.625803
	EIF4G1	0.286283	0.160363	0.625803
	LAP3	0.38849	0.159912	0.625803
	CBR4	0.365319	0.161489	0.625803
	SFXN3	0.264947	0.161381	0.625803
	CACUL1	0.281707	0.161339	0.625803
	SWAP70	0.328054	0.161527	0.625803
	PPFIA1	0.381475	0.161503	0.625803
	SH2B3	0.269733	0.15962	0.625803
	KLF13	0.37554	0.160734	0.625803
	SLC16A3	0.276858	0.161199	0.625803
	SCAMP4	0.23832	0.16086	0.625803
	SMAD5	-0.207595	0.161807	0.625937
	ARID1A	0.318906	0.16238	0.626328
	PIK3R1	-0.386419	0.162568	0.626328
	VPS4A	0.279346	0.162275	0.626328
	SLC43A2	0.296835	0.16258	0.626328
	VAT1	0.455576	0.162707	0.626328
	SPAG9	-0.371103	0.162654	0.626328
	BICD2	0.304058	0.162911	0.626514
	RAB18	0.300667	0.163151	0.626514
	NELFCD	0.201428	0.163155	0.626514
	TOR2A	0.241865	0.164128	0.629169
	EMC6	0.134062	0.164276	0.629169
	LAIR1	0.21169	0.164381	0.629169
	ARMCX6	-0.16532	0.164015	0.629169
	RNF187	0.536989	0.1648	0.630259
	CELF2	0.203087	0.165029	0.630624
	PLA2G15	0.287493	0.165519	0.63147
	TRABD	0.328054	0.16549	0.63147
	P2RX7	0.351562	0.165865	0.631766
	PSMF1	0.133784	0.165803	0.631766
	SSR1	0.153966	0.166166	0.63203
	WDR74	0.443717	0.166203	0.63203
	TMEM170A	0.164166	0.166497	0.632125
	MRPL40	-0.288757	0.16641	0.632125
	IGSF6	-0.323752	0.166886	0.633089
	CREBRF	-0.240499	0.167398	0.633896
	IRS2	-0.314306	0.167503	0.633896
	U2AF1L4	-0.303054	0.167464	0.633896
	ZNF562	0.359902	0.168126	0.635744
	RAB30-DT	-0.383046	0.168289	0.635848
	UNC93B1	0.297039	0.168928	0.636849
	PSMD9	0.172867	0.168706	0.636849
	THUMPD1	0.307529	0.16896	0.636849
	NDUFS1	0.215721	0.169924	0.639061
	FILIP1L	-0.458773	0.169954	0.639061
	FOXO3	0.154679	0.169934	0.639061
	SNAPC2	0.288348	0.170501	0.640605
	TMEM179B	-0.215243	0.170867	0.640954
	LINC02397	-0.618663	0.170832	0.640954
	LARP1	0.322008	0.171295	0.641538
	PPP4C	0.256468	0.171225	0.641538
	MBNL2	-0.41667	0.171665	0.642412
	TBC1D10C	0.342924	0.171837	0.642543
	BLVRA	0.271218	0.172394	0.643602
	CLPTM1	0.242777	0.172367	0.643602
	SLAIN2	0.327255	0.173319	0.643991
	NDUFC1	-0.158428	0.173137	0.643991
	CD163	0.568459	0.172925	0.643991
	MDM2	0.381873	0.173275	0.643991
	INAFM2	-0.376797	0.17289	0.643991
	PER1	0.434656	0.172951	0.643991
	CSNK2A1	0.233748	0.173585	0.644469
	TMA16	-0.266183	0.173955	0.644825
	RNF125	-0.252405	0.173892	0.644825
	CD55	0.345358	0.174282	0.645266
	RELL1	0.243457	0.174348	0.645266
	COMMD2	0.1546	0.174496	0.645308
	TFEC	0.218342	0.174883	0.646229
	EMP3	-0.316469	0.175037	0.646289
	ETHE1	0.18049	0.175456	0.647331
	FMC1	-0.204557	0.176014	0.648877
	MRPL42	-0.358882	0.176579	0.650451
	PLXNB2	0.339624	0.176764	0.650625
	SS18L2	-0.220167	0.177225	0.650793
	RWDD4	-0.285461	0.177144	0.650793
	IMPDH1	0.356262	0.177083	0.650793
	MAD2L2	0.203524	0.177781	0.651877
	MRPL11	0.138873	0.177797	0.651877
	VNN2	0.424524	0.17802	0.652187
	CAPZA1	0.284245	0.178271	0.652365
	SH3BP2	0.191383	0.179061	0.652365
	LY6E	0.299069	0.179091	0.652365
	OS9	0.196225	0.178562	0.652365
	SEC23A	0.216428	0.178662	0.652365
	MRPL27	-0.289536	0.178524	0.652365
	HMGN1	-0.173144	0.179179	0.652365
	SF3A1	0.287095	0.178808	0.652365
	ATP1B1	0.415905	0.180443	0.65484
	FEZ2	-0.166148	0.181472	0.65484
	NOA1	0.26155	0.18125	0.65484
	PAK1IP1	0.211635	0.181454	0.65484
	PPP1R18	0.320458	0.181529	0.65484
	ARL14EP	-0.187726	0.181046	0.65484
	STX5	0.161794	0.180434	0.65484
	CCDC90B	-0.187607	0.18117	0.65484
	CD4	0.202727	0.180999	0.65484
	LAMP1	0.356438	0.180229	0.65484
	ZNHIT3	-0.215598	0.181436	0.65484
	RTL8C	0.288621	0.180052	0.65484
	SETD5	0.335073	0.182374	0.654984
	TMA7	-0.203141	0.183017	0.654984
	SPCS1	-0.185148	0.182925	0.654984
	PPIP5K2	-0.178495	0.182882	0.654984
	UQCRQ	-0.236474	0.182552	0.654984
	IBTK	0.184546	0.181876	0.654984
	ATP5MF	-0.210951	0.182313	0.654984
	KMT2E	0.267305	0.182881	0.654984
	LSP1	0.244705	0.1831	0.654984
	GPCPD1	0.35915	0.1828	0.654984
	DHRSX	-0.196101	0.182567	0.654984
	NUP93	0.401594	0.183279	0.655125
	NAGK	0.263143	0.183996	0.657187
	STK10	0.392343	0.184418	0.657731
	ANKRD10	0.254978	0.184427	0.657731
	DDX52	-0.193201	0.18471	0.657831
	NDUFV3	-0.132262	0.184735	0.657831
	FAM120A	0.185765	0.184909	0.657953
	CCT7	0.207094	0.185437	0.659333
	PDCD10	-0.371847	0.185846	0.659793
	GDI1	0.259257	0.185847	0.659793
	PRCP	0.214074	0.186026	0.659931
	TIMM50	0.2668	0.186516	0.661169
	PTRHD1	-0.132361	0.187325	0.661399
	CHMP3	-0.101612	0.186818	0.661399
	CFLAR	0.258424	0.187438	0.661399
	TREM1	-0.340059	0.187349	0.661399
	PLAAT4	0.302232	0.187664	0.661399
	STIP1	0.300319	0.187831	0.661399
	SBNO1	0.156206	0.186875	0.661399
	DNAJC15	0.226695	0.187846	0.661399
	COX11	0.213906	0.187455	0.661399
	CTNNBIP1	-0.390453	0.18833	0.662242
	PABPC1	0.211817	0.188469	0.662242
	RAE1	0.336419	0.188508	0.662242
	GIMAP5	0.338703	0.189057	0.662804
	YIF1B	0.175942	0.189091	0.662804
	APOC1	-0.331846	0.188945	0.662804
	PRKAG2-AS1	0.252999	0.189323	0.663125
	S100A9	0.493055	0.18959	0.663566
	PGRMC2	0.211724	0.190364	0.664789
	SCFD1	0.163914	0.1902	0.664789
	RAD51C	-0.297144	0.190262	0.664789
	C20orf194	0.393852	0.19067	0.665364
	UBE2M	-0.751263	0.190977	0.665943
	YTHDC1	-0.219037	0.192206	0.666487
	ATF6B	0.234392	0.19211	0.666487
	UBXN2B	0.184488	0.191904	0.666487
	OXR1	0.174566	0.191467	0.666487
	CLTA	0.151895	0.19184	0.666487
	PRDX3	-0.285612	0.192267	0.666487
	FDX1	-0.286112	0.192102	0.666487
	TXN2	0.102464	0.191339	0.666487
	RIF1	0.23497	0.19277	0.667438
	NUDT3	0.342172	0.192825	0.667438
	TGFBR1	-0.217982	0.192985	0.667501
	TMUB1	0.49117	0.193756	0.667542
	SLC36A4	0.219656	0.193816	0.667542
	ATM	0.241549	0.193833	0.667542
	LPAR5	0.256317	0.193408	0.667542
	ERGIC2	-0.201475	0.19369	0.667542
	NFATC2IP	0.348152	0.193848	0.667542
	SRRM1	-0.180291	0.194329	0.667732
	DNTTIP2	-0.279157	0.194201	0.667732
	SNHG15	0.412468	0.194181	0.667732
	PLXDC2	0.209234	0.194986	0.668035
	ATP2A2	0.251864	0.194924	0.668035
	MRPL28	0.24844	0.194745	0.668035
	ADSL	0.207313	0.194955	0.668035
	CPNE3	-0.219987	0.195171	0.668185
	DOCK11	-0.190847	0.196068	0.670768
	NMI	0.320822	0.197493	0.671121
	ZBTB38	-0.265185	0.197061	0.671121
	CXCL8	-1.24073	0.197262	0.671121
	ANAPC10	0.26553	0.196321	0.671121
	TTC37	-0.246118	0.197526	0.671121
	CAMK1D	-0.285817	0.197249	0.671121
	PSAP	0.270827	0.197598	0.671121
	MCMBP	0.29884	0.197198	0.671121
	COMMD4	0.22104	0.196587	0.671121
	TECR	0.239836	0.197464	0.671121
	DEGS1	-0.177328	0.197973	0.671397
	CCT6A	0.20644	0.197928	0.671397
	TAZ	0.387029	0.198108	0.671397
	CCNL2	0.254051	0.199714	0.671687
	CKS1B	-0.25679	0.198584	0.671687
	RO60	-0.236253	0.201524	0.671687
	CCT4	0.123091	0.200569	0.671687
	PLEKHB2	0.116545	0.199382	0.671687
	ARPC4	0.2692	0.200322	0.671687
	EMC3	-0.215642	0.200807	0.671687
	CGGBP1	-0.132656	0.200924	0.671687
	ADD1	0.23266	0.199996	0.671687
	GPRIN3	-0.342489	0.19914	0.671687
	MPC1	-0.153336	0.198681	0.671687
	MRPS24	-0.103621	0.201311	0.671687
	BCAP29	-0.20844	0.200663	0.671687
	REEP4	0.310966	0.201763	0.671687
	DCAF13	-0.392382	0.201719	0.671687
	ZNF37A	0.347897	0.20103	0.671687
	CH25H	-0.547352	0.201619	0.671687
	FAM204A	-0.150716	0.20139	0.671687
	PTPMT1	-0.223503	0.198528	0.671687
	PRPF19	0.219901	0.200468	0.671687
	TMEM258	-0.22205	0.201169	0.671687
	FKBP4	0.282104	0.199482	0.671687
	RSRC2	0.172151	0.20129	0.671687
	RNASE6	-0.458315	0.201589	0.671687
	NUDT21	0.21578	0.199664	0.671687
	TXN	-0.270219	0.202101	0.6717
	CD9	-0.467742	0.202196	0.6717
	CEBPG	0.205641	0.201939	0.6717
	COPS4	-0.324141	0.202695	0.671937
	FAM126A	0.229888	0.202559	0.671937
	KDM2B	0.313548	0.202669	0.671937
	TPMT	-0.259285	0.202935	0.672257
	PCID2	0.254173	0.20308	0.672265
	ABCD4	0.340621	0.203585	0.673462
	CNBP	-0.177132	0.203979	0.674291
	LAMTOR5	-0.217791	0.204823	0.675592
	HINT1	-0.144552	0.205378	0.675592
	HARS	0.204196	0.205112	0.675592
	PLAAT3	0.157809	0.205237	0.675592
	ZFP36L1	-0.186019	0.204536	0.675592
	CKLF	-0.208337	0.204932	0.675592
	TOB1	0.448244	0.205231	0.675592
	MYL12A	-0.265942	0.20558	0.675786
	SNHG3	0.286351	0.205912	0.676244
	SSNA1	0.107902	0.206295	0.676244
	FRA10AC1	0.186545	0.206167	0.676244
	APOC2	-0.623315	0.206066	0.676244
	G6PC3	0.298851	0.206495	0.676428
	ABT1	0.161824	0.20677	0.676505
	TRAM1	0.208147	0.206806	0.676505
	RABL6	0.390801	0.206976	0.67659
	SMAP1	-0.263659	0.20735	0.677345
	ARAP2	0.19025	0.207667	0.677438
	SKP1	-0.250708	0.20754	0.677438
	CLIP1	0.278596	0.208157	0.678567
	ATP5PO	-0.12006	0.208353	0.678733
	RFXANK	0.170249	0.208618	0.679126
	EIF2AK2	0.197532	0.209231	0.680652
	DERL1	0.216204	0.20987	0.68089
	PAPSS2	-0.243316	0.209883	0.68089
	FAM174C	0.33721	0.209603	0.68089
	STX16	0.297316	0.209669	0.68089
	NUMB	0.176707	0.210151	0.681289
	IRF7	0.248921	0.210534	0.682061
	PRRC2A	0.363677	0.210714	0.682175
	COMMD10	-0.333373	0.211344	0.683007
	ARPP19	-0.124616	0.211194	0.683007
	LPIN2	-0.448565	0.211407	0.683007
	PDCD6	-0.167493	0.211695	0.683185
	ERGIC1	0.257897	0.211752	0.683185
	NEK7	-0.200125	0.212549	0.68433
	MAT2A	0.263391	0.213417	0.68433
	MTLN	-0.186116	0.212891	0.68433
	ABHD14B	0.298819	0.212825	0.68433
	C8orf33	-0.171122	0.213233	0.68433
	CLECL1	0.459487	0.213317	0.68433
	TMEM199	0.225233	0.212851	0.68433
	LILRB2	0.271345	0.213135	0.68433
	C20orf27	0.322607	0.213268	0.68433
	MAPK3	0.19065	0.213681	0.684712
	CDC26	-0.222512	0.214049	0.685089
	GSPT1	-0.364343	0.21409	0.685089
	SMIM4	0.170927	0.214269	0.685195
	PFDN5	-0.0877874	0.215504	0.688209
	CBX6	0.301632	0.215446	0.688209
	AKIRIN1	0.274782	0.216372	0.689107
	SRSF11	0.162231	0.219711	0.689107
	LINC00623	-0.264916	0.218565	0.689107
	ABL2	0.31418	0.219452	0.689107
	YIPF4	0.163122	0.218369	0.689107
	METTL5	-0.251517	0.219741	0.689107
	ORMDL1	0.237305	0.219655	0.689107
	PDHB	0.280614	0.219473	0.689107
	CLDND1	0.128958	0.218453	0.689107
	NCK1	-0.225057	0.217437	0.689107
	TAF9	-0.215175	0.219182	0.689107
	MALSU1	-0.167146	0.218596	0.689107
	GIMAP8	0.351818	0.217962	0.689107
	BLOC1S2	-0.264146	0.216291	0.689107
	HTATIP2	-0.230371	0.217583	0.689107
	DRAP1	0.0952575	0.216857	0.689107
	CWF19L2	-0.227743	0.218659	0.689107
	COPS7A	0.157222	0.217355	0.689107
	BIN2	0.236722	0.218569	0.689107
	MED4	-0.277906	0.217217	0.689107
	CIDEB	0.28711	0.217155	0.689107
	SQOR	0.177808	0.218898	0.689107
	ROGDI	0.280322	0.219238	0.689107
	AATF	0.162769	0.219446	0.689107
	ACTG1	0.259148	0.217879	0.689107
	ASPSCR1	0.197627	0.216681	0.689107
	TCEAL3	-0.271623	0.217693	0.689107
	JPT1	-0.13167	0.220557	0.691207
	UBE2B	-0.133626	0.220951	0.69198
	DPY30	-0.27421	0.221133	0.692088
	DNAJC10	0.238795	0.22264	0.692656
	RFC1	-0.364211	0.222182	0.692656
	FAM13B	0.349616	0.222503	0.692656
	TMEM176B	0.682181	0.221681	0.692656
	HNRNPK	0.224658	0.222284	0.692656
	TRMT112	-0.146438	0.22186	0.692656
	KMT5B	0.175803	0.221918	0.692656
	MARK3	0.297691	0.222171	0.692656
	ERGIC3	0.131245	0.222638	0.692656
	PPP1R2	-0.104329	0.223419	0.693704
	TLN1	-0.232135	0.223313	0.693704
	RDH11	-0.227244	0.223144	0.693704
	FGD4	-0.178361	0.224026	0.694673
	PSMB5	-0.258869	0.224021	0.694673
	OGA	0.249198	0.224707	0.695866
	XAB2	0.299521	0.224559	0.695866
	EIF3L	0.178701	0.225184	0.696885
	C1orf54	-0.298352	0.225374	0.697014
	ATXN2	0.23096	0.226073	0.697938
	MAN2B1	0.302223	0.226118	0.697938
	BLVRB	0.230995	0.225978	0.697938
	NAAA	0.131157	0.226519	0.698262
	PYM1	0.23391	0.22645	0.698262
	CWC27	0.183254	0.226829	0.698758
	TPM3	0.198872	0.227491	0.698839
	LAPTM4A	-0.334667	0.227122	0.698839
	IWS1	0.279551	0.22732	0.698839
	ATG4B	0.243512	0.227598	0.698839
	GPR82	0.35907	0.227295	0.698839
	DARS	0.129718	0.227852	0.699163
	CCND1	0.263962	0.228001	0.699165
	NFKBID	0.355314	0.228574	0.700463
	ARF3	0.143955	0.228765	0.700592
	SNX18	0.273893	0.22943	0.701715
	TIMM10B	-0.174945	0.229299	0.701715
	LETMD1	0.211007	0.229651	0.701936
	1-Mar	0.188295	0.230462	0.702131
	FYN	0.326863	0.23005	0.702131
	SART1	0.272309	0.230186	0.702131
	TRAPPC2L	0.17912	0.230346	0.702131
	MPDU1	0.286233	0.230203	0.702131
	SNHG8	-0.32897	0.231218	0.702615
	APBB1IP	-0.22632	0.231182	0.702615
	CBL	-0.315917	0.230961	0.702615
	SNRNP25	0.241118	0.230789	0.702615
	LYPLAL1	-0.227963	0.232044	0.703548
	SDHAF3	-0.233876	0.233191	0.703548
	RMDN1	-0.18382	0.232883	0.703548
	EMC2	-0.293044	0.232578	0.703548
	CHRAC1	0.275686	0.2329	0.703548
	SLF2	0.191817	0.232644	0.703548
	CLEC4A	0.232422	0.232041	0.703548
	GABPB1-IT1	0.282007	0.232408	0.703548
	ARIH1	0.3435	0.23216	0.703548
	CLEC10A	0.214953	0.233251	0.703548
	MPPE1	0.262762	0.231713	0.703548
	KLF2	-0.566657	0.233319	0.703548
	MRPL55	-0.142113	0.233818	0.704148
	STX8	-0.23663	0.233795	0.704148
	USP15	0.171973	0.234071	0.704257
	SPSB3	0.215923	0.234153	0.704257
	GIMAP7	-0.243377	0.234458	0.704517
	RNF10	0.285633	0.234818	0.704517
	BFAR	0.297065	0.234665	0.704517
	CBFB	0.144741	0.234839	0.704517
	OTUB1	0.259642	0.235165	0.705046
	PSMB8-AS1	0.29887	0.235701	0.706201
	DELE1	0.389594	0.235878	0.706283
	PTAFR	0.238778	0.23652	0.707754
	RUFY3	0.517175	0.2373	0.708161
	HLA-DMB	-0.150801	0.237792	0.708161
	HSD17B12	0.245196	0.237982	0.708161
	CELF1	0.196598	0.236876	0.708161
	LINC00937	0.409059	0.237347	0.708161
	ETV6	-0.328758	0.237719	0.708161
	RBM25	0.23407	0.237301	0.708161
	KLC1	0.264814	0.237557	0.708161
	DNAJB1	0.215923	0.238011	0.708161
	LINC02432	0.600637	0.238169	0.708183
	DEPTOR	0.323147	0.238465	0.708617
	HCFC1R1	-0.343509	0.23862	0.708629
	RBM5	0.182398	0.239197	0.709001
	MRPL18	-0.159214	0.239183	0.709001
	SDR39U1	0.348086	0.23917	0.709001
	EMC7	-0.189282	0.239438	0.709267
	H2AFZ	-0.153584	0.239885	0.709696
	MRPS27	0.22112	0.239844	0.709696
	HIGD1A	-0.344748	0.240715	0.711259
	SNX2	-0.299937	0.240642	0.711259
	DDX39A	0.182888	0.24157	0.713337
	RBM6	0.204469	0.242091	0.714428
	GOLIM4	0.337644	0.242506	0.714506
	SEC31A	0.132962	0.242726	0.714506
	USP3	0.213042	0.242588	0.714506
	ELOB	-0.118241	0.242448	0.714506
	TRAPPC12	0.239231	0.242954	0.714569
	OGFR	0.229919	0.243051	0.714569
	NDUFB4	-0.13547	0.24324	0.714678
	ISG15	0.365518	0.244259	0.715009
	PNRC2	-0.140607	0.244234	0.715009
	MRPS14	-0.257182	0.243974	0.715009
	LRMDA	-0.204735	0.244117	0.715009
	ELMSAN1	0.316752	0.244264	0.715009
	ATP6V0C	0.17203	0.243837	0.715009
	DCAF6	-0.167491	0.245085	0.715435
	RIPK2	0.200094	0.244847	0.715435
	TSPAN14	0.219286	0.244983	0.715435
	CFL1	0.143843	0.24517	0.715435
	SPCS2	-0.316215	0.244772	0.715435
	GIMAP6	0.24859	0.245592	0.715713
	ACTR6	-0.324986	0.245539	0.715713
	CTCF	0.205233	0.245722	0.715713
	MFSD14A	0.291676	0.246027	0.715716
	MZT1	-0.187074	0.24591	0.715716
	NDUFS5	-0.104948	0.246498	0.716581
	NABP1	0.206897	0.246629	0.716581
	NOLC1	0.203228	0.247099	0.717501
	COPA	0.169428	0.247674	0.718728
	IL10	-0.395015	0.247938	0.719051
	HNRNPDL	0.157869	0.248597	0.719631
	TTC1	0.164771	0.248338	0.719631
	SEPHS2	0.156146	0.248533	0.719631
	MBD4	0.157274	0.248858	0.719944
	YEATS4	0.181924	0.249049	0.720053
	CTR9	0.167958	0.249343	0.720461
	MSL1	0.281197	0.24991	0.721656
	ELOVL1	0.239064	0.251171	0.723397
	NDUFS2	-0.247566	0.250749	0.723397
	HSPA9	0.179727	0.251686	0.723397
	LSM1	0.110003	0.251047	0.723397
	DNAJB12	-0.22	0.251743	0.723397
	CD81	-0.484564	0.25173	0.723397
	RPA1	0.209866	0.251502	0.723397
	ABCB7	0.179186	0.251672	0.723397
	PPID	0.157571	0.252065	0.723469
	DTWD1	0.174427	0.252076	0.723469
	MRPS15	0.101317	0.252461	0.723757
	IFRD2	0.141911	0.252484	0.723757
	C2orf76	-0.187827	0.253044	0.724039
	TERF2IP	-0.223947	0.25294	0.724039
	CPNE1	0.207155	0.252752	0.724039
	GET1	-0.175153	0.253421	0.724677
	CERS6	0.190715	0.2542	0.72548
	SNRPC	0.148492	0.25489	0.72548
	CTSH	0.149053	0.254565	0.72548
	UBB	-0.324	0.25487	0.72548
	PSMD3	0.293066	0.254011	0.72548
	NDUFV2	-0.147563	0.254522	0.72548
	EIF2S2	0.146202	0.254982	0.72548
	ZGPAT	0.170579	0.254515	0.72548
	APOBEC3C	0.286346	0.25509	0.72548
	GNL2	0.201775	0.259382	0.725925
	FCGR3A	-0.230265	0.258733	0.725925
	ADIPOR1	0.242119	0.259424	0.725925
	DOK1	0.131802	0.25792	0.725925
	DYNC1I2	-0.345853	0.259921	0.725925
	CYP20A1	0.215565	0.257155	0.725925
	SUCLG2	0.175032	0.257787	0.725925
	ERBIN	0.203983	0.257035	0.725925
	MEA1	-0.142377	0.256397	0.725925
	SFT2D1	-0.25023	0.257269	0.725925
	ARL4A	0.161399	0.257591	0.725925
	TMEM248	0.297212	0.256751	0.725925
	TMEM243	-0.148042	0.258553	0.725925
	PPP2R2A	0.301226	0.258948	0.725925
	SNHG7	0.375043	0.256919	0.725925
	ATP5MD	-0.210546	0.258616	0.725925
	TAF10	-0.512855	0.260065	0.725925
	TAF1D	0.361767	0.256458	0.725925
	ATP5MG	-0.123671	0.259026	0.725925
	R3HDM2	0.315543	0.259028	0.725925
	RAB21	0.164025	0.260339	0.725925
	PTPN11	0.302709	0.25606	0.725925
	PHF11	0.114764	0.257076	0.725925
	EAPP	-0.205176	0.25964	0.725925
	PYGL	0.282886	0.260199	0.725925
	ARL6IP1	-0.175207	0.258983	0.725925
	LUC7L3	0.254414	0.259158	0.725925
	REX1BD	-0.180229	0.255739	0.725925
	ARHGEF1	0.235113	0.25955	0.725925
	SNX5	0.131137	0.259631	0.725925
	CSE1L	0.203036	0.259933	0.725925
	MFNG	0.223455	0.256841	0.725925
	HUWE1	0.285182	0.25931	0.725925
	IK	-0.148749	0.261002	0.726805
	ATP6V1D	-0.224471	0.26093	0.726805
	MYL12B	-0.171285	0.261118	0.726805
	ACOT9	-0.164032	0.261394	0.727142
	RAB11B	0.256148	0.26181	0.72787
	ZSWIM6	-0.209987	0.262817	0.729374
	SRFBP1	-0.213555	0.262773	0.729374
	LMBR1L	0.302535	0.262697	0.729374
	PGK1	0.238534	0.263091	0.729704
	CCDC88A	0.221414	0.263311	0.729886
	CD7	-0.438209	0.263944	0.73121
	TMED1	0.163711	0.264326	0.731836
	MRPL36	-0.164718	0.264501	0.731889
	RBM27	0.224568	0.264972	0.731902
	FAM120AOS	0.217418	0.26493	0.731902
	HAGH	-0.172752	0.264888	0.731902
	SELENOF	0.192303	0.266227	0.732521
	GAS5	0.29164	0.265924	0.732521
	LRRC58	-0.265877	0.265742	0.732521
	SLA	0.295738	0.266143	0.732521
	TUT7	-0.128336	0.266286	0.732521
	GPR65	-0.181808	0.265512	0.732521
	ZDHHC7	0.212424	0.265385	0.732521
	XPO1	-0.174386	0.268093	0.733552
	DGUOK	-0.15666	0.267017	0.733552
	NUDT16	0.229079	0.267719	0.733552
	CAST	-0.210241	0.268428	0.733552
	DOCK5	0.260676	0.267831	0.733552
	HNRNPH3	-0.0972261	0.268239	0.733552
	ADD3	0.301651	0.267399	0.733552
	SCAMP2	0.202048	0.267343	0.733552
	THOC6	0.227139	0.267865	0.733552
	TTC19	0.248832	0.268533	0.733552
	PSMG2	0.113144	0.268235	0.733552
	ZNF791	0.267652	0.268	0.733552
	TNRC6B	0.17679	0.269057	0.734558
	ADAM15	0.241701	0.270075	0.734575
	HAT1	-0.309486	0.270326	0.734575
	DNAJC21	-0.334705	0.269892	0.734575
	PNISR	0.1962	0.270625	0.734575
	PSMA2	-0.250521	0.270472	0.734575
	SBF2	0.338294	0.269605	0.734575
	PTPRO	0.257225	0.27024	0.734575
	AC025164.1	0.415645	0.270226	0.734575
	RUVBL2	0.245801	0.269256	0.734575
	PTTG1IP	0.211623	0.269439	0.734575
	CD46	0.225271	0.27081	0.734654
	DNAJB9	-0.285107	0.271368	0.735745
	BUD31	0.0934514	0.272267	0.736484
	MAP3K8	-0.37781	0.272088	0.736484
	LYSMD2	-0.36422	0.271844	0.736484
	CCL2	-0.556677	0.272141	0.736484
	PPCS	-0.161261	0.272696	0.737028
	DEDD	0.30051	0.272939	0.737028
	PPM1A	0.17211	0.272879	0.737028
	PDIA6	0.185961	0.273912	0.739232
	APH1A	0.220646	0.274198	0.739271
	TOR3A	0.228794	0.27583	0.739271
	MDM4	0.271433	0.276721	0.739271
	RNF149	0.182127	0.276985	0.739271
	CBWD2	-0.364991	0.274784	0.739271
	BZW1	0.239819	0.276855	0.739271
	UBE2F	-0.219878	0.277247	0.739271
	MAP4	0.273069	0.276856	0.739271
	GRPEL1	0.152836	0.276165	0.739271
	WIPI2	0.192634	0.277977	0.739271
	ABHD11	0.165838	0.277869	0.739271
	MAF1	0.268587	0.277044	0.739271
	GNAQ	-0.217015	0.274312	0.739271
	RBM17	0.144141	0.275174	0.739271
	TIGAR	0.152451	0.27674	0.739271
	SUPT16H	-0.196434	0.275327	0.739271
	TMED10	0.16462	0.275658	0.739271
	TNFAIP2	0.333473	0.275592	0.739271
	SNAP23	0.156043	0.27608	0.739271
	FMNL1	0.25733	0.275063	0.739271
	TXNL1	-0.174798	0.277286	0.739271
	ELAVL1	0.24827	0.278012	0.739271
	UBA52	0.27518	0.277834	0.739271
	PRPF6	0.195781	0.27548	0.739271
	PIGP	-0.157061	0.2756	0.739271
	FAM50A	-0.32028	0.277538	0.739271
	NFYC	-0.182177	0.278611	0.740035
	PHF1	0.285428	0.279558	0.740035
	TOMM6	-0.0491212	0.279527	0.740035
	GPAT4	0.262488	0.279061	0.740035
	NAA38	-0.166171	0.279419	0.740035
	CDK12	0.251644	0.278851	0.740035
	PPP1R9B	0.361999	0.278655	0.740035
	RAB4B	0.162603	0.279418	0.740035
	GIT2	0.112676	0.279926	0.740591
	ZNF431	0.364267	0.280117	0.74068
	CD14	-0.347712	0.280311	0.740777
	SRSF10	-0.0892421	0.280851	0.740955
	NAIP	0.220893	0.280738	0.740955
	EHMT1	0.269122	0.280805	0.740955
	MOB1A	-0.136444	0.281833	0.741878
	PID1	0.309747	0.282147	0.741878
	MTRNR2L8	-0.681962	0.28139	0.741878
	PAK1	0.172371	0.282137	0.741878
	SEPTIN9	0.290746	0.28165	0.741878
	PRDX2	-0.242772	0.281717	0.741878
	SKA2	0.189873	0.282552	0.742528
	PCYT1A	0.199879	0.283086	0.743385
	NIPSNAP2	0.146437	0.283194	0.743385
	DAB2	-0.268926	0.283682	0.74342
	IRF1	0.43306	0.283521	0.74342
	ROCK1	0.189482	0.28368	0.74342
	TPR	-0.165321	0.284449	0.74413
	C5orf15	0.324719	0.284184	0.74413
	CTBP2	0.211498	0.284425	0.74413
	PSMB6	-0.192121	0.284585	0.74413
	IPO7	0.170741	0.285184	0.745282
	TREM2	-0.214301	0.285803	0.745394
	MRPL14	0.10589	0.285571	0.745394
	COPS6	0.16538	0.285896	0.745394
	CAT	-0.243462	0.285897	0.745394
	RAB5B	0.216581	0.28602	0.745394
	PCNX4	0.268099	0.286552	0.745956
	COLEC12	-0.250825	0.286472	0.745956
	ITGAX	0.322866	0.286987	0.746675
	MAP3K2	0.247973	0.288281	0.747422
	GASK1B	0.254854	0.288468	0.747422
	GOLPH3	0.203635	0.288096	0.747422
	HMGN4	0.276587	0.288836	0.747422
	SLC39A4	0.180949	0.288581	0.747422
	PUM3	-0.197028	0.287799	0.747422
	HINT2	-0.105238	0.287604	0.747422
	CBWD5	-0.233469	0.289005	0.747422
	SURF1	-0.167798	0.289022	0.747422
	SIPA1L1	-0.318467	0.287772	0.747422
	UBE3A	0.159982	0.28828	0.747422
	IER5	-0.324674	0.289578	0.747469
	SLC30A5	0.206573	0.290266	0.747469
	PHIP	0.175852	0.290312	0.747469
	GNG10	0.165506	0.29021	0.747469
	CINP	0.161491	0.290177	0.747469
	SELENOS	-0.122973	0.289619	0.747469
	SEH1L	0.184821	0.289994	0.747469
	ILVBL	0.276637	0.290267	0.747469
	KAT5	0.215007	0.290483	0.7475
	AAMP	0.169468	0.291533	0.748402
	CENPC	-0.246674	0.29101	0.748402
	RHBDD2	0.253852	0.291409	0.748402
	PCGF5	0.134642	0.292077	0.748402
	TSSC4	-0.168448	0.291273	0.748402
	CCND2	-0.187075	0.291728	0.748402
	CNIH1	0.106432	0.292172	0.748402
	DDX27	-0.110205	0.292265	0.748402
	AL034397.3	-0.305686	0.291823	0.748402
	ERP29	0.137219	0.292512	0.748628
	TLR5	0.213963	0.294026	0.749648
	CCDC28A	-0.186815	0.293957	0.749648
	TRIP6	-0.163433	0.293695	0.749648
	BAD	0.147885	0.293951	0.749648
	POP5	0.158855	0.293423	0.749648
	MAP2K1	0.268026	0.293911	0.749648
	PLP2	0.228976	0.293288	0.749648
	CEP350	0.201	0.295165	0.752018
	MFSD14C	0.275614	0.295436	0.752018
	ZFX	-0.149541	0.295385	0.752018
	CHID1	0.155453	0.295828	0.75261
	DPP7	0.143174	0.296198	0.753144
	SKIL	0.251227	0.2966	0.753757
	SP3	0.180222	0.297428	0.754233
	SUB1	0.110073	0.29703	0.754233
	COMMD5	0.165348	0.297378	0.754233
	TSPAN32	0.170313	0.297192	0.754233
	IFNAR2	0.168628	0.29798	0.755225
	AP3B1	0.247765	0.298874	0.755456
	TRIM14	0.282712	0.298429	0.755456
	NUDT22	0.12567	0.298523	0.755456
	EVI2B	0.134923	0.298604	0.755456
	PRPS1	0.236393	0.298866	0.755456
	HPS1	0.209226	0.299232	0.755549
	EIF2AK4	-0.351386	0.299219	0.755549
	MYO1G	0.291136	0.299664	0.756235
	CD69	-0.48158	0.300487	0.757093
	GNS	0.222327	0.300229	0.757093
	XRN2	0.139706	0.300388	0.757093
	LDHB	0.156645	0.300803	0.757483
	GNB1	0.196373	0.301765	0.757875
	SZRD1	0.209685	0.301226	0.757875
	NMD3	-0.225009	0.301576	0.757875
	MYCBP2	0.20324	0.301621	0.757875
	ZNFX1	0.321554	0.301564	0.757875
	ZMAT5	0.159012	0.301933	0.757894
	XRCC6	0.232588	0.302111	0.757935
	C12orf76	-0.320053	0.302568	0.758678
	SAMSN1	0.218128	0.302938	0.759202
	SLC39A1	0.201999	0.304113	0.759314
	EDEM3	0.21251	0.304056	0.759314
	SBDS	-0.180378	0.304005	0.759314
	TMEM120A	0.211102	0.303428	0.759314
	KHDRBS3	-0.36769	0.303831	0.759314
	ANAPC5	0.10141	0.303828	0.759314
	ALG13	-0.172701	0.303479	0.759314
	CCNG1	0.173487	0.304436	0.759717
	TSPAN3	0.217729	0.30511	0.760997
	BCAS2	-0.224745	0.306333	0.763642
	HSPA1A	-0.360716	0.306724	0.764212
	JTB	0.113132	0.307361	0.764583
	CCDC115	-0.214145	0.307288	0.764583
	AC009950.1	0.573613	0.307211	0.764583
	LSM3	-0.130961	0.307745	0.765028
	HPRT1	-0.133256	0.307865	0.765028
	CDK11A	0.32401	0.309008	0.767058
	PPP1R14B	-0.448012	0.308995	0.767058
	TKT	0.295142	0.309238	0.767223
	PRR13	0.132045	0.310821	0.770745
	WBP2	0.155715	0.311093	0.771013
	DOP1B	0.311199	0.311337	0.771211
	INTS11	0.149861	0.312405	0.7723
	PTEN	0.237834	0.312434	0.7723
	IDH3A	0.196853	0.312169	0.7723
	AFG3L2	-0.327844	0.31232	0.7723
	DPH3	0.127922	0.31289	0.772747
	SCPEP1	0.242167	0.312943	0.772747
	NFKB1	0.277305	0.313179	0.772925
	USP8	0.114986	0.313566	0.773473
	HLA-DPA1	-0.18198	0.313814	0.77368
	CCDC50	0.164595	0.315061	0.774525
	LYAR	0.215315	0.31463	0.774525
	TMEM154	0.274856	0.31479	0.774525
	TACC1	0.18346	0.315309	0.774525
	CREM	-0.295849	0.314482	0.774525
	ARHGDIB	0.128138	0.315026	0.774525
	RAN	-0.112688	0.315274	0.774525
	PMVK	0.0935079	0.316313	0.776143
	KIDINS220	0.121085	0.316463	0.776143
	SON	-0.184549	0.316378	0.776143
	MAN1A1	0.214243	0.316683	0.776278
	MOB4	-0.294615	0.31757	0.777238
	TMEM128	-0.253468	0.317497	0.777238
	SSBP4	0.190126	0.317524	0.777238
	RAMAC	-0.390955	0.318069	0.777649
	YIPF6	-0.200346	0.317914	0.777649
	SARS	0.124721	0.319034	0.778033
	ENSA	-0.087908	0.319428	0.778033
	MRPL24	-0.194127	0.319231	0.778033
	NPL	-0.24441	0.31933	0.778033
	CERS5	0.16022	0.319362	0.778033
	ABHD13	-0.14925	0.319549	0.778033
	SLC38A10	0.243268	0.319422	0.778033
	CEBPA	0.281644	0.319151	0.778033
	NECAP2	0.117186	0.31991	0.778051
	SMIM12	0.154515	0.319939	0.778051
	FBXW2	-0.146559	0.320173	0.778051
	LAMTOR1	0.149054	0.320218	0.778051
	ANP32E	-0.190144	0.320941	0.778868
	ALCAM	0.253511	0.321217	0.778868
	ENOPH1	0.145991	0.321157	0.778868
	HELZ	0.168843	0.321025	0.778868
	LBR	0.163374	0.322157	0.779584
	SELENOK	-0.131101	0.322213	0.779584
	AK6	-0.180453	0.32211	0.779584
	FADS1	0.226175	0.322245	0.779584
	BAG5	0.217989	0.322341	0.779584
	DYNC1LI1	-0.227279	0.322549	0.779687
	COPS8	-0.222928	0.322753	0.779779
	TNIP1	0.325456	0.323747	0.781548
	DDX54	0.253987	0.323817	0.781548
	HNRNPH2	-0.355522	0.324096	0.78182
	CFAP97	-0.278132	0.324474	0.782
	STK17A	0.558908	0.324589	0.782
	DLD	0.214737	0.324836	0.782
	RNASE2	-0.4259	0.324714	0.782
	MIER1	-0.166759	0.325174	0.782013
	TRIM38	0.206067	0.325036	0.782013
	IQGAP2	0.284189	0.325498	0.782392
	LGALS3BP	0.452522	0.326015	0.783236
	ARHGAP25	0.196986	0.326674	0.784417
	SKI	0.221716	0.329863	0.784738
	FHL3	0.293604	0.328143	0.784738
	PTPN7	0.267313	0.327139	0.784738
	WIPF1	0.170725	0.329758	0.784738
	MRPS25	0.115256	0.328952	0.784738
	GSTK1	0.130118	0.327786	0.784738
	TRIB1	-0.219033	0.328029	0.784738
	JAK2	0.259533	0.327206	0.784738
	RAD23B	0.210832	0.329733	0.784738
	DCTN2	0.174543	0.328542	0.784738
	N4BP2L1	-0.119912	0.329853	0.784738
	ARID4A	0.222135	0.327425	0.784738
	RSL1D1	0.106194	0.329159	0.784738
	USP10	0.153274	0.328496	0.784738
	CTDNEP1	0.190926	0.327972	0.784738
	TEN1	0.264743	0.330286	0.784738
	EXOC7	0.146699	0.330254	0.784738
	METRNL	-0.399437	0.32908	0.784738
	PWWP3A	0.180997	0.328121	0.784738
	ITSN1	0.300362	0.330116	0.784738
	PDHA1	0.205627	0.330311	0.784738
	MAX	0.1506	0.330716	0.785304
	TMEM35B	-0.220203	0.333666	0.785868
	MED8	0.144668	0.334069	0.785868
	EFCAB14	0.140952	0.332561	0.785868
	SLC40A1	-0.174252	0.335798	0.785868
	RAP1GDS1	0.208709	0.335351	0.785868
	YTHDC2	0.146524	0.336467	0.785868
	SNX14	0.161033	0.333183	0.785868
	HDDC2	0.164741	0.333702	0.785868
	SNX9	0.232102	0.334756	0.785868
	TRA2A	0.207872	0.336511	0.785868
	ZKSCAN1	0.24816	0.333968	0.785868
	EIF3E	0.141194	0.334476	0.785868
	OSTF1	-0.145214	0.331402	0.785868
	SLC31A2	0.121345	0.333429	0.785868
	MAPKAP1	0.195603	0.335394	0.785868
	WAC	0.108958	0.332004	0.785868
	RPP30	-0.294651	0.334437	0.785868
	MRPL16	0.185833	0.336298	0.785868
[truncated: 2,705 more rows]

## Sheet: CD16 Mono
CD16 Mono	gene	log2FC	Pvalue	FDR
	B2M	-1.93119	1.23e-12	1.26e-08
	ATP5MG	2.85215	1.18e-11	6.1e-08
	HLA-DRA	-2.08366	4.07e-10	1.4e-06
	HLA-DPA1	-2.64179	4.65e-08	0.000119756
	AIF1	1.84126	6.12e-07	0.00125962
	MALAT1	-3.29506	8.78e-07	0.00150599
	HLA-B	-2.99002	1.54e-06	0.00226889
	SERF2	1.29799	1.8e-06	0.0023154
	FTL	1.16978	2.94e-06	0.00335926
	HLA-C	-3.15568	9.86e-06	0.0100722
	EMP3	-3.61784	1.08e-05	0.0100722
	ATP5MC2	1.9473	1.72e-05	0.0147847
	ATP5MD	2.49474	1.99e-05	0.0157723
	SNHG29	1.75507	3.16e-05	0.023223
	ATP5F1E	1.2835	3.47e-05	0.023799
	OST4	1.7795	5.71e-05	0.0367529
	UQCRH	2.16999	7.38e-05	0.0421875
	HLA-A	-3.28979	7.37e-05	0.0421875
	DBI	2.15308	7.88e-05	0.0424711
	TMSB4X	0.682726	8.25e-05	0.0424711
	FKBP1A	2.20017	0.000159027	0.0779612
	BRK1	2.02261	0.000226495	0.10599
	NME2	1.38137	0.00025207	0.112829
	TRAC	-7.47725	0.000266889	0.114484
	UQCRQ	1.97803	0.000325878	0.134197
	EIF1	1.05613	0.000342171	0.135487
	NEAT1	-5.55955	0.000394809	0.145163
	TUBA1B	1.73679	0.000386179	0.145163
	HLA-DRB5	-3.97219	0.000422124	0.149854
	EEF1D	1.29212	0.000466625	0.157108
	ARPC3	1.28014	0.000473079	0.157108
	PTPRC	-4.67424	0.000526492	0.169382
	TCF7	-7.74225	0.000600022	0.187105
	BTG1	-3.59285	0.000617928	0.187105
	HSPB1	-2.29243	0.000744943	0.213033
	PFDN5	1.08528	0.000742942	0.213033
	HNRNPA1	1.38078	0.000919508	0.255847
	ACTG1	1.27861	0.00097237	0.263436
	EIF3G	2.33271	0.00108112	0.285388
	POMP	1.9505	0.00120429	0.309953
	ARHGDIB	1.63494	0.00125336	0.314716
	GAPDH	0.860022	0.00129541	0.317529
	TUBA1A	-4.62345	0.00136948	0.327878
	LGALS1	-3.23832	0.00143629	0.33606
	CSTA	4.17683	0.00146926	0.336134
	PGLS	2.17654	0.0015071	0.337296
	CALHM6	3.39125	0.00205211	0.440135
	GNG10	2.34555	0.00204373	0.440135
	SH3BGRL	1.83169	0.00210738	0.442764
	PSMD4	4.35384	0.00219842	0.452654
	LAMTOR4	1.7695	0.00235264	0.467496
	KLF6	-4.41817	0.00236132	0.467496
	GABARAP	1.05375	0.00255226	0.495764
	NDUFAF3	2.94239	0.00270096	0.514932
	CXCR4	-7.11775	0.00326436	0.604054
	SARAF	-2.76614	0.00328577	0.604054
	C1orf54	5.0156	0.00347929	0.628408
	ARF1	2.39365	0.00365611	0.631163
	MAF	2.58019	0.00367846	0.631163
	NAA38	3.79311	0.00356006	0.631163
	UQCRC2	2.36731	0.00387321	0.645718
	IFI30	-2.32575	0.00388874	0.645718
	HLA-DRB1	-4.47215	0.00396026	0.647157
	BTF3	1.06126	0.00411809	0.652242
	MIEN1	3.17967	0.00411165	0.652242
	SNHG5	-1.98308	0.00506632	0.79027
	TXN	2.6493	0.00528067	0.81141
	CCT8	3.16948	0.00544386	0.824184
	SDCBP	-2.72439	0.00569678	0.849976
	DEK	-3.28041	0.00595866	0.876348
	COMMD6	1.07863	0.00610372	0.885039
	UBA52	1.735	0.00627631	0.897424
	JUNB	-4.41206	0.00685364	0.966551
	ATP6V0E1	-2.62177	0.00710809	0.981671
	SEC11A	1.43296	0.00715156	0.981671
	CD52	-2.65559	0.00750882	0.991068
	HLA-DQB1	-2.57587	0.00743659	0.991068
	FAM133B	-5.23595	0.00739834	0.991068
	LINC01409	2.58541	0.999667	0.999995
	LINC01128	76.1597	0.987741	0.999995
	FAM41C	5.5345	0.999725	0.999995
	NOC2L	-22.1427	0.986656	0.999995
	ISG15	-21.7171	0.985324	0.999995
	C1orf159	4.04946	0.999484	0.999995
	TNFRSF4	-23.8936	0.98734	0.999995
	SDF4	-21.6041	0.98955	0.999995
	B3GALT6	0.862198	0.999791	0.999995
	UBE2J2	-23.4724	0.988574	0.999995
	ACAP3	82.3201	0.991573	0.999995
	PUSL1	-3.65381	0.28909	0.999995
	INTS11	-25.1238	0.986636	0.999995
	CPTP	2.6182	0.999583	0.999995
	DVL1	74.1031	0.989882	0.999995
	AURKAIP1	-0.541356	0.715439	0.999995
	CCNL2	-19.727	0.988131	0.999995
	MRPL20-AS1	-22.0251	0.990417	0.999995
	MRPL20	0.200007	0.901464	0.999995
	ATAD3B	-10.7411	0.997731	0.999995
	ATAD3A	-3.46495	0.999382	0.999995
	SSU72	-0.725725	0.652405	0.999995
	AL691432.2	-20.4666	0.988359	0.999995
	MIB2	-21.9934	0.989755	0.999995
	CDK11B	-23.2821	0.984286	0.999995
	SLC35E2B	-3.85863	0.999294	0.999995
	CDK11A	-24.8938	0.984595	0.999995
	SLC35E2A	42.4956	0.998828	0.999995
	NADK	-21.3202	0.986919	0.999995
	GNB1	2.52382	0.190698	0.999995
	FAAP20	-20.3718	0.988848	0.999995
	SKI	-21.5862	0.990258	0.999995
	MORN1	4.22494	0.999456	0.999995
	RER1	-1.28771	0.429937	0.999995
	PEX10	2.26475	0.999668	0.999995
	PANK4	-23.4022	0.987324	0.999995
	TNFRSF14	-25.354	0.988347	0.999995
	TPRG1L	1.20578	0.658634	0.999995
	WRAP73	20.2557	0.989746	0.999995
	SMIM1	3.81886	0.999447	0.999995
	LRRC47	-21.6227	0.985254	0.999995
	CEP104	-22.7015	0.985445	0.999995
	C1orf174	-13.3256	0.998137	0.999995
	NPHP4	2.25862	0.999732	0.999995
	KCNAB2	-19.5096	0.987758	0.999995
	ICMT	-18.2629	0.987793	0.999995
	TNFRSF25	-5.54076	0.998892	0.999995
	PLEKHG5	3.0638	0.999655	0.999995
	NOL9	3.86253	0.999677	0.999995
	ZBTB48	22.7284	0.987357	0.999995
	PHF13	2.33223	0.999647	0.999995
	THAP3	2.27322	0.999665	0.999995
	DNAJC11	21.8153	0.985835	0.999995
	CAMTA1	2.48626	0.105525	0.999995
	VAMP3	-2.00933	0.392628	0.999995
	PARK7	-0.320622	0.71413	0.999995
	ERRFI1	2.68893	0.999683	0.999995
	RERE	-14.2719	0.997231	0.999995
	ENO1	-0.656609	0.403246	0.999995
	SLC2A5	-20.947	0.990636	0.999995
	MIR34AHG	2.89887	0.999555	0.999995
	H6PD	2.43853	0.999638	0.999995
	SLC25A33	-22.5396	0.988941	0.999995
	PIK3CD	2.31463	0.9997	0.999995
	CLSTN1	-22.2898	0.985642	0.999995
	CTNNBIP1	3.03719	0.297981	0.999995
	LZIC	1.40679	0.568243	0.999995
	NMNAT1	3.69937	0.999468	0.999995
	RBP7	-18.7598	0.987255	0.999995
	UBE4B	-18.9181	0.989273	0.999995
	KIF1B	3.00275	0.999659	0.999995
	PGD	2.68031	0.16217	0.999995
	CENPS	2.31534	0.999686	0.999995
	DFFA	-23.4465	0.987296	0.999995
	PEX14	4.31125	0.999442	0.999995
	TARDBP	-15.3685	0.998063	0.999995
	AL109811.2	2.38706	0.999723	0.999995
	SRM	-21.4831	0.988939	0.999995
	EXOSC10	-3.99945	0.999247	0.999995
	UBIAD1	3.26056	0.999532	0.999995
	FBXO44	2.42681	0.999605	0.999995
	FBXO6	-2.87952	0.368183	0.999995
	MAD2L2	-0.123432	0.964513	0.999995
	AGTRAP	-20.3776	0.990493	0.999995
	MTHFR	-0.57332	0.999884	0.999995
	CLCN6	3.33599	0.999576	0.999995
	KIAA2013	2.35343	0.999725	0.999995
	PLOD1	2.76334	0.999578	0.999995
	MFN2	-24.8837	0.985661	0.999995
	MIIP	-19.2819	0.990871	0.999995
	TNFRSF8	-13.6478	0.9985	0.999995
	TNFRSF1B	-1.62114	0.149017	0.999995
	VPS13D	2.43348	0.999685	0.999995
	DHRS3	3.76338	0.0932781	0.999995
	PDPN	-19.3344	0.987507	0.999995
	PRDM2	52.1803	0.992049	0.999995
	TMEM51	-19.3247	0.990026	0.999995
	EFHD2	-22.0858	0.988309	0.999995
	CASP9	-0.59543	0.850968	0.999995
	DNAJC16	-18.7189	0.990191	0.999995
	DDI2	-19.9902	0.988787	0.999995
	PLEKHM2	-18.4678	0.988992	0.999995
	UQCRHL	20.8598	0.985923	0.999995
	AL450998.2	61.5	0.991586	0.999995
	SPEN	-24.6711	0.985432	0.999995
	ZBTB17	2.42898	0.999737	0.999995
	ARHGEF19	2.26112	0.999685	0.999995
	FBXO42	2.25455	0.999674	0.999995
	SZRD1	2.98961	0.0984858	0.999995
	NECAP2	1.46925	0.518507	0.999995
	LINC01772	2.86871	0.999624	0.999995
	NBPF1	-10.8361	0.998686	0.999995
	BX284668.5	1.16228	0.568601	0.999995
	ATP13A2	2.43177	0.999605	0.999995
	SDHB	0.446856	0.679762	0.999995
	PADI2	-21.7315	0.989486	0.999995
	RCC2	2.39183	0.99968	0.999995
	ARHGEF10L	-18.3835	0.988665	0.999995
	IGSF21	0.874743	0.739781	0.999995
	UBR4	-18.0043	0.987698	0.999995
	EMC1	-3.52882	0.999294	0.999995
	MRTO4	-1.57133	0.999664	0.999995
	AKR7A2	21.6961	0.989446	0.999995
	SLC66A1	-23.3701	0.985881	0.999995
	CAPZB	0.609484	0.377215	0.999995
	MICOS10	0.652573	0.37955	0.999995
	NBL1	20.9239	0.989468	0.999995
	TMCO4	-14.6155	0.997268	0.999995
	Z98257.1	5.07306	0.999312	0.999995
	LINC01141	69.0688	0.989301	0.999995
	MUL1	-20.3288	0.989395	0.999995
	PINK1	23.4206	0.98997	0.999995
	DDOST	-2.39359	0.179048	0.999995
	KIF17	3.24754	0.999606	0.999995
	HP1BP3	-2.73261	0.13018	0.999995
	EIF4G3	23.8152	0.987885	0.999995
	ECE1	-8.45839	0.998045	0.999995
	USP48	77.596	0.991779	0.999995
	LINC00339	-20.9883	0.99065	0.999995
	CDC42	-0.823444	0.285834	0.999995
	ZBTB40	-21.7492	0.985799	0.999995
	C1QA	-1.00154	0.458773	0.999995
	C1QC	-2.46333	0.130072	0.999995
	C1QB	-1.6577	0.0929262	0.999995
	KDM1A	-20.218	0.989476	0.999995
	LUZP1	-19.4241	0.989219	0.999995
	HNRNPR	0.13159	0.927061	0.999995
	ID3	-5.94054	0.998193	0.999995
	ELOA-AS1	59.3392	0.992319	0.999995
	ELOA	-24.6412	0.987956	0.999995
	PITHD1	-5.01745	0.085966	0.999995
	LYPLA2	-24.6307	0.98897	0.999995
	GALE	-20.2265	0.987062	0.999995
	HMGCL	-24.7051	0.988461	0.999995
	FUCA1	-21.1223	0.989643	0.999995
	PNRC2	-21.0917	0.991034	0.999995
	SRSF10	-1.15437	0.471442	0.999995
	IFNLR1	74.9731	0.990414	0.999995
	RCAN3	-5.06117	0.998611	0.999995
	NCMAP-DT	-27.0956	0.984039	0.999995
	SRRM1	-0.878362	0.434902	0.999995
	CLIC4	-20.1557	0.987831	0.999995
	RUNX3	18.4481	0.99045	0.999995
	SYF2	-0.539349	0.685805	0.999995
	RSRP1	21.3452	0.985294	0.999995
	TMEM50A	-0.18872	0.888523	0.999995
	MACO1	2.88793	0.9996	0.999995
	MAN1C1	-23.7168	0.985751	0.999995
	SELENON	-19.9192	0.989681	0.999995
	PAQR7	2.35363	0.999647	0.999995
	STMN1	-1.09718	0.679281	0.999995
	PAFAH2	5.71519	0.99937	0.999995
	PDIK1L	-21.7711	0.986337	0.999995
	ZNF593	23.2649	0.989312	0.999995
	CEP85	-21.144	0.987895	0.999995
	SH3BGRL3	-0.103137	0.81111	0.999995
	UBXN11	-2.14012	0.999432	0.999995
	DHDDS	2.95519	0.999538	0.999995
	HMGN2	0.0301077	0.979824	0.999995
	ARID1A	2.15426	0.363211	0.999995
	PIGV	2.39784	0.999722	0.999995
	GPN2	-20.7094	0.988475	0.999995
	GPATCH3	2.93636	0.999632	0.999995
	NUDC	0.875356	0.391976	0.999995
	SLC9A1	2.56484	0.999671	0.999995
	WDTC1	-22.1081	0.985446	0.999995
	TMEM222	0.347602	0.900089	0.999995
	SYTL1	-24.5595	0.988357	0.999995
	MAP3K6	2.70554	0.999681	0.999995
	WASF2	-0.0455496	0.967548	0.999995
	AHDC1	3.38545	0.999544	0.999995
	FGR	-22.1635	0.989997	0.999995
	IFI6	-22.4271	0.98547	0.999995
	FAM76A	-22.8139	0.984696	0.999995
	STX12	-1.18274	0.485751	0.999995
	PPP1R8	-20.8505	0.995022	0.999995
	THEMIS2	-22.6891	0.987121	0.999995
	RPA2	-4.04445	0.0545091	0.999995
	XKR8	-22.7395	0.988154	0.999995
	EYA3	-21.1071	0.990577	0.999995
	PTAFR	-0.834019	0.725622	0.999995
	DNAJC8	-1.23745	0.412708	0.999995
	ATP5IF1	-0.248052	0.82516	0.999995
	PHACTR4	-3.96248	0.998955	0.999995
	RCC1	-3.77857	0.99933	0.999995
	SNHG3	-0.904847	0.718218	0.999995
	TRNAU1AP	-0.773009	0.999832	0.999995
	SNHG12	-27.087	0.983336	0.999995
	TAF12	-0.378045	0.823884	0.999995
	GMEB1	3.00587	0.999608	0.999995
	YTHDF2	-0.631564	0.767934	0.999995
	EPB41	-6.77472	0.0171987	0.999995
	SRSF4	-2.7612	0.163867	0.999995
	MECR	-19.2818	0.987202	0.999995
	LAPTM5	0.203166	0.754229	0.999995
	SDC3	-19.7348	0.988975	0.999995
	PUM1	-22.0104	0.989043	0.999995
	SNRNP40	2.33255	0.305323	0.999995
	ZCCHC17	2.48996	0.999605	0.999995
	FABP3	-22.0032	0.98989	0.999995
	SERINC2	5.74713	0.999376	0.999995
	PEF1	22.4414	0.988673	0.999995
	PTP4A2	-0.469327	0.704198	0.999995
	KHDRBS1	-2.42859	0.200323	0.999995
	TMEM39B	-20.8265	0.990855	0.999995
	KPNA6	3.81671	0.999279	0.999995
	TXLNA	0.618307	0.837124	0.999995
	CCDC28B	2.25668	0.99969	0.999995
	TMEM234	3.14346	0.999675	0.999995
	EIF3I	2.42592	0.0365278	0.999995
	LCK	-26.7775	0.986707	0.999995
	HDAC1	1.50141	0.502564	0.999995
	BSDC1	-1.68331	0.545075	0.999995
	ZBTB8OS	0.573701	0.808384	0.999995
	RBBP4	-1.01973	0.594454	0.999995
	SYNC	-26.3977	0.987873	0.999995
	YARS	-4.059	0.999045	0.999995
	S100PBP	-20.3463	0.990328	0.999995
	RNF19B	-0.956288	0.999803	0.999995
	AK2	-23.1524	0.986909	0.999995
	TRIM62	76.8763	0.989658	0.999995
	ZNF362	18.3187	0.99169	0.999995
	PHC2	23.7324	0.984963	0.999995
	SMIM12	-22.0323	0.988507	0.999995
	DLGAP3	2.44802	0.999734	0.999995
	TMEM35B	-0.175701	0.939016	0.999995
	ZMYM6	2.32446	0.999623	0.999995
	ZMYM1	3.06993	0.999621	0.999995
	SFPQ	0.921352	0.493879	0.999995
	ZMYM4	22.9977	0.985933	0.999995
	KIAA0319L	-20.9864	0.988432	0.999995
	AC004865.2	-3.07403	0.999191	0.999995
	PSMB2	-23.8511	0.987899	0.999995
	C1orf216	-22.77	0.992661	0.999995
	AGO4	-21.9062	0.985742	0.999995
	AGO1	-20.1382	0.988631	0.999995
	AGO3	-21.714	0.988869	0.999995
	ADPRHL2	2.35513	0.99969	0.999995
	COL8A2	71.5733	0.991002	0.999995
	TRAPPC3	0.980836	0.483058	0.999995
	MAP7D1	-1.385	0.556599	0.999995
	THRAP3	-1.81292	0.346323	0.999995
	SH3D21	-19.2215	0.988524	0.999995
	EVA1B	-19.587	0.989047	0.999995
	STK40	-4.47932	0.379647	0.999995
	LSM10	-0.844955	0.632002	0.999995
	MRPS15	2.03089	0.343251	0.999995
	CSF3R	-19.2194	0.99087	0.999995
	ZC3H12A	-7.15333	0.998684	0.999995
	MEAF6	2.17361	0.0656749	0.999995
	SNIP1	3.13165	0.999564	0.999995
	GNL2	77.375	0.990121	0.999995
	C1orf109	3.42509	0.999515	0.999995
	YRDC	-28.1296	0.98747	0.999995
	C1orf122	-21.0028	0.990658	0.999995
	MTF1	23.7135	0.988424	0.999995
	SF3A3	80.4974	0.990048	0.999995
	FHL3	0.134689	0.960693	0.999995
	UTP11	-14.2007	0.998237	0.999995
	RRAGC	3.30883	0.255065	0.999995
	MYCBP	0.743717	0.768722	0.999995
	AKIRIN1	0.679356	0.77016	0.999995
	NDUFS5	0.194126	0.812359	0.999995
	MACF1	0.944729	0.688548	0.999995
	PABPC4	3.40579	0.0126919	0.999995
	PPIE	-0.659936	0.696562	0.999995
	AL033527.4	-23.0846	0.986047	0.999995
	TRIT1	3.11093	0.999591	0.999995
	MFSD2A	-20.5766	0.988434	0.999995
	CAP1	-0.578874	0.536027	0.999995
	PPT1	-0.366736	0.833255	0.999995
	RLF	-19.4461	0.990604	0.999995
	ZMPSTE24	-20.0975	0.98982	0.999995
	COL9A2	-21.5577	0.98788	0.999995
	SMAP2	0.59386	0.640924	0.999995
	EXO5	3.663	0.999609	0.999995
	ZNF684	2.38527	0.999614	0.999995
	NFYC	2.1564	0.4456	0.999995
	CITED4	0.886128	0.748538	0.999995
	CTPS1	-22.84	0.985936	0.999995
	SCMH1	22.3505	0.986709	0.999995
	HIVEP3	2.25765	0.99969	0.999995
	FOXJ3	2.48188	0.999725	0.999995
	PPCS	2.55695	0.0490659	0.999995
	PPIH	-25.4927	0.987978	0.999995
	YBX1	0.764131	0.273568	0.999995
	P3H1	2.42067	0.999731	0.999995
	C1orf50	2.40416	0.999626	0.999995
	SVBP	-0.289406	0.813992	0.999995
	ERMAP	3.4461	0.999581	0.999995
	EBNA1BP2	-22.0706	0.989351	0.999995
	ELOVL1	-20.5264	0.988207	0.999995
	MED8	-18.8303	0.988663	0.999995
	SZT2	2.82885	0.999668	0.999995
	HYI	-18.8376	0.989298	0.999995
	KDM4A	-12.3973	0.99694	0.999995
	ST3GAL3	2.25511	0.999749	0.999995
	IPO13	2.2734	0.999726	0.999995
	DPH2	-24.0438	0.988757	0.999995
	ATP6V0B	-1.53777	0.130731	0.999995
	B4GALT2	2.48503	0.999664	0.999995
	DMAP1	-27.7371	0.987331	0.999995
	ERI3	1.27089	0.553238	0.999995
	RNF220	1.60647	0.415351	0.999995
	TMEM53	5.7549	0.999736	0.999995
	ARMH1	-24.7496	0.98938	0.999995
	PLK3	-21.8735	0.989257	0.999995
	EIF2B3	-21.6898	0.988735	0.999995
	HECTD3	2.30142	0.999749	0.999995
	UROD	-2.02046	0.389532	0.999995
	MUTYH	3.165	0.999559	0.999995
	TOE1	-11.8743	0.99863	0.999995
	TESK2	2.50274	0.999681	0.999995
	PRDX1	-0.104008	0.901023	0.999995
	AKR1A1	0.708202	0.518025	0.999995
	NASP	-0.486049	0.828498	0.999995
	GPBP1L1	-0.107913	0.945772	0.999995
	TMEM69	-20.7691	0.990133	0.999995
	POMGNT1	-19.9427	0.98779	0.999995
	LRRC41	0.465948	0.81589	0.999995
	NSUN4	22.9574	0.98885	0.999995
	FAAH	2.46465	0.999712	0.999995
	MKNK1	0.346131	0.853032	0.999995
	MOB3C	72.9559	0.990115	0.999995
	ATPAF1	-21.4341	0.989316	0.999995
	EFCAB14	-0.775124	0.718019	0.999995
	TAL1	2.44581	0.236771	0.999995
	CMPK1	-1.14453	0.402449	0.999995
	FOXD2-AS1	3.59809	0.999486	0.999995
	SPATA6	2.78997	0.999562	0.999995
	FAF1	-20.364	0.990938	0.999995
	CDKN2C	24.0761	0.989362	0.999995
	RNF11	-0.100998	0.963043	0.999995
	EPS15	-21.8442	0.988727	0.999995
	OSBPL9	-23.4413	0.989035	0.999995
	NRDC	-22.1118	0.989569	0.999995
	TXNDC12	-20.0824	0.987466	0.999995
	KTI12	-20.4469	0.98853	0.999995
	BTF3L4	-0.283235	0.833899	0.999995
	CC2D1B	2.6278	0.999601	0.999995
	PRPF38A	-19.7093	0.991313	0.999995
	TUT4	1.68104	0.618105	0.999995
	GPX7	-20.3882	0.988069	0.999995
	SHISAL2A	-13.8046	0.996516	0.999995
	COA7	2.9462	0.999699	0.999995
	ZYG11B	-22.0615	0.99251	0.999995
	ECHDC2	-4.02825	0.454797	0.999995
	SCP2	1.2632	0.328041	0.999995
	CPT2	-12.527	0.998378	0.999995
	CZIB	-3.63448	0.162228	0.999995
	MAGOH	0.189661	0.886166	0.999995
	LINC02812	5.17163	0.999664	0.999995
	NDC1	5.85277	0.999761	0.999995
	YIPF1	-20.2663	0.986148	0.999995
	HSPB11	-0.460523	0.80838	0.999995
	LRRC42	28.4077	0.995336	0.999995
	TMEM59	-1.23147	0.233798	0.999995
	TCEANC2	2.33119	0.999727	0.999995
	MRPL37	2.07427	0.498017	0.999995
	SSBP3	-9.15651	0.99795	0.999995
	TTC4	-21.4119	0.990865	0.999995
	DHCR24	22.4518	0.989159	0.999995
	USP24	21.3427	0.987901	0.999995
	OMA1	4.25268	0.999282	0.999995
	MYSM1	2.46883	0.999676	0.999995
	JUN	-23.4614	0.98952	0.999995
	FGGY	2.31363	0.999649	0.999995
	NFIA	1.78956	0.410733	0.999995
	TM2D1	-24.0315	0.989302	0.999995
	USP1	-22.865	0.986671	0.999995
	DOCK7	-19.1916	0.989645	0.999995
	ATG4C	-20.2453	0.99021	0.999995
	ALG6	-22.4467	0.989001	0.999995
	ITGB3BP	-14.5835	0.997717	0.999995
	PGM1	21.9592	0.98828	0.999995
	JAK1	-1.07896	0.470105	0.999995
	LEPROT	0.317937	0.813933	0.999995
	PDE4B	-21.1722	0.9885	0.999995
	MIER1	-0.0315528	0.999992	0.999995
	SLC35D1	2.55469	0.999613	0.999995
	IL12RB2	4.48882	0.999413	0.999995
	SERBP1	-1.77281	0.0924421	0.999995
	WLS	2.25636	0.999743	0.999995
	LRRC40	-21.8969	0.988408	0.999995
	SRSF11	2.16322	0.0996113	0.999995
	ANKRD13C	2.50495	0.999659	0.999995
	HHLA3	-14.1038	0.996972	0.999995
	ZRANB2	-20.7591	0.986907	0.999995
	FPGT	2.65822	0.999588	0.999995
	CRYZ	-20.2846	0.989812	0.999995
	TYW3	-0.119283	0.94761	0.999995
	ACADM	2.44796	0.999724	0.999995
	RABGGTB	-23.6723	0.986765	0.999995
	ST6GALNAC3	2.2741	0.999653	0.999995
	PIGK	-20.5026	0.989071	0.999995
	AC118549.1	-3.28397	0.185997	0.999995
	USP33	-20.9069	0.987355	0.999995
	MIGA1	-21.6401	0.993814	0.999995
	FUBP1	22.9263	0.9888	0.999995
	DNAJB4	77.6175	0.992142	0.999995
	IFI44L	-2.53262	0.351091	0.999995
	IFI44	0.408482	0.91527	0.999995
	PRKACB	-18.5296	0.988882	0.999995
	SAMD13	3.15432	0.999509	0.999995
	DNASE2B	3.00714	0.999577	0.999995
	RPF1	-0.0543062	0.984473	0.999995
	GNG5	0.533156	0.334622	0.999995
	CTBS	1.57057	0.360988	0.999995
	AL359762.1	-18.5468	0.988769	0.999995
	C1orf52	-25.5244	0.983956	0.999995
	BCL10	-23.9263	0.988899	0.999995
	AL078459.1	2.61301	0.999604	0.999995
	ZNHIT6	-21.7482	0.985045	0.999995
	ODF2L	-23.7116	0.986477	0.999995
	SH3GLB1	-0.101932	0.928209	0.999995
	SELENOF	-1.04741	0.468594	0.999995
	HS2ST1	-20.949	0.990673	0.999995
	LMO4	-1.10357	0.999793	0.999995
	PKN2	81.9077	0.98889	0.999995
	GTF2B	-23.9103	0.984563	0.999995
	KYAT3	20.0121	0.988103	0.999995
	RBMXL1	-2.14035	0.999582	0.999995
	GBP3	2.78391	0.99964	0.999995
	GBP1	23.5817	0.988933	0.999995
	GBP2	-25.7921	0.988178	0.999995
	GBP4	-3.22691	0.209425	0.999995
	LRRC8B	3.25809	0.999605	0.999995
	LRRC8C	-23.9677	0.985165	0.999995
	LRRC8D	-0.38329	0.999918	0.999995
	ZNF326	-1.78708	0.571102	0.999995
	ZNF644	-25.174	0.985326	0.999995
	BTBD8	3.50662	0.999501	0.999995
	GLMN	-23.9658	0.985701	0.999995
	RPAP2	21.0389	0.987413	0.999995
	EVI5	0.157546	0.939322	0.999995
	DIPK1A	3.05267	0.999634	0.999995
	MTF2	6.43038	0.985744	0.999995
	TMED5	-21.9815	0.984961	0.999995
	CCDC18	2.34805	0.999659	0.999995
	CCDC18-AS1	-20.5505	0.987793	0.999995
	DR1	-2.09216	0.40091	0.999995
	FNBP1L	3.8554	0.999623	0.999995
	BCAR3	23.4157	0.988064	0.999995
	DNTTIP2	-0.672856	0.798812	0.999995
	GCLM	0.845024	0.804392	0.999995
	ABCD3	-20.4035	0.989742	0.999995
	ALG14	2.43588	0.999627	0.999995
	RWDD3	-20.1775	0.990611	0.999995
	DPYD	-21.1846	0.988417	0.999995
	SNX7	81.7084	0.990947	0.999995
	AGL	-3.65169	0.999304	0.999995
	SLC35A3	-21.2066	0.989623	0.999995
	MFSD14A	-22.7337	0.989359	0.999995
	SASS6	2.25963	0.999766	0.999995
	TRMT13	-7.27313	0.997974	0.999995
	DBT	2.87868	0.999661	0.999995
	RTCA	-14.9584	0.998543	0.999995
	CDC14A	-5.87446	0.998411	0.999995
	EXTL2	2.2623	0.999669	0.999995
	SLC30A7	-24.281	0.988088	0.999995
	DPH5	-0.328673	0.894188	0.999995
	S1PR1	-6.4459	0.998209	0.999995
	RNPC3	-22.7062	0.989549	0.999995
	AMY2B	2.57915	0.99974	0.999995
	PRMT6	2.26801	0.999621	0.999995
	VAV3	2.33784	0.999663	0.999995
	SLC25A24	0.305907	0.89871	0.999995
	FAM102B	-21.2565	0.990055	0.999995
	HENMT1	-14.3471	0.998037	0.999995
	PRPF38B	-0.548563	0.734419	0.999995
	STXBP3	-0.628239	0.759589	0.999995
	GPSM2	-26.7156	0.98158	0.999995
	CLCC1	-4.82552	0.999071	0.999995
	WDR47	-22.509	0.99374	0.999995
	TAF13	2.64687	0.999738	0.999995
	TMEM167B	-24.3446	0.989621	0.999995
	SARS	-2.97928	0.0983419	0.999995
	SORT1	-18.6005	0.988464	0.999995
	PSMA5	3.4371	0.0570524	0.999995
	CYB561D1	-20.2834	0.989088	0.999995
	GNAI3	-0.00109595	0.999418	0.999995
	AMPD2	2.3666	0.999699	0.999995
	GSTM4	1.78783	0.465003	0.999995
	GSTM2	2.26183	0.999621	0.999995
	GSTM1	19.0156	0.986928	0.999995
	GSTM3	-20.2593	0.989367	0.999995
	AHCYL1	1.09802	0.597061	0.999995
	STRIP1	-27.3548	0.986448	0.999995
	AL160006.1	-6.14953	0.998588	0.999995
	RBM15	-20.5731	0.986885	0.999995
	LAMTOR5	-0.711273	0.526834	0.999995
	CD53	-2.7731	0.101398	0.999995
	LRIF1	0.823513	0.753883	0.999995
	DRAM2	-0.545892	0.76353	0.999995
	CEPT1	-19.9811	0.98911	0.999995
	AL355816.2	-25.5492	0.991735	0.999995
	DENND2D	-3.51199	0.163543	0.999995
	WDR77	-22.8055	0.98924	0.999995
	ATP5PB	0.887819	0.288437	0.999995
	C1orf162	0.340504	0.569408	0.999995
	TMIGD3	-2.07377	0.402439	0.999995
	ADORA3	-18.6059	0.988728	0.999995
	RAP1A	0.260425	0.788207	0.999995
	INKA2	76.8767	0.991455	0.999995
	DDX20	-22.2647	0.988063	0.999995
	CTTNBP2NL	-0.265813	0.883314	0.999995
	WNT2B	3.69663	0.999468	0.999995
	ST7L	-19.9367	0.989333	0.999995
	CAPZA1	0.0629626	0.940119	0.999995
	MOV10	-19.653	0.988254	0.999995
	RHOC	-0.277816	0.732251	0.999995
	PPM1J	2.76957	0.999673	0.999995
	LINC01356	3.93994	0.999425	0.999995
	LINC01357	0.285493	0.91505	0.999995
	SLC16A1	2.28528	0.99964	0.999995
	SLC16A1-AS1	77.67	0.987614	0.999995
	LRIG2	2.53081	0.999626	0.999995
	PHTF1	2.25748	0.999748	0.999995
	RSBN1	-0.953436	0.999799	0.999995
	PTPN22	2.44375	0.999609	0.999995
	DCLRE1B	3.98464	0.9995	0.999995
	HIPK1	0.68385	0.757203	0.999995
	OLFML3	2.52179	0.999659	0.999995
	TRIM33	-2.91653	0.363381	0.999995
	BCAS2	0.148609	0.931545	0.999995
	NRAS	-0.711053	0.811049	0.999995
	CSDE1	0.657634	0.489405	0.999995
	SIKE1	-20.2028	0.990229	0.999995
	ATP1A1	-3.16093	0.118829	0.999995
	CD58	-0.255629	0.902696	0.999995
	CD2	21.6424	0.98785	0.999995
	TTF2	-20.8433	0.985788	0.999995
	MAN1A2	2.41036	0.999733	0.999995
	GDAP2	-22.6454	0.985209	0.999995
	WDR3	2.38628	0.999687	0.999995
	PHGDH	-6.15838	0.998824	0.999995
	NOTCH2	3.41372	0.999482	0.999995
	SEC22B	1.94309	0.366235	0.999995
	NBPF26	2.37596	0.999671	0.999995
	LINC00623	-2.71613	0.209718	0.999995
	FCGR1B	-2.54306	0.268354	0.999995
	SRGAP2C	-20.5404	0.989303	0.999995
	LINC02798	1.92719	0.541192	0.999995
	AC239800.2	1.29719	0.701209	0.999995
	LINC02802	2.37119	0.999722	0.999995
	NBPF15	2.36376	0.99968	0.999995
	SRGAP2B	-22.3738	0.987183	0.999995
	FAM72D	3.21592	0.999548	0.999995
	AC245014.3	3.51064	0.999568	0.999995
	NBPF20	2.52834	0.999658	0.999995
	GPR89A	-19.2928	0.988529	0.999995
	RNF115	22.627	0.985805	0.999995
	POLR3C	3.00659	0.999582	0.999995
	PIAS3	-21.1877	0.986315	0.999995
	PEX11B	-1.6254	0.999629	0.999995
	RBM8A	-1.51259	0.208539	0.999995
	LIX1L	2.04517	0.356899	0.999995
	POLR3GL	0.301745	0.786545	0.999995
	TXNIP	-2.70079	0.0304902	0.999995
	AC245407.2	-8.45098	0.99832	0.999995
	NBPF12	-19.3182	0.98853	0.999995
	PRKAB2	21.8633	0.989129	0.999995
	FMO5	2.3435	0.999725	0.999995
	ACP6	2.26253	0.999727	0.999995
	GPR89B	2.50445	0.99975	0.999995
	NBPF11	2.36863	0.999642	0.999995
	LINC01138	72.3557	0.990887	0.999995
	PPIAL4G	-12.5412	0.996113	0.999995
	NBPF14	2.83771	0.999671	0.999995
	PDE4DIP	2.47994	0.999711	0.999995
	NBPF9	-20.4614	0.989857	0.999995
	AC245297.3	-2.96698	0.172076	0.999995
	NOTCH2NLC	2.31303	0.999649	0.999995
	NBPF19	22.6872	0.988042	0.999995
	FCGR1A	-1.12455	0.288437	0.999995
	HIST2H2BE	5.29336	0.99916	0.999995
	HIST2H2AC	-31.9443	0.977856	0.999995
	BOLA1	5.59174	0.999098	0.999995
	SF3B4	-19.6259	0.988351	0.999995
	VPS45	-4.42422	0.998688	0.999995
	PLEKHO1	-24.2756	0.98721	0.999995
	ANP32E	-0.348465	0.873577	0.999995
	APH1A	-2.64546	0.202361	0.999995
	MRPS21	1.11884	0.248015	0.999995
	PRPF3	3.62	0.999479	0.999995
	RPRD2	4.23986	0.999551	0.999995
	TARS2	-20.8025	0.994159	0.999995
	ADAMTSL4	2.76007	0.999674	0.999995
	ADAMTSL4-AS1	-12.1822	0.998642	0.999995
	MCL1	-1.70385	0.190316	0.999995
	ENSA	1.23526	0.25055	0.999995
	GOLPH3L	4.19384	0.999403	0.999995
	CTSS	-0.205134	0.836245	0.999995
	ARNT	-14.8739	0.998513	0.999995
	SETDB1	2.85564	0.999521	0.999995
	CERS2	0.183157	0.940192	0.999995
	MINDY1	3.81971	0.999446	0.999995
	PRUNE1	-20.7804	0.991206	0.999995
	C1orf56	-23.5593	0.986843	0.999995
	CDC42SE1	-0.938121	0.525857	0.999995
	MLLT11	2.22514	0.999757	0.999995
	GABPB2	-25.2022	0.983646	0.999995
	TNFAIP8L2	-0.198612	0.908638	0.999995
	SCNM1	25.7177	0.988026	0.999995
	VPS72	21.053	0.986727	0.999995
	PIP5K1A	26.3041	0.99307	0.999995
	ZNF687	2.27428	0.999681	0.999995
	PI4KB	-18.6748	0.988682	0.999995
	RFX5	2.27399	0.99971	0.999995
	AL391069.2	-13.0079	0.997599	0.999995
	PSMB4	-1.43331	0.489748	0.999995
	POGZ	1.42785	0.471347	0.999995
	SNX27	-21.1332	0.986382	0.999995
	MRPL9	-23.5528	0.989126	0.999995
	THEM4	-2.83902	0.661827	0.999995
	S100A10	-3.01294	0.130035	0.999995
	S100A11	-0.0302691	0.934974	0.999995
	TCHH	4.30666	0.999461	0.999995
	S100A9	1.6636	0.176224	0.999995
	S100A8	-22.132	0.990176	0.999995
	S100A6	-1.44575	0.0677407	0.999995
	S100A4	-1.12546	0.0668927	0.999995
	S100A13	2.45997	0.999682	0.999995
	S100A1	2.24544	0.999645	0.999995
	CHTOP	-19.4638	0.994716	0.999995
	SNAPIN	1.60785	0.506255	0.999995
	ILF2	2.34521	0.217051	0.999995
	INTS3	2.39423	0.999624	0.999995
	SLC27A3	3.20359	0.999671	0.999995
	GATAD2B	2.27415	0.999734	0.999995
	DENND4B	-19.1785	0.987839	0.999995
	CRTC2	-4.51603	0.998692	0.999995
	SLC39A1	-18.1784	0.987519	0.999995
	JTB	-0.159418	0.883237	0.999995
	RAB13	1.84183	0.271502	0.999995
	TPM3	0.271615	0.691927	0.999995
	C1orf43	0.0918028	0.956631	0.999995
	UBAP2L	-21.1969	0.990176	0.999995
	HAX1	0.31873	0.874997	0.999995
	IL6R	0.191449	0.94738	0.999995
	SHE	2.67463	0.999652	0.999995
	TDRD10	-22.1328	0.988425	0.999995
	UBE2Q1	2.21986	0.352016	0.999995
	ADAR	-20.1036	0.987602	0.999995
	PMVK	-0.261782	0.843913	0.999995
	PBXIP1	-21.898	0.98977	0.999995
	PYGO2	22.9555	0.988347	0.999995
	SHC1	-26.8719	0.982687	0.999995
	CKS1B	1.37034	0.47282	0.999995
	FLAD1	-22.648	0.988724	0.999995
	ZBTB7B	54.1222	0.991408	0.999995
	ADAM15	-23.3313	0.988194	0.999995
	EFNA4	5.84468	0.999351	0.999995
	SLC50A1	23.3578	0.989412	0.999995
	DPM3	-1.12544	0.617369	0.999995
	KRTCAP2	0.49807	0.604148	0.999995
	THBS3	2.86786	0.999659	0.999995
	MTX1	-0.54576	0.844287	0.999995
	GBA	3.08229	0.99968	0.999995
	FAM189B	-19.9724	0.987534	0.999995
	SCAMP3	3.01095	0.999504	0.999995
	CLK2	2.36895	0.999725	0.999995
	FDPS	-0.741286	0.702728	0.999995
	RUSC1	-2.39141	0.474934	0.999995
	ASH1L	0.404018	0.870561	0.999995
	MSTO1	2.4381	0.999635	0.999995
	YY1AP1	-19.9234	0.987274	0.999995
	DAP3	1.76607	0.191813	0.999995
	GON4L	-3.11411	0.297013	0.999995
	SYT11	4.84117	0.999272	0.999995
	RIT1	-21.6021	0.984993	0.999995
	KHDC4	2.47038	0.999739	0.999995
	ARHGEF2	-0.163249	0.946635	0.999995
	SSR2	0.837447	0.253481	0.999995
	UBQLN4	0.096158	0.973679	0.999995
	LAMTOR2	0.6071	0.421473	0.999995
	LMNA	-26.4449	0.987975	0.999995
	SEMA4A	2.3723	0.999679	0.999995
	SLC25A44	-6.34217	0.99855	0.999995
	PMF1	-22.0287	0.985074	0.999995
	BGLAP	-23.5763	0.989015	0.999995
	SMG5	-2.804	0.999487	0.999995
	TMEM79	4.95444	0.999333	0.999995
	GLMP	0.607721	0.791696	0.999995
	CCT3	0.237675	0.848223	0.999995
	MEF2D	-2.27379	0.434441	0.999995
	NAXE	-0.471746	0.716274	0.999995
	GPATCH4	-20.5634	0.990729	0.999995
	ISG20L2	-23.1089	0.990169	0.999995
	RRNAD1	2.3158	0.999623	0.999995
	MRPL24	1.23817	0.60855	0.999995
	HDGF	0.822151	0.661889	0.999995
	PRCC	-2.13701	0.999406	0.999995
	ARHGEF11	2.49241	0.999708	0.999995
	ETV3	-21.7251	0.988774	0.999995
	CD1E	4.10698	0.9997	0.999995
	MNDA	-25.8009	0.985914	0.999995
	IFI16	-1.17666	0.458941	0.999995
	AIM2	3.79501	0.999711	0.999995
	FCER1A	-14.2791	0.997068	0.999995
	DUSP23	-22.6595	0.987418	0.999995
	SLAMF8	-0.380111	0.906824	0.999995
	TAGLN2	-1.85396	0.248034	0.999995
	PIGM	2.45566	0.99961	0.999995
	IGSF8	-3.98057	0.998992	0.999995
	PEA15	2.93437	0.099766	0.999995
	DCAF8	-12.342	0.998213	0.999995
	AL139011.1	21.0548	0.988864	0.999995
	PEX19	79.0671	0.992043	0.999995
	COPA	-1.48068	0.447254	0.999995
	NCSTN	-1.09551	0.999717	0.999995
	CD84	-0.0100482	0.996328	0.999995
	CD48	-2.33807	0.727141	0.999995
	F11R	2.3418	0.999635	0.999995
	TSTD1	-2.10021	0.213811	0.999995
	ARHGAP30	1.63903	0.494628	0.999995
	PFDN2	1.43108	0.246824	0.999995
	NIT1	-1.05594	0.999787	0.999995
	DEDD	-19.4071	0.988586	0.999995
	UFC1	-0.264587	0.80238	0.999995
	USP21	2.68772	0.999701	0.999995
	PPOX	27.237	0.997147	0.999995
	B4GALT3	-18.8109	0.987224	0.999995
	NDUFS2	-0.138433	0.932508	0.999995
	FCER1G	-0.829133	0.391445	0.999995
	TOMM40L	-19.3892	0.986534	0.999995
	SDHC	-0.0291337	0.982142	0.999995
	AL592295.5	2.37222	0.99975	0.999995
	FCGR2A	-1.7149	0.202778	0.999995
	HSPA6	-21.5342	0.990567	0.999995
	FCGR3A	-2.75188	0.0549383	0.999995
	FCGR2B	-23.1549	0.984447	0.999995
	DUSP12	-23.53	0.98936	0.999995
	ATF6	1.31265	0.544949	0.999995
	OLFML2B	2.26797	0.999738	0.999995
	UHMK1	-0.56621	0.83844	0.999995
	UAP1	-23.5626	0.988514	0.999995
	HSD17B7	-24.1822	0.983643	0.999995
	MGST3	-0.572878	0.528272	0.999995
	ALDH9A1	3.9334	0.0349484	0.999995
	TMCO1	-22.9636	0.988695	0.999995
	UCK2	71.6212	0.990349	0.999995
	POGK	-20.4645	0.988309	0.999995
	TADA1	2.74161	0.9997	0.999995
	POU2F1	-6.37623	0.99874	0.999995
	CD247	16.5478	0.995262	0.999995
	CREG1	1.5519	0.184565	0.999995
	RCSD1	0.354465	0.768168	0.999995
	MPZL1	-19.8042	0.986764	0.999995
	MPC2	2.49322	0.011517	0.999995
	DCAF6	0.909322	0.717956	0.999995
	GPR161	2.28238	0.999689	0.999995
	TIPRL	-3.36218	0.217261	0.999995
	SFT2D2	-21.1359	0.985456	0.999995
	ATP1B1	-22.5488	0.987665	0.999995
	NME7	-2.64299	0.482556	0.999995
	BLZF1	2.92884	0.999575	0.999995
	C1orf112	-25.5989	0.983016	0.999995
	SELL	-25.3771	0.986171	0.999995
	METTL18	2.27181	0.999718	0.999995
	SCYL3	3.247	0.999656	0.999995
	KIFAP3	-31.1185	0.979168	0.999995
	GORAB	-3.62221	0.584197	0.999995
	PRRC2C	-0.797294	0.613569	0.999995
	VAMP4	23.8137	0.989383	0.999995
	EEF1AKNMT	-20.5434	0.990055	0.999995
	PIGC	-2.55451	0.349573	0.999995
	SUCO	-21.6778	0.990753	0.999995
	TNFSF18	-23.7643	0.989367	0.999995
	AL645568.1	-13.6863	0.997429	0.999995
	PRDX6	0.0175785	0.989073	0.999995
	KLHL20	-13.2142	0.998297	0.999995
	CENPL	3.35394	0.999657	0.999995
	DARS2	0.484193	0.876515	0.999995
	GAS5	-0.413883	0.580021	0.999995
	ZBTB37	2.91312	0.999597	0.999995
	RC3H1	-22.617	0.986547	0.999995
	RABGAP1L	1.98412	0.198242	0.999995
	CACYBP	3.10875	0.0703737	0.999995
	MRPS14	-19.4387	0.987274	0.999995
	KIAA0040	1.37539	0.486988	0.999995
	COP1	-20.4783	0.987418	0.999995
	RASAL2	-28.625	0.987767	0.999995
	RALGPS2	4.52573	0.999535	0.999995
	FAM20B	-17.6863	0.994403	0.999995
	TOR3A	-19.9422	0.993141	0.999995
	ABL2	-21.1228	0.990807	0.999995
	SOAT1	-0.889606	0.680235	0.999995
	TOR1AIP2	-19.6371	0.989272	0.999995
	TOR1AIP1	2.20673	0.319743	0.999995
	AL353708.1	2.29267	0.999688	0.999995
	CEP350	-0.0580526	0.979527	0.999995
	QSOX1	-19.7187	0.991639	0.999995
	ACBD6	19.9137	0.988882	0.999995
	XPR1	-22.1718	0.987355	0.999995
	STX6	2.74854	0.999662	0.999995
	MR1	-14.8638	0.998514	0.999995
	IER5	-24.7164	0.987035	0.999995
	GLUL	-1.32447	0.285238	0.999995
	RNASEL	4.85268	0.999247	0.999995
	RGS16	-27.8871	0.982684	0.999995
	NPL	1.34282	0.558431	0.999995
	DHX9	-21.7657	0.984973	0.999995
	SMG7	-20.38	0.987192	0.999995
	NCF2	2.44402	0.0768393	0.999995
	ARPC5	-0.3417	0.65634	0.999995
	RGL1	2.31213	0.999698	0.999995
	TSEN15	22.4993	0.990249	0.999995
	EDEM3	-0.113575	0.961407	0.999995
	NIBAN1	-1.06016	0.99977	0.999995
	RNF2	-25.0127	0.9884	0.999995
	TRMT1L	2.67054	0.999635	0.999995
	IVNS1ABP	22.3295	0.986523	0.999995
	TPR	-1.58902	0.468294	0.999995
	ODR4	2.54002	0.999717	0.999995
	AL096803.2	2.26126	0.999685	0.999995
	PLA2G4A	3.05459	0.99956	0.999995
	RGS18	24.6845	0.988233	0.999995
	RGS1	-1.3055	0.474871	0.999995
	AL136454.1	-18.4935	0.98769	0.999995
	RGS2	-23.5292	0.989629	0.999995
	UCHL5	0.673893	0.794776	0.999995
	RO60	-21.7237	0.98802	0.999995
	GLRX2	-0.204192	0.941957	0.999995
	CDC73	-22.5018	0.985868	0.999995
	ZBTB41	3.19642	0.999554	0.999995
	DENND1B	-20.031	0.988267	0.999995
	C1orf53	-18.348	0.987556	0.999995
	NEK7	-2.97115	0.999231	0.999995
	MIR181A1HG	-8.76745	0.998016	0.999995
	ZNF281	2.28809	0.99966	0.999995
	DDX59	18.4175	0.989687	0.999995
	CAMSAP2	-19.7344	0.990667	0.999995
	KIF21B	2.78344	0.999614	0.999995
	TMEM9	2.70913	0.999629	0.999995
	CSRP1	2.7287	0.0776177	0.999995
	NAV1	77.9293	0.988415	0.999995
	IPO9	-22.0614	0.990411	0.999995
	SHISA4	4.32685	0.99932	0.999995
	TIMM17A	1.68719	0.494708	0.999995
	RNPEP	-19.4244	0.991544	0.999995
	ARL8A	-21.6471	0.989734	0.999995
	PTPN7	-19.6191	0.986465	0.999995
	PPP1R12B	3.70923	0.999572	0.999995
	KDM5B	0.307301	0.868396	0.999995
	RABIF	-18.481	0.988357	0.999995
	KLHL12	2.31925	0.999743	0.999995
	ADIPOR1	1.82304	0.192319	0.999995
	CYB5R1	-19.1586	0.990503	0.999995
	TMEM183A	-0.877578	0.634208	0.999995
	LINC01353	2.91408	0.999653	0.999995
	BTG2	-24.4098	0.987481	0.999995
	ATP2B4	23.475	0.985647	0.999995
	SNRPE	2.04899	0.0552547	0.999995
	PPP1R15B	-0.303154	0.999929	0.999995
	MDM4	3.1116	0.999434	0.999995
	RBBP5	-20.4586	0.988559	0.999995
	DSTYK	-18.2226	0.988454	0.999995
	NUAK2	6.18016	0.999108	0.999995
	CDK18	3.62213	0.999481	0.999995
	ELK4	2.1779	0.192989	0.999995
	NUCKS1	0.610494	0.596927	0.999995
	RAB29	-24.1667	0.986861	0.999995
	SLC41A1	-12.0447	0.998645	0.999995
	RAB7B	2.56894	0.999615	0.999995
	FAM72A	2.75758	0.999715	0.999995
	SRGAP2	0.403447	0.825055	0.999995
	IKBKE	-11.7937	0.998588	0.999995
	RASSF5	0.357666	0.919546	0.999995
	EIF2D	-23.213	0.98513	0.999995
	MAPKAPK2	-21.1552	0.989884	0.999995
	IL10	-21.3243	0.989695	0.999995
	FCMR	-25.9526	0.986887	0.999995
	PFKFB2	2.25728	0.999751	0.999995
	YOD1	2.52497	0.999745	0.999995
	C4BPB	22.8672	0.987887	0.999995
	CD55	-22.81	0.985917	0.999995
	CR1	2.99427	0.999542	0.999995
	CD46	-20.254	0.989312	0.999995
	MIR29B2CHG	2.33157	0.999744	0.999995
	TRAF3IP3	-2.14403	0.213552	0.999995
	C1orf74	3.64524	0.999718	0.999995
	UTP25	-15.0096	0.997736	0.999995
	RCOR3	-19.0338	0.990393	0.999995
	LINC00467	-1.58992	0.999683	0.999995
	SLC30A1	-20.0872	0.990645	0.999995
	LPGAT1	-22.4174	0.990148	0.999995
	INTS7	4.14171	0.99947	0.999995
	PPP2R5A	-22.1362	0.98481	0.999995
	PACC1	-20.3796	0.991301	0.999995
	NENF	-2.31865	0.173669	0.999995
	BATF3	2.92494	0.999541	0.999995
	NSL1	-23.5937	0.989499	0.999995
	TATDN3	24.8523	0.987648	0.999995
	FLVCR1	2.52702	0.999641	0.999995
	ANGEL2	-19.4432	0.987356	0.999995
	PROX1	4.34764	0.999436	0.999995
	SMYD2	22.5984	0.990205	0.999995
	PTPN14	4.32809	0.999439	0.999995
	KCTD3	11.8018	0.99748	0.999995
	GPATCH2	-22.2134	0.99017	0.999995
	RRP15	2.29742	0.999738	0.999995
	LYPLAL1	22.8269	0.98814	0.999995
	EPRS	-1.01422	0.663784	0.999995
	BPNT1	2.89584	0.999537	0.999995
	IARS2	-23.5261	0.987536	0.999995
	RAB3GAP2	-19.5846	0.991727	0.999995
	HLX	-18.8281	0.989334	0.999995
	DUSP10	-19.298	0.987382	0.999995
	TAF1A	2.32047	0.99963	0.999995
	MIA3	0.790415	0.754532	0.999995
	AL592148.3	3.41884	0.999581	0.999995
	AIDA	-20.0549	0.987809	0.999995
	BROX	2.41735	0.228261	0.999995
	FAM177B	2.496	0.999739	0.999995
	AL392172.2	23.513	0.98624	0.999995
	AL392172.1	22.0216	0.985486	0.999995
	DISP1	-2.88309	0.999284	0.999995
	TLR5	-22.323	0.990355	0.999995
	CAPN2	-27.8519	0.981919	0.999995
	TP53BP2	2.49157	0.999677	0.999995
	FBXO28	-20.9625	0.988909	0.999995
	DEGS1	-2.41269	0.290591	0.999995
	AC092809.2	3.90041	0.045557	0.999995
	NVL	2.53876	0.999616	0.999995
	CNIH4	-21.5212	0.99076	0.999995
	WDR26	-20.9267	0.986903	0.999995
	LBR	-21.1945	0.987094	0.999995
	SRP9	-2.39991	0.12482	0.999995
	EPHX1	-22.5717	0.989269	0.999995
	AL591895.1	-7.61749	0.998261	0.999995
	TMEM63A	-4.83801	0.998753	0.999995
	PYCR2	1.5184	0.602904	0.999995
	SDE2	-20.2241	0.988379	0.999995
	H3F3A	-0.505434	0.312805	0.999995
	ACBD3	-20.5518	0.988261	0.999995
	PARP1	-0.703081	0.771022	0.999995
	ITPKB	-24.9379	0.987747	0.999995
	PSEN2	-19.183	0.988011	0.999995
	COQ8A	2.88757	0.999514	0.999995
	ZNF678	2.71147	0.999694	0.999995
	SNAP47	-25.6084	0.983493	0.999995
	JMJD4	2.44703	0.999675	0.999995
	C1orf35	-19.3724	0.990821	0.999995
	MRPL55	-0.596011	0.712888	0.999995
	GUK1	-0.444613	0.566591	0.999995
	IBA57	4.41362	0.999546	0.999995
	TRIM11	-1.13081	0.999683	0.999995
	HIST3H2A	1.64999	0.483914	0.999995
	RNF187	-23.327	0.989425	0.999995
	RHOU	-19.1922	0.988952	0.999995
	RAB4A	-1.31384	0.441807	0.999995
	CCSAP	2.25946	0.999732	0.999995
	NUP133	2.50564	0.999645	0.999995
	ABCB10	-22.3526	0.987146	0.999995
	TAF5L	2.58069	0.999719	0.999995
	LINC01736	3.33225	0.0971531	0.999995
	GALNT2	2.32515	0.999634	0.999995
	COG2	22.4379	0.988585	0.999995
	TTC13	2.40007	0.999637	0.999995
	ARV1	-20.6184	0.990636	0.999995
	C1orf131	81.1826	0.989879	0.999995
	GNPAT	-0.155282	0.965836	0.999995
	EXOC8	3.02595	0.999532	0.999995
	SPRTN	-10.7247	0.996849	0.999995
	EGLN1	0.413646	0.841435	0.999995
	AL445524.1	-22.0343	0.990409	0.999995
	TSNAX	7.25711	0.986892	0.999995
	DISC1	2.4492	0.999707	0.999995
	SIPA1L2	-20.2527	0.988474	0.999995
	NTPCR	19.9262	0.989537	0.999995
	PCNX2	2.62891	0.999601	0.999995
	MAP3K21	-21.1035	0.987926	0.999995
	COA6-AS1	-12.3598	0.996951	0.999995
	COA6	1.83651	0.419642	0.999995
	TARBP1	2.34121	0.999612	0.999995
	IRF2BP2	-0.650629	0.747743	0.999995
	AL391832.2	-18.8126	0.987315	0.999995
	TOMM20	2.18821	0.0732796	0.999995
	RBM34	3.06303	0.999525	0.999995
	ARID4B	-25.1973	0.989074	0.999995
	GGPS1	0.485554	0.80044	0.999995
	TBCE.1	3.05108	0.999686	0.999995
	B3GALNT2	-1.8871	0.999641	0.999995
	LYST	-20.9119	0.985698	0.999995
	GPR137B	-13.2091	0.998183	0.999995
	ERO1B	-2.72624	0.999498	0.999995
	LGALS8	-18.6165	0.987276	0.999995
	HEATR1	-14.9728	0.997911	0.999995
	MTR	2.26951	0.999648	0.999995
	FH	-21.876	0.984886	0.999995
	KMO	-20.5917	0.990855	0.999995
	OPN3	-20.9794	0.989867	0.999995
	CHML	4.55434	0.999371	0.999995
	CEP170	0.0244629	0.990725	0.999995
	SDCCAG8	-2.24653	0.363662	0.999995
	AKT3	2.15134	0.324114	0.999995
	ZBTB18	2.3652	0.999727	0.999995
	ADSS	-23.7762	0.98765	0.999995
	DESI2	2.30194	0.999672	0.999995
	COX20	1.4494	0.0877109	0.999995
	HNRNPU	-24.0052	0.989778	0.999995
	EFCAB2	28.3936	0.998355	0.999995
	SMYD3	3.40164	0.999455	0.999995
	TFB2M	2.50204	0.999587	0.999995
	CNST	3.07321	0.999635	0.999995
	SCCPDH	1.22428	0.712682	0.999995
	AHCTF1	-23.3623	0.984244	0.999995
	ZNF124	17.8494	0.990502	0.999995
	AL390728.6	-20.7017	0.98822	0.999995
	ZNF496	3.52353	0.999627	0.999995
	NLRP3	-20.7772	0.990621	0.999995
	SH3BP5L	2.30921	0.999633	0.999995
	ZNF672	-0.903048	0.670669	0.999995
	ZNF692	-15.3392	0.99785	0.999995
	PGBD2	-25.3193	0.98338	0.999995
	SH3YL1	0.73369	0.999815	0.999995
	ACP1	-21.5876	0.990051	0.999995
	TMEM18	-20.5548	0.986373	0.999995
	EIPR1	26.8673	0.995321	0.999995
	TRAPPC12	2.40306	0.99972	0.999995
	TRAPPC12-AS1	2.27891	0.999653	0.999995
	ADI1	0.636927	0.722296	0.999995
	AC108488.1	3.4219	0.999573	0.999995
	RNASEH1	-1.05702	0.70644	0.999995
	RNASEH1-AS1	60.0852	0.992272	0.999995
	ID2	-2.93984	0.124446	0.999995
	KIDINS220	0.80355	0.999785	0.999995
	ITGB1BP1	-1.3522	0.505541	0.999995
	CPSF3	-24.9726	0.988481	0.999995
	IAH1	-0.874033	0.701476	0.999995
	ADAM17	-21.1395	0.987211	0.999995
	YWHAQ	1.85768	0.10033	0.999995
	TAF1B	42.6901	0.998746	0.999995
	AC104794.3	22.9255	0.986115	0.999995
	KLF11	2.47029	0.999664	0.999995
	HPCAL1	0.00403819	0.998001	0.999995
	ODC1	0.795861	0.750894	0.999995
	NOL10	22.4857	0.994393	0.999995
	PDIA6	-23.5581	0.989995	0.999995
	SLC66A3	-22.7126	0.987252	0.999995
	ROCK2	2.98724	0.999667	0.999995
	E2F6	2.26034	0.999714	0.999995
	LPIN1	-2.66649	0.99926	0.999995
	NBAS	-18.0494	0.987623	0.999995
	DDX1	0.480139	0.787421	0.999995
	FAM49A	-19.7105	0.988687	0.999995
	SMC6	2.04988	0.393531	0.999995
	GEN1	-15.2068	0.997651	0.999995
	RDH14	3.14834	0.999678	0.999995
	LINC00954	-6.38843	0.99862	0.999995
	TTC32	52.2371	0.991858	0.999995
	LAPTM4A	-3.38948	0.067745	0.999995
	SDC1	2.41666	0.999635	0.999995
	PUM2	-24.7115	0.984003	0.999995
	RHOB	-3.55676	0.0267273	0.999995
	HS1BP3	-2.10536	0.999628	0.999995
	UBXN2A	-18.7506	0.989778	0.999995
	FKBP1B	2.39521	0.99972	0.999995
	SF3B6	0.509509	0.561003	0.999995
	FAM228B	-2.7314	0.335293	0.999995
	TP53I3	-20.6414	0.989128	0.999995
	ITSN2	0.0364828	0.981712	0.999995
	NCOA1	2.25601	0.999718	0.999995
	PTRHD1	1.4652	0.171757	0.999995
	ADCY3	2.55483	0.999672	0.999995
	DNAJC27	2.27873	0.99962	0.999995
	DNAJC27-AS1	2.49765	0.999707	0.999995
	POMC	2.26142	0.999689	0.999995
	DNMT3A	-19.2061	0.990468	0.999995
	DTNB	-14.4194	0.997192	0.999995
	ASXL2	2.30837	0.999632	0.999995
	KIF3C	5.20694	0.999178	0.999995
	RAB10	-2.00665	0.241155	0.999995
	HADHA	1.4564	0.162912	0.999995
	HADHB	-0.898422	0.715645	0.999995
	AC010896.1	2.43026	0.999693	0.999995
	SELENOI	2.91173	0.999653	0.999995
	SLC35F6	0.46884	0.851902	0.999995
	TMEM214	-2.82333	0.999448	0.999995
	ABHD1	4.09984	0.999476	0.999995
	PREB	-3.83585	0.999306	0.999995
	SLC5A6	2.30941	0.999749	0.999995
	ATRAID	-0.716791	0.592282	0.999995
	UCN	2.45027	0.999669	0.999995
	MPV17	2.94191	0.183657	0.999995
	GTF3C2	-21.3714	0.988523	0.999995
	AC074117.1	4.40635	0.999426	0.999995
	EIF2B4	-18.6405	0.987272	0.999995
	SNX17	-1.29247	0.509303	0.999995
	ZNF513	11.2259	0.997765	0.999995
	PPM1G	-1.69251	0.412719	0.999995
	NRBP1	-1.93432	0.298917	0.999995
	ZNF512	23.711	0.991157	0.999995
	GPN1	2.41626	0.999682	0.999995
	SUPT7L	-22.3626	0.985058	0.999995
	SLC4A1AP	2.25756	0.999752	0.999995
	MRPL33	-0.686769	0.632592	0.999995
	BABAM2	3.21399	0.0454192	0.999995
	AC093690.1	2.59019	0.99957	0.999995
	FOSL2	-21.8739	0.985281	0.999995
	AC104695.4	2.19883	0.999718	0.999995
	PLB1	2.46286	0.999669	0.999995
	AC092164.1	2.75531	0.999624	0.999995
	PPP1CB	-1.09724	0.43504	0.999995
	TRMT61B	21.7076	0.987883	0.999995
	WDR43	22.7752	0.98429	0.999995
	YPEL5	1.22964	0.46945	0.999995
	LBH	-6.35131	0.99885	0.999995
	MEMO1	2.28558	0.999676	0.999995
	DPY30	1.63021	0.311616	0.999995
	SPAST	26.9599	0.99269	0.999995
	SLC30A6	-19.9551	0.989333	0.999995
	NLRC4	-18.1078	0.988042	0.999995
	YIPF4	-2.60717	0.159798	0.999995
	BIRC6	-2.04024	0.999427	0.999995
	AL133243.3	2.25428	0.999653	0.999995
	TTC27	-13.6367	0.997556	0.999995
	RASGRP3	0.676315	0.731518	0.999995
	FAM98A	2.6119	0.999609	0.999995
	CRIM1	3.16594	0.999672	0.999995
	FEZ2	0.738666	0.559241	0.999995
	STRN	-1.7703	0.999648	0.999995
	HEATR5B	-7.07978	0.99831	0.999995
	GPATCH11	21.0725	0.987624	0.999995
	EIF2AK2	0.589975	0.741006	0.999995
	CEBPZOS	2.24878	0.422054	0.999995
	CEBPZ	-0.22379	0.905948	0.999995
	NDUFAF7	2.34348	0.999746	0.999995
	PRKD3	82.1762	0.988773	0.999995
	QPCT	3.04101	0.999636	0.999995
	CDC42EP3	21.7734	0.984939	0.999995
	RMDN2	2.36037	0.99962	0.999995
	ATL2	-22.3976	0.988979	0.999995
	HNRNPLL	-19.9354	0.989392	0.999995
	GALM	-0.803535	0.999813	0.999995
	SRSF7	-1.127	0.327437	0.999995
	GEMIN6	-19.3669	0.991728	0.999995
	DHX57	2.45027	0.999671	0.999995
	SOS1	2.33426	0.999623	0.999995
	MAP4K3	2.71391	0.999664	0.999995
	MAP4K3-DT	0.0815515	0.976002	0.999995
	THUMPD2	-5.23701	0.998637	0.999995
	SLC8A1	-0.877256	0.746481	0.999995
	AC007877.1	2.40986	0.999688	0.999995
	EML4	3.01672	0.301628	0.999995
	COX7A2L	1.11706	0.264391	0.999995
	MTA3	2.76115	0.999584	0.999995
	HAAO	20.1159	0.987928	0.999995
	ZFP36L2	-0.0896146	0.915345	0.999995
	THADA	2.25455	0.999686	0.999995
	DYNC2LI1	2.61788	0.999618	0.999995
	LRPPRC	-23.2939	0.988032	0.999995
	PPM1B	-21.5142	0.987773	0.999995
	PREPL	-0.853181	0.999829	0.999995
	CAMKMT	2.68831	0.999707	0.999995
	SRBD1	-22.8884	0.987423	0.999995
	PRKCE	2.31577	0.999649	0.999995
	ATP6V1E2	-12.9531	0.997828	0.999995
	RHOQ	0.773318	0.754739	0.999995
	PIGF	1.74249	0.423709	0.999995
	CRIPT	22.9282	0.989906	0.999995
	SOCS5	6.39705	0.998928	0.999995
	MCFD2	-19.3569	0.990814	0.999995
	TTC7A	-20.0508	0.986333	0.999995
	CALM2	0.405985	0.458013	0.999995
	MSH2	3.92058	0.999541	0.999995
	MSH6	2.37444	0.999649	0.999995
	FBXO11	1.31055	0.6089	0.999995
	FOXN2	22.6887	0.989317	0.999995
	PPP1R21	-20.2863	0.98965	0.999995
	ASB3	2.44038	0.999735	0.999995
	ERLEC1	-25.4115	0.985818	0.999995
	PSME4	-2.0798	0.999489	0.999995
	ACYP2	1.06332	0.617612	0.999995
	SPTBN1	2.2772	0.99962	0.999995
	RTN4	-2.20805	0.0725331	0.999995
	CLHC1	3.57804	0.999558	0.999995
	CCDC88A	-0.40061	0.811592	0.999995
	CFAP36	5.28993	0.999377	0.999995
	PPP4R3B	22.6572	0.989799	0.999995
	PNPT1	0.154574	0.960777	0.999995
	VRK2	2.32975	0.999683	0.999995
	AC068193.1	2.32613	0.999685	0.999995
	FANCL	2.25469	0.999653	0.999995
	PAPOLG	3.04312	0.999609	0.999995
	REL	-24.142	0.985304	0.999995
	PEX13	-21.9493	0.990158	0.999995
	KIAA1841	2.25928	0.99973	0.999995
	AC016747.1	-22.4058	0.986507	0.999995
	C2orf74	-21.8327	0.987808	0.999995
	USP34	-24.2351	0.983496	0.999995
	XPO1	-22.8761	0.987177	0.999995
	CCT4	-0.169682	0.880656	0.999995
	COMMD1	-0.01473	0.994942	0.999995
	B3GNT2	-22.4619	0.989958	0.999995
	EHBP1	-8.58984	0.998011	0.999995
	WDPCP	3.50519	0.999683	0.999995
	MDH1	-1.2832	0.393838	0.999995
	UGP2	-0.220451	0.894658	0.999995
	VPS54	2.32536	0.999754	0.999995
	PELI1	-21.9587	0.989561	0.999995
	AC012368.1	-14.7776	0.997847	0.999995
	AFTPH	-14.2044	0.997371	0.999995
	SERTAD2	-20.4407	0.987127	0.999995
	LINC02245	-1.81304	0.999631	0.999995
	SLC1A4	2.61173	0.999729	0.999995
	CEP68	26.6111	0.993503	0.999995
	RAB1A	0.963664	0.555302	0.999995
	ACTR2	0.159746	0.879415	0.999995
	SPRED2	2.30971	0.999632	0.999995
	ETAA1	2.92462	0.9997	0.999995
	C1D	-0.605146	0.697679	0.999995
	WDR92	2.26432	0.999621	0.999995
	PNO1	-21.7015	0.988408	0.999995
	PPP3R1	2.04624	0.338491	0.999995
	CNRIP1	0.718329	0.586553	0.999995
	PLEK	0.807469	0.535709	0.999995
	ARHGAP25	-24.1798	0.985863	0.999995
	GFPT1	-20.2371	0.986143	0.999995
	NFU1	-23.3629	0.987297	0.999995
	AAK1	-21.2104	0.988686	0.999995
	ANXA4	-22.2341	0.987529	0.999995
	GMCL1	-22.7503	0.9878	0.999995
	SNRNP27	-1.02107	0.691993	0.999995
	MXD1	-19.9753	0.987761	0.999995
	PCBP1-AS1	-19.4669	0.987667	0.999995
	PCBP1	-0.314559	0.699237	0.999995
	C2orf42	2.32877	0.999729	0.999995
	TIA1	-13.4073	0.998011	0.999995
	PCYOX1	-3.11187	0.999357	0.999995
	SNRPG	-0.193514	0.847102	0.999995
	FAM136A	1.93443	0.503688	0.999995
	TEX261	-5.35307	0.998795	0.999995
	NAGK	0.936479	0.565742	0.999995
	MCEE	2.26072	0.99963	0.999995
	MPHOSPH10	22.6941	0.986213	0.999995
	ZNF638	-3.73178	0.999335	0.999995
	EXOC6B	3.90496	0.999621	0.999995
	SPR	47.0754	0.998708	0.999995
	SFXN5	-28.2046	0.984394	0.999995
	SMYD5	2.35641	0.999727	0.999995
	PRADC1	-19.9129	0.988019	0.999995
	CCT7	-2.70812	0.192101	0.999995
	ALMS1	3.86249	0.999372	0.999995
	TPRKB	1.95845	0.154038	0.999995
	DUSP11	-20.5284	0.989795	0.999995
	STAMBP	2.89294	0.157164	0.999995
	DGUOK	0.349441	0.830496	0.999995
	TET3	2.41698	0.999663	0.999995
	BOLA3	0.429752	0.879691	0.999995
	MOB1A	-1.03376	0.391397	0.999995
	MTHFD2	-1.46314	0.185131	0.999995
	DCTN1	2.09802	0.369119	0.999995
	C2orf81	-19.8578	0.988638	0.999995
	WDR54	-1.12533	0.731899	0.999995
	RTKN	2.54798	0.999614	0.999995
	INO80B	-4.16315	0.998771	0.999995
	WBP1	2.31248	0.99962	0.999995
	MOGS	2.58754	0.999735	0.999995
	MRPL53	-19.4022	0.991097	0.999995
	CCDC142	-1.92407	0.999574	0.999995
	TTC31	-23.8795	0.993098	0.999995
	PCGF1	-19.5387	0.989135	0.999995
	AUP1	-0.409988	0.73742	0.999995
	HTRA2	-20.8014	0.987563	0.999995
	LOXL3	-21.8528	0.988407	0.999995
	DOK1	-0.0127816	0.994993	0.999995
	HK2	2.48012	0.999608	0.999995
	POLE4	-3.97666	0.0272706	0.999995
	MRPL19	1.75915	0.465824	0.999995
	GCFC2	-23.8841	0.985859	0.999995
	SUCLG1	0.779877	0.630526	0.999995
	TRABD2A	-14.8144	0.997877	0.999995
	TMSB10	0.506697	0.284483	0.999995
	KCMF1	-1.52099	0.63741	0.999995
	TCF7L1	4.72432	0.999272	0.999995
	TGOLN2	0.314947	0.999945	0.999995
	RETSAT	2.54949	0.99972	0.999995
	ELMOD3	23.168	0.988907	0.999995
	CAPG	-0.740562	0.46412	0.999995
	MAT2A	-21.7518	0.988669	0.999995
	GGCX	2.45919	0.999742	0.999995
	VAMP8	0.0640293	0.896374	0.999995
	VAMP5	0.654087	0.56869	0.999995
	RNF181	-0.673862	0.487484	0.999995
	TMEM150A	-2.12373	0.344639	0.999995
	USP39	-14.3781	0.997733	0.999995
	C2orf68	0.24282	0.89163	0.999995
	GNLY	-3.87985	0.408393	0.999995
	ATOH8	2.51212	0.999735	0.999995
	ST3GAL5	2.55505	0.999652	0.999995
	POLR1A	2.46803	0.999667	0.999995
	PTCD3	0.174015	0.9396	0.999995
	IMMT	-0.873063	0.668055	0.999995
	MRPL35	-15.1323	0.998441	0.999995
	KDM3A	-2.09651	0.999602	0.999995
	CHMP3	-24.6779	0.988519	0.999995
	RNF103	-18.8132	0.990146	0.999995
	RMND5A	22.4921	0.987638	0.999995
	CD8A	-5.19624	0.998763	0.999995
	CD8B	-6.17706	0.998746	0.999995
	CYTOR	-5.70318	0.998672	0.999995
	PLGLB2	4.04595	0.999702	0.999995
	KRCC1	-1.04418	0.666629	0.999995
	EIF2AK3	1.75683	0.999802	0.999995
	RPIA	-0.453172	0.858857	0.999995
	IGKC	98.3527	0.98724	0.999995
	IGKV1-39	2.80593	0.999666	0.999995
	MAL	20.2131	0.988029	0.999995
	MRPS5	-1.14451	0.519299	0.999995
	ZNF514	-19.8875	0.98854	0.999995
	FAHD2A	-23.7496	0.987265	0.999995
	LINC00342	-7.45564	0.998301	0.999995
	ANKRD36C	-3.88752	0.999312	0.999995
	DUSP2	-21.4862	0.988488	0.999995
	STARD7	22.5347	0.987978	0.999995
	STARD7-AS1	2.73803	0.999627	0.999995
	TMEM127	1.04827	0.68854	0.999995
	CIAO1	2.39117	0.99972	0.999995
	SNRNP200	-21.1373	0.989282	0.999995
[truncated: 8,876 more rows]

## Sheet: CD4 CTL
CD4 CTL	gene	log2FC	Pvalue	FDR
[truncated: 4,986 more rows]

[truncated: 24 more sheets: CD4 Naive, CD4 Prolif, CD4 TCM, CD4 TEM, CD8 Naive, CD8 Prolif, CD8 TCM, CD8 TEM, cDC1, cDC2, dnT, Eryth, gdT, HSPC, ILC, MAIT, NK, NK Prolif, NK_CD56, pDC …]
